# Supplementary material for: An exploration of the causal relationship between 731 immunophenotypes and osteoporosis: a bidirectional Mendelian randomized study
Source: Front Endocrinol (Lausanne). 2024 Jul 17;15:1341002. doi: 10.3389/fendo.2024.1341002 (PMC11288873; doi:10.3389/fendo.2024.1341002)
Supplement: Supplementary File 1 — Results of the causal effect of immune cells on osteoporosis. [file DataSheet_1.zip]

Archive with 13 entries (13 files):
- Supplementary file 1/CCR2 on CD62L+ myeloid DC.pdf
- Supplementary file 1/CCR2 on CD62L+ plasmacytoid DC.pdf
- Supplementary file 1/CD11c on CD62L+ myeloid DC.pdf
- Supplementary file 1/CD24+ CD27+ %B cell.pdf
- Supplementary file 1/CD25 on CD39+ activated Tregú¿riskú⌐.pdf
- Supplementary file 1/CD25 on IgD+.pdf
- Supplementary file 1/CD33- HLA DR+ AC.pdf
- Supplementary file 1/CD45 on CD33dim HLA DR+ CD11b-.pdf
- Supplementary file 1/CD45 on Mo MDSC.pdf
- Supplementary file 1/EM CD8br %CD8brú¿riskú⌐.pdf
- Supplementary file 1/HLA DR on DCú¿riskú⌐.pdf
- Supplementary file 1/IgD+ CD24+ %B cell.pdf
- Supplementary file 1/SSC-A on B cell.pdf
