# Supplementary material for: An exploration of the causal relationship between 731 immunophenotypes and osteoporosis: a bidirectional Mendelian randomized study
Source: Front Endocrinol (Lausanne). 2024 Jul 17;15:1341002. doi: 10.3389/fendo.2024.1341002 (PMC11288873; doi:10.3389/fendo.2024.1341002)
Supplement: Supplementary File 2 — Sensitivity analysis results of immune cells on osteoporosis. [file DataSheet_2.zip]

Archive with 4 entries (4 files):
- Supplementary file 2/all result.xlsx
- Supplementary file 2/forest1.pdf
- Supplementary file 2/forest2.pdf
- Supplementary file 2/IVW results.xlsx
