# Supplementary material for: An exploration of the causal relationship between 731 immunophenotypes and osteoporosis: a bidirectional Mendelian randomized study
Source: Front Endocrinol (Lausanne). 2024 Jul 17;15:1341002. doi: 10.3389/fendo.2024.1341002 (PMC11288873; doi:10.3389/fendo.2024.1341002)
Supplement: Supplementary File 2 — Sensitivity analysis results of immune cells on osteoporosis. [file DataSheet_2.zip › Supplementary file 2/all result.xlsx]

## Sheet: all result
id	method	nsnp	b	se	pval	lo_ci	up_ci	or	or_lci95	or_uci95	Trait type	Panel	Statistical trait name	Trait	GWAS Catalog Accession Number
ebi-a-GCST90001411	MR Egger	20	-0.000981829	0.000931945	0.306037	-0.00280844	0.000844783	0.999019	0.997195	1.00085	Relative count	B cell	BC_Trait31	IgD+ CD24+ %B cell	GCST90001411
ebi-a-GCST90001411	Weighted median	20	-0.00103642	0.000702654	0.14021	-0.00241362	0.000340781	0.998964	0.997589	1.00034	Relative count	B cell	BC_Trait31	IgD+ CD24+ %B cell	GCST90001411
ebi-a-GCST90001411	Inverse variance weighted	20	-0.00122591	0.000464153	0.00826221	-0.00213565	-0.000316164	0.998775	0.997867	0.999684	Relative count	B cell	BC_Trait31	IgD+ CD24+ %B cell	GCST90001411
ebi-a-GCST90001411	Simple mode	20	-0.00174337	0.00111061	0.132977	-0.00392016	0.000433413	0.998258	0.996088	1.00043	Relative count	B cell	BC_Trait31	IgD+ CD24+ %B cell	GCST90001411
ebi-a-GCST90001411	Weighted mode	20	-0.00115721	0.000777506	0.153066	-0.00268112	0.000366701	0.998843	0.997322	1.00037	Relative count	B cell	BC_Trait31	IgD+ CD24+ %B cell	GCST90001411
ebi-a-GCST90001417	MR Egger	24	-0.000925248	0.000591389	0.131964	-0.00208437	0.000233875	0.999075	0.997918	1.00023	Relative count	B cell	BC_Trait37	CD24+ CD27+ %B cell	GCST90001417
ebi-a-GCST90001417	Weighted median	24	-0.00162587	0.000516141	0.00163247	-0.0026375	-0.00061423	0.998375	0.997366	0.999386	Relative count	B cell	BC_Trait37	CD24+ CD27+ %B cell	GCST90001417
ebi-a-GCST90001417	Inverse variance weighted	24	-0.000862674	0.000374428	0.0212239	-0.00159655	-0.000128795	0.999138	0.998405	0.999871	Relative count	B cell	BC_Trait37	CD24+ CD27+ %B cell	GCST90001417
ebi-a-GCST90001417	Simple mode	24	-0.00168826	0.00100873	0.107746	-0.00366537	0.000288844	0.998313	0.996341	1.00029	Relative count	B cell	BC_Trait37	CD24+ CD27+ %B cell	GCST90001417
ebi-a-GCST90001417	Weighted mode	24	-0.00165797	0.000725346	0.0318102	-0.00307964	-0.000236288	0.998343	0.996925	0.999764	Relative count	B cell	BC_Trait37	CD24+ CD27+ %B cell	GCST90001417
ebi-a-GCST90001523	MR Egger	34	-0.000256865	0.000214465	0.23983	-0.000677216	0.000163486	0.999743	0.999323	1.00016	Absolute count	Myeloid cell	MDSC_Trait23	CD33- HLA DR+ AC	GCST90001523
ebi-a-GCST90001523	Weighted median	34	-0.000205336	0.000240044	0.392323	-0.000675822	0.000265149	0.999795	0.999324	1.00027	Absolute count	Myeloid cell	MDSC_Trait23	CD33- HLA DR+ AC	GCST90001523
ebi-a-GCST90001523	Inverse variance weighted	34	-0.000331886	0.000160646	0.0388335	-0.000646751	-1.7e-05	0.999668	0.999353	0.999983	Absolute count	Myeloid cell	MDSC_Trait23	CD33- HLA DR+ AC	GCST90001523
ebi-a-GCST90001523	Simple mode	34	-0.000331446	0.000387292	0.398277	-0.00109054	0.000427646	0.999669	0.99891	1.00043	Absolute count	Myeloid cell	MDSC_Trait23	CD33- HLA DR+ AC	GCST90001523
ebi-a-GCST90001523	Weighted mode	34	-0.000209776	0.00025184	0.410849	-0.000703383	0.000283831	0.99979	0.999297	1.00028	Absolute count	Myeloid cell	MDSC_Trait23	CD33- HLA DR+ AC	GCST90001523
ebi-a-GCST90001555	MR Egger	23	0.000325297	0.000245517	0.199427	-0.000155917	0.000806511	1.00033	0.999844	1.00081	Relative count	Maturation stages of T cell	MT_Trait529	EM CD8br %CD8br	GCST90001555
ebi-a-GCST90001555	Weighted median	23	0.00039562	0.00028256	0.161476	-0.000158198	0.000949438	1.0004	0.999842	1.00095	Relative count	Maturation stages of T cell	MT_Trait529	EM CD8br %CD8br	GCST90001555
ebi-a-GCST90001555	Inverse variance weighted	23	0.000410424	0.000204786	0.0450531	9.04e-06	0.000811805	1.00041	1.00001	1.00081	Relative count	Maturation stages of T cell	MT_Trait529	EM CD8br %CD8br	GCST90001555
ebi-a-GCST90001555	Simple mode	23	0.000395126	0.000427282	0.365133	-0.000442347	0.0012326	1.0004	0.999558	1.00123	Relative count	Maturation stages of T cell	MT_Trait529	EM CD8br %CD8br	GCST90001555
ebi-a-GCST90001555	Weighted mode	23	0.000357566	0.000232816	0.138838	-9.88e-05	0.000813886	1.00036	0.999901	1.00081	Relative count	Maturation stages of T cell	MT_Trait529	EM CD8br %CD8br	GCST90001555
ebi-a-GCST90001794	MR Egger	26	-0.000626705	0.000240742	0.0155903	-0.00109856	-0.000154851	0.999373	0.998902	0.999845	MFI	B cell	Bcells.trait511	CD25 on IgD+	GCST90001794
ebi-a-GCST90001794	Weighted median	26	-0.000443118	0.000269843	0.100563	-0.000972011	8.58e-05	0.999557	0.999028	1.00009	MFI	B cell	Bcells.trait511	CD25 on IgD+	GCST90001794
ebi-a-GCST90001794	Inverse variance weighted	26	-0.000461703	0.000204577	0.0240165	-0.000862674	-6.07e-05	0.999538	0.999138	0.999939	MFI	B cell	Bcells.trait511	CD25 on IgD+	GCST90001794
ebi-a-GCST90001794	Simple mode	26	-0.000277929	0.000542316	0.61281	-0.00134087	0.000785011	0.999722	0.99866	1.00079	MFI	B cell	Bcells.trait511	CD25 on IgD+	GCST90001794
ebi-a-GCST90001794	Weighted mode	26	-0.000487819	0.000232822	0.0464404	-0.00094415	-3.15e-05	0.999512	0.999056	0.999969	MFI	B cell	Bcells.trait511	CD25 on IgD+	GCST90001794
ebi-a-GCST90001940	MR Egger	12	0.000519474	0.000771932	0.516227	-0.000993514	0.00203246	1.00052	0.999007	1.00203	MFI	Treg	Blue.780.60.CD25.trait6	CD25 on CD39+ activated Treg	GCST90001940
ebi-a-GCST90001940	Weighted median	12	0.000902567	0.000649321	0.164524	-0.000370102	0.00217524	1.0009	0.99963	1.00218	MFI	Treg	Blue.780.60.CD25.trait6	CD25 on CD39+ activated Treg	GCST90001940
ebi-a-GCST90001940	Inverse variance weighted	12	0.00100439	0.000485582	0.0385999	5.27e-05	0.00195613	1.001	1.00005	1.00196	MFI	Treg	Blue.780.60.CD25.trait6	CD25 on CD39+ activated Treg	GCST90001940
ebi-a-GCST90001940	Simple mode	12	0.00137245	0.00105405	0.219496	-0.000693487	0.00343838	1.00137	0.999307	1.00344	MFI	Treg	Blue.780.60.CD25.trait6	CD25 on CD39+ activated Treg	GCST90001940
ebi-a-GCST90001940	Weighted mode	12	0.000892212	0.000752874	0.260959	-0.00058342	0.00236784	1.00089	0.999417	1.00237	MFI	Treg	Blue.780.60.CD25.trait6	CD25 on CD39+ activated Treg	GCST90001940
ebi-a-GCST90002014	MR Egger	15	-0.000781613	0.000800951	0.346946	-0.00235148	0.000788251	0.999219	0.997651	1.00079	MFI	cDC	Red.660.20.cDC.trait2	CCR2 on CD62L+ myeloid DC	GCST90002014
ebi-a-GCST90002014	Weighted median	15	-0.000520426	0.000539001	0.334275	-0.00157687	0.000536015	0.99948	0.998424	1.00054	MFI	cDC	Red.660.20.cDC.trait2	CCR2 on CD62L+ myeloid DC	GCST90002014
ebi-a-GCST90002014	Inverse variance weighted	15	-0.000799287	0.000405533	0.048729	-0.00159413	-4.44e-06	0.999201	0.998407	0.999996	MFI	cDC	Red.660.20.cDC.trait2	CCR2 on CD62L+ myeloid DC	GCST90002014
ebi-a-GCST90002014	Simple mode	15	-6.97e-05	0.000881074	0.938027	-0.00179665	0.00165716	0.99993	0.998205	1.00166	MFI	cDC	Red.660.20.cDC.trait2	CCR2 on CD62L+ myeloid DC	GCST90002014
ebi-a-GCST90002014	Weighted mode	15	-0.000188768	0.000688637	0.787997	-0.0015385	0.00116096	0.999811	0.998463	1.00116	MFI	cDC	Red.660.20.cDC.trait2	CCR2 on CD62L+ myeloid DC	GCST90002014
ebi-a-GCST90002016	MR Egger	17	-0.000899577	0.000465044	0.0721568	-0.00181106	1.19e-05	0.999101	0.998191	1.00001	MFI	cDC	Red.660.20.cDC.trait4	CCR2 on CD62L+ plasmacytoid DC	GCST90002016
ebi-a-GCST90002016	Weighted median	17	-0.000628082	0.000430779	0.144836	-0.00147241	0.000216244	0.999372	0.998529	1.00022	MFI	cDC	Red.660.20.cDC.trait4	CCR2 on CD62L+ plasmacytoid DC	GCST90002016
ebi-a-GCST90002016	Inverse variance weighted	17	-0.000672152	0.000310695	0.0305119	-0.00128111	-6.32e-05	0.999328	0.99872	0.999937	MFI	cDC	Red.660.20.cDC.trait4	CCR2 on CD62L+ plasmacytoid DC	GCST90002016
ebi-a-GCST90002016	Simple mode	17	-0.00130528	0.0007364	0.0953469	-0.00274862	0.000138067	0.998696	0.997255	1.00014	MFI	cDC	Red.660.20.cDC.trait4	CCR2 on CD62L+ plasmacytoid DC	GCST90002016
ebi-a-GCST90002016	Weighted mode	17	-0.000854413	0.000392597	0.0448569	-0.0016239	-8.49e-05	0.999146	0.998377	0.999915	MFI	cDC	Red.660.20.cDC.trait4	CCR2 on CD62L+ plasmacytoid DC	GCST90002016
ebi-a-GCST90002044	MR Egger	9	-0.00460831	0.00405066	0.292696	-0.0125476	0.00333098	0.995402	0.987531	1.00334	MFI	Myeloid cell	Red.780.60.MDSC.trait13	CD45 on CD33dim HLA DR+ CD11b-	GCST90002044
ebi-a-GCST90002044	Weighted median	9	-0.000757321	0.000750082	0.312662	-0.00222748	0.000712839	0.999243	0.997775	1.00071	MFI	Myeloid cell	Red.780.60.MDSC.trait13	CD45 on CD33dim HLA DR+ CD11b-	GCST90002044
ebi-a-GCST90002044	Inverse variance weighted	9	-0.00117856	0.000547639	0.031392	-0.00225193	-0.000105184	0.998822	0.997751	0.999895	MFI	Myeloid cell	Red.780.60.MDSC.trait13	CD45 on CD33dim HLA DR+ CD11b-	GCST90002044
ebi-a-GCST90002044	Simple mode	9	-0.000811307	0.00104722	0.460785	-0.00286386	0.00124125	0.999189	0.99714	1.00124	MFI	Myeloid cell	Red.780.60.MDSC.trait13	CD45 on CD33dim HLA DR+ CD11b-	GCST90002044
ebi-a-GCST90002044	Weighted mode	9	-0.00064274	0.000962724	0.523161	-0.00252968	0.0012442	0.999357	0.997474	1.00124	MFI	Myeloid cell	Red.780.60.MDSC.trait13	CD45 on CD33dim HLA DR+ CD11b-	GCST90002044
ebi-a-GCST90002049	MR Egger	16	-0.000161759	0.000631867	0.801673	-0.00140022	0.0010767	0.999838	0.998601	1.00108	MFI	Myeloid cell	Red.780.60.MDSC.trait4	CD45 on Mo MDSC	GCST90002049
ebi-a-GCST90002049	Weighted median	16	-0.000512478	0.000486872	0.292528	-0.00146675	0.000441791	0.999488	0.998534	1.00044	MFI	Myeloid cell	Red.780.60.MDSC.trait4	CD45 on Mo MDSC	GCST90002049
ebi-a-GCST90002049	Inverse variance weighted	16	-0.000789465	0.000331975	0.0174028	-0.00144014	-0.000138794	0.999211	0.998561	0.999861	MFI	Myeloid cell	Red.780.60.MDSC.trait4	CD45 on Mo MDSC	GCST90002049
ebi-a-GCST90002049	Simple mode	16	-0.000838053	0.000730834	0.269466	-0.00227049	0.000594382	0.999162	0.997732	1.00059	MFI	Myeloid cell	Red.780.60.MDSC.trait4	CD45 on Mo MDSC	GCST90002049
ebi-a-GCST90002049	Weighted mode	16	-0.000428662	0.000585966	0.475719	-0.00157716	0.000719832	0.999571	0.998424	1.00072	MFI	Myeloid cell	Red.780.60.MDSC.trait4	CD45 on Mo MDSC	GCST90002049
ebi-a-GCST90002075	MR Egger	13	-0.000348783	0.00170353	0.841514	-0.00368771	0.00299014	0.999651	0.996319	1.00299	Morphological parameter	TBNK	SSC.TBNK.trait10	SSC-A on B cell	GCST90002075
ebi-a-GCST90002075	Weighted median	13	-0.00135147	0.000843909	0.109278	-0.00300554	0.000302588	0.998649	0.996999	1.0003	Morphological parameter	TBNK	SSC.TBNK.trait10	SSC-A on B cell	GCST90002075
ebi-a-GCST90002075	Inverse variance weighted	13	-0.00137773	0.000677511	0.0420011	-0.00270565	-4.98e-05	0.998623	0.997298	0.99995	Morphological parameter	TBNK	SSC.TBNK.trait10	SSC-A on B cell	GCST90002075
ebi-a-GCST90002075	Simple mode	13	-0.00222954	0.00162277	0.19459	-0.00541018	0.000951092	0.997773	0.994604	1.00095	Morphological parameter	TBNK	SSC.TBNK.trait10	SSC-A on B cell	GCST90002075
ebi-a-GCST90002075	Weighted mode	13	-0.00160474	0.0013556	0.259417	-0.00426171	0.00105223	0.998397	0.995747	1.00105	Morphological parameter	TBNK	SSC.TBNK.trait10	SSC-A on B cell	GCST90002075
ebi-a-GCST90002088	MR Egger	24	-0.00125088	0.000732904	0.101948	-0.00268737	0.000185613	0.99875	0.997316	1.00019	MFI	cDC	Violet.450.50.cDC.trait2	CD11c on CD62L+ myeloid DC	GCST90002088
ebi-a-GCST90002088	Weighted median	24	-0.0010557	0.000485673	0.0297281	-0.00200762	-0.000103785	0.998945	0.997994	0.999896	MFI	cDC	Violet.450.50.cDC.trait2	CD11c on CD62L+ myeloid DC	GCST90002088
ebi-a-GCST90002088	Inverse variance weighted	24	-0.00123203	0.000449283	0.00610272	-0.00211262	-0.000351434	0.998769	0.99789	0.999649	MFI	cDC	Violet.450.50.cDC.trait2	CD11c on CD62L+ myeloid DC	GCST90002088
ebi-a-GCST90002088	Simple mode	24	-0.000794815	0.000856211	0.362896	-0.00247299	0.000883359	0.999206	0.99753	1.00088	MFI	cDC	Violet.450.50.cDC.trait2	CD11c on CD62L+ myeloid DC	GCST90002088
ebi-a-GCST90002088	Weighted mode	24	-0.00116432	0.000520548	0.0352907	-0.0021846	-0.00014405	0.998836	0.997818	0.999856	MFI	cDC	Violet.450.50.cDC.trait2	CD11c on CD62L+ myeloid DC	GCST90002088
ebi-a-GCST90002106	MR Egger	19	0.000653981	0.000352713	0.0811513	-3.73e-05	0.0013453	1.00065	0.999963	1.00135	MFI	cDC	Violet.510.50.cDC.trait4	HLA DR on DC	GCST90002106
ebi-a-GCST90002106	Weighted median	19	0.00034654	0.00027346	0.205069	-0.000189442	0.000882521	1.00035	0.999811	1.00088	MFI	cDC	Violet.510.50.cDC.trait4	HLA DR on DC	GCST90002106
ebi-a-GCST90002106	Inverse variance weighted	19	0.000712647	0.000219126	0.00114508	0.000283159	0.00114214	1.00071	1.00028	1.00114	MFI	cDC	Violet.510.50.cDC.trait4	HLA DR on DC	GCST90002106
ebi-a-GCST90002106	Simple mode	19	0.000420929	0.000513376	0.422984	-0.000585288	0.00142715	1.00042	0.999415	1.00143	MFI	cDC	Violet.510.50.cDC.trait4	HLA DR on DC	GCST90002106
ebi-a-GCST90002106	Weighted mode	19	0.000399849	0.000267153	0.1518	-0.000123771	0.000923468	1.0004	0.999876	1.00092	MFI	cDC	Violet.510.50.cDC.trait4	HLA DR on DC	GCST90002106
