# Supplementary material for: An exploration of the causal relationship between 731 immunophenotypes and osteoporosis: a bidirectional Mendelian randomized study
Source: Front Endocrinol (Lausanne). 2024 Jul 17;15:1341002. doi: 10.3389/fendo.2024.1341002 (PMC11288873; doi:10.3389/fendo.2024.1341002)
Supplement: Supplementary File 2 — Sensitivity analysis results of immune cells on osteoporosis. [file DataSheet_2.zip › Supplementary file 2/IVW results.xlsx]

## Sheet: IVW results
id	method	nsnp	b	se	pval	lo_ci	up_ci	or	or_lci95	or_uci95	Trait type	Panel	Statistical trait name	Trait	GWAS Catalog Accession Number
ebi-a-GCST90001411	Inverse variance weighted	20	-0.00122591	0.000464153	0.00826221	-0.00213565	-0.000316164	0.998775	0.997867	0.999684	Relative count	B cell	BC_Trait31	IgD+ CD24+ %B cell	GCST90001411
ebi-a-GCST90001417	Inverse variance weighted	24	-0.000862674	0.000374428	0.0212239	-0.00159655	-0.000128795	0.999138	0.998405	0.999871	Relative count	B cell	BC_Trait37	CD24+ CD27+ %B cell	GCST90001417
ebi-a-GCST90001523	Inverse variance weighted	34	-0.000331886	0.000160646	0.0388335	-0.000646751	-1.7e-05	0.999668	0.999353	0.999983	Absolute count	Myeloid cell	MDSC_Trait23	CD33- HLA DR+ AC	GCST90001523
ebi-a-GCST90001555	Inverse variance weighted	23	0.000410424	0.000204786	0.0450531	9.04e-06	0.000811805	1.00041	1.00001	1.00081	Relative count	Maturation stages of T cell	MT_Trait529	EM CD8br %CD8br	GCST90001555
ebi-a-GCST90001794	Inverse variance weighted	26	-0.000461703	0.000204577	0.0240165	-0.000862674	-6.07e-05	0.999538	0.999138	0.999939	MFI	B cell	Bcells.trait511	CD25 on IgD+	GCST90001794
ebi-a-GCST90001940	Inverse variance weighted	12	0.00100439	0.000485582	0.0385999	5.27e-05	0.00195613	1.001	1.00005	1.00196	MFI	Treg	Blue.780.60.CD25.trait6	CD25 on CD39+ activated Treg	GCST90001940
ebi-a-GCST90002014	Inverse variance weighted	15	-0.000799287	0.000405533	0.048729	-0.00159413	-4.44e-06	0.999201	0.998407	0.999996	MFI	cDC	Red.660.20.cDC.trait2	CCR2 on CD62L+ myeloid DC	GCST90002014
ebi-a-GCST90002016	Inverse variance weighted	17	-0.000672152	0.000310695	0.0305119	-0.00128111	-6.32e-05	0.999328	0.99872	0.999937	MFI	cDC	Red.660.20.cDC.trait4	CCR2 on CD62L+ plasmacytoid DC	GCST90002016
ebi-a-GCST90002044	Inverse variance weighted	9	-0.00117856	0.000547639	0.031392	-0.00225193	-0.000105184	0.998822	0.997751	0.999895	MFI	Myeloid cell	Red.780.60.MDSC.trait13	CD45 on CD33dim HLA DR+ CD11b-	GCST90002044
ebi-a-GCST90002049	Inverse variance weighted	16	-0.000789465	0.000331975	0.0174028	-0.00144014	-0.000138794	0.999211	0.998561	0.999861	MFI	Myeloid cell	Red.780.60.MDSC.trait4	CD45 on Mo MDSC	GCST90002049
ebi-a-GCST90002075	Inverse variance weighted	13	-0.00137773	0.000677511	0.0420011	-0.00270565	-4.98e-05	0.998623	0.997298	0.99995	Morphological parameter	TBNK	SSC.TBNK.trait10	SSC-A on B cell	GCST90002075
ebi-a-GCST90002088	Inverse variance weighted	24	-0.00123203	0.000449283	0.00610272	-0.00211262	-0.000351434	0.998769	0.99789	0.999649	MFI	cDC	Violet.450.50.cDC.trait2	CD11c on CD62L+ myeloid DC	GCST90002088
ebi-a-GCST90002106	Inverse variance weighted	19	0.000712647	0.000219126	0.00114508	0.000283159	0.00114214	1.00071	1.00028	1.00114	MFI	cDC	Violet.510.50.cDC.trait4	HLA DR on DC	GCST90002106
