# Supplementary material for: An exploration of the causal relationship between 731 immunophenotypes and osteoporosis: a bidirectional Mendelian randomized study
Source: Front Endocrinol (Lausanne). 2024 Jul 17;15:1341002. doi: 10.3389/fendo.2024.1341002 (PMC11288873; doi:10.3389/fendo.2024.1341002)
Supplement: Supplementary File 3 — Scatterplots of immune cells on osteoporosis. [file DataSheet_3.zip]

Archive with 26 entries (13 files):
- Supplementary file 3/CCR2 on CD62L+ myeloid DC/
- Supplementary file 3/CCR2 on CD62L+ myeloid DC/sensitivity-analysis.pdf
- Supplementary file 3/CCR2 on CD62L+ plasmacytoid DC/
- Supplementary file 3/CCR2 on CD62L+ plasmacytoid DC/sensitivity-analysis.pdf
- Supplementary file 3/CD11c on CD62L+ myeloid DC/
- Supplementary file 3/CD11c on CD62L+ myeloid DC/sensitivity-analysis.pdf
- Supplementary file 3/CD24+ CD27+ %B cell/
- Supplementary file 3/CD24+ CD27+ %B cell/sensitivity-analysis.pdf
- Supplementary file 3/CD25 on CD39+ activated Tregú¿riskú⌐/
- Supplementary file 3/CD25 on CD39+ activated Tregú¿riskú⌐/sensitivity-analysis.pdf
- Supplementary file 3/CD25 on IgD+/
- Supplementary file 3/CD25 on IgD+/sensitivity-analysis.pdf
- Supplementary file 3/CD33- HLA DR+ AC/
- Supplementary file 3/CD33- HLA DR+ AC/sensitivity-analysis.pdf
- Supplementary file 3/CD45 on CD33dim HLA DR+ CD11b-/
- Supplementary file 3/CD45 on CD33dim HLA DR+ CD11b-/sensitivity-analysis.pdf
- Supplementary file 3/CD45 on Mo MDSC/
- Supplementary file 3/CD45 on Mo MDSC/sensitivity-analysis.pdf
- Supplementary file 3/EM CD8br %CD8brú¿riskú⌐/
- Supplementary file 3/EM CD8br %CD8brú¿riskú⌐/sensitivity-analysis.pdf
- Supplementary file 3/HLA DR on DCú¿riskú⌐/
- Supplementary file 3/HLA DR on DCú¿riskú⌐/sensitivity-analysis.pdf
- Supplementary file 3/IgD+ CD24+ %B cell/
- Supplementary file 3/IgD+ CD24+ %B cell/sensitivity-analysis.pdf
- Supplementary file 3/SSC-A on B cell/
- Supplementary file 3/SSC-A on B cell/sensitivity-analysis.pdf
