# Supplementary material for: An exploration of the causal relationship between 731 immunophenotypes and osteoporosis: a bidirectional Mendelian randomized study
Source: Front Endocrinol (Lausanne). 2024 Jul 17;15:1341002. doi: 10.3389/fendo.2024.1341002 (PMC11288873; doi:10.3389/fendo.2024.1341002)
Supplement: Supplementary File 4 — Pleiotropy and Heterogeneity of immune cells on osteoporosis. [file DataSheet_4.zip › Supplementary file 4/Supplementary file 4.xlsx]

## Sheet: CCR2 on CD62L+ myeloid DC
id.exposure	id.outcome	outcome	exposure	method	Q	Q_df	Q_pval
1	ebi-a-GCST90002014	ebi-a-GCST90038656	Osteoporosis || id:ebi-a-GCST90038656	|| id:ebi-a-GCST90002014	MR Egger	16.844	13	0.206532
2	ebi-a-GCST90002014	ebi-a-GCST90038656	Osteoporosis || id:ebi-a-GCST90038656	|| id:ebi-a-GCST90002014	Inverse variance weighted	16.8449	14	0.264537
id.exposure	id.outcome	outcome	exposure	egger_intercept	se	pval
1	ebi-a-GCST90002014	ebi-a-GCST90038656	Osteoporosis || id:ebi-a-GCST90038656	|| id:ebi-a-GCST90002014	-5.61623e-06	0.00021656	0.979704

## Sheet: CCR2 on CD62L+ plasmacytoid DC
id.exposure	id.outcome	outcome	exposure	method	Q	Q_df	Q_pval
1	ebi-a-GCST90002016	ebi-a-GCST90038656	Osteoporosis || id:ebi-a-GCST90038656	|| id:ebi-a-GCST90002016	MR Egger	17.1695	15	0.308835
2	ebi-a-GCST90002016	ebi-a-GCST90038656	Osteoporosis || id:ebi-a-GCST90038656	|| id:ebi-a-GCST90002016	Inverse variance weighted	17.6787	16	0.343046
id.exposure	id.outcome	outcome	exposure	egger_intercept	se	pval
1	ebi-a-GCST90002016	ebi-a-GCST90038656	Osteoporosis || id:ebi-a-GCST90038656	|| id:ebi-a-GCST90002016	8.80698e-05	0.000132042	0.514914

## Sheet: CD11c on CD62L+ myeloid DC
id.exposure	id.outcome	outcome	exposure	method	Q	Q_df	Q_pval
1	ebi-a-GCST90002088	ebi-a-GCST90038656	Osteoporosis || id:ebi-a-GCST90038656	|| id:ebi-a-GCST90002088	MR Egger	45.1889	22	0.00251115
2	ebi-a-GCST90002088	ebi-a-GCST90038656	Osteoporosis || id:ebi-a-GCST90038656	|| id:ebi-a-GCST90002088	Inverse variance weighted	45.1912	23	0.00376564
id.exposure	id.outcome	outcome	exposure	egger_intercept	se	pval
1	ebi-a-GCST90002088	ebi-a-GCST90038656	Osteoporosis || id:ebi-a-GCST90038656	|| id:ebi-a-GCST90002088	6.5195e-06	0.000197512	0.973966

## Sheet: CD24+ CD27+ %B cell
id.exposure	id.outcome	outcome	exposure	method	Q	Q_df	Q_pval
1	ebi-a-GCST90001417	ebi-a-GCST90038656	Osteoporosis || id:ebi-a-GCST90038656	|| id:ebi-a-GCST90001417	MR Egger	29.0885	22	0.142351
2	ebi-a-GCST90001417	ebi-a-GCST90038656	Osteoporosis || id:ebi-a-GCST90038656	|| id:ebi-a-GCST90001417	Inverse variance weighted	29.114	23	0.176561
id.exposure	id.outcome	outcome	exposure	egger_intercept	se	pval
1	ebi-a-GCST90001417	ebi-a-GCST90038656	Osteoporosis || id:ebi-a-GCST90038656	|| id:ebi-a-GCST90001417	2.29369e-05	0.000165276	0.890887

## Sheet: CD25 on CD39+ activated Treg
id.exposure	id.outcome	outcome	exposure	method	Q	Q_df	Q_pval
1	ebi-a-GCST90001940	ebi-a-GCST90038656	Osteoporosis || id:ebi-a-GCST90038656	|| id:ebi-a-GCST90001940	MR Egger	6.5896	10	0.763538
2	ebi-a-GCST90001940	ebi-a-GCST90038656	Osteoporosis || id:ebi-a-GCST90038656	|| id:ebi-a-GCST90001940	Inverse variance weighted	7.24261	11	0.77911
id.exposure	id.outcome	outcome	exposure	egger_intercept	se	pval
1	ebi-a-GCST90001940	ebi-a-GCST90038656	Osteoporosis || id:ebi-a-GCST90038656	|| id:ebi-a-GCST90001940	0.000142309	0.000176104	0.437837

## Sheet: CD25 on IgD+
id.exposure	id.outcome	outcome	exposure	method	Q	Q_df	Q_pval
1	ebi-a-GCST90001794	ebi-a-GCST90038656	Osteoporosis || id:ebi-a-GCST90038656	|| id:ebi-a-GCST90001794	MR Egger	29.3077	24	0.208766
2	ebi-a-GCST90001794	ebi-a-GCST90038656	Osteoporosis || id:ebi-a-GCST90038656	|| id:ebi-a-GCST90001794	Inverse variance weighted	31.2546	25	0.180726
id.exposure	id.outcome	outcome	exposure	egger_intercept	se	pval
1	ebi-a-GCST90001794	ebi-a-GCST90038656	Osteoporosis || id:ebi-a-GCST90038656	|| id:ebi-a-GCST90001794	0.00015452	0.000122376	0.21884

## Sheet: CD33- HLA DR+ AC
id.exposure	id.outcome	outcome	exposure	method	Q	Q_df	Q_pval
1	ebi-a-GCST90001523	ebi-a-GCST90038656	Osteoporosis || id:ebi-a-GCST90038656	|| id:ebi-a-GCST90001523	MR Egger	34.0573	32	0.368861
2	ebi-a-GCST90001523	ebi-a-GCST90038656	Osteoporosis || id:ebi-a-GCST90038656	|| id:ebi-a-GCST90001523	Inverse variance weighted	34.3626	33	0.402309
id.exposure	id.outcome	outcome	exposure	egger_intercept	se	pval
1	ebi-a-GCST90001523	ebi-a-GCST90038656	Osteoporosis || id:ebi-a-GCST90038656	|| id:ebi-a-GCST90001523	-5.90171e-05	0.000110185	0.595928

## Sheet: CD45 on CD33dim HLA DR+ CD11b-
id.exposure	id.outcome	outcome	exposure	method	Q	Q_df	Q_pval
1	ebi-a-GCST90002044	ebi-a-GCST90038656	Osteoporosis || id:ebi-a-GCST90038656	|| id:ebi-a-GCST90002044	MR Egger	7.04937	7	0.423758
2	ebi-a-GCST90002044	ebi-a-GCST90038656	Osteoporosis || id:ebi-a-GCST90038656	|| id:ebi-a-GCST90002044	Inverse variance weighted	7.78489	8	0.45476
id.exposure	id.outcome	outcome	exposure	egger_intercept	se	pval
1	ebi-a-GCST90002044	ebi-a-GCST90038656	Osteoporosis || id:ebi-a-GCST90038656	|| id:ebi-a-GCST90002044	0.000660359	0.000772695	0.421046

## Sheet: CD45 on Mo MDSC
id.exposure	id.outcome	outcome	exposure	method	Q	Q_df	Q_pval
1	ebi-a-GCST90002049	ebi-a-GCST90038656	Osteoporosis || id:ebi-a-GCST90038656	|| id:ebi-a-GCST90002049	MR Egger	10.8088	14	0.700988
2	ebi-a-GCST90002049	ebi-a-GCST90038656	Osteoporosis || id:ebi-a-GCST90038656	|| id:ebi-a-GCST90002049	Inverse variance weighted	12.1719	15	0.665971
id.exposure	id.outcome	outcome	exposure	egger_intercept	se	pval
1	ebi-a-GCST90002049	ebi-a-GCST90038656	Osteoporosis || id:ebi-a-GCST90038656	|| id:ebi-a-GCST90002049	-0.000260837	0.000223407	0.262494

## Sheet: EM CD8br %CD8br（risk）
id.exposure	id.outcome	outcome	exposure	method	Q	Q_df	Q_pval
1	ebi-a-GCST90001555	ebi-a-GCST90038656	Osteoporosis || id:ebi-a-GCST90038656	|| id:ebi-a-GCST90001555	MR Egger	13.9719	21	0.870805
2	ebi-a-GCST90001555	ebi-a-GCST90038656	Osteoporosis || id:ebi-a-GCST90038656	|| id:ebi-a-GCST90001555	Inverse variance weighted	14.367	22	0.887945
id.exposure	id.outcome	outcome	exposure	egger_intercept	se	pval
1	ebi-a-GCST90001555	ebi-a-GCST90038656	Osteoporosis || id:ebi-a-GCST90038656	|| id:ebi-a-GCST90001555	6.6415e-05	0.00010566	0.536407

[truncated: 3 more sheets: HLA DR on DC（risk）, IgD+ CD24+ %B cell, SSC-A on B cell]
