# Supplementary material for: An exploration of the causal relationship between 731 immunophenotypes and osteoporosis: a bidirectional Mendelian randomized study
Source: Front Endocrinol (Lausanne). 2024 Jul 17;15:1341002. doi: 10.3389/fendo.2024.1341002 (PMC11288873; doi:10.3389/fendo.2024.1341002)
Supplement: Supplementary File 5 — Supplementary figures. [file DataSheet_5.zip]

Archive with 39 entries (26 files):
- Supplementary file 5/CCR2 on CD62L+ myeloid DC/
- Supplementary file 5/CCR2 on CD62L+ myeloid DC/forest.pdf
- Supplementary file 5/CCR2 on CD62L+ myeloid DC/funnelplot.pdf
- Supplementary file 5/CCR2 on CD62L+ plasmacytoid DC/
- Supplementary file 5/CCR2 on CD62L+ plasmacytoid DC/forest.pdf
- Supplementary file 5/CCR2 on CD62L+ plasmacytoid DC/funnelplot.pdf
- Supplementary file 5/CD11c on CD62L+ myeloid DC/
- Supplementary file 5/CD11c on CD62L+ myeloid DC/forest.pdf
- Supplementary file 5/CD11c on CD62L+ myeloid DC/funnelplot.pdf
- Supplementary file 5/CD24+ CD27+ %B cell/
- Supplementary file 5/CD24+ CD27+ %B cell/forest.pdf
- Supplementary file 5/CD24+ CD27+ %B cell/funnelplot.pdf
- Supplementary file 5/CD25 on CD39+ activated Tregú¿riskú⌐/
- Supplementary file 5/CD25 on CD39+ activated Tregú¿riskú⌐/forest.pdf
- Supplementary file 5/CD25 on CD39+ activated Tregú¿riskú⌐/funnelplot.pdf
- Supplementary file 5/CD25 on IgD+/
- Supplementary file 5/CD25 on IgD+/forest.pdf
- Supplementary file 5/CD25 on IgD+/funnelplot.pdf
- Supplementary file 5/CD33- HLA DR+ AC/
- Supplementary file 5/CD33- HLA DR+ AC/forest.pdf
- Supplementary file 5/CD33- HLA DR+ AC/funnelplot.pdf
- Supplementary file 5/CD45 on CD33dim HLA DR+ CD11b-/
- Supplementary file 5/CD45 on CD33dim HLA DR+ CD11b-/forest.pdf
- Supplementary file 5/CD45 on CD33dim HLA DR+ CD11b-/funnelplot.pdf
- Supplementary file 5/CD45 on Mo MDSC/
- Supplementary file 5/CD45 on Mo MDSC/forest.pdf
- Supplementary file 5/CD45 on Mo MDSC/funnelplot.pdf
- Supplementary file 5/EM CD8br %CD8brú¿riskú⌐/
- Supplementary file 5/EM CD8br %CD8brú¿riskú⌐/forest.pdf
- Supplementary file 5/EM CD8br %CD8brú¿riskú⌐/funnelplot.pdf
- Supplementary file 5/HLA DR on DCú¿riskú⌐/
- Supplementary file 5/HLA DR on DCú¿riskú⌐/forest.pdf
- Supplementary file 5/HLA DR on DCú¿riskú⌐/funnelplot.pdf
- Supplementary file 5/IgD+ CD24+ %B cell/
- Supplementary file 5/IgD+ CD24+ %B cell/forest.pdf
- Supplementary file 5/IgD+ CD24+ %B cell/funnelplot.pdf
- Supplementary file 5/SSC-A on B cell/
- Supplementary file 5/SSC-A on B cell/forest.pdf
- Supplementary file 5/SSC-A on B cell/funnelplot.pdf
