# Supplementary material for: An exploration of the causal relationship between 731 immunophenotypes and osteoporosis: a bidirectional Mendelian randomized study
Source: Front Endocrinol (Lausanne). 2024 Jul 17;15:1341002. doi: 10.3389/fendo.2024.1341002 (PMC11288873; doi:10.3389/fendo.2024.1341002)
Supplement: Supplementary File 6 — Causal effects of osteoporosis on immune cells. [file DataSheet_6.zip]

Archive with 1 entries (1 files):
- Supplementary file 6/Supplementary file 6.xlsx
