# Supplementary material for: An exploration of the causal relationship between 731 immunophenotypes and osteoporosis: a bidirectional Mendelian randomized study
Source: Front Endocrinol (Lausanne). 2024 Jul 17;15:1341002. doi: 10.3389/fendo.2024.1341002 (PMC11288873; doi:10.3389/fendo.2024.1341002)
Supplement: Supplementary File 6 — Causal effects of osteoporosis on immune cells. [file DataSheet_6.zip › Supplementary file 6/Supplementary file 6.xlsx]

## Sheet: CCR2 on CD62L+ myeloid DC 
method	nsnp	b	se	pval	lo_ci	up_ci	or	or_lci95	or_uci95
MR Egger	19	-4.39717	17.2898	0.802298	-38.2852	29.4909	0.0123121	2.36019e-17	6.4227e+12
Weighted median	19	-7.72924	4.97468	0.120252	-17.4796	2.02112	0.000439776	2.56273e-08	7.54676
Inverse variance weighted	19	-5.79557	3.69936	0.117198	-13.0463	1.45517	0.003041	2.15804e-06	4.28523
Simple mode	19	-15.5814	9.76317	0.127909	-34.7173	3.55436	1.71027e-07	8.36543e-16	34.9655
Weighted mode	19	-14.2114	9.19387	0.139567	-32.2314	3.80861	6.73099e-07	1.00485e-14	45.0878

## Sheet: CCR2 on CD62L+ plasmacytoid DC
method	nsnp	b	se	pval	lo_ci	up_ci	or	or_lci95	or_uci95
MR Egger	19	-17.3859	17.0923	0.323328	-50.8868	16.115	2.81443e-08	7.94552e-23	9.96918e+06
Weighted median	19	-0.848892	5.31502	0.873105	-11.2663	9.56854	0.427889	1.27967e-05	14307.5
Inverse variance weighted	19	-3.92173	3.65612	0.283429	-11.0877	3.24426	0.0198068	1.52991e-05	25.6427
Simple mode	19	-1.24224	8.55168	0.886118	-18.0035	15.5191	0.288738	1.51764e-08	5.49337e+06
Weighted mode	19	-0.2058	8.45423	0.980847	-16.7761	16.3645	0.813996	5.17886e-08	1.27941e+07

## Sheet: CD11c on CD62L+ myeloid DC
method	nsnp	b	se	pval	lo_ci	up_ci	or	or_lci95	or_uci95
MR Egger	19	-15.5582	23.1166	0.509974	-60.8667	29.7503	1.75055e-07	3.68085e-27	8.32532e+12
Weighted median	19	12.4569	7.05722	0.0775429	-1.37528	26.289	257012	0.252769	2.61328e+11
Inverse variance weighted	19	9.50314	4.88757	0.0518535	-0.0765002	19.0828	13401.8	0.926353	1.93887e+08
Simple mode	19	15.7357	10.7093	0.159	-5.25457	36.7261	6.82259e+06	0.00522359	8911052421041150
Weighted mode	19	15.3353	11.4069	0.195523	-7.02229	37.6929	4.57136e+06	0.000891778	2.34333e+16

## Sheet: CD24+ CD27+ %B cell
method	nsnp	b	se	pval	lo_ci	up_ci	or	or_lci95	or_uci95
MR Egger	19	-18.8015	14.5528	0.213662	-47.3249	9.72194	6.833e-09	2.79922e-21	16679.6
Weighted median	19	1.96974	4.33841	0.649813	-6.53355	10.473	7.16878	0.00145383	35349.1
Inverse variance weighted	19	-2.43059	3.13399	0.438011	-8.57321	3.71204	0.0879853	0.000189105	40.9371
Simple mode	19	3.25833	7.57733	0.672292	-11.5932	18.1099	26.006	9.22834e-06	7.32863e+07
Weighted mode	19	3.25833	6.74006	0.634621	-9.95218	16.4688	26.006	4.76235e-05	1.42012e+07

## Sheet: CD25 on CD39+ activated Treg
method	nsnp	b	se	pval	lo_ci	up_ci	or	or_lci95	or_uci95
MR Egger	19	0.288435	18.1598	0.987513	-35.3048	35.8817	1.33434	4.64856e-16	3830122779471040
Weighted median	19	0.52144	4.94096	0.915952	-9.16283	10.2057	1.68445	0.000104865	27057.3
Inverse variance weighted	19	1.72462	3.75945	0.64642	-5.64391	9.09314	5.61037	0.003539	8894.11
Simple mode	19	3.93136	7.77962	0.619451	-11.3167	19.1794	50.9761	1.21681e-05	2.13555e+08
Weighted mode	19	3.02853	7.51303	0.691619	-11.697	17.7541	20.6669	8.31875e-06	5.13444e+07

## Sheet: CD25 on IgD+
method	nsnp	b	se	pval	lo_ci	up_ci	or	or_lci95	or_uci95
MR Egger	19	0.257269	22.7412	0.991106	-44.3156	44.8301	1.29339	5.67529e-20	2.94763e+19
Weighted median	19	-0.22788	5.84456	0.968898	-11.6832	11.2275	0.79622	8.43418e-06	75166.3
Inverse variance weighted	19	-0.607654	4.74612	0.898124	-9.91005	8.69474	0.544627	4.9673e-05	5971.42
Simple mode	19	7.49122	11.6598	0.528661	-15.3621	30.3445	1792.23	2.12978e-07	1.50818e+13
Weighted mode	19	5.22164	11.6202	0.658537	-17.554	27.9972	185.238	2.37908e-08	1.44228e+12

## Sheet: CD33- HLA DR+ AC
method	nsnp	b	se	pval	lo_ci	up_ci	or	or_lci95	or_uci95
MR Egger	19	-20.0277	21.3274	0.360854	-61.8294	21.7741	2.00494e-09	1.40547e-27	2.86009e+09
Weighted median	19	-2.98858	5.94548	0.6152	-14.6417	8.66456	0.0503587	4.37703e-07	5793.88
Inverse variance weighted	19	-1.39867	4.46668	0.754178	-10.1534	7.35602	0.246924	3.89446e-05	1565.6
Simple mode	19	-5.22201	10.483	0.624418	-25.7688	15.3248	0.0053965	6.43825e-12	4.52331e+06
Weighted mode	19	-7.25025	8.57052	0.408685	-24.0485	9.54796	0.000709994	3.59652e-11	14016.1

## Sheet: CD45 on CD33dim HLA DR+ CD11b-
method	nsnp	b	se	pval	lo_ci	up_ci	or	or_lci95	or_uci95
MR Egger	19	-20.8964	19.1694	0.290884	-58.4684	16.6756	8.41017e-10	4.05031e-26	1.74631e+07
Weighted median	19	-1.62163	5.51731	0.768822	-12.4355	9.19229	0.197577	3.97476e-06	9821.14
Inverse variance weighted	19	4.7093	4.0333	0.242966	-3.19597	12.6146	110.975	0.0409269	300912
Simple mode	19	-3.57934	10.1058	0.727314	-23.3867	16.228	0.0278941	6.97074e-11	1.11621e+07
Weighted mode	19	-3.76258	9.13836	0.685395	-21.6738	14.1486	0.0232237	3.86549e-10	1.39528e+06

## Sheet: CD45 on Mo MDSC
method	nsnp	b	se	pval	lo_ci	up_ci	or	or_lci95	or_uci95
MR Egger	19	13.0068	27.5771	0.643173	-41.0444	67.0579	445411	1.49506e-18	1.32698e+29
Weighted median	19	-1.03348	7.31359	0.887625	-15.3681	13.3012	0.355765	2.11694e-07	597885
Inverse variance weighted	19	1.74205	5.53392	0.752917	-9.10443	12.5885	5.70906	0.000111172	293180
Simple mode	19	-7.56029	12.6553	0.55768	-32.3646	17.2441	0.000520725	8.79458e-15	3.0832e+07
Weighted mode	19	-5.36517	12.2175	0.665789	-29.3116	18.5812	0.00467667	1.86274e-13	1.17415e+08

## Sheet: EM CD8br %CD8br（risk）
method	nsnp	b	se	pval	lo_ci	up_ci	or	or_lci95	or_uci95
MR Egger	19	15.8311	25.8243	0.54797	-34.7845	66.4467	7.50506e+06	7.82117e-16	7.20174e+28
Weighted median	19	3.2774	7.32383	0.654515	-11.0773	17.6321	26.5068	1.54593e-05	4.54491e+07
Inverse variance weighted	19	0.804343	5.32213	0.879872	-9.62702	11.2357	2.23523	6.59229e-05	75789.1
Simple mode	19	4.39336	14.0321	0.757808	-23.1096	31.8963	80.9117	9.19692e-11	7.11836e+13
Weighted mode	19	3.16452	11.116	0.779138	-18.6229	24.9519	23.6774	8.16943e-09	6.86239e+10

[truncated: 3 more sheets: HLA DR on DC（risk）, IgD+ CD24+ %B cell, SSC-A on B cell]
