# Supplementary material for: An exploration of the causal relationship between 731 immunophenotypes and osteoporosis: a bidirectional Mendelian randomized study
Source: Front Endocrinol (Lausanne). 2024 Jul 17;15:1341002. doi: 10.3389/fendo.2024.1341002 (PMC11288873; doi:10.3389/fendo.2024.1341002)
Supplement: Supplementary File 7 — Removal of weak IVs and F-statistics. [file DataSheet_7.zip]

Archive with 747 entries (745 files):
- Supplementary file 7/13 results/
- Supplementary file 7/13 results/ebi-a-GCST90001411.csv
- Supplementary file 7/13 results/ebi-a-GCST90001417.csv
- Supplementary file 7/13 results/ebi-a-GCST90001523.csv
- Supplementary file 7/13 results/ebi-a-GCST90001555.csv
- Supplementary file 7/13 results/ebi-a-GCST90001794.csv
- Supplementary file 7/13 results/ebi-a-GCST90001940.csv
- Supplementary file 7/13 results/ebi-a-GCST90002014.csv
- Supplementary file 7/13 results/ebi-a-GCST90002016.csv
- Supplementary file 7/13 results/ebi-a-GCST90002044.csv
- Supplementary file 7/13 results/ebi-a-GCST90002049.csv
- Supplementary file 7/13 results/ebi-a-GCST90002074.csv
- Supplementary file 7/13 results/ebi-a-GCST90002088.csv
- Supplementary file 7/13 results/ebi-a-GCST90002106.csv
- Supplementary file 7/731Removing weak instrumental variables/
- Supplementary file 7/731Removing weak instrumental variables/4.╚Ñ│2╚⌡╣ñ╛▀▒Σ┴┐.R
- Supplementary file 7/731Removing weak instrumental variables/ebi-a-GCST90001391.csv
- Supplementary file 7/731Removing weak instrumental variables/ebi-a-GCST90001392.csv
- Supplementary file 7/731Removing weak instrumental variables/ebi-a-GCST90001393.csv
- Supplementary file 7/731Removing weak instrumental variables/ebi-a-GCST90001394.csv
- Supplementary file 7/731Removing weak instrumental variables/ebi-a-GCST90001395.csv
- Supplementary file 7/731Removing weak instrumental variables/ebi-a-GCST90001396.csv
- Supplementary file 7/731Removing weak instrumental variables/ebi-a-GCST90001397.csv
- Supplementary file 7/731Removing weak instrumental variables/ebi-a-GCST90001398.csv
- Supplementary file 7/731Removing weak instrumental variables/ebi-a-GCST90001399.csv
- Supplementary file 7/731Removing weak instrumental variables/ebi-a-GCST90001400.csv
- Supplementary file 7/731Removing weak instrumental variables/ebi-a-GCST90001401.csv
- Supplementary file 7/731Removing weak instrumental variables/ebi-a-GCST90001402.csv
- Supplementary file 7/731Removing weak instrumental variables/ebi-a-GCST90001403.csv
- Supplementary file 7/731Removing weak instrumental variables/ebi-a-GCST90001404.csv
- Supplementary file 7/731Removing weak instrumental variables/ebi-a-GCST90001405.csv
- Supplementary file 7/731Removing weak instrumental variables/ebi-a-GCST90001406.csv
- Supplementary file 7/731Removing weak instrumental variables/ebi-a-GCST90001407.csv
- Supplementary file 7/731Removing weak instrumental variables/ebi-a-GCST90001408.csv
- Supplementary file 7/731Removing weak instrumental variables/ebi-a-GCST90001409.csv
- Supplementary file 7/731Removing weak instrumental variables/ebi-a-GCST90001410.csv
- Supplementary file 7/731Removing weak instrumental variables/ebi-a-GCST90001411.csv
- Supplementary file 7/731Removing weak instrumental variables/ebi-a-GCST90001412.csv
- Supplementary file 7/731Removing weak instrumental variables/ebi-a-GCST90001413.csv
- Supplementary file 7/731Removing weak instrumental variables/ebi-a-GCST90001414.csv
- Supplementary file 7/731Removing weak instrumental variables/ebi-a-GCST90001415.csv
- Supplementary file 7/731Removing weak instrumental variables/ebi-a-GCST90001416.csv
- Supplementary file 7/731Removing weak instrumental variables/ebi-a-GCST90001417.csv
- Supplementary file 7/731Removing weak instrumental variables/ebi-a-GCST90001418.csv
- Supplementary file 7/731Removing weak instrumental variables/ebi-a-GCST90001419.csv
- Supplementary file 7/731Removing weak instrumental variables/ebi-a-GCST90001420.csv
- Supplementary file 7/731Removing weak instrumental variables/ebi-a-GCST90001421.csv
- Supplementary file 7/731Removing weak instrumental variables/ebi-a-GCST90001422.csv
- Supplementary file 7/731Removing weak instrumental variables/ebi-a-GCST90001423.csv
- Supplementary file 7/731Removing weak instrumental variables/ebi-a-GCST90001424.csv
- Supplementary file 7/731Removing weak instrumental variables/ebi-a-GCST90001425.csv
- Supplementary file 7/731Removing weak instrumental variables/ebi-a-GCST90001426.csv
- Supplementary file 7/731Removing weak instrumental variables/ebi-a-GCST90001427.csv
- Supplementary file 7/731Removing weak instrumental variables/ebi-a-GCST90001428.csv
- Supplementary file 7/731Removing weak instrumental variables/ebi-a-GCST90001429.csv
- Supplementary file 7/731Removing weak instrumental variables/ebi-a-GCST90001430.csv
- Supplementary file 7/731Removing weak instrumental variables/ebi-a-GCST90001431.csv
- Supplementary file 7/731Removing weak instrumental variables/ebi-a-GCST90001432.csv
- Supplementary file 7/731Removing weak instrumental variables/ebi-a-GCST90001433.csv
- Supplementary file 7/731Removing weak instrumental variables/ebi-a-GCST90001434.csv
- Supplementary file 7/731Removing weak instrumental variables/ebi-a-GCST90001435.csv
- Supplementary file 7/731Removing weak instrumental variables/ebi-a-GCST90001436.csv
- Supplementary file 7/731Removing weak instrumental variables/ebi-a-GCST90001437.csv
- Supplementary file 7/731Removing weak instrumental variables/ebi-a-GCST90001438.csv
- Supplementary file 7/731Removing weak instrumental variables/ebi-a-GCST90001439.csv
- Supplementary file 7/731Removing weak instrumental variables/ebi-a-GCST90001440.csv
- Supplementary file 7/731Removing weak instrumental variables/ebi-a-GCST90001441.csv
- Supplementary file 7/731Removing weak instrumental variables/ebi-a-GCST90001442.csv
- Supplementary file 7/731Removing weak instrumental variables/ebi-a-GCST90001443.csv
- Supplementary file 7/731Removing weak instrumental variables/ebi-a-GCST90001444.csv
- Supplementary file 7/731Removing weak instrumental variables/ebi-a-GCST90001445.csv
- Supplementary file 7/731Removing weak instrumental variables/ebi-a-GCST90001446.csv
- Supplementary file 7/731Removing weak instrumental variables/ebi-a-GCST90001447.csv
- Supplementary file 7/731Removing weak instrumental variables/ebi-a-GCST90001448.csv
- Supplementary file 7/731Removing weak instrumental variables/ebi-a-GCST90001449.csv
- Supplementary file 7/731Removing weak instrumental variables/ebi-a-GCST90001450.csv
- Supplementary file 7/731Removing weak instrumental variables/ebi-a-GCST90001451.csv
- Supplementary file 7/731Removing weak instrumental variables/ebi-a-GCST90001452.csv
- Supplementary file 7/731Removing weak instrumental variables/ebi-a-GCST90001453.csv
- Supplementary file 7/731Removing weak instrumental variables/ebi-a-GCST90001454.csv
- Supplementary file 7/731Removing weak instrumental variables/ebi-a-GCST90001455.csv
- Supplementary file 7/731Removing weak instrumental variables/ebi-a-GCST90001456.csv
- Supplementary file 7/731Removing weak instrumental variables/ebi-a-GCST90001457.csv
- Supplementary file 7/731Removing weak instrumental variables/ebi-a-GCST90001458.csv
- Supplementary file 7/731Removing weak instrumental variables/ebi-a-GCST90001459.csv
- Supplementary file 7/731Removing weak instrumental variables/ebi-a-GCST90001460.csv
- Supplementary file 7/731Removing weak instrumental variables/ebi-a-GCST90001461.csv
- Supplementary file 7/731Removing weak instrumental variables/ebi-a-GCST90001462.csv
- Supplementary file 7/731Removing weak instrumental variables/ebi-a-GCST90001463.csv
- Supplementary file 7/731Removing weak instrumental variables/ebi-a-GCST90001464.csv
- Supplementary file 7/731Removing weak instrumental variables/ebi-a-GCST90001465.csv
- Supplementary file 7/731Removing weak instrumental variables/ebi-a-GCST90001466.csv
- Supplementary file 7/731Removing weak instrumental variables/ebi-a-GCST90001467.csv
- Supplementary file 7/731Removing weak instrumental variables/ebi-a-GCST90001468.csv
- Supplementary file 7/731Removing weak instrumental variables/ebi-a-GCST90001469.csv
- Supplementary file 7/731Removing weak instrumental variables/ebi-a-GCST90001470.csv
- Supplementary file 7/731Removing weak instrumental variables/ebi-a-GCST90001471.csv
- Supplementary file 7/731Removing weak instrumental variables/ebi-a-GCST90001472.csv
- Supplementary file 7/731Removing weak instrumental variables/ebi-a-GCST90001473.csv
- Supplementary file 7/731Removing weak instrumental variables/ebi-a-GCST90001474.csv
- Supplementary file 7/731Removing weak instrumental variables/ebi-a-GCST90001475.csv
- Supplementary file 7/731Removing weak instrumental variables/ebi-a-GCST90001476.csv
- Supplementary file 7/731Removing weak instrumental variables/ebi-a-GCST90001477.csv
- Supplementary file 7/731Removing weak instrumental variables/ebi-a-GCST90001478.csv
- Supplementary file 7/731Removing weak instrumental variables/ebi-a-GCST90001479.csv
- Supplementary file 7/731Removing weak instrumental variables/ebi-a-GCST90001480.csv
- Supplementary file 7/731Removing weak instrumental variables/ebi-a-GCST90001481.csv
- Supplementary file 7/731Removing weak instrumental variables/ebi-a-GCST90001482.csv
- Supplementary file 7/731Removing weak instrumental variables/ebi-a-GCST90001483.csv
- Supplementary file 7/731Removing weak instrumental variables/ebi-a-GCST90001484.csv
- Supplementary file 7/731Removing weak instrumental variables/ebi-a-GCST90001485.csv
- Supplementary file 7/731Removing weak instrumental variables/ebi-a-GCST90001486.csv
- Supplementary file 7/731Removing weak instrumental variables/ebi-a-GCST90001487.csv
- Supplementary file 7/731Removing weak instrumental variables/ebi-a-GCST90001488.csv
- Supplementary file 7/731Removing weak instrumental variables/ebi-a-GCST90001489.csv
- Supplementary file 7/731Removing weak instrumental variables/ebi-a-GCST90001490.csv
- Supplementary file 7/731Removing weak instrumental variables/ebi-a-GCST90001491.csv
- Supplementary file 7/731Removing weak instrumental variables/ebi-a-GCST90001492.csv
- Supplementary file 7/731Removing weak instrumental variables/ebi-a-GCST90001493.csv
- Supplementary file 7/731Removing weak instrumental variables/ebi-a-GCST90001494.csv
- Supplementary file 7/731Removing weak instrumental variables/ebi-a-GCST90001495.csv
- Supplementary file 7/731Removing weak instrumental variables/ebi-a-GCST90001496.csv
- Supplementary file 7/731Removing weak instrumental variables/ebi-a-GCST90001497.csv
- Supplementary file 7/731Removing weak instrumental variables/ebi-a-GCST90001498.csv
- Supplementary file 7/731Removing weak instrumental variables/ebi-a-GCST90001499.csv
- Supplementary file 7/731Removing weak instrumental variables/ebi-a-GCST90001500.csv
- Supplementary file 7/731Removing weak instrumental variables/ebi-a-GCST90001501.csv
- Supplementary file 7/731Removing weak instrumental variables/ebi-a-GCST90001502.csv
- Supplementary file 7/731Removing weak instrumental variables/ebi-a-GCST90001503.csv
- Supplementary file 7/731Removing weak instrumental variables/ebi-a-GCST90001504.csv
- Supplementary file 7/731Removing weak instrumental variables/ebi-a-GCST90001505.csv
- Supplementary file 7/731Removing weak instrumental variables/ebi-a-GCST90001506.csv
- Supplementary file 7/731Removing weak instrumental variables/ebi-a-GCST90001507.csv
- Supplementary file 7/731Removing weak instrumental variables/ebi-a-GCST90001508.csv
- Supplementary file 7/731Removing weak instrumental variables/ebi-a-GCST90001509.csv
- Supplementary file 7/731Removing weak instrumental variables/ebi-a-GCST90001510.csv
- Supplementary file 7/731Removing weak instrumental variables/ebi-a-GCST90001511.csv
- Supplementary file 7/731Removing weak instrumental variables/ebi-a-GCST90001512.csv
- Supplementary file 7/731Removing weak instrumental variables/ebi-a-GCST90001513.csv
- Supplementary file 7/731Removing weak instrumental variables/ebi-a-GCST90001514.csv
- Supplementary file 7/731Removing weak instrumental variables/ebi-a-GCST90001515.csv
- Supplementary file 7/731Removing weak instrumental variables/ebi-a-GCST90001516.csv
- Supplementary file 7/731Removing weak instrumental variables/ebi-a-GCST90001517.csv
- Supplementary file 7/731Removing weak instrumental variables/ebi-a-GCST90001518.csv
- Supplementary file 7/731Removing weak instrumental variables/ebi-a-GCST90001519.csv
- Supplementary file 7/731Removing weak instrumental variables/ebi-a-GCST90001520.csv
- Supplementary file 7/731Removing weak instrumental variables/ebi-a-GCST90001521.csv
- Supplementary file 7/731Removing weak instrumental variables/ebi-a-GCST90001522.csv
- Supplementary file 7/731Removing weak instrumental variables/ebi-a-GCST90001523.csv
- Supplementary file 7/731Removing weak instrumental variables/ebi-a-GCST90001524.csv
- Supplementary file 7/731Removing weak instrumental variables/ebi-a-GCST90001525.csv
- Supplementary file 7/731Removing weak instrumental variables/ebi-a-GCST90001526.csv
- Supplementary file 7/731Removing weak instrumental variables/ebi-a-GCST90001527.csv
- Supplementary file 7/731Removing weak instrumental variables/ebi-a-GCST90001528.csv
- Supplementary file 7/731Removing weak instrumental variables/ebi-a-GCST90001529.csv
- Supplementary file 7/731Removing weak instrumental variables/ebi-a-GCST90001530.csv
- Supplementary file 7/731Removing weak instrumental variables/ebi-a-GCST90001531.csv
- Supplementary file 7/731Removing weak instrumental variables/ebi-a-GCST90001532.csv
- Supplementary file 7/731Removing weak instrumental variables/ebi-a-GCST90001533.csv
- Supplementary file 7/731Removing weak instrumental variables/ebi-a-GCST90001534.csv
- Supplementary file 7/731Removing weak instrumental variables/ebi-a-GCST90001535.csv
- Supplementary file 7/731Removing weak instrumental variables/ebi-a-GCST90001536.csv
- Supplementary file 7/731Removing weak instrumental variables/ebi-a-GCST90001537.csv
- Supplementary file 7/731Removing weak instrumental variables/ebi-a-GCST90001538.csv
- Supplementary file 7/731Removing weak instrumental variables/ebi-a-GCST90001539.csv
- Supplementary file 7/731Removing weak instrumental variables/ebi-a-GCST90001540.csv
- Supplementary file 7/731Removing weak instrumental variables/ebi-a-GCST90001541.csv
- Supplementary file 7/731Removing weak instrumental variables/ebi-a-GCST90001542.csv
- Supplementary file 7/731Removing weak instrumental variables/ebi-a-GCST90001543.csv
- Supplementary file 7/731Removing weak instrumental variables/ebi-a-GCST90001544.csv
- Supplementary file 7/731Removing weak instrumental variables/ebi-a-GCST90001545.csv
- Supplementary file 7/731Removing weak instrumental variables/ebi-a-GCST90001546.csv
- Supplementary file 7/731Removing weak instrumental variables/ebi-a-GCST90001547.csv
- Supplementary file 7/731Removing weak instrumental variables/ebi-a-GCST90001548.csv
- Supplementary file 7/731Removing weak instrumental variables/ebi-a-GCST90001549.csv
- Supplementary file 7/731Removing weak instrumental variables/ebi-a-GCST90001550.csv
- Supplementary file 7/731Removing weak instrumental variables/ebi-a-GCST90001551.csv
- Supplementary file 7/731Removing weak instrumental variables/ebi-a-GCST90001552.csv
- Supplementary file 7/731Removing weak instrumental variables/ebi-a-GCST90001553.csv
- Supplementary file 7/731Removing weak instrumental variables/ebi-a-GCST90001554.csv
- Supplementary file 7/731Removing weak instrumental variables/ebi-a-GCST90001555.csv
- Supplementary file 7/731Removing weak instrumental variables/ebi-a-GCST90001556.csv
- Supplementary file 7/731Removing weak instrumental variables/ebi-a-GCST90001557.csv
- Supplementary file 7/731Removing weak instrumental variables/ebi-a-GCST90001558.csv
- Supplementary file 7/731Removing weak instrumental variables/ebi-a-GCST90001559.csv
- Supplementary file 7/731Removing weak instrumental variables/ebi-a-GCST90001560.csv
- Supplementary file 7/731Removing weak instrumental variables/ebi-a-GCST90001561.csv
- Supplementary file 7/731Removing weak instrumental variables/ebi-a-GCST90001562.csv
- Supplementary file 7/731Removing weak instrumental variables/ebi-a-GCST90001563.csv
- Supplementary file 7/731Removing weak instrumental variables/ebi-a-GCST90001564.csv
- Supplementary file 7/731Removing weak instrumental variables/ebi-a-GCST90001565.csv
- Supplementary file 7/731Removing weak instrumental variables/ebi-a-GCST90001566.csv
- Supplementary file 7/731Removing weak instrumental variables/ebi-a-GCST90001567.csv
- Supplementary file 7/731Removing weak instrumental variables/ebi-a-GCST90001568.csv
- Supplementary file 7/731Removing weak instrumental variables/ebi-a-GCST90001569.csv
- Supplementary file 7/731Removing weak instrumental variables/ebi-a-GCST90001570.csv
- Supplementary file 7/731Removing weak instrumental variables/ebi-a-GCST90001571.csv
- Supplementary file 7/731Removing weak instrumental variables/ebi-a-GCST90001572.csv
- Supplementary file 7/731Removing weak instrumental variables/ebi-a-GCST90001573.csv
- Supplementary file 7/731Removing weak instrumental variables/ebi-a-GCST90001574.csv
- Supplementary file 7/731Removing weak instrumental variables/ebi-a-GCST90001575.csv
- Supplementary file 7/731Removing weak instrumental variables/ebi-a-GCST90001576.csv
- Supplementary file 7/731Removing weak instrumental variables/ebi-a-GCST90001577.csv
- Supplementary file 7/731Removing weak instrumental variables/ebi-a-GCST90001578.csv
- Supplementary file 7/731Removing weak instrumental variables/ebi-a-GCST90001579.csv
- Supplementary file 7/731Removing weak instrumental variables/ebi-a-GCST90001580.csv
- Supplementary file 7/731Removing weak instrumental variables/ebi-a-GCST90001581.csv
- Supplementary file 7/731Removing weak instrumental variables/ebi-a-GCST90001582.csv
- Supplementary file 7/731Removing weak instrumental variables/ebi-a-GCST90001583.csv
- Supplementary file 7/731Removing weak instrumental variables/ebi-a-GCST90001584.csv
- Supplementary file 7/731Removing weak instrumental variables/ebi-a-GCST90001585.csv
- Supplementary file 7/731Removing weak instrumental variables/ebi-a-GCST90001586.csv
- Supplementary file 7/731Removing weak instrumental variables/ebi-a-GCST90001587.csv
- Supplementary file 7/731Removing weak instrumental variables/ebi-a-GCST90001588.csv
- Supplementary file 7/731Removing weak instrumental variables/ebi-a-GCST90001589.csv
- Supplementary file 7/731Removing weak instrumental variables/ebi-a-GCST90001590.csv
- Supplementary file 7/731Removing weak instrumental variables/ebi-a-GCST90001591.csv
- Supplementary file 7/731Removing weak instrumental variables/ebi-a-GCST90001592.csv
- Supplementary file 7/731Removing weak instrumental variables/ebi-a-GCST90001593.csv
- Supplementary file 7/731Removing weak instrumental variables/ebi-a-GCST90001594.csv
- Supplementary file 7/731Removing weak instrumental variables/ebi-a-GCST90001595.csv
- Supplementary file 7/731Removing weak instrumental variables/ebi-a-GCST90001596.csv
- Supplementary file 7/731Removing weak instrumental variables/ebi-a-GCST90001597.csv
- Supplementary file 7/731Removing weak instrumental variables/ebi-a-GCST90001598.csv
- Supplementary file 7/731Removing weak instrumental variables/ebi-a-GCST90001599.csv
- Supplementary file 7/731Removing weak instrumental variables/ebi-a-GCST90001600.csv
- Supplementary file 7/731Removing weak instrumental variables/ebi-a-GCST90001601.csv
- Supplementary file 7/731Removing weak instrumental variables/ebi-a-GCST90001602.csv
- Supplementary file 7/731Removing weak instrumental variables/ebi-a-GCST90001603.csv
- Supplementary file 7/731Removing weak instrumental variables/ebi-a-GCST90001604.csv
- Supplementary file 7/731Removing weak instrumental variables/ebi-a-GCST90001605.csv
- Supplementary file 7/731Removing weak instrumental variables/ebi-a-GCST90001606.csv
- Supplementary file 7/731Removing weak instrumental variables/ebi-a-GCST90001607.csv
- Supplementary file 7/731Removing weak instrumental variables/ebi-a-GCST90001608.csv
- Supplementary file 7/731Removing weak instrumental variables/ebi-a-GCST90001609.csv
- Supplementary file 7/731Removing weak instrumental variables/ebi-a-GCST90001610.csv
- Supplementary file 7/731Removing weak instrumental variables/ebi-a-GCST90001611.csv
- Supplementary file 7/731Removing weak instrumental variables/ebi-a-GCST90001612.csv
- Supplementary file 7/731Removing weak instrumental variables/ebi-a-GCST90001613.csv
- Supplementary file 7/731Removing weak instrumental variables/ebi-a-GCST90001614.csv
- Supplementary file 7/731Removing weak instrumental variables/ebi-a-GCST90001615.csv
- Supplementary file 7/731Removing weak instrumental variables/ebi-a-GCST90001616.csv
- Supplementary file 7/731Removing weak instrumental variables/ebi-a-GCST90001617.csv
- Supplementary file 7/731Removing weak instrumental variables/ebi-a-GCST90001618.csv
- Supplementary file 7/731Removing weak instrumental variables/ebi-a-GCST90001619.csv
- Supplementary file 7/731Removing weak instrumental variables/ebi-a-GCST90001620.csv
- Supplementary file 7/731Removing weak instrumental variables/ebi-a-GCST90001621.csv
- Supplementary file 7/731Removing weak instrumental variables/ebi-a-GCST90001622.csv
- Supplementary file 7/731Removing weak instrumental variables/ebi-a-GCST90001623.csv
- Supplementary file 7/731Removing weak instrumental variables/ebi-a-GCST90001624.csv
- Supplementary file 7/731Removing weak instrumental variables/ebi-a-GCST90001625.csv
- Supplementary file 7/731Removing weak instrumental variables/ebi-a-GCST90001626.csv
- Supplementary file 7/731Removing weak instrumental variables/ebi-a-GCST90001627.csv
- Supplementary file 7/731Removing weak instrumental variables/ebi-a-GCST90001628.csv
- Supplementary file 7/731Removing weak instrumental variables/ebi-a-GCST90001629.csv
- Supplementary file 7/731Removing weak instrumental variables/ebi-a-GCST90001630.csv
- Supplementary file 7/731Removing weak instrumental variables/ebi-a-GCST90001631.csv
- Supplementary file 7/731Removing weak instrumental variables/ebi-a-GCST90001632.csv
- Supplementary file 7/731Removing weak instrumental variables/ebi-a-GCST90001633.csv
- Supplementary file 7/731Removing weak instrumental variables/ebi-a-GCST90001634.csv
- Supplementary file 7/731Removing weak instrumental variables/ebi-a-GCST90001635.csv
- Supplementary file 7/731Removing weak instrumental variables/ebi-a-GCST90001636.csv
- Supplementary file 7/731Removing weak instrumental variables/ebi-a-GCST90001637.csv
- Supplementary file 7/731Removing weak instrumental variables/ebi-a-GCST90001638.csv
- Supplementary file 7/731Removing weak instrumental variables/ebi-a-GCST90001639.csv
- Supplementary file 7/731Removing weak instrumental variables/ebi-a-GCST90001640.csv
- Supplementary file 7/731Removing weak instrumental variables/ebi-a-GCST90001641.csv
- Supplementary file 7/731Removing weak instrumental variables/ebi-a-GCST90001642.csv
- Supplementary file 7/731Removing weak instrumental variables/ebi-a-GCST90001643.csv
- Supplementary file 7/731Removing weak instrumental variables/ebi-a-GCST90001644.csv
- Supplementary file 7/731Removing weak instrumental variables/ebi-a-GCST90001645.csv
- Supplementary file 7/731Removing weak instrumental variables/ebi-a-GCST90001646.csv
- Supplementary file 7/731Removing weak instrumental variables/ebi-a-GCST90001647.csv
- Supplementary file 7/731Removing weak instrumental variables/ebi-a-GCST90001648.csv
- Supplementary file 7/731Removing weak instrumental variables/ebi-a-GCST90001649.csv
- Supplementary file 7/731Removing weak instrumental variables/ebi-a-GCST90001650.csv
- Supplementary file 7/731Removing weak instrumental variables/ebi-a-GCST90001651.csv
- Supplementary file 7/731Removing weak instrumental variables/ebi-a-GCST90001652.csv
- Supplementary file 7/731Removing weak instrumental variables/ebi-a-GCST90001653.csv
- Supplementary file 7/731Removing weak instrumental variables/ebi-a-GCST90001654.csv
- Supplementary file 7/731Removing weak instrumental variables/ebi-a-GCST90001655.csv
- Supplementary file 7/731Removing weak instrumental variables/ebi-a-GCST90001656.csv
- Supplementary file 7/731Removing weak instrumental variables/ebi-a-GCST90001657.csv
- Supplementary file 7/731Removing weak instrumental variables/ebi-a-GCST90001658.csv
- Supplementary file 7/731Removing weak instrumental variables/ebi-a-GCST90001659.csv
- Supplementary file 7/731Removing weak instrumental variables/ebi-a-GCST90001660.csv
- Supplementary file 7/731Removing weak instrumental variables/ebi-a-GCST90001661.csv
- Supplementary file 7/731Removing weak instrumental variables/ebi-a-GCST90001662.csv
- Supplementary file 7/731Removing weak instrumental variables/ebi-a-GCST90001663.csv
- Supplementary file 7/731Removing weak instrumental variables/ebi-a-GCST90001664.csv
- Supplementary file 7/731Removing weak instrumental variables/ebi-a-GCST90001665.csv
- Supplementary file 7/731Removing weak instrumental variables/ebi-a-GCST90001666.csv
- Supplementary file 7/731Removing weak instrumental variables/ebi-a-GCST90001667.csv
- Supplementary file 7/731Removing weak instrumental variables/ebi-a-GCST90001668.csv
- Supplementary file 7/731Removing weak instrumental variables/ebi-a-GCST90001669.csv
- Supplementary file 7/731Removing weak instrumental variables/ebi-a-GCST90001670.csv
- Supplementary file 7/731Removing weak instrumental variables/ebi-a-GCST90001671.csv
- Supplementary file 7/731Removing weak instrumental variables/ebi-a-GCST90001672.csv
- Supplementary file 7/731Removing weak instrumental variables/ebi-a-GCST90001673.csv
- Supplementary file 7/731Removing weak instrumental variables/ebi-a-GCST90001674.csv
[truncated: 447 more entries]
