# Supplementary material for: An exploration of the causal relationship between 731 immunophenotypes and osteoporosis: a bidirectional Mendelian randomized study
Source: Front Endocrinol (Lausanne). 2024 Jul 17;15:1341002. doi: 10.3389/fendo.2024.1341002 (PMC11288873; doi:10.3389/fendo.2024.1341002)
Supplement: Supplementary File 7 — Removal of weak IVs and F-statistics. [file DataSheet_7.zip › Supplementary file 7/13 results/ebi-a-GCST90001411.csv]

id.exposure	chr.exposure	pos.exposure	samplesize.exposure	se.exposure	beta.exposure	pval.exposure	SNP	effect_allele.exposure	other_allele.exposure	eaf.exposure	exposure	mr_keep.exposure	pval_origin.exposure	data_source.exposure	Trait	Statistical_trait_name	Panel	CatalogID	Trait_type	R2	F
ebi-a-GCST90001411	1	8009985	3657	0.08737	-0.4552	1.99E-07	rs75766272	T	C	0.0201	|| id:ebi-a-GCST90001411	TRUE	reported	igd	IgD+ CD24+ %B cell	BC_Trait31	B cell	GCST90001411	Relative count	0.007367891	27.12952915
ebi-a-GCST90001411	1	230130712	3657	0.03015	-0.1336	9.70E-06	rs11584183	C	T	0.2311	|| id:ebi-a-GCST90001411	TRUE	reported	igd	IgD+ CD24+ %B cell	BC_Trait31	B cell	GCST90001411	Relative count	0.005340571	19.62459507
ebi-a-GCST90001411	2	73679013	3657	0.063	0.2797	9.25E-06	rs45608038	G	A	0.0421	|| id:ebi-a-GCST90001411	TRUE	reported	igd	IgD+ CD24+ %B cell	BC_Trait31	B cell	GCST90001411	Relative count	0.005360982	19.7000013
ebi-a-GCST90001411	3	4408435	3657	0.08216	0.3685	7.49E-06	rs6781675	C	G	0.0235	|| id:ebi-a-GCST90001411	TRUE	reported	igd	IgD+ CD24+ %B cell	BC_Trait31	B cell	GCST90001411	Relative count	0.005470748	20.10557714
ebi-a-GCST90001411	5	175234476	3657	0.02723	-0.1214	8.46E-06	rs11134931	A	G	0.6924	|| id:ebi-a-GCST90001411	TRUE	reported	igd	IgD+ CD24+ %B cell	BC_Trait31	B cell	GCST90001411	Relative count	0.005405838	19.86572923
ebi-a-GCST90001411	6	32553200	3657	0.09069	0.4368	1.52E-06	rs34418535	G	A	0.064	|| id:ebi-a-GCST90001411	TRUE	reported	igd	IgD+ CD24+ %B cell	BC_Trait31	B cell	GCST90001411	Relative count	0.006303406	23.18509483
ebi-a-GCST90001411	6	133003242	3657	0.0367	-0.1674	5.28E-06	rs45575344	C	T	0.1333	|| id:ebi-a-GCST90001411	TRUE	reported	igd	IgD+ CD24+ %B cell	BC_Trait31	B cell	GCST90001411	Relative count	0.00565705	20.79415131
ebi-a-GCST90001411	6	169106376	3657	0.06299	-0.2834	7.05E-06	rs147867176	T	A	0.0418	|| id:ebi-a-GCST90001411	TRUE	reported	igd	IgD+ CD24+ %B cell	BC_Trait31	B cell	GCST90001411	Relative count	0.005504707	20.23107202
ebi-a-GCST90001411	6	42013868	3657	0.02675	-0.1237	3.92E-06	rs9369326	C	T	0.3121	|| id:ebi-a-GCST90001411	TRUE	reported	igd	IgD+ CD24+ %B cell	BC_Trait31	B cell	GCST90001411	Relative count	0.005813461	21.37244694
ebi-a-GCST90001411	7	66493985	3657	0.02875	-0.1289	7.63E-06	rs7457479	C	T	0.2762	|| id:ebi-a-GCST90001411	TRUE	reported	igd	IgD+ CD24+ %B cell	BC_Trait31	B cell	GCST90001411	Relative count	0.005466691	20.09058384
ebi-a-GCST90001411	9	21576571	3657	0.09145	-0.4312	2.51E-06	rs62562996	A	G	0.0172	|| id:ebi-a-GCST90001411	TRUE	reported	igd	IgD+ CD24+ %B cell	BC_Trait31	B cell	GCST90001411	Relative count	0.006042725	22.22043239
ebi-a-GCST90001411	12	2866164	3657	0.1031	-0.4808	3.24E-06	rs112570989	T	C	0.0149	|| id:ebi-a-GCST90001411	TRUE	reported	igd	IgD+ CD24+ %B cell	BC_Trait31	B cell	GCST90001411	Relative count	0.005911689	21.73571888
ebi-a-GCST90001411	13	108993494	3657	0.027	0.1313	1.20E-06	rs12874404	G	A	0.3257	|| id:ebi-a-GCST90001411	TRUE	reported	igd	IgD+ CD24+ %B cell	BC_Trait31	B cell	GCST90001411	Relative count	0.006425066	23.63547555
ebi-a-GCST90001411	13	51367583	3657	0.02683	-0.1353	4.79E-07	rs7988851	T	C	0.3266	|| id:ebi-a-GCST90001411	TRUE	reported	igd	IgD+ CD24+ %B cell	BC_Trait31	B cell	GCST90001411	Relative count	0.006905891	25.41655404
ebi-a-GCST90001411	13	50147180	3657	0.08918	0.4747	1.08E-07	rs76477280	G	A	0.0206	|| id:ebi-a-GCST90001411	TRUE	reported	igd	IgD+ CD24+ %B cell	BC_Trait31	B cell	GCST90001411	Relative count	0.007688236	28.3182198
ebi-a-GCST90001411	13	70325772	3657	0.09065	0.4126	5.50E-06	rs145371905	T	G	0.0194	|| id:ebi-a-GCST90001411	TRUE	reported	igd	IgD+ CD24+ %B cell	BC_Trait31	B cell	GCST90001411	Relative count	0.005633062	20.70547754
ebi-a-GCST90001411	14	96205838	3657	0.05855	0.2816	1.57E-06	rs77762131	C	G	0.045	|| id:ebi-a-GCST90001411	TRUE	reported	igd	IgD+ CD24+ %B cell	BC_Trait31	B cell	GCST90001411	Relative count	0.00628562	23.11925968
ebi-a-GCST90001411	14	65673804	3657	0.05457	0.2453	7.15E-06	rs78269238	T	C	0.0582	|| id:ebi-a-GCST90001411	TRUE	reported	igd	IgD+ CD24+ %B cell	BC_Trait31	B cell	GCST90001411	Relative count	0.005495019	20.19526749
ebi-a-GCST90001411	14	93256694	3657	0.02707	-0.1204	9.00E-06	rs35130455	A	T	0.704	|| id:ebi-a-GCST90001411	TRUE	reported	igd	IgD+ CD24+ %B cell	BC_Trait31	B cell	GCST90001411	Relative count	0.005380325	19.7714665
ebi-a-GCST90001411	16	4127619	3657	0.02634	0.1207	4.73E-06	rs17256322	A	T	0.3234	|| id:ebi-a-GCST90001411	TRUE	reported	igd	IgD+ CD24+ %B cell	BC_Trait31	B cell	GCST90001411	Relative count	0.00570915	20.98676115
ebi-a-GCST90001411	18	23575118	3657	0.06339	0.2862	6.54E-06	rs144479315	T	A	0.0418	|| id:ebi-a-GCST90001411	TRUE	reported	igd	IgD+ CD24+ %B cell	BC_Trait31	B cell	GCST90001411	Relative count	0.005543177	20.37324352
