# Supplementary material for: An exploration of the causal relationship between 731 immunophenotypes and osteoporosis: a bidirectional Mendelian randomized study
Source: Front Endocrinol (Lausanne). 2024 Jul 17;15:1341002. doi: 10.3389/fendo.2024.1341002 (PMC11288873; doi:10.3389/fendo.2024.1341002)
Supplement: Supplementary File 7 — Removal of weak IVs and F-statistics. [file DataSheet_7.zip › Supplementary file 7/13 results/ebi-a-GCST90001417.csv]

id.exposure	pval.exposure	samplesize.exposure	chr.exposure	beta.exposure	se.exposure	pos.exposure	SNP	effect_allele.exposure	other_allele.exposure	eaf.exposure	exposure	mr_keep.exposure	pval_origin.exposure	data_source.exposure	Trait	Statistical_trait_name	Panel	CatalogID	Trait_type	R2	F
ebi-a-GCST90001417	5.91003e-06	3657	1	-0.56	0.1234	83678678	rs145208372	A	G	0.0097	|| id:ebi-a-GCST90001417	TRUE	reported	igd	CD24+ CD27+ %B cell	BC_Trait37	B cell	GCST90001417	Relative count	0.00559992130910578	20.5829754274828
ebi-a-GCST90001417	3.41099e-07	3657	1	-0.1301	0.02547	150860471	rs7412746	T	C	0.5153	|| id:ebi-a-GCST90001417	TRUE	reported	igd	CD24+ CD27+ %B cell	BC_Trait37	B cell	GCST90001417	Relative count	0.00708409230753103	26.0770898959607
ebi-a-GCST90001417	3.67401e-06	3657	1	-0.2365	0.05101	207087053	rs72758947	G	A	0.0641	|| id:ebi-a-GCST90001417	TRUE	reported	igd	CD24+ CD27+ %B cell	BC_Trait37	B cell	GCST90001417	Relative count	0.00584361224001982	21.4839465905328
ebi-a-GCST90001417	1.009e-06	3657	1	-0.1269	0.02592	89814066	rs4658141	C	T	0.3805	|| id:ebi-a-GCST90001417	TRUE	reported	igd	CD24+ CD27+ %B cell	BC_Trait37	B cell	GCST90001417	Relative count	0.00651165028269818	23.9560753682056
ebi-a-GCST90001417	2.04899e-08	3657	1	-0.4865	0.08656	8009985	rs75766272	T	C	0.0201	|| id:ebi-a-GCST90001417	TRUE	reported	igd	CD24+ CD27+ %B cell	BC_Trait37	B cell	GCST90001417	Relative count	0.00856388776604901	31.5713835704251
ebi-a-GCST90001417	9.91791e-06	3657	2	0.4657	0.1052	178116262	rs72944931	G	A	0.0138	|| id:ebi-a-GCST90001417	TRUE	reported	igd	CD24+ CD27+ %B cell	BC_Trait37	B cell	GCST90001417	Relative count	0.00533009578416523	19.5858947863538
ebi-a-GCST90001417	1.71002e-08	3657	2	0.3527	0.0624	73679013	rs45608038	G	A	0.0421	|| id:ebi-a-GCST90001417	TRUE	reported	igd	CD24+ CD27+ %B cell	BC_Trait37	B cell	GCST90001417	Relative count	0.00866042536545952	31.9303854306672
ebi-a-GCST90001417	1.826e-06	3657	2	0.2066	0.04322	138420154	rs72844588	A	G	0.0913	|| id:ebi-a-GCST90001417	TRUE	reported	igd	CD24+ CD27+ %B cell	BC_Trait37	B cell	GCST90001417	Relative count	0.00620956192887873	22.8377613434307
ebi-a-GCST90001417	7.48101e-06	3657	3	-0.737	0.1643	7831627	rs62233948	T	C	0.006	|| id:ebi-a-GCST90001417	TRUE	reported	igd	CD24+ CD27+ %B cell	BC_Trait37	B cell	GCST90001417	Relative count	0.00547207286185711	20.1104722796886
ebi-a-GCST90001417	1.15001e-06	3657	3	-0.2083	0.04276	186702869	rs145442262	A	G	0.0906	|| id:ebi-a-GCST90001417	TRUE	reported	igd	CD24+ CD27+ %B cell	BC_Trait37	B cell	GCST90001417	Relative count	0.00644717043209636	23.7173175175399
ebi-a-GCST90001417	6.70595e-06	3657	3	-0.1708	0.03788	16416145	rs55710170	A	G	0.1181	|| id:ebi-a-GCST90001417	TRUE	reported	igd	CD24+ CD27+ %B cell	BC_Trait37	B cell	GCST90001417	Relative count	0.00552870077278728	20.3197431039391
ebi-a-GCST90001417	8.17504e-07	3657	4	-0.293	0.05931	11590243	rs35698683	G	A	0.0447	|| id:ebi-a-GCST90001417	TRUE	reported	igd	CD24+ CD27+ %B cell	BC_Trait37	B cell	GCST90001417	Relative count	0.00662927127361579	24.3916856057671
ebi-a-GCST90001417	3.925e-06	3657	5	0.9325	0.2017	119742816	rs115405874	G	A	0.0037	|| id:ebi-a-GCST90001417	TRUE	reported	igd	CD24+ CD27+ %B cell	BC_Trait37	B cell	GCST90001417	Relative count	0.005810720685006	21.3623145467131
ebi-a-GCST90001417	3.52298e-06	3657	5	0.9614	0.207	140636323	rs681014	C	T	0.9966	|| id:ebi-a-GCST90001417	TRUE	reported	igd	CD24+ CD27+ %B cell	BC_Trait37	B cell	GCST90001417	Relative count	0.00586392514752777	21.5590671703515
ebi-a-GCST90001417	9.27705e-06	3657	6	0.2715	0.06115	129409652	rs9492229	C	T	0.9556	|| id:ebi-a-GCST90001417	TRUE	reported	igd	CD24+ CD27+ %B cell	BC_Trait37	B cell	GCST90001417	Relative count	0.00536150908816432	19.7019478899069
ebi-a-GCST90001417	7.59906e-06	3657	6	0.9264	0.2067	100574892	rs148702078	C	G	0.0034	|| id:ebi-a-GCST90001417	TRUE	reported	igd	CD24+ CD27+ %B cell	BC_Trait37	B cell	GCST90001417	Relative count	0.00546276135342334	20.0760634905272
ebi-a-GCST90001417	6.15205e-06	3657	7	0.3676	0.08119	56242182	rs62459310	C	G	0.022	|| id:ebi-a-GCST90001417	TRUE	reported	igd	CD24+ CD27+ %B cell	BC_Trait37	B cell	GCST90001417	Relative count	0.00557433783117485	20.4884141148452
ebi-a-GCST90001417	9.38102e-06	3657	8	-0.1852	0.04175	124662104	rs10505439	T	C	0.0941	|| id:ebi-a-GCST90001417	TRUE	reported	igd	CD24+ CD27+ %B cell	BC_Trait37	B cell	GCST90001417	Relative count	0.00535196756264545	19.6666969656939
ebi-a-GCST90001417	2.20699e-06	3657	11	-0.1205	0.02541	11033950	rs10743163	A	G	0.4035	|| id:ebi-a-GCST90001417	TRUE	reported	igd	CD24+ CD27+ %B cell	BC_Trait37	B cell	GCST90001417	Relative count	0.00611191474561546	22.476422372552
ebi-a-GCST90001417	9.29608e-06	3657	12	0.1143	0.02575	130112732	rs265612	T	C	0.3411	|| id:ebi-a-GCST90001417	TRUE	reported	igd	CD24+ CD27+ %B cell	BC_Trait37	B cell	GCST90001417	Relative count	0.00535894641363384	19.6924800873714
ebi-a-GCST90001417	7.44098e-06	3657	12	1.249	0.2784	123744082	rs112294465	A	C	0.0021	|| id:ebi-a-GCST90001417	TRUE	reported	igd	CD24+ CD27+ %B cell	BC_Trait37	B cell	GCST90001417	Relative count	0.00547365908495508	20.1163339093698
ebi-a-GCST90001417	3.02803e-08	3657	13	0.4892	0.08811	50147180	rs76477280	G	A	0.0206	|| id:ebi-a-GCST90001417	TRUE	reported	igd	CD24+ CD27+ %B cell	BC_Trait37	B cell	GCST90001417	Relative count	0.00835895578281246	30.809518791447
ebi-a-GCST90001417	8.56091e-06	3657	14	0.4553	0.1022	97702226	rs117004076	G	A	0.0146	|| id:ebi-a-GCST90001417	TRUE	reported	igd	CD24+ CD27+ %B cell	BC_Trait37	B cell	GCST90001417	Relative count	0.00539781452797629	19.8360835999875
ebi-a-GCST90001417	4.59896e-06	3657	14	0.2675	0.05828	96205838	rs77762131	C	G	0.045	|| id:ebi-a-GCST90001417	TRUE	reported	igd	CD24+ CD27+ %B cell	BC_Trait37	B cell	GCST90001417	Relative count	0.00572781282085344	21.0557593083384
ebi-a-GCST90001417	1.064e-06	3657	14	0.2482	0.05078	65713895	rs116844769	A	G	0.0662	|| id:ebi-a-GCST90001417	TRUE	reported	igd	CD24+ CD27+ %B cell	BC_Trait37	B cell	GCST90001417	Relative count	0.00649030803208604	23.8770452357506
ebi-a-GCST90001417	4.29903e-06	3657	17	-0.1563	0.03395	76979729	rs7221794	A	G	0.1574	|| id:ebi-a-GCST90001417	TRUE	reported	igd	CD24+ CD27+ %B cell	BC_Trait37	B cell	GCST90001417	Relative count	0.00576240290126916	21.1836513380687
