# Supplementary material for: An exploration of the causal relationship between 731 immunophenotypes and osteoporosis: a bidirectional Mendelian randomized study
Source: Front Endocrinol (Lausanne). 2024 Jul 17;15:1341002. doi: 10.3389/fendo.2024.1341002 (PMC11288873; doi:10.3389/fendo.2024.1341002)
Supplement: Supplementary File 7 — Removal of weak IVs and F-statistics. [file DataSheet_7.zip › Supplementary file 7/13 results/ebi-a-GCST90001523.csv]

id.exposure	se.exposure	beta.exposure	samplesize.exposure	pval.exposure	pos.exposure	chr.exposure	SNP	effect_allele.exposure	other_allele.exposure	eaf.exposure	exposure	mr_keep.exposure	pval_origin.exposure	data_source.exposure	Trait	Statistical_trait_name	Panel	CatalogID	Trait_type	R2	F
ebi-a-GCST90001523	0.4116	1.824	1858	9.93299e-06	175194000	1	rs144484750	T	C	0.0016	|| id:ebi-a-GCST90001523	TRUE	reported	igd	CD33- HLA DR+ AC	MDSC_Trait23	Myeloid cell	GCST90001523	Absolute count	0.0104589250841556	19.6169370309803
ebi-a-GCST90001523	0.09138	-0.4064	1858	9.20111e-06	90197043	2	rs372474797	A	G	0.0463	|| id:ebi-a-GCST90001523	TRUE	reported	igd	CD33- HLA DR+ AC	MDSC_Trait23	Myeloid cell	GCST90001523	Absolute count	0.0105332066644933	19.7577439697571
ebi-a-GCST90001523	0.03437	-0.1588	1858	4.10299e-06	43952695	2	rs11695642	T	G	0.4325	|| id:ebi-a-GCST90001523	TRUE	reported	igd	CD33- HLA DR+ AC	MDSC_Trait23	Myeloid cell	GCST90001523	Absolute count	0.0113588639842938	21.324271049262
ebi-a-GCST90001523	0.04225	0.1961	1858	3.69301e-06	136921761	2	rs17382372	A	G	0.2008	|| id:ebi-a-GCST90001523	TRUE	reported	igd	CD33- HLA DR+ AC	MDSC_Trait23	Myeloid cell	GCST90001523	Absolute count	0.011461713420945	21.5195914999825
ebi-a-GCST90001523	0.5601	-2.591	1858	3.98602e-06	105338298	3	rs74940075	A	G	0.0011	|| id:ebi-a-GCST90001523	TRUE	reported	igd	CD33- HLA DR+ AC	MDSC_Trait23	Myeloid cell	GCST90001523	Absolute count	0.011386351147505	21.3764676972635
ebi-a-GCST90001523	0.0341	-0.1515	1858	9.42606e-06	55733390	3	rs4955865	T	C	0.3891	|| id:ebi-a-GCST90001523	TRUE	reported	igd	CD33- HLA DR+ AC	MDSC_Trait23	Myeloid cell	GCST90001523	Absolute count	0.0105119036600569	19.7173601837478
ebi-a-GCST90001523	0.257	-1.157	1858	7.17596e-06	196493486	3	rs114548614	T	A	0.0046	|| id:ebi-a-GCST90001523	TRUE	reported	igd	CD33- HLA DR+ AC	MDSC_Trait23	Myeloid cell	GCST90001523	Absolute count	0.0107905361546669	20.2456970288279
ebi-a-GCST90001523	0.03662	-0.1623	1858	9.90307e-06	171668815	3	rs66733222	A	C	0.2618	|| id:ebi-a-GCST90001523	TRUE	reported	igd	CD33- HLA DR+ AC	MDSC_Trait23	Myeloid cell	GCST90001523	Absolute count	0.01046134236215	19.621518850511
ebi-a-GCST90001523	0.2247	-1.079	1858	1.70298e-06	115638601	4	rs78557978	C	G	0.0059	|| id:ebi-a-GCST90001523	TRUE	reported	igd	CD33- HLA DR+ AC	MDSC_Trait23	Myeloid cell	GCST90001523	Absolute count	0.0122584164859256	23.033981131922
ebi-a-GCST90001523	0.06096	0.2837	1858	3.498e-06	31899436	4	rs6841247	T	A	0.0786	|| id:ebi-a-GCST90001523	TRUE	reported	igd	CD33- HLA DR+ AC	MDSC_Trait23	Myeloid cell	GCST90001523	Absolute count	0.0115225817384464	21.6352051260495
ebi-a-GCST90001523	0.2022	-0.9064	1858	7.82907e-06	46669724	6	rs149494397	G	A	0.0073	|| id:ebi-a-GCST90001523	TRUE	reported	igd	CD33- HLA DR+ AC	MDSC_Trait23	Myeloid cell	GCST90001523	Absolute count	0.010699415354185	20.0728830100478
ebi-a-GCST90001523	0.104	-0.4903	1858	2.59e-06	138310176	6	rs149034028	T	C	0.0258	|| id:ebi-a-GCST90001523	TRUE	reported	igd	CD33- HLA DR+ AC	MDSC_Trait23	Myeloid cell	GCST90001523	Absolute count	0.0118208063766325	22.2018605295508
ebi-a-GCST90001523	0.08437	0.3782	1858	7.83105e-06	120959087	7	rs115139705	A	G	0.0441	|| id:ebi-a-GCST90001523	TRUE	reported	igd	CD33- HLA DR+ AC	MDSC_Trait23	Myeloid cell	GCST90001523	Absolute count	0.0106991584590873	20.072395843853
ebi-a-GCST90001523	0.585	2.595	1858	9.67498e-06	141885631	7	rs118141414	T	C	8e-04	|| id:ebi-a-GCST90001523	TRUE	reported	igd	CD33- HLA DR+ AC	MDSC_Trait23	Myeloid cell	GCST90001523	Absolute count	0.0104795362098806	19.6560050219072
ebi-a-GCST90001523	0.03729	-0.2533	1858	1.48696e-11	50307710	7	rs876036	C	T	0.2635	|| id:ebi-a-GCST90001523	TRUE	reported	igd	CD33- HLA DR+ AC	MDSC_Trait23	Myeloid cell	GCST90001523	Absolute count	0.024231848337303	46.0911851215873
ebi-a-GCST90001523	0.04099	-0.2077	1858	4.46498e-07	3560919	7	rs2705609	T	G	0.2088	|| id:ebi-a-GCST90001523	TRUE	reported	igd	CD33- HLA DR+ AC	MDSC_Trait23	Myeloid cell	GCST90001523	Absolute count	0.0136304781576012	25.6477586749177
ebi-a-GCST90001523	0.3603	-1.641	1858	5.58805e-06	20121195	9	rs117757905	A	G	0.0022	|| id:ebi-a-GCST90001523	TRUE	reported	igd	CD33- HLA DR+ AC	MDSC_Trait23	Myeloid cell	GCST90001523	Absolute count	0.0110413219606228	20.7214861591011
ebi-a-GCST90001523	0.1402	0.6759	1858	1.55199e-06	140249209	9	rs140563508	T	C	0.0153	|| id:ebi-a-GCST90001523	TRUE	reported	igd	CD33- HLA DR+ AC	MDSC_Trait23	Myeloid cell	GCST90001523	Absolute count	0.0123544739143338	23.2167341210785
ebi-a-GCST90001523	0.1571	0.7117	1858	6.28102e-06	81460339	10	rs185521042	C	A	0.0118	|| id:ebi-a-GCST90001523	TRUE	reported	igd	CD33- HLA DR+ AC	MDSC_Trait23	Myeloid cell	GCST90001523	Absolute count	0.0109250903426367	20.5009423229208
ebi-a-GCST90001523	0.16	-0.7561	1858	2.464e-06	14699945	11	rs139348198	T	C	0.0113	|| id:ebi-a-GCST90001523	TRUE	reported	igd	CD33- HLA DR+ AC	MDSC_Trait23	Myeloid cell	GCST90001523	Absolute count	0.0118763799175033	22.3074933934338
ebi-a-GCST90001523	0.1634	0.7644	1858	3.09599e-06	130596271	11	rs73023658	T	A	0.0105	|| id:ebi-a-GCST90001523	TRUE	reported	igd	CD33- HLA DR+ AC	MDSC_Trait23	Myeloid cell	GCST90001523	Absolute count	0.0116414232175354	21.8609743460559
ebi-a-GCST90001523	0.137	-0.6165	1858	7.20593e-06	61820975	12	rs145935372	A	G	0.0161	|| id:ebi-a-GCST90001523	TRUE	reported	igd	CD33- HLA DR+ AC	MDSC_Trait23	Myeloid cell	GCST90001523	Absolute count	0.0107813123918541	20.2282023681378
ebi-a-GCST90001523	0.3517	-1.575	1858	8.00295e-06	120316206	12	rs2464634	G	T	0.9976	|| id:ebi-a-GCST90001523	TRUE	reported	igd	CD33- HLA DR+ AC	MDSC_Trait23	Myeloid cell	GCST90001523	Absolute count	0.0106784480713945	20.0331222764451
ebi-a-GCST90001523	0.03841	-0.1801	1858	2.96203e-06	103927135	13	rs3916927	A	G	0.2382	|| id:ebi-a-GCST90001523	TRUE	reported	igd	CD33- HLA DR+ AC	MDSC_Trait23	Myeloid cell	GCST90001523	Absolute count	0.0116945706751365	21.9619588530244
ebi-a-GCST90001523	0.156	-0.6925	1858	9.60307e-06	60625341	14	rs143360411	A	T	0.0113	|| id:ebi-a-GCST90001523	TRUE	reported	igd	CD33- HLA DR+ AC	MDSC_Trait23	Myeloid cell	GCST90001523	Absolute count	0.0104945265345437	19.6844199152306
ebi-a-GCST90001523	0.1505	-0.6728	1858	8.24803e-06	25457565	15	rs117803686	A	G	0.0126	|| id:ebi-a-GCST90001523	TRUE	reported	igd	CD33- HLA DR+ AC	MDSC_Trait23	Myeloid cell	GCST90001523	Absolute count	0.0106415992971609	19.9632491941239
ebi-a-GCST90001523	0.1447	0.678	1858	2.986e-06	52532599	15	rs118076832	G	C	0.0143	|| id:ebi-a-GCST90001523	TRUE	reported	igd	CD33- HLA DR+ AC	MDSC_Trait23	Myeloid cell	GCST90001523	Absolute count	0.0116781756065693	21.9308057262573
ebi-a-GCST90001523	0.07246	0.3306	1858	5.38605e-06	7570956	17	rs17883048	A	G	0.0562	|| id:ebi-a-GCST90001523	TRUE	reported	igd	CD33- HLA DR+ AC	MDSC_Trait23	Myeloid cell	GCST90001523	Absolute count	0.011079614725202	20.7941561688615
ebi-a-GCST90001523	0.3215	-1.57	1858	1.13099e-06	50899429	17	rs117117531	A	C	0.0032	|| id:ebi-a-GCST90001523	TRUE	reported	igd	CD33- HLA DR+ AC	MDSC_Trait23	Myeloid cell	GCST90001523	Absolute count	0.0126722284514736	23.8215278488993
ebi-a-GCST90001523	0.2325	-1.037	1858	8.72208e-06	10352579	17	rs2108605	G	C	0.9949	|| id:ebi-a-GCST90001523	TRUE	reported	igd	CD33- HLA DR+ AC	MDSC_Trait23	Myeloid cell	GCST90001523	Absolute count	0.0105935284038647	19.8721044201928
ebi-a-GCST90001523	0.1175	-0.5549	1858	2.52098e-06	65652250	17	rs116926801	T	C	0.021	|| id:ebi-a-GCST90001523	TRUE	reported	igd	CD33- HLA DR+ AC	MDSC_Trait23	Myeloid cell	GCST90001523	Absolute count	0.0118611279535552	22.2785016403684
ebi-a-GCST90001523	0.05557	0.2569	1858	4.05798e-06	32010983	17	rs7207960	T	C	0.0977	|| id:ebi-a-GCST90001523	TRUE	reported	igd	CD33- HLA DR+ AC	MDSC_Trait23	Myeloid cell	GCST90001523	Absolute count	0.01137194203108	21.3491051963933
ebi-a-GCST90001523	0.4728	-2.109	1858	8.70402e-06	41969867	19	rs73049161	A	G	0.0013	|| id:ebi-a-GCST90001523	TRUE	reported	igd	CD33- HLA DR+ AC	MDSC_Trait23	Myeloid cell	GCST90001523	Absolute count	0.0105956192340036	19.8760685525627
ebi-a-GCST90001523	0.2326	-1.079	1858	3.75699e-06	41677568	19	rs140072356	A	G	0.0048	|| id:ebi-a-GCST90001523	TRUE	reported	igd	CD33- HLA DR+ AC	MDSC_Trait23	Myeloid cell	GCST90001523	Absolute count	0.0114492419302583	21.4959048375544
ebi-a-GCST90001523	0.0642	-0.3009	1858	2.97701e-06	53014851	19	rs35720624	T	A	0.0721	|| id:ebi-a-GCST90001523	TRUE	reported	igd	CD33- HLA DR+ AC	MDSC_Trait23	Myeloid cell	GCST90001523	Absolute count	0.0116848744846055	21.9435344896885
ebi-a-GCST90001523	0.03231	-0.4103	1858	1.73101e-35	51718317	19	rs1697573	A	T	0.5191	|| id:ebi-a-GCST90001523	TRUE	reported	igd	CD33- HLA DR+ AC	MDSC_Trait23	Myeloid cell	GCST90001523	Absolute count	0.0798613558040373	161.087328857722
ebi-a-GCST90001523	0.03571	-0.1942	1858	6.12802e-08	52180033	19	rs34318562	A	G	0.6889	|| id:ebi-a-GCST90001523	TRUE	reported	igd	CD33- HLA DR+ AC	MDSC_Trait23	Myeloid cell	GCST90001523	Absolute count	0.0156680384305536	29.5427563692453
ebi-a-GCST90001523	0.04385	-0.2049	1858	3.17103e-06	10283445	20	rs6074118	T	A	0.1792	|| id:ebi-a-GCST90001523	TRUE	reported	igd	CD33- HLA DR+ AC	MDSC_Trait23	Myeloid cell	GCST90001523	Absolute count	0.0116151571085671	21.8110706052869
