# Supplementary material for: An exploration of the causal relationship between 731 immunophenotypes and osteoporosis: a bidirectional Mendelian randomized study
Source: Front Endocrinol (Lausanne). 2024 Jul 17;15:1341002. doi: 10.3389/fendo.2024.1341002 (PMC11288873; doi:10.3389/fendo.2024.1341002)
Supplement: Supplementary File 7 — Removal of weak IVs and F-statistics. [file DataSheet_7.zip › Supplementary file 7/13 results/ebi-a-GCST90001555.csv]

id.exposure	samplesize.exposure	se.exposure	pval.exposure	pos.exposure	beta.exposure	chr.exposure	SNP	effect_allele.exposure	other_allele.exposure	eaf.exposure	exposure	mr_keep.exposure	pval_origin.exposure	data_source.exposure	Trait	Statistical_trait_name	Panel	CatalogID	Trait_type	R2	F
ebi-a-GCST90001555	3427	0.07363	3.99402e-06	193505625	-0.3401	1	rs60220946	T	C	0.0212	|| id:ebi-a-GCST90001555	TRUE	reported	igd	EM CD8br %CD8br	MT_Trait529	Maturation stages of T cell	GCST90001555	Relative count	0.00618719985525398	21.3230897218857
ebi-a-GCST90001555	3427	0.5562	8.22508e-08	214625781	-2.989	1	rs150956189	C	T	3e-04	|| id:ebi-a-GCST90001555	TRUE	reported	igd	EM CD8br %CD8br	MT_Trait529	Maturation stages of T cell	GCST90001555	Relative count	0.00835663182238418	28.8626586030265
ebi-a-GCST90001555	3427	0.113	1.18801e-07	195875605	-0.5996	1	rs34645541	A	C	0.0093	|| id:ebi-a-GCST90001555	TRUE	reported	igd	EM CD8br %CD8br	MT_Trait529	Maturation stages of T cell	GCST90001555	Relative count	0.00814889530852757	28.139270400257
ebi-a-GCST90001555	3427	0.4826	2.00101e-06	241856210	-2.298	1	rs150329295	A	C	4e-04	|| id:ebi-a-GCST90001555	TRUE	reported	igd	EM CD8br %CD8br	MT_Trait529	Maturation stages of T cell	GCST90001555	Relative count	0.00657275396818975	22.6606250542972
ebi-a-GCST90001555	3427	0.02934	8.22792e-06	114684259	0.131	1	rs2629830	G	C	0.8439	|| id:ebi-a-GCST90001555	TRUE	reported	igd	EM CD8br %CD8br	MT_Trait529	Maturation stages of T cell	GCST90001555	Relative count	0.00578348006533058	19.9236472404008
ebi-a-GCST90001555	3427	0.1661	1.95898e-06	194010208	-0.7915	1	rs116794175	C	T	0.0042	|| id:ebi-a-GCST90001555	TRUE	reported	igd	EM CD8br %CD8br	MT_Trait529	Maturation stages of T cell	GCST90001555	Relative count	0.00658234051106323	22.6938951960947
ebi-a-GCST90001555	3427	0.1943	1.13789e-16	197924770	-1.619	1	rs17583875	A	G	0.0029	|| id:ebi-a-GCST90001555	TRUE	reported	igd	EM CD8br %CD8br	MT_Trait529	Maturation stages of T cell	GCST90001555	Relative count	0.0198574391279432	69.3896293542175
ebi-a-GCST90001555	3427	0.02205	2.38891e-30	38925155	-0.2549	2	rs11896593	C	G	0.3707	|| id:ebi-a-GCST90001555	TRUE	reported	igd	EM CD8br %CD8br	MT_Trait529	Maturation stages of T cell	GCST90001555	Relative count	0.0375314152949456	133.557707158391
ebi-a-GCST90001555	3427	0.2032	1.457e-08	103672986	1.154	2	rs2463509	T	C	0.9971	|| id:ebi-a-GCST90001555	TRUE	reported	igd	EM CD8br %CD8br	MT_Trait529	Maturation stages of T cell	GCST90001555	Relative count	0.00932356363342695	32.2337387589496
ebi-a-GCST90001555	3427	0.02436	6.27596e-06	241750301	-0.1102	2	rs75196020	A	C	0.2607	|| id:ebi-a-GCST90001555	TRUE	reported	igd	EM CD8br %CD8br	MT_Trait529	Maturation stages of T cell	GCST90001555	Relative count	0.00593620340820294	20.4529093030073
ebi-a-GCST90001555	3427	0.02234	9.44496e-13	38899155	-0.16	2	rs28578699	C	A	0.3669	|| id:ebi-a-GCST90001555	TRUE	reported	igd	EM CD8br %CD8br	MT_Trait529	Maturation stages of T cell	GCST90001555	Relative count	0.0147471207412121	51.2648981819262
ebi-a-GCST90001555	3427	0.06519	5.37997e-06	3036671	-0.2971	3	rs10510244	C	G	0.028	|| id:ebi-a-GCST90001555	TRUE	reported	igd	EM CD8br %CD8br	MT_Trait529	Maturation stages of T cell	GCST90001555	Relative count	0.0060242781247266	20.7582057821908
ebi-a-GCST90001555	3427	0.02632	5.96101e-06	61970211	-0.1193	3	rs1479391	C	T	0.2117	|| id:ebi-a-GCST90001555	TRUE	reported	igd	EM CD8br %CD8br	MT_Trait529	Maturation stages of T cell	GCST90001555	Relative count	0.00595935361285669	20.5331504282219
ebi-a-GCST90001555	3427	0.04308	5.09202e-07	47546791	-0.2168	3	rs116760504	A	C	0.0696	|| id:ebi-a-GCST90001555	TRUE	reported	igd	EM CD8br %CD8br	MT_Trait529	Maturation stages of T cell	GCST90001555	Relative count	0.00733593312023329	25.3112525930107
ebi-a-GCST90001555	3427	0.02685	3.29602e-06	117881168	-0.1251	5	rs7709566	G	T	0.1913	|| id:ebi-a-GCST90001555	TRUE	reported	igd	EM CD8br %CD8br	MT_Trait529	Maturation stages of T cell	GCST90001555	Relative count	0.00629462084560079	21.6956422380732
ebi-a-GCST90001555	3427	0.06689	2.74701e-06	171664213	0.3142	5	rs146969910	C	T	0.0267	|| id:ebi-a-GCST90001555	TRUE	reported	igd	EM CD8br %CD8br	MT_Trait529	Maturation stages of T cell	GCST90001555	Relative count	0.00639718160549725	22.0514138981928
ebi-a-GCST90001555	3427	0.08145	9.55697e-07	26044129	0.3999	6	rs148770451	T	C	0.0198	|| id:ebi-a-GCST90001555	TRUE	reported	igd	EM CD8br %CD8br	MT_Trait529	Maturation stages of T cell	GCST90001555	Relative count	0.00698493491574425	24.0916809095884
ebi-a-GCST90001555	3427	0.06117	7.10199e-06	32625221	-0.2751	6	rs28629976	C	T	0.0474	|| id:ebi-a-GCST90001555	TRUE	reported	igd	EM CD8br %CD8br	MT_Trait529	Maturation stages of T cell	GCST90001555	Relative count	0.005867248695043	20.2139269168468
ebi-a-GCST90001555	3427	0.04926	4.27701e-06	13378083	-0.2268	9	rs7867019	T	A	0.0471	|| id:ebi-a-GCST90001555	TRUE	reported	igd	EM CD8br %CD8br	MT_Trait529	Maturation stages of T cell	GCST90001555	Relative count	0.00614759254226291	21.1857457900718
ebi-a-GCST90001555	3427	0.04037	5.91003e-06	28349473	0.1832	10	rs7903206	T	C	0.0762	|| id:ebi-a-GCST90001555	TRUE	reported	igd	EM CD8br %CD8br	MT_Trait529	Maturation stages of T cell	GCST90001555	Relative count	0.00597334181186941	20.5816368576512
ebi-a-GCST90001555	3427	0.02941	6.44896e-06	43493148	0.1329	12	rs17588249	T	C	0.1628	|| id:ebi-a-GCST90001555	TRUE	reported	igd	EM CD8br %CD8br	MT_Trait529	Maturation stages of T cell	GCST90001555	Relative count	0.00592332676240086	20.4082790667938
ebi-a-GCST90001555	3427	0.02505	4.10299e-06	114110660	-0.1156	13	rs14067	G	A	0.234	|| id:ebi-a-GCST90001555	TRUE	reported	igd	EM CD8br %CD8br	MT_Trait529	Maturation stages of T cell	GCST90001555	Relative count	0.00617583459568646	21.2836779649254
ebi-a-GCST90001555	3427	0.2095	8.40892e-06	98090362	-0.9345	15	rs117545347	T	G	0.0025	|| id:ebi-a-GCST90001555	TRUE	reported	igd	EM CD8br %CD8br	MT_Trait529	Maturation stages of T cell	GCST90001555	Relative count	0.00577247729961013	19.8855234840673
ebi-a-GCST90001555	3427	0.1523	9.58297e-06	18020050	-0.675	17	rs12952913	T	C	0.005	|| id:ebi-a-GCST90001555	TRUE	reported	igd	EM CD8br %CD8br	MT_Trait529	Maturation stages of T cell	GCST90001555	Relative count	0.00569916771411094	19.6315328188497
ebi-a-GCST90001555	3427	0.02246	8.28896e-07	27999885	0.1109	18	rs4473273	C	T	0.6526	|| id:ebi-a-GCST90001555	TRUE	reported	igd	EM CD8br %CD8br	MT_Trait529	Maturation stages of T cell	GCST90001555	Relative count	0.00706400081171224	24.3663265305044
