# Supplementary material for: An exploration of the causal relationship between 731 immunophenotypes and osteoporosis: a bidirectional Mendelian randomized study
Source: Front Endocrinol (Lausanne). 2024 Jul 17;15:1341002. doi: 10.3389/fendo.2024.1341002 (PMC11288873; doi:10.3389/fendo.2024.1341002)
Supplement: Supplementary File 7 — Removal of weak IVs and F-statistics. [file DataSheet_7.zip › Supplementary file 7/13 results/ebi-a-GCST90001794.csv]

id.exposure	pos.exposure	pval.exposure	samplesize.exposure	chr.exposure	se.exposure	beta.exposure	SNP	effect_allele.exposure	other_allele.exposure	eaf.exposure	exposure	mr_keep.exposure	pval_origin.exposure	data_source.exposure	Trait	Statistical_trait_name	Panel	CatalogID	Trait_type	R2	F
ebi-a-GCST90001794	34421513	4.39704e-06	3658	1	0.05966	-0.2743	rs9425892	C	T	0.0458	|| id:ebi-a-GCST90001794	TRUE	reported	igd	CD25 on IgD+	Bcells.trait511	B cell	GCST90001794	MFI	0.00574564669372819	21.1274753209952
ebi-a-GCST90001794	7474014	6.23893e-06	3658	1	0.1189	-0.5381	rs540760708	T	C	0.0128	|| id:ebi-a-GCST90001794	TRUE	reported	igd	CD25 on IgD+	Bcells.trait511	B cell	GCST90001794	MFI	0.00556792909090454	20.4703260804305
ebi-a-GCST90001794	48095312	4.02903e-06	3658	1	0.5717	-2.639	rs111741355	A	G	4e-04	|| id:ebi-a-GCST90001794	TRUE	reported	igd	CD25 on IgD+	Bcells.trait511	B cell	GCST90001794	MFI	0.00579130253610154	21.2963355943243
ebi-a-GCST90001794	178116262	1.72401e-06	3658	2	0.1053	0.5043	rs72944931	G	A	0.0138	|| id:ebi-a-GCST90001794	TRUE	reported	igd	CD25 on IgD+	Bcells.trait511	B cell	GCST90001794	MFI	0.00623107395144289	22.9236452955484
ebi-a-GCST90001794	4082267	7.99392e-06	3658	2	0.1342	0.6001	rs12465275	C	T	0.009	|| id:ebi-a-GCST90001794	TRUE	reported	igd	CD25 on IgD+	Bcells.trait511	B cell	GCST90001794	MFI	0.00543664498344189	19.985025548355
ebi-a-GCST90001794	173865326	1.996e-06	3658	2	0.1222	-0.5819	rs62175769	C	T	0.0093	|| id:ebi-a-GCST90001794	TRUE	reported	igd	CD25 on IgD+	Bcells.trait511	B cell	GCST90001794	MFI	0.00616065357147195	22.6629681529934
ebi-a-GCST90001794	174935606	3.42697e-06	3658	3	0.1123	-0.5221	rs112043339	T	C	0.0138	|| id:ebi-a-GCST90001794	TRUE	reported	igd	CD25 on IgD+	Bcells.trait511	B cell	GCST90001794	MFI	0.00587415682060185	21.6028156630919
ebi-a-GCST90001794	11933438	2.69302e-06	3658	3	0.026	0.1222	rs12638268	C	T	0.3425	|| id:ebi-a-GCST90001794	TRUE	reported	igd	CD25 on IgD+	Bcells.trait511	B cell	GCST90001794	MFI	0.00600257058930624	22.0779223619464
ebi-a-GCST90001794	177026245	7.19002e-06	3658	4	0.1644	0.7388	rs114737782	A	T	0.0053	|| id:ebi-a-GCST90001794	TRUE	reported	igd	CD25 on IgD+	Bcells.trait511	B cell	GCST90001794	MFI	0.00549054383145957	20.1842507613264
ebi-a-GCST90001794	185217641	4.10403e-06	3658	4	0.04381	0.2021	rs113492859	T	C	0.0879	|| id:ebi-a-GCST90001794	TRUE	reported	igd	CD25 on IgD+	Bcells.trait511	B cell	GCST90001794	MFI	0.00578393224880751	21.2690751915429
ebi-a-GCST90001794	151209997	4.62796e-07	3658	6	0.02535	-0.128	rs4869953	G	A	0.6211	|| id:ebi-a-GCST90001794	TRUE	reported	igd	CD25 on IgD+	Bcells.trait511	B cell	GCST90001794	MFI	0.00692155804060265	25.4815884901446
ebi-a-GCST90001794	47871972	2.172e-07	3658	7	0.1589	-0.8253	rs149662107	A	G	0.0062	|| id:ebi-a-GCST90001794	TRUE	reported	igd	CD25 on IgD+	Bcells.trait511	B cell	GCST90001794	MFI	0.00732050841611658	26.9611480807556
ebi-a-GCST90001794	95886051	1.03901e-07	3658	9	0.0295	-0.1572	rs3793662	T	C	0.776	|| id:ebi-a-GCST90001794	TRUE	reported	igd	CD25 on IgD+	Bcells.trait511	B cell	GCST90001794	MFI	0.00770298470208878	28.3807283874392
ebi-a-GCST90001794	113797266	7.491e-06	3658	9	0.1012	-0.4537	rs71501657	G	C	0.0142	|| id:ebi-a-GCST90001794	TRUE	reported	igd	CD25 on IgD+	Bcells.trait511	B cell	GCST90001794	MFI	0.0054645336869018	20.0881072983509
ebi-a-GCST90001794	6191376	7.54797e-10	3658	10	0.0615	0.3795	rs147487472	A	C	0.0416	|| id:ebi-a-GCST90001794	TRUE	reported	igd	CD25 on IgD+	Bcells.trait511	B cell	GCST90001794	MFI	0.0103022529629701	38.0571108152773
ebi-a-GCST90001794	6106621	1.739e-31	3658	10	0.04039	0.476	rs41294937	C	T	0.1076	|| id:ebi-a-GCST90001794	TRUE	reported	igd	CD25 on IgD+	Bcells.trait511	B cell	GCST90001794	MFI	0.0365795500054323	138.812534880918
ebi-a-GCST90001794	2130438	2.09701e-07	3658	12	0.04017	0.2089	rs11615354	T	C	0.1055	|| id:ebi-a-GCST90001794	TRUE	reported	igd	CD25 on IgD+	Bcells.trait511	B cell	GCST90001794	MFI	0.007338892427685	27.0293562535507
ebi-a-GCST90001794	31504316	4.58205e-06	3658	12	0.02601	-0.1194	rs11051398	T	C	0.5325	|| id:ebi-a-GCST90001794	TRUE	reported	igd	CD25 on IgD+	Bcells.trait511	B cell	GCST90001794	MFI	0.00572782228696375	21.0615551259882
ebi-a-GCST90001794	46224092	1.44601e-06	3658	13	0.3911	1.888	rs557577736	G	A	0.001	|| id:ebi-a-GCST90001794	TRUE	reported	igd	CD25 on IgD+	Bcells.trait511	B cell	GCST90001794	MFI	0.00633033478638141	23.2911447226629
ebi-a-GCST90001794	54938910	7.20892e-06	3658	13	0.03795	0.1705	rs2248769	C	A	0.1248	|| id:ebi-a-GCST90001794	TRUE	reported	igd	CD25 on IgD+	Bcells.trait511	B cell	GCST90001794	MFI	0.00548771636649448	20.1737991235284
ebi-a-GCST90001794	34477079	3.43297e-07	3658	13	0.6771	3.458	rs112328981	T	C	3e-04	|| id:ebi-a-GCST90001794	TRUE	reported	igd	CD25 on IgD+	Bcells.trait511	B cell	GCST90001794	MFI	0.00707970297785025	26.0679474119392
ebi-a-GCST90001794	106305260	3.52996e-06	3658	14	0.03154	-0.1465	rs2753488	G	A	0.5398	|| id:ebi-a-GCST90001794	TRUE	reported	igd	CD25 on IgD+	Bcells.trait511	B cell	GCST90001794	MFI	0.00586346322505645	21.5632569147384
ebi-a-GCST90001794	33478617	6.26801e-06	3658	15	0.0265	0.1199	rs11632374	G	A	0.3403	|| id:ebi-a-GCST90001794	TRUE	reported	igd	CD25 on IgD+	Bcells.trait511	B cell	GCST90001794	MFI	0.00556518030763247	20.4601637048455
ebi-a-GCST90001794	46798678	9.66607e-06	3658	16	0.2674	1.185	rs117156856	A	C	0.0023	|| id:ebi-a-GCST90001794	TRUE	reported	igd	CD25 on IgD+	Bcells.trait511	B cell	GCST90001794	MFI	0.00534004390544112	19.6280149800629
ebi-a-GCST90001794	61967801	2.05802e-06	3658	20	0.2442	-1.161	rs62206862	G	C	0.0025	|| id:ebi-a-GCST90001794	TRUE	reported	igd	CD25 on IgD+	Bcells.trait511	B cell	GCST90001794	MFI	0.00614121216146021	22.5910078343505
ebi-a-GCST90001794	50852063	8.92298e-06	3658	20	0.2167	-0.9639	rs75727877	A	C	0.0034	|| id:ebi-a-GCST90001794	TRUE	reported	igd	CD25 on IgD+	Bcells.trait511	B cell	GCST90001794	MFI	0.00537972091773398	19.7746417289855
ebi-a-GCST90001794	20241615	6.528e-06	3658	21	0.05575	-0.2517	rs13051777	A	G	0.051	|| id:ebi-a-GCST90001794	TRUE	reported	igd	CD25 on IgD+	Bcells.trait511	B cell	GCST90001794	MFI	0.00554140246165063	20.3722582819879
ebi-a-GCST90001794	32003463	1.63999e-06	3658	22	0.1929	0.9262	rs146720368	T	C	0.0042	|| id:ebi-a-GCST90001794	TRUE	reported	igd	CD25 on IgD+	Bcells.trait511	B cell	GCST90001794	MFI	0.00626286307780505	23.0413321206572
