# Supplementary material for: An exploration of the causal relationship between 731 immunophenotypes and osteoporosis: a bidirectional Mendelian randomized study
Source: Front Endocrinol (Lausanne). 2024 Jul 17;15:1341002. doi: 10.3389/fendo.2024.1341002 (PMC11288873; doi:10.3389/fendo.2024.1341002)
Supplement: Supplementary File 7 — Removal of weak IVs and F-statistics. [file DataSheet_7.zip › Supplementary file 7/13 results/ebi-a-GCST90001940.csv]

id.exposure	se.exposure	chr.exposure	pos.exposure	beta.exposure	samplesize.exposure	pval.exposure	SNP	effect_allele.exposure	other_allele.exposure	eaf.exposure	exposure	mr_keep.exposure	pval_origin.exposure	data_source.exposure	Trait	Statistical_trait_name	Panel	CatalogID	Trait_type	R2	F
ebi-a-GCST90001940	0.09613	1	11771496	-0.4274	3435	8.99705e-06	rs76651564	A	G	0.0173	|| id:ebi-a-GCST90001940	TRUE	reported	igd	CD25 on CD39+ activated Treg	Blue.780.60.CD25.trait6	Treg	GCST90001940	MFI	0.00572179546313591	19.7559634067361
ebi-a-GCST90001940	0.04378	2	200338980	-0.1994	3435	5.41901e-06	rs80100661	A	G	0.0929	|| id:ebi-a-GCST90001940	TRUE	reported	igd	CD25 on CD39+ activated Treg	Blue.780.60.CD25.trait6	Treg	GCST90001940	MFI	0.00600284587817023	20.7322222345443
ebi-a-GCST90001940	0.02649	3	61803428	0.1181	3435	8.48008e-06	rs615854	C	T	0.3556	|| id:ebi-a-GCST90001940	TRUE	reported	igd	CD25 on CD39+ activated Treg	Blue.780.60.CD25.trait6	Treg	GCST90001940	MFI	0.00575311922708389	19.8647425388202
ebi-a-GCST90001940	0.3132	4	5775106	-1.534	3435	1.01599e-06	rs13106248	G	A	0.0017	|| id:ebi-a-GCST90001940	TRUE	reported	igd	CD25 on CD39+ activated Treg	Blue.780.60.CD25.trait6	Treg	GCST90001940	MFI	0.0069351852416838	23.9747603387749
ebi-a-GCST90001940	0.02581	4	39796980	0.1223	3435	2.25798e-06	rs11097003	C	T	0.5878	|| id:ebi-a-GCST90001940	TRUE	reported	igd	CD25 on CD39+ activated Treg	Blue.780.60.CD25.trait6	Treg	GCST90001940	MFI	0.0064941243976973	22.4400575827286
ebi-a-GCST90001940	0.03196	4	29722257	-0.1519	3435	2.08502e-06	rs73215328	A	G	0.1886	|| id:ebi-a-GCST90001940	TRUE	reported	igd	CD25 on CD39+ activated Treg	Blue.780.60.CD25.trait6	Treg	GCST90001940	MFI	0.00653323990236517	22.5761077125675
ebi-a-GCST90001940	0.03715	6	25422353	0.1758	3435	2.31499e-06	rs11968423	T	C	0.1392	|| id:ebi-a-GCST90001940	TRUE	reported	igd	CD25 on CD39+ activated Treg	Blue.780.60.CD25.trait6	Treg	GCST90001940	MFI	0.00647696136099079	22.380365112359
ebi-a-GCST90001940	0.02501	10	97566052	-0.2344	3435	1.21703e-20	rs6584030	C	G	0.4677	|| id:ebi-a-GCST90001940	TRUE	reported	igd	CD25 on CD39+ activated Treg	Blue.780.60.CD25.trait6	Treg	GCST90001940	MFI	0.0249341762176317	87.7879470978514
ebi-a-GCST90001940	0.0264	10	6075831	0.1714	3435	9.58959e-11	rs7078614	T	G	0.3413	|| id:ebi-a-GCST90001940	TRUE	reported	igd	CD25 on CD39+ activated Treg	Blue.780.60.CD25.trait6	Treg	GCST90001940	MFI	0.0121224432309642	42.1270301433015
ebi-a-GCST90001940	0.06492	13	114821897	0.2982	3435	4.51097e-06	rs117086655	A	G	0.0409	|| id:ebi-a-GCST90001940	TRUE	reported	igd	CD25 on CD39+ activated Treg	Blue.780.60.CD25.trait6	Treg	GCST90001940	MFI	0.00610480932107839	21.0865397033927
ebi-a-GCST90001940	0.08516	15	100841329	0.378	3435	9.35104e-06	rs145139270	C	T	0.0234	|| id:ebi-a-GCST90001940	TRUE	reported	igd	CD25 on CD39+ activated Treg	Blue.780.60.CD25.trait6	Treg	GCST90001940	MFI	0.00570297793702188	19.6906184202129
ebi-a-GCST90001940	0.02867	17	38218773	0.1358	3435	2.24099e-06	rs62065216	A	G	0.2707	|| id:ebi-a-GCST90001940	TRUE	reported	igd	CD25 on CD39+ activated Treg	Blue.780.60.CD25.trait6	Treg	GCST90001940	MFI	0.00648918286262594	22.4228708768196
ebi-a-GCST90001940	0.09808	22	26421469	0.4663	3435	2.07401e-06	rs73154186	A	G	0.0163	|| id:ebi-a-GCST90001940	TRUE	reported	igd	CD25 on CD39+ activated Treg	Blue.780.60.CD25.trait6	Treg	GCST90001940	MFI	0.00653724505400117	22.5900388903919
