# Supplementary material for: An exploration of the causal relationship between 731 immunophenotypes and osteoporosis: a bidirectional Mendelian randomized study
Source: Front Endocrinol (Lausanne). 2024 Jul 17;15:1341002. doi: 10.3389/fendo.2024.1341002 (PMC11288873; doi:10.3389/fendo.2024.1341002)
Supplement: Supplementary File 7 — Removal of weak IVs and F-statistics. [file DataSheet_7.zip › Supplementary file 7/13 results/ebi-a-GCST90002014.csv]

id.exposure	beta.exposure	samplesize.exposure	se.exposure	pos.exposure	chr.exposure	pval.exposure	SNP	effect_allele.exposure	other_allele.exposure	eaf.exposure	exposure	mr_keep.exposure	pval_origin.exposure	data_source.exposure	Trait	Statistical_trait_name	Panel	CatalogID	Trait_type	R2	F
ebi-a-GCST90002014	-0.4071	2870	0.08609	118620702	1	2.36701e-06	rs139258218	C	T	0.0275	|| id:ebi-a-GCST90002014	TRUE	reported	igd	CCR2 on CD62L+ myeloid DC	Red.660.20.cDC.trait2	cDC	GCST90002014	MFI	0.00773115266258058	22.3457038843639
ebi-a-GCST90002014	0.2327	2870	0.03137	161515638	1	1.55812e-13	rs6687275	G	T	0.2742	|| id:ebi-a-GCST90002014	TRUE	reported	igd	CCR2 on CD62L+ myeloid DC	Red.660.20.cDC.trait2	cDC	GCST90002014	MFI	0.0188119613443637	54.9871207251546
ebi-a-GCST90002014	0.2252	2870	0.04467	22744534	1	4.88495e-07	rs16827093	T	C	0.1064	|| id:ebi-a-GCST90002014	TRUE	reported	igd	CCR2 on CD62L+ myeloid DC	Red.660.20.cDC.trait2	cDC	GCST90002014	MFI	0.00877796647680129	25.398151982138
ebi-a-GCST90002014	0.3125	2870	0.02782	161589982	1	1.12902e-28	rs61802333	T	G	0.4627	|| id:ebi-a-GCST90002014	TRUE	reported	igd	CCR2 on CD62L+ myeloid DC	Red.660.20.cDC.trait2	cDC	GCST90002014	MFI	0.0421131852365229	126.090696099801
ebi-a-GCST90002014	-0.1247	2870	0.02777	30473522	2	7.39707e-06	rs3813658	C	T	0.5324	|| id:ebi-a-GCST90002014	TRUE	reported	igd	CCR2 on CD62L+ myeloid DC	Red.660.20.cDC.trait2	cDC	GCST90002014	MFI	0.00697683784406149	20.150155302849
ebi-a-GCST90002014	-0.4732	2870	0.05907	46259296	3	1.63983e-15	rs35587265	G	A	0.0624	|| id:ebi-a-GCST90002014	TRUE	reported	igd	CCR2 on CD62L+ myeloid DC	Red.660.20.cDC.trait2	cDC	GCST90002014	MFI	0.0218710555699216	64.1287508479606
ebi-a-GCST90002014	-0.4754	2870	0.09743	47053135	3	1.12401e-06	rs115044799	G	T	0.0221	|| id:ebi-a-GCST90002014	TRUE	reported	igd	CCR2 on CD62L+ myeloid DC	Red.660.20.cDC.trait2	cDC	GCST90002014	MFI	0.00822741026458447	23.7919588452462
ebi-a-GCST90002014	0.5864	2870	0.1239	31408232	4	2.34601e-06	rs115100307	C	T	0.0132	|| id:ebi-a-GCST90002014	TRUE	reported	igd	CCR2 on CD62L+ myeloid DC	Red.660.20.cDC.trait2	cDC	GCST90002014	MFI	0.00774438577594673	22.3842506779709
ebi-a-GCST90002014	0.1277	2870	0.02817	35737527	6	6.08401e-06	rs9470090	T	C	0.4516	|| id:ebi-a-GCST90002014	TRUE	reported	igd	CCR2 on CD62L+ myeloid DC	Red.660.20.cDC.trait2	cDC	GCST90002014	MFI	0.0071093130936915	20.5355032750259
ebi-a-GCST90002014	-0.2698	2870	0.05639	72599402	8	1.79498e-06	rs969808	T	C	0.9308	|| id:ebi-a-GCST90002014	TRUE	reported	igd	CCR2 on CD62L+ myeloid DC	Red.660.20.cDC.trait2	cDC	GCST90002014	MFI	0.00791311564940952	22.8758348089263
ebi-a-GCST90002014	-0.1356	2870	0.03025	862889	9	7.72005e-06	rs10977191	T	C	0.6793	|| id:ebi-a-GCST90002014	TRUE	reported	igd	CCR2 on CD62L+ myeloid DC	Red.660.20.cDC.trait2	cDC	GCST90002014	MFI	0.00695275037651155	20.0801000026892
ebi-a-GCST90002014	0.8414	2870	0.1823	111183251	11	4.09204e-06	rs61896808	T	C	0.0057	|| id:ebi-a-GCST90002014	TRUE	reported	igd	CCR2 on CD62L+ myeloid DC	Red.660.20.cDC.trait2	cDC	GCST90002014	MFI	0.00736780525620494	21.2877091703134
ebi-a-GCST90002014	0.2613	2870	0.0588	4702567	11	9.14303e-06	rs12573934	T	C	0.0617	|| id:ebi-a-GCST90002014	TRUE	reported	igd	CCR2 on CD62L+ myeloid DC	Red.660.20.cDC.trait2	cDC	GCST90002014	MFI	0.00683383027259411	19.7342859827569
ebi-a-GCST90002014	0.4089	2870	0.08915	72111834	16	4.68198e-06	rs138016528	A	C	0.0249	|| id:ebi-a-GCST90002014	TRUE	reported	igd	CCR2 on CD62L+ myeloid DC	Red.660.20.cDC.trait2	cDC	GCST90002014	MFI	0.00727675612365646	21.0227137234698
ebi-a-GCST90002014	-0.1745	2870	0.03705	83976564	16	2.58297e-06	rs2011807	T	C	0.1761	|| id:ebi-a-GCST90002014	TRUE	reported	igd	CCR2 on CD62L+ myeloid DC	Red.660.20.cDC.trait2	cDC	GCST90002014	MFI	0.00766988255232982	22.1672433128
