# Supplementary material for: An exploration of the causal relationship between 731 immunophenotypes and osteoporosis: a bidirectional Mendelian randomized study
Source: Front Endocrinol (Lausanne). 2024 Jul 17;15:1341002. doi: 10.3389/fendo.2024.1341002 (PMC11288873; doi:10.3389/fendo.2024.1341002)
Supplement: Supplementary File 7 — Removal of weak IVs and F-statistics. [file DataSheet_7.zip › Supplementary file 7/13 results/ebi-a-GCST90002016.csv]

id.exposure	chr.exposure	pval.exposure	beta.exposure	pos.exposure	samplesize.exposure	se.exposure	SNP	effect_allele.exposure	other_allele.exposure	eaf.exposure	exposure	mr_keep.exposure	pval_origin.exposure	data_source.exposure	Trait	Statistical_trait_name	Panel	CatalogID	Trait_type	R2	F
ebi-a-GCST90002016	2	4.06004e-06	0.1793	64168437	2871	0.03882	rs67765474	T	C	0.154	|| id:ebi-a-GCST90002016	TRUE	reported	igd	CCR2 on CD62L+ plasmacytoid DC	Red.660.20.cDC.trait4	cDC	GCST90002016	MFI	0.00737566600478019	21.3180203658157
ebi-a-GCST90002016	2	3.145e-06	0.1297	101536192	2871	0.02778	rs356643	G	A	0.4909	|| id:ebi-a-GCST90002016	TRUE	reported	igd	CCR2 on CD62L+ plasmacytoid DC	Red.660.20.cDC.trait4	cDC	GCST90002016	MFI	0.00753524486528998	21.7827559182014
ebi-a-GCST90002016	3	7.72894e-06	-0.4827	51940494	2871	0.1077	rs148970617	A	G	0.0178	|| id:ebi-a-GCST90002016	TRUE	reported	igd	CCR2 on CD62L+ plasmacytoid DC	Red.660.20.cDC.trait4	cDC	GCST90002016	MFI	0.0069480346211708	20.0733818804081
ebi-a-GCST90002016	3	4.27602e-06	-0.6539	45509296	2871	0.142	rs138130091	T	A	0.0098	|| id:ebi-a-GCST90002016	TRUE	reported	igd	CCR2 on CD62L+ plasmacytoid DC	Red.660.20.cDC.trait4	cDC	GCST90002016	MFI	0.00733190546782904	21.1906042946964
ebi-a-GCST90002016	3	1.56099e-55	-0.4395	46396938	2871	0.0274	rs3092963	G	A	0.4183	|| id:ebi-a-GCST90002016	TRUE	reported	igd	CCR2 on CD62L+ plasmacytoid DC	Red.660.20.cDC.trait4	cDC	GCST90002016	MFI	0.0822451207908929	257.107052105695
ebi-a-GCST90002016	3	3.38602e-06	0.1539	44045981	2871	0.03306	rs3852012	A	G	0.7631	|| id:ebi-a-GCST90002016	TRUE	reported	igd	CCR2 on CD62L+ plasmacytoid DC	Red.660.20.cDC.trait4	cDC	GCST90002016	MFI	0.00749156505268142	21.6555339776874
ebi-a-GCST90002016	4	1.00501e-06	-0.4401	189033600	2871	0.08979	rs116403890	T	C	0.0244	|| id:ebi-a-GCST90002016	TRUE	reported	igd	CCR2 on CD62L+ plasmacytoid DC	Red.660.20.cDC.trait4	cDC	GCST90002016	MFI	0.00829840474757191	24.0073458939266
ebi-a-GCST90002016	4	4.44601e-06	0.2119	158465150	2871	0.04608	rs62331379	G	T	0.1021	|| id:ebi-a-GCST90002016	TRUE	reported	igd	CCR2 on CD62L+ plasmacytoid DC	Red.660.20.cDC.trait4	cDC	GCST90002016	MFI	0.00731167191267567	21.1316947363374
ebi-a-GCST90002016	6	6.55602e-06	0.2444	20032295	2871	0.05413	rs142651372	C	A	0.073	|| id:ebi-a-GCST90002016	TRUE	reported	igd	CCR2 on CD62L+ plasmacytoid DC	Red.660.20.cDC.trait4	cDC	GCST90002016	MFI	0.00705050646397918	20.3715326679126
ebi-a-GCST90002016	7	1.09698e-12	0.2427	1095701	2871	0.03394	rs143407337	T	C	0.2142	|| id:ebi-a-GCST90002016	TRUE	reported	igd	CCR2 on CD62L+ plasmacytoid DC	Red.660.20.cDC.trait4	cDC	GCST90002016	MFI	0.0174990971540604	51.0990978120979
ebi-a-GCST90002016	8	7.86502e-06	0.7673	138508508	2871	0.1714	rs111309798	T	C	0.0068	|| id:ebi-a-GCST90002016	TRUE	reported	igd	CCR2 on CD62L+ plasmacytoid DC	Red.660.20.cDC.trait4	cDC	GCST90002016	MFI	0.00693193663438849	20.0265489725437
ebi-a-GCST90002016	8	4.24698e-06	0.1321	62682295	2871	0.02866	rs13276925	C	T	0.4465	|| id:ebi-a-GCST90002016	TRUE	reported	igd	CCR2 on CD62L+ plasmacytoid DC	Red.660.20.cDC.trait4	cDC	GCST90002016	MFI	0.00734544666444499	21.2300305372889
ebi-a-GCST90002016	9	2.19999e-06	0.1338	114834318	2871	0.02821	rs10759524	A	G	0.4289	|| id:ebi-a-GCST90002016	TRUE	reported	igd	CCR2 on CD62L+ plasmacytoid DC	Red.660.20.cDC.trait4	cDC	GCST90002016	MFI	0.00777469144922252	22.4803676902764
ebi-a-GCST90002016	10	3.843e-06	0.1297	73527925	2871	0.02801	rs7075746	C	T	0.4716	|| id:ebi-a-GCST90002016	TRUE	reported	igd	CCR2 on CD62L+ plasmacytoid DC	Red.660.20.cDC.trait4	cDC	GCST90002016	MFI	0.00741291740236788	21.4264928491063
ebi-a-GCST90002016	10	1.17701e-06	-0.2562	85389078	2871	0.05261	rs142099221	T	C	0.0787	|| id:ebi-a-GCST90002016	TRUE	reported	igd	CCR2 on CD62L+ plasmacytoid DC	Red.660.20.cDC.trait4	cDC	GCST90002016	MFI	0.00819248863879553	23.6983987673636
ebi-a-GCST90002016	11	6.12604e-07	-1.907	74883559	2871	0.3815	rs78825186	A	G	0.0012	|| id:ebi-a-GCST90002016	TRUE	reported	igd	CCR2 on CD62L+ plasmacytoid DC	Red.660.20.cDC.trait4	cDC	GCST90002016	MFI	0.0086281107128443	24.9694891519969
ebi-a-GCST90002016	11	6.40103e-06	0.1653	85927213	2871	0.03656	rs1466802	C	T	0.8281	|| id:ebi-a-GCST90002016	TRUE	reported	igd	CCR2 on CD62L+ plasmacytoid DC	Red.660.20.cDC.trait4	cDC	GCST90002016	MFI	0.00706998964238751	20.42822764185
ebi-a-GCST90002016	12	8.18201e-06	-0.3192	119070518	2871	0.07144	rs7303538	C	T	0.0401	|| id:ebi-a-GCST90002016	TRUE	reported	igd	CCR2 on CD62L+ plasmacytoid DC	Red.660.20.cDC.trait4	cDC	GCST90002016	MFI	0.00690558097780208	19.9498773186352
ebi-a-GCST90002016	14	7.57897e-06	0.1339	43236053	2871	0.02985	rs1698491	T	C	0.318	|| id:ebi-a-GCST90002016	TRUE	reported	igd	CCR2 on CD62L+ plasmacytoid DC	Red.660.20.cDC.trait4	cDC	GCST90002016	MFI	0.00695994896839942	20.1080445542901
ebi-a-GCST90002016	16	9.25806e-06	-0.1231	29694391	2871	0.02773	rs145634669	C	G	0.4941	|| id:ebi-a-GCST90002016	TRUE	reported	igd	CCR2 on CD62L+ plasmacytoid DC	Red.660.20.cDC.trait4	cDC	GCST90002016	MFI	0.00681729866615401	19.6930835051077
