# Supplementary material for: An exploration of the causal relationship between 731 immunophenotypes and osteoporosis: a bidirectional Mendelian randomized study
Source: Front Endocrinol (Lausanne). 2024 Jul 17;15:1341002. doi: 10.3389/fendo.2024.1341002 (PMC11288873; doi:10.3389/fendo.2024.1341002)
Supplement: Supplementary File 7 — Removal of weak IVs and F-statistics. [file DataSheet_7.zip › Supplementary file 7/13 results/ebi-a-GCST90002044.csv]

id.exposure	chr.exposure	se.exposure	samplesize.exposure	pos.exposure	beta.exposure	pval.exposure	SNP	effect_allele.exposure	other_allele.exposure	eaf.exposure	exposure	mr_keep.exposure	pval_origin.exposure	data_source.exposure	Trait	Statistical_trait_name	Panel	CatalogID	Trait_type	R2	F
ebi-a-GCST90002044	2	0.03704	1635	241579108	0.1731	3.21603e-06	rs4676406	T	G	0.3807	|| id:ebi-a-GCST90002044	TRUE	reported	igd	CD45 on CD33dim HLA DR+ CD11b-	Red.780.60.MDSC.trait13	Myeloid cell	GCST90002044	MFI	0.0131817058104768	21.8132615854956
ebi-a-GCST90002044	5	0.03846	1635	120560841	-0.1771	4.43803e-06	rs2406420	C	A	0.7012	|| id:ebi-a-GCST90002044	TRUE	reported	igd	CD45 on CD33dim HLA DR+ CD11b-	Red.780.60.MDSC.trait13	Myeloid cell	GCST90002044	MFI	0.012802792995076	21.1780997885813
ebi-a-GCST90002044	5	0.05127	1635	13761068	-0.2367	4.18302e-06	rs1354185	T	C	0.1398	|| id:ebi-a-GCST90002044	TRUE	reported	igd	CD45 on CD33dim HLA DR+ CD11b-	Red.780.60.MDSC.trait13	Myeloid cell	GCST90002044	MFI	0.0128684768298441	21.2881689723054
ebi-a-GCST90002044	6	0.04281	1635	169034116	0.1899	9.82494e-06	rs4142311	T	C	0.2425	|| id:ebi-a-GCST90002044	TRUE	reported	igd	CD45 on CD33dim HLA DR+ CD11b-	Red.780.60.MDSC.trait13	Myeloid cell	GCST90002044	MFI	0.0118917627624714	19.6529568920572
ebi-a-GCST90002044	7	0.05309	1635	44180044	-0.2488	3.00103e-06	rs75267165	A	T	0.1309	|| id:ebi-a-GCST90002044	TRUE	reported	igd	CD45 on CD33dim HLA DR+ CD11b-	Red.780.60.MDSC.trait13	Myeloid cell	GCST90002044	MFI	0.0132544804066292	21.9353076089416
ebi-a-GCST90002044	10	0.1499	1635	14610624	0.7013	3.11602e-06	rs376418616	A	G	0.0165	|| id:ebi-a-GCST90002044	TRUE	reported	igd	CD45 on CD33dim HLA DR+ CD11b-	Red.780.60.MDSC.trait13	Myeloid cell	GCST90002044	MFI	0.0132102574514489	21.861141728634
ebi-a-GCST90002044	11	0.03764	1635	110154710	-0.1671	9.57106e-06	rs1784661	G	A	0.6526	|| id:ebi-a-GCST90002044	TRUE	reported	igd	CD45 on CD33dim HLA DR+ CD11b-	Red.780.60.MDSC.trait13	Myeloid cell	GCST90002044	MFI	0.0119105597273198	19.6843962114863
ebi-a-GCST90002044	15	0.03755	1635	86320164	-0.1734	4.20204e-06	rs55823336	A	T	0.3966	|| id:ebi-a-GCST90002044	TRUE	reported	igd	CD45 on CD33dim HLA DR+ CD11b-	Red.780.60.MDSC.trait13	Myeloid cell	GCST90002044	MFI	0.0128745745044311	21.2983878468951
ebi-a-GCST90002044	19	0.04379	1635	51728477	-0.2232	3.85097e-07	rs12459419	T	C	0.211	|| id:ebi-a-GCST90002044	TRUE	reported	igd	CD45 on CD33dim HLA DR+ CD11b-	Red.780.60.MDSC.trait13	Myeloid cell	GCST90002044	MFI	0.015641345071225	25.9481809535758
ebi-a-GCST90002044	21	0.0361	1635	18723671	0.1669	4.07596e-06	rs2824282	G	A	0.4991	|| id:ebi-a-GCST90002044	TRUE	reported	igd	CD45 on CD33dim HLA DR+ CD11b-	Red.780.60.MDSC.trait13	Myeloid cell	GCST90002044	MFI	0.0129044560818836	21.3484671383179
