# Supplementary material for: An exploration of the causal relationship between 731 immunophenotypes and osteoporosis: a bidirectional Mendelian randomized study
Source: Front Endocrinol (Lausanne). 2024 Jul 17;15:1341002. doi: 10.3389/fendo.2024.1341002 (PMC11288873; doi:10.3389/fendo.2024.1341002)
Supplement: Supplementary File 7 — Removal of weak IVs and F-statistics. [file DataSheet_7.zip › Supplementary file 7/13 results/ebi-a-GCST90002049.csv]

id.exposure	se.exposure	pos.exposure	beta.exposure	pval.exposure	samplesize.exposure	chr.exposure	SNP	effect_allele.exposure	other_allele.exposure	eaf.exposure	exposure	mr_keep.exposure	pval_origin.exposure	data_source.exposure	Trait	Statistical_trait_name	Panel	CatalogID	Trait_type	R2	F
ebi-a-GCST90002049	0.04912	40011690	0.2225	6.35404e-06	1570	1	rs41270829	T	G	0.1682	|| id:ebi-a-GCST90002049	TRUE	reported	igd	CD45 on Mo MDSC	Red.780.60.MDSC.trait4	Myeloid cell	GCST90002049	MFI	0.0129004428467278	20.4922535291222
ebi-a-GCST90002049	0.05083	107930205	-0.232	5.433e-06	1570	1	rs6696776	C	T	0.8541	|| id:ebi-a-GCST90002049	TRUE	reported	igd	CD45 on Mo MDSC	Red.780.60.MDSC.trait4	Myeloid cell	GCST90002049	MFI	0.0130951768937789	20.8056915810973
ebi-a-GCST90002049	0.1446	209453912	-0.6414	9.82992e-06	1570	2	rs17719731	G	A	0.0169	|| id:ebi-a-GCST90002049	TRUE	reported	igd	CD45 on Mo MDSC	Red.780.60.MDSC.trait4	Myeloid cell	GCST90002049	MFI	0.0123769289939142	19.6502342160635
ebi-a-GCST90002049	0.07249	59488592	0.3404	2.88403e-06	1570	2	rs139648605	G	A	0.0682	|| id:ebi-a-GCST90002049	TRUE	reported	igd	CD45 on Mo MDSC	Red.780.60.MDSC.trait4	Myeloid cell	GCST90002049	MFI	0.0138505175540283	22.0226364372769
ebi-a-GCST90002049	0.1319	46613040	0.6077	4.38904e-06	1570	3	rs145290654	A	G	0.0204	|| id:ebi-a-GCST90002049	TRUE	reported	igd	CD45 on Mo MDSC	Red.780.60.MDSC.trait4	Myeloid cell	GCST90002049	MFI	0.0133400279282637	21.1999720102121
ebi-a-GCST90002049	0.2865	179767370	-1.27	9.89191e-06	1570	4	rs147320610	T	C	0.0038	|| id:ebi-a-GCST90002049	TRUE	reported	igd	CD45 on Mo MDSC	Red.780.60.MDSC.trait4	Myeloid cell	GCST90002049	MFI	0.0123610888725235	19.6247708891809
ebi-a-GCST90002049	0.1176	152737877	0.5593	2.14102e-06	1570	5	rs79805545	C	T	0.0255	|| id:ebi-a-GCST90002049	TRUE	reported	igd	CD45 on Mo MDSC	Red.780.60.MDSC.trait4	Myeloid cell	GCST90002049	MFI	0.0142024438176207	22.5902689313517
ebi-a-GCST90002049	0.1949	102083682	-1.008	2.60399e-07	1570	6	rs142164490	A	T	0.0099	|| id:ebi-a-GCST90002049	TRUE	reported	igd	CD45 on Mo MDSC	Red.780.60.MDSC.trait4	Myeloid cell	GCST90002049	MFI	0.016751777786259	26.7142995791191
ebi-a-GCST90002049	0.1748	133082731	-0.7882	6.96194e-06	1570	6	rs145907787	A	G	0.0115	|| id:ebi-a-GCST90002049	TRUE	reported	igd	CD45 on Mo MDSC	Red.780.60.MDSC.trait4	Myeloid cell	GCST90002049	MFI	0.0127850396761182	20.3065624183576
ebi-a-GCST90002049	0.1102	52470831	0.495	7.53095e-06	1570	7	rs73116504	G	A	0.0293	|| id:ebi-a-GCST90002049	TRUE	reported	igd	CD45 on Mo MDSC	Red.780.60.MDSC.trait4	Myeloid cell	GCST90002049	MFI	0.0126882538921339	20.1508613477919
ebi-a-GCST90002049	0.1823	121868335	-0.8701	1.986e-06	1570	8	rs76204403	A	G	0.0096	|| id:ebi-a-GCST90002049	TRUE	reported	igd	CD45 on Mo MDSC	Red.780.60.MDSC.trait4	Myeloid cell	GCST90002049	MFI	0.0143024041156039	22.7515718278134
ebi-a-GCST90002049	0.1236	2108255	-0.5854	2.374e-06	1570	10	rs111704828	T	C	0.0226	|| id:ebi-a-GCST90002049	TRUE	reported	igd	CD45 on Mo MDSC	Red.780.60.MDSC.trait4	Myeloid cell	GCST90002049	MFI	0.0140866456970874	22.4034499143692
ebi-a-GCST90002049	0.05274	22642894	0.2355	8.51805e-06	1570	13	rs7983916	G	A	0.1369	|| id:ebi-a-GCST90002049	TRUE	reported	igd	CD45 on Mo MDSC	Red.780.60.MDSC.trait4	Myeloid cell	GCST90002049	MFI	0.0125406813312229	19.913517403296
ebi-a-GCST90002049	0.05283	86734039	0.2539	1.68101e-06	1570	13	rs9566131	T	G	0.1436	|| id:ebi-a-GCST90002049	TRUE	reported	igd	CD45 on Mo MDSC	Red.780.60.MDSC.trait4	Myeloid cell	GCST90002049	MFI	0.0144984587010111	23.0680341841174
ebi-a-GCST90002049	0.0769	31376696	0.3519	5.12201e-06	1570	15	rs11070797	T	C	0.0618	|| id:ebi-a-GCST90002049	TRUE	reported	igd	CD45 on Mo MDSC	Red.780.60.MDSC.trait4	Myeloid cell	GCST90002049	MFI	0.0131623044532834	20.9137667479499
ebi-a-GCST90002049	0.04027	62407267	-0.1825	6.25504e-06	1570	18	rs8091698	T	C	0.2809	|| id:ebi-a-GCST90002049	TRUE	reported	igd	CD45 on Mo MDSC	Red.780.60.MDSC.trait4	Myeloid cell	GCST90002049	MFI	0.012912739004651	20.5120413962957
ebi-a-GCST90002049	0.0633	7150938	0.2822	8.84708e-06	1570	19	rs10410260	T	C	0.9041	|| id:ebi-a-GCST90002049	TRUE	reported	igd	CD45 on Mo MDSC	Red.780.60.MDSC.trait4	Myeloid cell	GCST90002049	MFI	0.0125009674741964	19.8496569150085
