# Supplementary material for: An exploration of the causal relationship between 731 immunophenotypes and osteoporosis: a bidirectional Mendelian randomized study
Source: Front Endocrinol (Lausanne). 2024 Jul 17;15:1341002. doi: 10.3389/fendo.2024.1341002 (PMC11288873; doi:10.3389/fendo.2024.1341002)
Supplement: Supplementary File 7 — Removal of weak IVs and F-statistics. [file DataSheet_7.zip › Supplementary file 7/13 results/ebi-a-GCST90002074.csv]

id.exposure	samplesize.exposure	se.exposure	pos.exposure	chr.exposure	pval.exposure	beta.exposure	SNP	effect_allele.exposure	other_allele.exposure	eaf.exposure	exposure	mr_keep.exposure	pval_origin.exposure	data_source.exposure	Trait	Statistical_trait_name	Panel	CatalogID	Trait_type	R2	F
ebi-a-GCST90002074	3112	0.06466	219869305	1	3.44E-06	0.3008	rs72736734	T	C	0.0471	|| id:ebi-a-GCST90002074	TRUE	reported	igd	SSC-A on CD14+ monocyte	SSC.TBNK.trait1	TBNK	GCST90002074	Morphological parameter	0.006906134	21.62743742
ebi-a-GCST90002074	3112	0.06578	218930120	2	8.29E-06	-0.2937	rs10202811	A	G	0.0408	|| id:ebi-a-GCST90002074	TRUE	reported	igd	SSC-A on CD14+ monocyte	SSC.TBNK.trait1	TBNK	GCST90002074	Morphological parameter	0.006365132	19.92236788
ebi-a-GCST90002074	3112	0.02805	43721508	2	2.90E-07	-0.1442	rs12478601	T	C	0.4735	|| id:ebi-a-GCST90002074	TRUE	reported	igd	SSC-A on CD14+ monocyte	SSC.TBNK.trait1	TBNK	GCST90002074	Morphological parameter	0.008420786	26.41104531
ebi-a-GCST90002074	3112	0.02815	203467998	2	7.89E-07	0.1393	rs35637068	C	G	0.5766	|| id:ebi-a-GCST90002074	TRUE	reported	igd	SSC-A on CD14+ monocyte	SSC.TBNK.trait1	TBNK	GCST90002074	Morphological parameter	0.007807318	24.47181806
ebi-a-GCST90002074	3112	0.04376	97953756	4	1.39E-06	-0.2117	rs10488833	G	C	0.1043	|| id:ebi-a-GCST90002074	TRUE	reported	igd	SSC-A on CD14+ monocyte	SSC.TBNK.trait1	TBNK	GCST90002074	Morphological parameter	0.007464378	23.3887973
ebi-a-GCST90002074	3112	0.02868	14761122	7	7.60E-06	0.1286	rs13231864	C	T	0.3303	|| id:ebi-a-GCST90002074	TRUE	reported	igd	SSC-A on CD14+ monocyte	SSC.TBNK.trait1	TBNK	GCST90002074	Morphological parameter	0.006419293	20.09298425
ebi-a-GCST90002074	3112	0.02761	52979778	7	4.63E-07	0.1395	rs4947752	C	T	0.3824	|| id:ebi-a-GCST90002074	TRUE	reported	igd	SSC-A on CD14+ monocyte	SSC.TBNK.trait1	TBNK	GCST90002074	Morphological parameter	0.00813632	25.51152397
ebi-a-GCST90002074	3112	0.03302	92408370	7	4.94E-12	0.229	rs445	T	C	0.1968	|| id:ebi-a-GCST90002074	TRUE	reported	igd	SSC-A on CD14+ monocyte	SSC.TBNK.trait1	TBNK	GCST90002074	Morphological parameter	0.015220062	48.06596076
ebi-a-GCST90002074	3112	0.03031	122628500	11	2.09E-06	0.1441	rs12276856	T	C	0.2542	|| id:ebi-a-GCST90002074	TRUE	reported	igd	SSC-A on CD14+ monocyte	SSC.TBNK.trait1	TBNK	GCST90002074	Morphological parameter	0.007210637	22.58795374
ebi-a-GCST90002074	3112	0.03171	68879044	11	9.84E-07	-0.1555	rs11228503	T	C	0.2172	|| id:ebi-a-GCST90002074	TRUE	reported	igd	SSC-A on CD14+ monocyte	SSC.TBNK.trait1	TBNK	GCST90002074	Morphological parameter	0.007668063	24.03195507
ebi-a-GCST90002074	3112	0.05457	70949085	12	4.48E-11	-0.3607	rs75994780	A	G	0.0625	|| id:ebi-a-GCST90002074	TRUE	reported	igd	SSC-A on CD14+ monocyte	SSC.TBNK.trait1	TBNK	GCST90002074	Morphological parameter	0.013844906	43.66215608
ebi-a-GCST90002074	3112	0.04104	19933239	12	8.15E-06	0.1834	rs57059400	T	A	0.12	|| id:ebi-a-GCST90002074	TRUE	reported	igd	SSC-A on CD14+ monocyte	SSC.TBNK.trait1	TBNK	GCST90002074	Morphological parameter	0.006376265	19.95743664
ebi-a-GCST90002074	3112	0.1023	69247557	12	2.48E-13	-0.7519	rs1152928	G	A	0.0165	|| id:ebi-a-GCST90002074	TRUE	reported	igd	SSC-A on CD14+ monocyte	SSC.TBNK.trait1	TBNK	GCST90002074	Morphological parameter	0.017062985	53.98706316
ebi-a-GCST90002074	3112	0.1507	19824999	12	4.82E-06	-0.6901	rs12370645	G	A	0.0079	|| id:ebi-a-GCST90002074	TRUE	reported	igd	SSC-A on CD14+ monocyte	SSC.TBNK.trait1	TBNK	GCST90002074	Morphological parameter	0.006693316	20.95648066
ebi-a-GCST90002074	3112	0.04069	93519967	12	2.80E-06	0.191	rs7309974	A	G	0.1223	|| id:ebi-a-GCST90002074	TRUE	reported	igd	SSC-A on CD14+ monocyte	SSC.TBNK.trait1	TBNK	GCST90002074	Morphological parameter	0.007030524	22.01973842
ebi-a-GCST90002074	3112	0.09132	67839087	12	1.94E-06	-0.4355	rs80216229	C	T	0.0223	|| id:ebi-a-GCST90002074	TRUE	reported	igd	SSC-A on CD14+ monocyte	SSC.TBNK.trait1	TBNK	GCST90002074	Morphological parameter	0.007255087	22.7282142
ebi-a-GCST90002074	3112	0.02691	69524025	12	1.53E-06	-0.1296	rs10784763	G	C	0.6171	|| id:ebi-a-GCST90002074	TRUE	reported	igd	SSC-A on CD14+ monocyte	SSC.TBNK.trait1	TBNK	GCST90002074	Morphological parameter	0.007398065	23.17946502
ebi-a-GCST90002074	3112	0.04423	69744014	12	3.30E-114	-1.048	rs1800973	A	C	0.0845	|| id:ebi-a-GCST90002074	TRUE	reported	igd	SSC-A on CD14+ monocyte	SSC.TBNK.trait1	TBNK	GCST90002074	Morphological parameter	0.152833295	561.0602324
ebi-a-GCST90002074	3112	0.08571	70360198	12	1.65E-20	-0.8012	rs148146302	C	G	0.023	|| id:ebi-a-GCST90002074	TRUE	reported	igd	SSC-A on CD14+ monocyte	SSC.TBNK.trait1	TBNK	GCST90002074	Morphological parameter	0.027311961	87.32522067
ebi-a-GCST90002074	3112	0.02705	629655	12	2.22E-06	-0.1283	rs10774278	T	C	0.6157	|| id:ebi-a-GCST90002074	TRUE	reported	igd	SSC-A on CD14+ monocyte	SSC.TBNK.trait1	TBNK	GCST90002074	Morphological parameter	0.007177132	22.48223974
ebi-a-GCST90002074	3112	0.05709	47478865	13	2.36E-07	0.2957	rs73175542	A	G	0.0553	|| id:ebi-a-GCST90002074	TRUE	reported	igd	SSC-A on CD14+ monocyte	SSC.TBNK.trait1	TBNK	GCST90002074	Morphological parameter	0.008547027	26.81040434
ebi-a-GCST90002074	3112	0.03467	79868517	15	8.97E-06	-0.1542	rs62026668	T	C	0.1832	|| id:ebi-a-GCST90002074	TRUE	reported	igd	SSC-A on CD14+ monocyte	SSC.TBNK.trait1	TBNK	GCST90002074	Morphological parameter	0.0063164	19.76887088
ebi-a-GCST90002074	3112	0.02646	50801881	17	8.83E-06	0.1178	rs62070801	C	T	0.5227	|| id:ebi-a-GCST90002074	TRUE	reported	igd	SSC-A on CD14+ monocyte	SSC.TBNK.trait1	TBNK	GCST90002074	Morphological parameter	0.006328693	19.80759292
ebi-a-GCST90002074	3112	0.0284	18285944	19	1.82E-25	-0.2988	rs11554159	A	G	0.2995	|| id:ebi-a-GCST90002074	TRUE	reported	igd	SSC-A on CD14+ monocyte	SSC.TBNK.trait1	TBNK	GCST90002074	Morphological parameter	0.034348314	110.6229681
ebi-a-GCST90002074	3112	0.04608	51219387	22	1.73E-06	-0.2208	rs9616832	C	T	0.1105	|| id:ebi-a-GCST90002074	TRUE	reported	igd	SSC-A on CD14+ monocyte	SSC.TBNK.trait1	TBNK	GCST90002074	Morphological parameter	0.007323879	22.94531362
