# Supplementary material for: An exploration of the causal relationship between 731 immunophenotypes and osteoporosis: a bidirectional Mendelian randomized study
Source: Front Endocrinol (Lausanne). 2024 Jul 17;15:1341002. doi: 10.3389/fendo.2024.1341002 (PMC11288873; doi:10.3389/fendo.2024.1341002)
Supplement: Supplementary File 7 — Removal of weak IVs and F-statistics. [file DataSheet_7.zip › Supplementary file 7/13 results/ebi-a-GCST90002088.csv]

id.exposure	pos.exposure	pval.exposure	beta.exposure	se.exposure	chr.exposure	samplesize.exposure	SNP	effect_allele.exposure	other_allele.exposure	eaf.exposure	exposure	mr_keep.exposure	pval_origin.exposure	data_source.exposure	Trait	Statistical_trait_name	Panel	CatalogID	Trait_type	R2	F
ebi-a-GCST90002088	40087162	7.84206e-07	0.3635	0.07342	1	2872	rs79355481	T	C	0.0343	|| id:ebi-a-GCST90002088	TRUE	reported	igd	CD11c on CD62L+ myeloid DC	Violet.450.50.cDC.trait2	cDC	GCST90002088	MFI	0.00846261779316681	24.4950049309612
ebi-a-GCST90002088	54559794	3.312e-06	0.18	0.03863	1	2872	rs17481824	C	T	0.1468	|| id:ebi-a-GCST90002088	TRUE	reported	igd	CD11c on CD62L+ myeloid DC	Violet.450.50.cDC.trait2	cDC	GCST90002088	MFI	0.00750309284295348	21.696668578
ebi-a-GCST90002088	19786101	1.925e-07	0.3719	0.07125	1	2872	rs78520150	A	C	0.0376	|| id:ebi-a-GCST90002088	TRUE	reported	igd	CD11c on CD62L+ myeloid DC	Violet.450.50.cDC.trait2	cDC	GCST90002088	MFI	0.00939718424521086	27.2257643071663
ebi-a-GCST90002088	26010884	1.25199e-07	0.4931	0.09306	1	2872	rs72662658	A	G	0.0202	|| id:ebi-a-GCST90002088	TRUE	reported	igd	CD11c on CD62L+ myeloid DC	Violet.450.50.cDC.trait2	cDC	GCST90002088	MFI	0.00968131710599572	28.0570088943598
ebi-a-GCST90002088	25875650	8.46506e-06	0.2675	0.05997	1	2872	rs72873714	A	G	0.0524	|| id:ebi-a-GCST90002088	TRUE	reported	igd	CD11c on CD62L+ myeloid DC	Violet.450.50.cDC.trait2	cDC	GCST90002088	MFI	0.00688013104399859	19.8827721743535
ebi-a-GCST90002088	238659551	4.271e-06	0.1951	0.04236	1	2872	rs185038925	G	A	0.1172	|| id:ebi-a-GCST90002088	TRUE	reported	igd	CD11c on CD62L+ myeloid DC	Violet.450.50.cDC.trait2	cDC	GCST90002088	MFI	0.00733199607997229	21.1982542667062
ebi-a-GCST90002088	25505556	4.87798e-06	0.3498	0.07641	1	2872	rs71652355	A	G	0.0306	|| id:ebi-a-GCST90002088	TRUE	reported	igd	CD11c on CD62L+ myeloid DC	Violet.450.50.cDC.trait2	cDC	GCST90002088	MFI	0.00724431221572164	20.9428929140912
ebi-a-GCST90002088	24117291	3.70997e-06	-1.442	0.3111	2	2872	rs149922594	T	C	0.0017	|| id:ebi-a-GCST90002088	TRUE	reported	igd	CD11c on CD62L+ myeloid DC	Violet.450.50.cDC.trait2	cDC	GCST90002088	MFI	0.00742521954781763	21.4697980665279
ebi-a-GCST90002088	59592691	1.66498e-07	-0.4221	0.08046	2	2872	rs75841521	A	G	0.028	|| id:ebi-a-GCST90002088	TRUE	reported	igd	CD11c on CD62L+ myeloid DC	Violet.450.50.cDC.trait2	cDC	GCST90002088	MFI	0.00949170710351694	27.5022426187204
ebi-a-GCST90002088	83597897	6.41697e-06	-0.1488	0.03291	2	2872	rs17314359	C	A	0.2164	|| id:ebi-a-GCST90002088	TRUE	reported	igd	CD11c on CD62L+ myeloid DC	Violet.450.50.cDC.trait2	cDC	GCST90002088	MFI	0.00706781624618236	20.429021194435
ebi-a-GCST90002088	8718629	5.00403e-06	0.1602	0.03504	3	2872	rs9856506	G	C	0.1734	|| id:ebi-a-GCST90002088	TRUE	reported	igd	CD11c on CD62L+ myeloid DC	Violet.450.50.cDC.trait2	cDC	GCST90002088	MFI	0.00722541908454365	20.8878764336596
ebi-a-GCST90002088	111950141	5.65796e-06	-0.8172	0.1797	4	2872	rs72672205	G	A	0.005	|| id:ebi-a-GCST90002088	TRUE	reported	igd	CD11c on CD62L+ myeloid DC	Violet.450.50.cDC.trait2	cDC	GCST90002088	MFI	0.00714924363066254	20.6660760324473
ebi-a-GCST90002088	6588450	7.19499e-06	-1.699	0.3779	4	2872	rs115914905	A	G	0.0012	|| id:ebi-a-GCST90002088	TRUE	reported	igd	CD11c on CD62L+ myeloid DC	Violet.450.50.cDC.trait2	cDC	GCST90002088	MFI	0.00698880116390549	20.1990263190571
ebi-a-GCST90002088	84617476	3.11903e-06	-0.1272	0.02723	5	2872	rs778233	T	C	0.4587	|| id:ebi-a-GCST90002088	TRUE	reported	igd	CD11c on CD62L+ myeloid DC	Violet.450.50.cDC.trait2	cDC	GCST90002088	MFI	0.00754062326507674	21.8060197506205
ebi-a-GCST90002088	16754930	4.98001e-06	0.2079	0.04544	5	2872	rs72732223	G	A	0.1018	|| id:ebi-a-GCST90002088	TRUE	reported	igd	CD11c on CD62L+ myeloid DC	Violet.450.50.cDC.trait2	cDC	GCST90002088	MFI	0.00723592324575158	20.9184641160699
ebi-a-GCST90002088	124596494	8.09096e-06	-1.02	0.2282	6	2872	rs79792171	A	G	0.0031	|| id:ebi-a-GCST90002088	TRUE	reported	igd	CD11c on CD62L+ myeloid DC	Violet.450.50.cDC.trait2	cDC	GCST90002088	MFI	0.00690834408954451	19.964871740681
ebi-a-GCST90002088	112955454	4.79999e-06	-0.1451	0.03167	6	2872	rs12529747	C	G	0.2303	|| id:ebi-a-GCST90002088	TRUE	reported	igd	CD11c on CD62L+ myeloid DC	Violet.450.50.cDC.trait2	cDC	GCST90002088	MFI	0.00725590478582361	20.9766513200172
ebi-a-GCST90002088	18769716	8.69501e-07	0.2892	0.05866	6	2872	rs16881169	G	A	0.0566	|| id:ebi-a-GCST90002088	TRUE	reported	igd	CD11c on CD62L+ myeloid DC	Violet.450.50.cDC.trait2	cDC	GCST90002088	MFI	0.00839204926474763	24.2890160087635
ebi-a-GCST90002088	138231016	4.75598e-06	0.1598	0.03486	8	2872	rs13255633	T	C	0.1784	|| id:ebi-a-GCST90002088	TRUE	reported	igd	CD11c on CD62L+ myeloid DC	Violet.450.50.cDC.trait2	cDC	GCST90002088	MFI	0.00726353981285365	20.9988855037722
ebi-a-GCST90002088	101863324	5.668e-06	1.626	0.3577	10	2872	rs148343003	T	C	0.0014	|| id:ebi-a-GCST90002088	TRUE	reported	igd	CD11c on CD62L+ myeloid DC	Violet.450.50.cDC.trait2	cDC	GCST90002088	MFI	0.00714340529639558	20.6490779333299
ebi-a-GCST90002088	72520930	6.21398e-06	0.1216	0.02687	10	2872	rs2541232	A	G	0.5508	|| id:ebi-a-GCST90002088	TRUE	reported	igd	CD11c on CD62L+ myeloid DC	Violet.450.50.cDC.trait2	cDC	GCST90002088	MFI	0.00708045943663679	20.4658260342202
ebi-a-GCST90002088	115183723	6.84101e-06	1.804	0.4002	10	2872	rs138069865	C	T	0.001	|| id:ebi-a-GCST90002088	TRUE	reported	igd	CD11c on CD62L+ myeloid DC	Violet.450.50.cDC.trait2	cDC	GCST90002088	MFI	0.0070254248231917	20.3056248836683
ebi-a-GCST90002088	23788362	4.82603e-07	0.1616	0.03204	13	2872	rs1887757	T	C	0.2211	|| id:ebi-a-GCST90002088	TRUE	reported	igd	CD11c on CD62L+ myeloid DC	Violet.450.50.cDC.trait2	cDC	GCST90002088	MFI	0.00877977562117611	25.4211480083212
ebi-a-GCST90002088	31596543	1.13399e-07	-0.2229	0.04192	16	2872	rs12927491	T	C	0.1137	|| id:ebi-a-GCST90002088	TRUE	reported	igd	CD11c on CD62L+ myeloid DC	Violet.450.50.cDC.trait2	cDC	GCST90002088	MFI	0.00974851925713521	28.2536818293767
ebi-a-GCST90002088	47980553	2.52e-06	-0.3493	0.07406	16	2872	rs76225503	A	G	0.0336	|| id:ebi-a-GCST90002088	TRUE	reported	igd	CD11c on CD62L+ myeloid DC	Violet.450.50.cDC.trait2	cDC	GCST90002088	MFI	0.00768589566284575	22.2293731953976
ebi-a-GCST90002088	31361988	1.21899e-32	0.3611	0.02998	16	2872	rs4493054	A	G	0.7366	|| id:ebi-a-GCST90002088	TRUE	reported	igd	CD11c on CD62L+ myeloid DC	Violet.450.50.cDC.trait2	cDC	GCST90002088	MFI	0.0480845609478034	144.973685958495
ebi-a-GCST90002088	48040615	1.94899e-06	0.2651	0.0556	16	2872	rs113404848	G	A	0.063	|| id:ebi-a-GCST90002088	TRUE	reported	igd	CD11c on CD62L+ myeloid DC	Violet.450.50.cDC.trait2	cDC	GCST90002088	MFI	0.00785346399750203	22.7178555333625
ebi-a-GCST90002088	20258482	1.65901e-06	-0.1323	0.02757	18	2872	rs4592764	T	A	0.3762	|| id:ebi-a-GCST90002088	TRUE	reported	igd	CD11c on CD62L+ myeloid DC	Violet.450.50.cDC.trait2	cDC	GCST90002088	MFI	0.00795414434171478	23.0114305004312
