# Supplementary material for: An exploration of the causal relationship between 731 immunophenotypes and osteoporosis: a bidirectional Mendelian randomized study
Source: Front Endocrinol (Lausanne). 2024 Jul 17;15:1341002. doi: 10.3389/fendo.2024.1341002 (PMC11288873; doi:10.3389/fendo.2024.1341002)
Supplement: Supplementary File 7 — Removal of weak IVs and F-statistics. [file DataSheet_7.zip › Supplementary file 7/13 results/ebi-a-GCST90002106.csv]

id.exposure	chr.exposure	pval.exposure	beta.exposure	pos.exposure	samplesize.exposure	se.exposure	SNP	effect_allele.exposure	other_allele.exposure	eaf.exposure	exposure	mr_keep.exposure	pval_origin.exposure	data_source.exposure	Trait	Statistical_trait_name	Panel	CatalogID	Trait_type	R2	F
ebi-a-GCST90002106	1	2.90603e-26	-0.3418	161515326	2871	0.03192	rs55971447	T	C	0.2372	|| id:ebi-a-GCST90002106	TRUE	reported	igd	HLA DR on DC	Violet.510.50.cDC.trait4	cDC	GCST90002106	MFI	0.0384041144539543	114.581817606081
ebi-a-GCST90002106	1	2.12501e-06	-0.1759	115683097	2871	0.03703	rs12140470	A	C	0.1637	|| id:ebi-a-GCST90002106	TRUE	reported	igd	HLA DR on DC	Violet.510.50.cDC.trait4	cDC	GCST90002106	MFI	0.00779814127110051	22.5487052961673
ebi-a-GCST90002106	3	1.66498e-06	-0.1564	73320945	2871	0.03257	rs13064098	T	C	0.2367	|| id:ebi-a-GCST90002106	TRUE	reported	igd	HLA DR on DC	Violet.510.50.cDC.trait4	cDC	GCST90002106	MFI	0.00796765680984229	23.0428045459963
ebi-a-GCST90002106	5	9.90193e-06	-0.4401	66320166	2871	0.0994	rs149978880	T	C	0.0232	|| id:ebi-a-GCST90002106	TRUE	reported	igd	HLA DR on DC	Violet.510.50.cDC.trait4	cDC	GCST90002106	MFI	0.00678174520320796	19.5896792009571
ebi-a-GCST90002106	6	3.24863e-18	-0.3215	31824912	2871	0.0367	rs9267650	T	A	0.2882	|| id:ebi-a-GCST90002106	TRUE	reported	igd	HLA DR on DC	Violet.510.50.cDC.trait4	cDC	GCST90002106	MFI	0.0260339725266567	76.6879594073134
ebi-a-GCST90002106	6	3.02482e-25	-0.3191	32736005	2871	0.03045	rs9296042	T	C	0.5014	|| id:ebi-a-GCST90002106	TRUE	reported	igd	HLA DR on DC	Violet.510.50.cDC.trait4	cDC	GCST90002106	MFI	0.0368420130710695	109.742884277923
ebi-a-GCST90002106	6	6.51929e-42	0.8336	31569745	2871	0.06047	rs116007826	G	A	0.0686	|| id:ebi-a-GCST90002106	TRUE	reported	igd	HLA DR on DC	Violet.510.50.cDC.trait4	cDC	GCST90002106	MFI	0.0620821948654241	189.903439399303
ebi-a-GCST90002106	6	3.67282e-110	1.075	32570311	2871	0.04613	rs34039593	G	T	0.1174	|| id:ebi-a-GCST90002106	TRUE	reported	igd	HLA DR on DC	Violet.510.50.cDC.trait4	cDC	GCST90002106	MFI	0.159066424610489	542.684446861469
ebi-a-GCST90002106	6	1.44099e-10	0.2659	33890451	2871	0.04133	rs7748976	A	G	0.1365	|| id:ebi-a-GCST90002106	TRUE	reported	igd	HLA DR on DC	Violet.510.50.cDC.trait4	cDC	GCST90002106	MFI	0.0142120322582937	41.3621609142305
ebi-a-GCST90002106	6	3.42295e-15	0.3225	29545208	2871	0.04073	rs362522	T	C	0.1553	|| id:ebi-a-GCST90002106	TRUE	reported	igd	HLA DR on DC	Violet.510.50.cDC.trait4	cDC	GCST90002106	MFI	0.0213705503226931	62.6509951197807
ebi-a-GCST90002106	6	7.63994e-06	-0.1532	18520529	2871	0.03417	rs66680090	G	A	0.2067	|| id:ebi-a-GCST90002106	TRUE	reported	igd	HLA DR on DC	Violet.510.50.cDC.trait4	cDC	GCST90002106	MFI	0.00695287209493956	20.0874555495303
ebi-a-GCST90002106	7	1.18899e-06	1.681	806948	2871	0.3454	rs34618458	C	A	0.0021	|| id:ebi-a-GCST90002106	TRUE	reported	igd	HLA DR on DC	Violet.510.50.cDC.trait4	cDC	GCST90002106	MFI	0.00818256205546583	23.6694472581398
ebi-a-GCST90002106	8	5.34306e-06	0.3553	62151870	2871	0.07792	rs4085480	A	G	0.032	|| id:ebi-a-GCST90002106	TRUE	reported	igd	HLA DR on DC	Violet.510.50.cDC.trait4	cDC	GCST90002106	MFI	0.0071899439066629	20.7773369554554
ebi-a-GCST90002106	8	6.42495e-06	0.5167	60190262	2871	0.1143	rs117673964	T	A	0.0171	|| id:ebi-a-GCST90002106	TRUE	reported	igd	HLA DR on DC	Violet.510.50.cDC.trait4	cDC	GCST90002106	MFI	0.00706758367904033	20.4212263008768
ebi-a-GCST90002106	10	7.12607e-06	0.1804	3075772	2871	0.0401	rs11251654	A	G	0.1392	|| id:ebi-a-GCST90002106	TRUE	reported	igd	HLA DR on DC	Violet.510.50.cDC.trait4	cDC	GCST90002106	MFI	0.00700003740691127	20.2246808428714
ebi-a-GCST90002106	13	9.66607e-06	0.3266	38046720	2871	0.07368	rs9532060	A	G	0.0399	|| id:ebi-a-GCST90002106	TRUE	reported	igd	HLA DR on DC	Violet.510.50.cDC.trait4	cDC	GCST90002106	MFI	0.00679732156751811	19.6349808560602
ebi-a-GCST90002106	13	3.01002e-06	0.9225	90363666	2871	0.1971	rs191565346	A	G	0.0044	|| id:ebi-a-GCST90002106	TRUE	reported	igd	HLA DR on DC	Violet.510.50.cDC.trait4	cDC	GCST90002106	MFI	0.00757225457022907	21.8905592493076
ebi-a-GCST90002106	16	8.95695e-08	0.4473	11004549	2871	0.08344	rs7204799	G	C	0.9713	|| id:ebi-a-GCST90002106	TRUE	reported	igd	HLA DR on DC	Violet.510.50.cDC.trait4	cDC	GCST90002106	MFI	0.00991038481721269	28.7174954716943
ebi-a-GCST90002106	16	3.159e-06	1.097	6085213	2871	0.235	rs17794301	G	C	0.0033	|| id:ebi-a-GCST90002106	TRUE	reported	igd	HLA DR on DC	Violet.510.50.cDC.trait4	cDC	GCST90002106	MFI	0.00753286995867356	21.7758384708766
ebi-a-GCST90002106	16	1.67001e-07	0.7849	8010586	2871	0.1496	rs140657974	A	G	0.0084	|| id:ebi-a-GCST90002106	TRUE	reported	igd	HLA DR on DC	Violet.510.50.cDC.trait4	cDC	GCST90002106	MFI	0.00949703543278195	27.50824139992
ebi-a-GCST90002106	16	8.18107e-07	-0.1978	10863414	2871	0.04003	rs11644019	T	C	0.1398	|| id:ebi-a-GCST90002106	TRUE	reported	igd	HLA DR on DC	Violet.510.50.cDC.trait4	cDC	GCST90002106	MFI	0.00843277215602905	24.399377708613
