# Supplementary material for: An exploration of the causal relationship between 731 immunophenotypes and osteoporosis: a bidirectional Mendelian randomized study
Source: Front Endocrinol (Lausanne). 2024 Jul 17;15:1341002. doi: 10.3389/fendo.2024.1341002 (PMC11288873; doi:10.3389/fendo.2024.1341002)
Supplement: Supplementary File 7 — Removal of weak IVs and F-statistics. [file DataSheet_7.zip › Supplementary file 7/731Removing weak instrumental variables/4.╚Ñ│2╚⌡╣ñ╛▀▒Σ┴┐.R]

#######################################################
######课程来源：生信私学                           ####
######零基础学生信，就到生信私学                   ####
######保姆式教学，一对一指导                       ####
######生信私学，让您出类拔萃                       ####
######关注微信公众号：biofsci 回复 M22 获得脚本     ####
######脚本经常更新，请和我们联系更换               ####
#######################################################

rm(list=ls())
# 判断是否已经安装了“pacman”包，如果没有就安装它
if(!require("pacman")) install.packages("pacman",update = F,ask = F)
# 设置Bioconductor镜像地址为中国科技大学的镜像
options(BioC_mirror="https://mirrors.ustc.edu.cn/bioc/") #https://mirrors.pku.edu.cn/CRAN/
# 加载“pacman”包，用于方便加载其他的R包
# 加载pacman包
library("pacman")

# 批量安装加载需要的包
p_load(data.table,ggplot2,TwoSampleMR,purrr) 

# 加载需要的包
library(MRInstruments)
library(dplyr)

orig_dir <- getwd()
# 获取当前工作目录
workdir <- getwd() 
workdir <- paste0(getwd(),"/imm1e5clump/")
workdir
# 列出所有以ebi开头的txt文件
files <- list.files(path = workdir, pattern = "^ebi.*\\.csv$", full.names = TRUE)
# 打印文件全路径 
print(files)
#files <- files[1:10]
files 
#files[1]

filename <- basename(sub("\\.csv$","",files))
filename

# 创建结果文件夹 
dir.create("immF")
# 遍历数据框中的文件名,拼接完整路径
seq_along(files)
for (i in seq_along(files)) {
  file = files[i]
  expo_data <- fread(file)
  #计算R2时,可以先计算分子和分母,再计算比值
  numerator <- 2 * expo_data$beta.exposure^2 * expo_data$eaf.exposure * (1 - expo_data$eaf.exposure)
  denominator <- numerator + 2 * expo_data$se.exposure^2 * expo_data$samplesize.exposure * expo_data$eaf.exposure * (1 - expo_data$eaf.exposure)
  expo_data$R2 <- numerator / denominator
  #计算F统计量
  expo_data$F <- expo_data$R2 * (expo_data$samplesize.exposure - 2) / (1 - expo_data$R2)
  output=expo_data[as.numeric(expo_data$F)>10,]
  fwrite(output, paste0("./immF/", basename(file)))
}


#######################################################
######课程来源：生信私学                           ####
######零基础学生信，就到生信私学                   ####
######保姆式教学，一对一指导                       ####
######生信私学，让您出类拔萃                       ####
######关注微信公众号：biofsci 回复 M22 获得脚本     ####
######脚本经常更新，请和我们联系更换               ####
#######################################################
