# Supplementary material for: An exploration of the causal relationship between 731 immunophenotypes and osteoporosis: a bidirectional Mendelian randomized study
Source: Front Endocrinol (Lausanne). 2024 Jul 17;15:1341002. doi: 10.3389/fendo.2024.1341002 (PMC11288873; doi:10.3389/fendo.2024.1341002)
Supplement: Supplementary File 7 — Removal of weak IVs and F-statistics. [file DataSheet_7.zip › Supplementary file 7/731Removing weak instrumental variables/ebi-a-GCST90001391.csv]

id.exposure	pval.exposure	chr.exposure	pos.exposure	samplesize.exposure	beta.exposure	se.exposure	SNP	effect_allele.exposure	other_allele.exposure	eaf.exposure	exposure	mr_keep.exposure	pval_origin.exposure	data_source.exposure	Trait	Statistical_trait_name	Panel	CatalogID	Trait_type	R2	F
ebi-a-GCST90001391	1.086e-06	1	233045963	3658	0.5864	0.1201	rs72757888	T	C	0.01	|| id:ebi-a-GCST90001391	TRUE	reported	igd	IgD+ %B cell	BC_Trait1	B cell	GCST90001391	Relative count	0.00647495903222058	23.82672730497
ebi-a-GCST90001391	7.90806e-06	2	238560295	3658	-0.2355	0.05263	rs56209800	T	A	0.0547	|| id:ebi-a-GCST90001391	TRUE	reported	igd	IgD+ %B cell	BC_Trait1	B cell	GCST90001391	Relative count	0.00544378191842983	20.0114044152979
ebi-a-GCST90001391	9.66696e-06	2	66001846	3658	0.1829	0.04129	rs7597061	G	T	0.0998	|| id:ebi-a-GCST90001391	TRUE	reported	igd	IgD+ %B cell	BC_Trait1	B cell	GCST90001391	Relative count	0.00533544425172539	19.611017675837
ebi-a-GCST90001391	2.986e-06	3	106834795	3658	1.402	0.2997	rs138919897	G	A	0.0019	|| id:ebi-a-GCST90001391	TRUE	reported	igd	IgD+ %B cell	BC_Trait1	B cell	GCST90001391	Relative count	0.00594686989832851	21.8718252474748
ebi-a-GCST90001391	6.10394e-07	4	164344795	3658	0.9378	0.1877	rs4691917	G	A	0.9956	|| id:ebi-a-GCST90001391	TRUE	reported	igd	IgD+ %B cell	BC_Trait1	B cell	GCST90001391	Relative count	0.00677789113003712	24.9490720656723
ebi-a-GCST90001391	2.38298e-08	5	144608340	3658	0.1542	0.02757	rs17405603	T	A	0.284	|| id:ebi-a-GCST90001391	TRUE	reported	igd	IgD+ %B cell	BC_Trait1	B cell	GCST90001391	Relative count	0.00847917026813537	31.2649473119855
ebi-a-GCST90001391	2.83302e-06	6	114522609	3658	0.49	0.1045	rs72952600	G	C	0.0142	|| id:ebi-a-GCST90001391	TRUE	reported	igd	IgD+ %B cell	BC_Trait1	B cell	GCST90001391	Relative count	0.00597466188446534	21.9746549831574
ebi-a-GCST90001391	1.92398e-06	6	31312892	3658	0.1454	0.03049	rs9265870	G	A	0.4718	|| id:ebi-a-GCST90001391	TRUE	reported	igd	IgD+ %B cell	BC_Trait1	B cell	GCST90001391	Relative count	0.00617843779114073	22.7287970228839
ebi-a-GCST90001391	9.99793e-06	6	91791081	3658	0.2426	0.05485	rs12204136	C	T	0.0522	|| id:ebi-a-GCST90001391	TRUE	reported	igd	IgD+ %B cell	BC_Trait1	B cell	GCST90001391	Relative count	0.00531946855298065	19.5519831894218
ebi-a-GCST90001391	3.83698e-06	7	68025695	3658	0.1184	0.0256	rs10226722	C	T	0.6006	|| id:ebi-a-GCST90001391	TRUE	reported	igd	IgD+ %B cell	BC_Trait1	B cell	GCST90001391	Relative count	0.00581363252236911	21.378929743029
ebi-a-GCST90001391	1.65299e-06	8	119323401	3658	-0.152	0.03167	rs2450220	T	C	0.816	|| id:ebi-a-GCST90001391	TRUE	reported	igd	IgD+ %B cell	BC_Trait1	B cell	GCST90001391	Relative count	0.0062577914361809	23.0225558434737
ebi-a-GCST90001391	2.427e-06	9	2570753	3658	0.4421	0.09364	rs140191306	T	C	0.0179	|| id:ebi-a-GCST90001391	TRUE	reported	igd	IgD+ %B cell	BC_Trait1	B cell	GCST90001391	Relative count	0.00605670092071399	22.2782311492439
ebi-a-GCST90001391	1.486e-06	12	110228055	3658	0.3904	0.08097	rs11068290	T	C	0.0231	|| id:ebi-a-GCST90001391	TRUE	reported	igd	IgD+ %B cell	BC_Trait1	B cell	GCST90001391	Relative count	0.00631504359939266	23.234526446903
ebi-a-GCST90001391	8.75105e-06	13	22879729	3658	-0.4199	0.09432	rs11616703	T	G	0.0171	|| id:ebi-a-GCST90001391	TRUE	reported	igd	IgD+ %B cell	BC_Trait1	B cell	GCST90001391	Relative count	0.00538882152147117	19.8082747397192
ebi-a-GCST90001391	9.63496e-06	16	30744826	3658	0.1273	0.02872	rs62057183	T	C	0.2508	|| id:ebi-a-GCST90001391	TRUE	reported	igd	IgD+ %B cell	BC_Trait1	B cell	GCST90001391	Relative count	0.00534217289547871	19.6358823845236
ebi-a-GCST90001391	6.07995e-07	17	77637123	3658	-0.174	0.03482	rs73426855	C	T	0.1471	|| id:ebi-a-GCST90001391	TRUE	reported	igd	IgD+ %B cell	BC_Trait1	B cell	GCST90001391	Relative count	0.00678020195126315	24.9576361471217
ebi-a-GCST90001391	4.74799e-06	17	51092001	3658	-0.4088	0.08921	rs148496020	A	T	0.0193	|| id:ebi-a-GCST90001391	TRUE	reported	igd	IgD+ %B cell	BC_Trait1	B cell	GCST90001391	Relative count	0.00570775138489401	20.9873295223187
