# Supplementary material for: An exploration of the causal relationship between 731 immunophenotypes and osteoporosis: a bidirectional Mendelian randomized study
Source: Front Endocrinol (Lausanne). 2024 Jul 17;15:1341002. doi: 10.3389/fendo.2024.1341002 (PMC11288873; doi:10.3389/fendo.2024.1341002)
Supplement: Supplementary File 7 — Removal of weak IVs and F-statistics. [file DataSheet_7.zip › Supplementary file 7/731Removing weak instrumental variables/ebi-a-GCST90001392.csv]

id.exposure	pos.exposure	chr.exposure	samplesize.exposure	beta.exposure	se.exposure	pval.exposure	SNP	effect_allele.exposure	other_allele.exposure	eaf.exposure	exposure	mr_keep.exposure	pval_origin.exposure	data_source.exposure	Trait	Statistical_trait_name	Panel	CatalogID	Trait_type	R2	F
ebi-a-GCST90001392	247700906	1	3656	0.1675	0.03766	8.94499e-06	rs1919856	G	A	0.108	|| id:ebi-a-GCST90001392	TRUE	reported	igd	IgD+ CD38br AC	BC_Trait10	B cell	GCST90001392	Absolute count	0.00538169710724808	19.7711234276421
ebi-a-GCST90001392	200858159	1	3656	0.6503	0.1415	4.44396e-06	rs116285595	T	C	0.0068	|| id:ebi-a-GCST90001392	TRUE	reported	igd	IgD+ CD38br AC	BC_Trait10	B cell	GCST90001392	Absolute count	0.00574389783118495	21.1094532177045
ebi-a-GCST90001392	214476260	1	3656	5.387	1.184	5.50503e-06	rs116104104	T	C	4e-04	|| id:ebi-a-GCST90001392	TRUE	reported	igd	IgD+ CD38br AC	BC_Trait10	B cell	GCST90001392	Absolute count	0.00563030909378958	20.6896384884358
ebi-a-GCST90001392	99149370	1	3656	0.3487	0.07421	2.714e-06	rs12036556	T	C	0.0265	|| id:ebi-a-GCST90001392	TRUE	reported	igd	IgD+ CD38br AC	BC_Trait10	B cell	GCST90001392	Absolute count	0.00600285676531715	22.0669030789057
ebi-a-GCST90001392	233503875	1	3656	-0.1382	0.02658	2.1e-07	rs1294253	C	T	0.7254	|| id:ebi-a-GCST90001392	TRUE	reported	igd	IgD+ CD38br AC	BC_Trait10	B cell	GCST90001392	Absolute count	0.00734007395113015	27.018951318187
ebi-a-GCST90001392	167027268	1	3656	1.249	0.2574	1.287e-06	rs146959444	C	T	0.0023	|| id:ebi-a-GCST90001392	TRUE	reported	igd	IgD+ CD38br AC	BC_Trait10	B cell	GCST90001392	Absolute count	0.00639902216939629	23.5326127174569
ebi-a-GCST90001392	128428350	2	3656	-0.3262	0.07211	6.28507e-06	rs113965271	C	G	0.0286	|| id:ebi-a-GCST90001392	TRUE	reported	igd	IgD+ CD38br AC	BC_Trait10	B cell	GCST90001392	Absolute count	0.00556604457879943	20.4521645505545
ebi-a-GCST90001392	16464227	2	3656	-0.1396	0.02714	2.85299e-07	rs733555	T	G	0.2637	|| id:ebi-a-GCST90001392	TRUE	reported	igd	IgD+ CD38br AC	BC_Trait10	B cell	GCST90001392	Absolute count	0.00718477859979189	26.4431693206855
ebi-a-GCST90001392	155636739	2	3656	1.533	0.3206	1.80198e-06	rs78188887	G	A	0.0014	|| id:ebi-a-GCST90001392	TRUE	reported	igd	IgD+ CD38br AC	BC_Trait10	B cell	GCST90001392	Absolute count	0.00621503400306902	22.8517587045932
ebi-a-GCST90001392	105587803	2	3656	-0.3568	0.06296	1.567e-08	rs140380950	C	T	0.0368	|| id:ebi-a-GCST90001392	TRUE	reported	igd	IgD+ CD38br AC	BC_Trait10	B cell	GCST90001392	Absolute count	0.00870794527257508	32.0983426370128
ebi-a-GCST90001392	163801921	3	3656	0.6111	0.1307	3.02197e-06	rs374727947	G	T	0.0098	|| id:ebi-a-GCST90001392	TRUE	reported	igd	IgD+ CD38br AC	BC_Trait10	B cell	GCST90001392	Absolute count	0.00594398987048036	21.8492104724616
ebi-a-GCST90001392	4437358	3	3656	-0.1116	0.02511	9.05899e-06	rs794185	C	T	0.3362	|| id:ebi-a-GCST90001392	TRUE	reported	igd	IgD+ CD38br AC	BC_Trait10	B cell	GCST90001392	Absolute count	0.00537388827686273	19.7422805737904
ebi-a-GCST90001392	15915069	4	3656	-0.4579	0.08605	1.09099e-07	rs76112278	A	G	0.0194	|| id:ebi-a-GCST90001392	TRUE	reported	igd	IgD+ CD38br AC	BC_Trait10	B cell	GCST90001392	Absolute count	0.00768568546246028	28.301007320365
ebi-a-GCST90001392	38379833	4	3656	-0.2956	0.06254	2.36298e-06	rs7667070	C	T	0.0361	|| id:ebi-a-GCST90001392	TRUE	reported	igd	IgD+ CD38br AC	BC_Trait10	B cell	GCST90001392	Absolute count	0.00607352992125054	22.3282898688583
ebi-a-GCST90001392	158276610	5	3656	-0.2576	0.04422	6.158e-09	rs80330977	A	G	0.0814	|| id:ebi-a-GCST90001392	TRUE	reported	igd	IgD+ CD38br AC	BC_Trait10	B cell	GCST90001392	Absolute count	0.00919677298129521	33.9169348234453
ebi-a-GCST90001392	498773	5	3656	1.665	0.362	4.385e-06	rs78658073	A	G	0.001	|| id:ebi-a-GCST90001392	TRUE	reported	igd	IgD+ CD38br AC	BC_Trait10	B cell	GCST90001392	Absolute count	0.00575306667990069	21.1433447203695
ebi-a-GCST90001392	18919526	5	3656	-0.1264	0.02828	8.14798e-06	rs76660971	A	G	0.2299	|| id:ebi-a-GCST90001392	TRUE	reported	igd	IgD+ CD38br AC	BC_Trait10	B cell	GCST90001392	Absolute count	0.00543453668439178	19.9663046598935
ebi-a-GCST90001392	48791017	7	3656	-0.4238	0.09514	8.67401e-06	rs117772462	A	T	0.0159	|| id:ebi-a-GCST90001392	TRUE	reported	igd	IgD+ CD38br AC	BC_Trait10	B cell	GCST90001392	Absolute count	0.00539807258549438	19.8316096960228
ebi-a-GCST90001392	187171	7	3656	-0.2229	0.04923	6.15106e-06	rs10265656	G	A	0.9375	|| id:ebi-a-GCST90001392	TRUE	reported	igd	IgD+ CD38br AC	BC_Trait10	B cell	GCST90001392	Absolute count	0.00557603971428874	20.4890971353477
ebi-a-GCST90001392	12847391	7	3656	-0.4626	0.09576	1.41599e-06	rs143397127	C	T	0.0157	|| id:ebi-a-GCST90001392	TRUE	reported	igd	IgD+ CD38br AC	BC_Trait10	B cell	GCST90001392	Absolute count	0.00634268914601205	23.3241238064354
ebi-a-GCST90001392	118255950	8	3656	-0.1256	0.02413	2.05698e-07	rs1695681	A	C	0.5309	|| id:ebi-a-GCST90001392	TRUE	reported	igd	IgD+ CD38br AC	BC_Trait10	B cell	GCST90001392	Absolute count	0.00735617232422784	27.0786488801985
ebi-a-GCST90001392	102770464	8	3656	0.4146	0.08532	1.226e-06	rs16868356	C	T	0.0198	|| id:ebi-a-GCST90001392	TRUE	reported	igd	IgD+ CD38br AC	BC_Trait10	B cell	GCST90001392	Absolute count	0.00641733514094758	23.6003942443469
ebi-a-GCST90001392	130617819	8	3656	-0.1279	0.02666	1.69001e-06	rs2395904	G	T	0.2657	|| id:ebi-a-GCST90001392	TRUE	reported	igd	IgD+ CD38br AC	BC_Trait10	B cell	GCST90001392	Absolute count	0.0062558910819214	23.0029298369659
ebi-a-GCST90001392	63723909	10	3656	-0.1118	0.02511	8.81089e-06	rs10821937	T	C	0.6458	|| id:ebi-a-GCST90001392	TRUE	reported	igd	IgD+ CD38br AC	BC_Trait10	B cell	GCST90001392	Absolute count	0.00539306281414812	19.8131048418526
ebi-a-GCST90001392	15328898	11	3656	0.1453	0.03068	2.24202e-06	rs61878035	A	G	0.1886	|| id:ebi-a-GCST90001392	TRUE	reported	igd	IgD+ CD38br AC	BC_Trait10	B cell	GCST90001392	Absolute count	0.0060975879830716	22.4172778139552
ebi-a-GCST90001392	110228055	12	3656	0.3555	0.07815	5.55098e-06	rs11068290	T	C	0.0231	|| id:ebi-a-GCST90001392	TRUE	reported	igd	IgD+ CD38br AC	BC_Trait10	B cell	GCST90001392	Absolute count	0.0056281270102726	20.681574624294
ebi-a-GCST90001392	78790468	12	3656	1.518	0.3399	8.22602e-06	rs118090735	G	T	0.0011	|| id:ebi-a-GCST90001392	TRUE	reported	igd	IgD+ CD38br AC	BC_Trait10	B cell	GCST90001392	Absolute count	0.00542590480809016	19.9344184255431
ebi-a-GCST90001392	81466662	14	3656	-0.1526	0.0323	2.399e-06	rs11159480	T	G	0.8166	|| id:ebi-a-GCST90001392	TRUE	reported	igd	IgD+ CD38br AC	BC_Trait10	B cell	GCST90001392	Absolute count	0.00606812410506169	22.3082949824211
ebi-a-GCST90001392	56340896	15	3656	-0.2007	0.04408	5.45896e-06	rs7169431	G	A	0.9219	|| id:ebi-a-GCST90001392	TRUE	reported	igd	IgD+ CD38br AC	BC_Trait10	B cell	GCST90001392	Absolute count	0.00563832058418894	20.7192451611071
ebi-a-GCST90001392	55450479	16	3656	0.2489	0.05423	4.56405e-06	rs76608654	C	T	0.0494	|| id:ebi-a-GCST90001392	TRUE	reported	igd	IgD+ CD38br AC	BC_Trait10	B cell	GCST90001392	Absolute count	0.00572887340014111	21.0539186385729
ebi-a-GCST90001392	38038389	17	3656	-0.1364	0.02672	3.47496e-07	rs12939565	T	A	0.4267	|| id:ebi-a-GCST90001392	TRUE	reported	igd	IgD+ CD38br AC	BC_Trait10	B cell	GCST90001392	Absolute count	0.00707725922802091	26.0446298158933
