# Supplementary material for: An exploration of the causal relationship between 731 immunophenotypes and osteoporosis: a bidirectional Mendelian randomized study
Source: Front Endocrinol (Lausanne). 2024 Jul 17;15:1341002. doi: 10.3389/fendo.2024.1341002 (PMC11288873; doi:10.3389/fendo.2024.1341002)
Supplement: Supplementary File 7 — Removal of weak IVs and F-statistics. [file DataSheet_7.zip › Supplementary file 7/731Removing weak instrumental variables/ebi-a-GCST90001393.csv]

id.exposure	pos.exposure	chr.exposure	pval.exposure	samplesize.exposure	se.exposure	beta.exposure	SNP	effect_allele.exposure	other_allele.exposure	eaf.exposure	exposure	mr_keep.exposure	pval_origin.exposure	data_source.exposure	Trait	Statistical_trait_name	Panel	CatalogID	Trait_type	R2	F
ebi-a-GCST90001393	8009985	1	7.14299e-06	3657	0.08587	0.3861	rs75766272	T	C	0.0201	|| id:ebi-a-GCST90001393	TRUE	reported	igd	IgD+ CD38dim %B cell	BC_Trait11	B cell	GCST90001393	Relative count	0.00549790736923849	20.2059418310621
ebi-a-GCST90001393	229232050	2	6.02005e-06	3657	0.02671	-0.1211	rs7595353	C	T	0.3054	|| id:ebi-a-GCST90001393	TRUE	reported	igd	IgD+ CD38dim %B cell	BC_Trait11	B cell	GCST90001393	Relative count	0.00558960610963003	20.5448479382549
ebi-a-GCST90001393	7014131	3	7.16193e-06	3657	0.02558	0.115	rs9865821	A	C	0.6459	|| id:ebi-a-GCST90001393	TRUE	reported	igd	IgD+ CD38dim %B cell	BC_Trait11	B cell	GCST90001393	Relative count	0.00549637065755699	20.20026288557
ebi-a-GCST90001393	170328209	4	1.79498e-06	3657	0.02486	0.1189	rs6835759	G	A	0.4701	|| id:ebi-a-GCST90001393	TRUE	reported	igd	IgD+ CD38dim %B cell	BC_Trait11	B cell	GCST90001393	Relative count	0.00621624884903841	22.8625085859187
ebi-a-GCST90001393	83420407	5	2.93501e-06	3657	0.03994	-0.187	rs2301101	G	T	0.1097	|| id:ebi-a-GCST90001393	TRUE	reported	igd	IgD+ CD38dim %B cell	BC_Trait11	B cell	GCST90001393	Relative count	0.00595863234680763	21.909350995119
ebi-a-GCST90001393	166502048	6	9.1791e-06	3657	0.02478	0.1101	rs9459562	C	G	0.4346	|| id:ebi-a-GCST90001393	TRUE	reported	igd	IgD+ CD38dim %B cell	BC_Trait11	B cell	GCST90001393	Relative count	0.00536919256780299	19.7303348023007
ebi-a-GCST90001393	61848028	8	7.45899e-06	3657	0.02683	0.1204	rs6998850	G	A	0.3018	|| id:ebi-a-GCST90001393	TRUE	reported	igd	IgD+ CD38dim %B cell	BC_Trait11	B cell	GCST90001393	Relative count	0.00547648276685633	20.1267684132274
ebi-a-GCST90001393	4318676	8	4.75499e-06	3657	0.1665	0.763	rs546147740	C	T	0.0051	|| id:ebi-a-GCST90001393	TRUE	reported	igd	IgD+ CD38dim %B cell	BC_Trait11	B cell	GCST90001393	Relative count	0.00570964186127279	20.9885782680398
ebi-a-GCST90001393	12518295	8	6.80205e-06	3657	0.08066	-0.3635	rs62488766	G	A	0.0283	|| id:ebi-a-GCST90001393	TRUE	reported	igd	IgD+ CD38dim %B cell	BC_Trait11	B cell	GCST90001393	Relative count	0.00552283729714565	20.298073277223
ebi-a-GCST90001393	1637126	12	4.81903e-06	3657	0.2655	1.216	rs61912200	A	T	0.0022	|| id:ebi-a-GCST90001393	TRUE	reported	igd	IgD+ CD38dim %B cell	BC_Trait11	B cell	GCST90001393	Relative count	0.00570333812993509	20.9652729052779
ebi-a-GCST90001393	65673804	14	2.34498e-07	3657	0.05349	-0.2771	rs78269238	T	C	0.0582	|| id:ebi-a-GCST90001393	TRUE	reported	igd	IgD+ CD38dim %B cell	BC_Trait11	B cell	GCST90001393	Relative count	0.0072849654216391	26.8219455620515
ebi-a-GCST90001393	8639905	17	7.24202e-06	3657	0.02463	0.1107	rs60521331	A	G	0.5022	|| id:ebi-a-GCST90001393	TRUE	reported	igd	IgD+ CD38dim %B cell	BC_Trait11	B cell	GCST90001393	Relative count	0.00549349943223248	20.1896522680814
ebi-a-GCST90001393	49200947	17	7.23303e-07	3657	0.02673	0.1327	rs34157595	C	T	0.3154	|| id:ebi-a-GCST90001393	TRUE	reported	igd	IgD+ CD38dim %B cell	BC_Trait11	B cell	GCST90001393	Relative count	0.00669424984869301	24.6323784929725
ebi-a-GCST90001393	53070617	19	2.90402e-07	3657	0.02461	-0.1265	rs329966	G	A	0.5425	|| id:ebi-a-GCST90001393	TRUE	reported	igd	IgD+ CD38dim %B cell	BC_Trait11	B cell	GCST90001393	Relative count	0.00717309202213922	26.4070716962311
ebi-a-GCST90001393	48839604	20	3.12702e-07	3657	0.02461	0.1261	rs4811007	G	A	0.4837	|| id:ebi-a-GCST90001393	TRUE	reported	igd	IgD+ CD38dim %B cell	BC_Trait11	B cell	GCST90001393	Relative count	0.00712812316003114	26.2403344858896
ebi-a-GCST90001393	49554764	20	7.39095e-06	3657	0.0466	0.2092	rs73909843	C	T	0.0764	|| id:ebi-a-GCST90001393	TRUE	reported	igd	IgD+ CD38dim %B cell	BC_Trait11	B cell	GCST90001393	Relative count	0.00548074708728801	20.1425266985715
ebi-a-GCST90001393	39363957	21	7.21705e-07	3657	0.0591	0.2934	rs78958229	T	C	0.044	|| id:ebi-a-GCST90001393	TRUE	reported	igd	IgD+ CD38dim %B cell	BC_Trait11	B cell	GCST90001393	Relative count	0.0066942701974567	24.6324538735602
