# Supplementary material for: An exploration of the causal relationship between 731 immunophenotypes and osteoporosis: a bidirectional Mendelian randomized study
Source: Front Endocrinol (Lausanne). 2024 Jul 17;15:1341002. doi: 10.3389/fendo.2024.1341002 (PMC11288873; doi:10.3389/fendo.2024.1341002)
Supplement: Supplementary File 7 — Removal of weak IVs and F-statistics. [file DataSheet_7.zip › Supplementary file 7/731Removing weak instrumental variables/ebi-a-GCST90001394.csv]

id.exposure	pval.exposure	pos.exposure	se.exposure	samplesize.exposure	chr.exposure	beta.exposure	SNP	effect_allele.exposure	other_allele.exposure	eaf.exposure	exposure	mr_keep.exposure	pval_origin.exposure	data_source.exposure	Trait	Statistical_trait_name	Panel	CatalogID	Trait_type	R2	F
ebi-a-GCST90001394	9.04899e-06	166598682	0.332	3656	1	1.476	rs72691696	T	C	0.0014	|| id:ebi-a-GCST90001394	TRUE	reported	igd	IgD+ CD38dim AC	BC_Trait12	B cell	GCST90001394	Absolute count	0.00537710863666062	19.7541753050005
ebi-a-GCST90001394	7.71898e-06	91412392	0.1173	3656	4	0.5256	rs7690529	G	A	0.0115	|| id:ebi-a-GCST90001394	TRUE	reported	igd	IgD+ CD38dim AC	BC_Trait12	B cell	GCST90001394	Absolute count	0.00546172717684286	20.066750219207
ebi-a-GCST90001394	1.78398e-06	128786753	0.1407	3656	5	0.6732	rs147207149	G	A	0.0075	|| id:ebi-a-GCST90001394	TRUE	reported	igd	IgD+ CD38dim AC	BC_Trait12	B cell	GCST90001394	Absolute count	0.00622275754182441	22.880334833974
ebi-a-GCST90001394	5.37403e-07	158285953	0.04431	3656	5	-0.2225	rs17056318	C	T	0.081	|| id:ebi-a-GCST90001394	TRUE	reported	igd	IgD+ CD38dim AC	BC_Trait12	B cell	GCST90001394	Absolute count	0.00684960242587112	25.2010645369197
ebi-a-GCST90001394	3.57001e-06	118216738	0.04234	3656	5	-0.1966	rs1510970	A	G	0.087	|| id:ebi-a-GCST90001394	TRUE	reported	igd	IgD+ CD38dim AC	BC_Trait12	B cell	GCST90001394	Absolute count	0.00586280507987445	21.5490275098121
ebi-a-GCST90001394	9.63008e-06	146138788	0.5718	3656	5	2.534	rs115150472	T	C	4e-04	|| id:ebi-a-GCST90001394	TRUE	reported	igd	IgD+ CD38dim AC	BC_Trait12	B cell	GCST90001394	Absolute count	0.00534308445021191	19.6285073534957
ebi-a-GCST90001394	3.49004e-06	166970737	0.3979	3656	5	1.849	rs141880653	T	C	0.001	|| id:ebi-a-GCST90001394	TRUE	reported	igd	IgD+ CD38dim AC	BC_Trait12	B cell	GCST90001394	Absolute count	0.00587167763191701	21.5818316250333
ebi-a-GCST90001394	9.24996e-06	52336715	0.05577	3656	6	0.2476	rs115951641	T	A	0.049	|| id:ebi-a-GCST90001394	TRUE	reported	igd	IgD+ CD38dim AC	BC_Trait12	B cell	GCST90001394	Absolute count	0.00536239350304203	19.6998240687127
ebi-a-GCST90001394	5.95895e-07	100821460	0.4431	3656	6	2.216	rs12197153	A	G	7e-04	|| id:ebi-a-GCST90001394	TRUE	reported	igd	IgD+ CD38dim AC	BC_Trait12	B cell	GCST90001394	Absolute count	0.00679467773081081	24.9976030853906
ebi-a-GCST90001394	2.37602e-06	12847391	0.09626	3656	7	-0.4549	rs143397127	C	T	0.0157	|| id:ebi-a-GCST90001394	TRUE	reported	igd	IgD+ CD38dim AC	BC_Trait12	B cell	GCST90001394	Absolute count	0.00607140435052339	22.3204278395028
ebi-a-GCST90001394	8.89406e-06	87868543	0.07351	3656	7	0.327	rs190448231	G	T	0.028	|| id:ebi-a-GCST90001394	TRUE	reported	igd	IgD+ CD38dim AC	BC_Trait12	B cell	GCST90001394	Absolute count	0.00538334483847668	19.7772095788998
ebi-a-GCST90001394	3.02503e-06	130617819	0.0268	3656	8	-0.1253	rs2395904	G	T	0.2657	|| id:ebi-a-GCST90001394	TRUE	reported	igd	IgD+ CD38dim AC	BC_Trait12	B cell	GCST90001394	Absolute count	0.00594343428281877	21.8471560054044
ebi-a-GCST90001394	1.128e-06	70193536	0.02409	3656	8	0.1175	rs283340	C	T	0.5621	|| id:ebi-a-GCST90001394	TRUE	reported	igd	IgD+ CD38dim AC	BC_Trait12	B cell	GCST90001394	Absolute count	0.00646515659623144	23.7774068614412
ebi-a-GCST90001394	5.88098e-06	2044843	0.0428	3656	8	-0.1942	rs150663332	T	C	0.084	|| id:ebi-a-GCST90001394	TRUE	reported	igd	IgD+ CD38dim AC	BC_Trait12	B cell	GCST90001394	Absolute count	0.00559971554111904	20.5765836022295
ebi-a-GCST90001394	5.63002e-06	138747854	0.0836	3656	9	0.3801	rs139801247	C	T	0.0208	|| id:ebi-a-GCST90001394	TRUE	reported	igd	IgD+ CD38dim AC	BC_Trait12	B cell	GCST90001394	Absolute count	0.00562248483537905	20.6607241969604
ebi-a-GCST90001394	1.64399e-06	33792014	0.08996	3656	10	-0.4319	rs116851238	T	C	0.0176	|| id:ebi-a-GCST90001394	TRUE	reported	igd	IgD+ CD38dim AC	BC_Trait12	B cell	GCST90001394	Absolute count	0.00626515537386757	23.0372094325876
ebi-a-GCST90001394	1.99301e-06	119980729	0.0273	3656	11	0.13	rs12799241	A	G	0.2619	|| id:ebi-a-GCST90001394	TRUE	reported	igd	IgD+ CD38dim AC	BC_Trait12	B cell	GCST90001394	Absolute count	0.00616410322160691	22.663332291341
ebi-a-GCST90001394	2.08502e-07	72428296	0.1063	3656	13	0.5528	rs75474045	A	G	0.0126	|| id:ebi-a-GCST90001394	TRUE	reported	igd	IgD+ CD38dim AC	BC_Trait12	B cell	GCST90001394	Absolute count	0.00734281595021739	27.0291193306357
ebi-a-GCST90001394	3.91102e-06	37177413	0.03817	3656	15	0.1764	rs12906621	A	G	0.1091	|| id:ebi-a-GCST90001394	TRUE	reported	igd	IgD+ CD38dim AC	BC_Trait12	B cell	GCST90001394	Absolute count	0.00580787118036184	21.345935738033
ebi-a-GCST90001394	6.92708e-06	55449193	0.0546	3656	16	0.2458	rs117518951	C	T	0.049	|| id:ebi-a-GCST90001394	TRUE	reported	igd	IgD+ CD38dim AC	BC_Trait12	B cell	GCST90001394	Absolute count	0.0055127904745917	20.2554001712813
ebi-a-GCST90001394	1.185e-06	84305239	0.3929	3656	16	1.912	rs143176410	C	G	0.001	|| id:ebi-a-GCST90001394	TRUE	reported	igd	IgD+ CD38dim AC	BC_Trait12	B cell	GCST90001394	Absolute count	0.00643578419316704	23.6686819711353
ebi-a-GCST90001394	6.00703e-06	79265701	0.03056	3656	17	-0.1385	rs8076302	T	C	0.185	|| id:ebi-a-GCST90001394	TRUE	reported	igd	IgD+ CD38dim AC	BC_Trait12	B cell	GCST90001394	Absolute count	0.00558667740106964	20.5284047986772
ebi-a-GCST90001394	5.30603e-08	38038390	0.02725	3656	17	-0.1486	rs12939566	T	A	0.4148	|| id:ebi-a-GCST90001394	TRUE	reported	igd	IgD+ CD38dim AC	BC_Trait12	B cell	GCST90001394	Absolute count	0.00806826591079571	29.7212425259461
ebi-a-GCST90001394	4.41804e-06	14931234	0.02377	3656	17	0.1093	rs4792571	T	G	0.4699	|| id:ebi-a-GCST90001394	TRUE	reported	igd	IgD+ CD38dim AC	BC_Trait12	B cell	GCST90001394	Absolute count	0.00575004644644636	21.1321807360621
ebi-a-GCST90001394	7.70495e-07	53039110	0.0239	3656	19	0.1183	rs655580	A	G	0.4571	|| id:ebi-a-GCST90001394	TRUE	reported	igd	IgD+ CD38dim AC	BC_Trait12	B cell	GCST90001394	Absolute count	0.00665682001327426	24.4870260536034
ebi-a-GCST90001394	3.31497e-06	59926554	0.04671	3656	20	-0.2175	rs34764986	C	T	0.0699	|| id:ebi-a-GCST90001394	TRUE	reported	igd	IgD+ CD38dim AC	BC_Trait12	B cell	GCST90001394	Absolute count	0.00589555393863447	21.6701114023994
