# Supplementary material for: An exploration of the causal relationship between 731 immunophenotypes and osteoporosis: a bidirectional Mendelian randomized study
Source: Front Endocrinol (Lausanne). 2024 Jul 17;15:1341002. doi: 10.3389/fendo.2024.1341002 (PMC11288873; doi:10.3389/fendo.2024.1341002)
Supplement: Supplementary File 7 — Removal of weak IVs and F-statistics. [file DataSheet_7.zip › Supplementary file 7/731Removing weak instrumental variables/ebi-a-GCST90001395.csv]

id.exposure	chr.exposure	samplesize.exposure	pos.exposure	se.exposure	beta.exposure	pval.exposure	SNP	effect_allele.exposure	other_allele.exposure	eaf.exposure	exposure	mr_keep.exposure	pval_origin.exposure	data_source.exposure	Trait	Statistical_trait_name	Panel	CatalogID	Trait_type	R2	F
ebi-a-GCST90001395	1	3657	111914431	0.03104	-0.1408	5.93895e-06	rs12122084	A	G	0.1916	|| id:ebi-a-GCST90001395	TRUE	reported	igd	IgD+ CD38- %B cell	BC_Trait13	B cell	GCST90001395	Relative count	0.00559500169829687	20.5647912492397
ebi-a-GCST90001395	3	3657	188624425	0.03882	0.202	2.07e-07	rs1512044	A	G	0.1084	|| id:ebi-a-GCST90001395	TRUE	reported	igd	IgD+ CD38- %B cell	BC_Trait13	B cell	GCST90001395	Relative count	0.00734958882901813	27.0616390904151
ebi-a-GCST90001395	4	3657	109408667	0.1101	0.4948	7.20593e-06	rs76376526	T	C	0.0133	|| id:ebi-a-GCST90001395	TRUE	reported	igd	IgD+ CD38- %B cell	BC_Trait13	B cell	GCST90001395	Relative count	0.00549247208698972	20.1858557270804
ebi-a-GCST90001395	5	3657	136421498	0.1063	-0.4914	3.88401e-06	rs78009119	G	T	0.0137	|| id:ebi-a-GCST90001395	TRUE	reported	igd	IgD+ CD38- %B cell	BC_Trait13	B cell	GCST90001395	Relative count	0.00580962857469529	21.3582760915993
ebi-a-GCST90001395	5	3657	90267368	0.06835	0.308	6.80597e-06	rs34843244	T	A	0.033	|| id:ebi-a-GCST90001395	TRUE	reported	igd	IgD+ CD38- %B cell	BC_Trait13	B cell	GCST90001395	Relative count	0.00552197739881351	20.2948953460757
ebi-a-GCST90001395	6	3657	5380890	0.0922	-0.4129	7.76497e-06	rs115802369	G	A	0.0175	|| id:ebi-a-GCST90001395	TRUE	reported	igd	IgD+ CD38- %B cell	BC_Trait13	B cell	GCST90001395	Relative count	0.00545415868184434	20.0442746366719
ebi-a-GCST90001395	6	3657	32768285	0.03155	0.1498	2.13098e-06	rs2621369	T	C	0.2901	|| id:ebi-a-GCST90001395	TRUE	reported	igd	IgD+ CD38- %B cell	BC_Trait13	B cell	GCST90001395	Relative count	0.00612676095797315	22.5313555307881
ebi-a-GCST90001395	6	3657	161871755	0.03256	0.1793	3.91201e-08	rs113398446	C	A	0.1687	|| id:ebi-a-GCST90001395	TRUE	reported	igd	IgD+ CD38- %B cell	BC_Trait13	B cell	GCST90001395	Relative count	0.00822394965438487	30.3077856904307
ebi-a-GCST90001395	6	3657	32384933	0.05434	0.2539	3.08901e-06	rs80032720	A	G	0.0734	|| id:ebi-a-GCST90001395	TRUE	reported	igd	IgD+ CD38- %B cell	BC_Trait13	B cell	GCST90001395	Relative count	0.00593439188259465	21.8196889156653
ebi-a-GCST90001395	7	3657	119564205	0.02899	0.1333	4.40099e-06	rs10254361	T	G	0.2404	|| id:ebi-a-GCST90001395	TRUE	reported	igd	IgD+ CD38- %B cell	BC_Trait13	B cell	GCST90001395	Relative count	0.00574824505005959	21.1313035691102
ebi-a-GCST90001395	8	3657	14671281	0.02572	0.1168	5.73799e-06	rs2251199	G	A	0.628	|| id:ebi-a-GCST90001395	TRUE	reported	igd	IgD+ CD38- %B cell	BC_Trait13	B cell	GCST90001395	Relative count	0.0056075944280602	20.6113376567589
ebi-a-GCST90001395	8	3657	28265475	0.02712	0.1209	8.58401e-06	rs62502412	T	A	0.2759	|| id:ebi-a-GCST90001395	TRUE	reported	igd	IgD+ CD38- %B cell	BC_Trait13	B cell	GCST90001395	Relative count	0.00540498569493388	19.8625796739857
ebi-a-GCST90001395	8	3657	79595404	0.02611	-0.1169	7.72094e-06	rs10111625	G	A	0.5384	|| id:ebi-a-GCST90001395	TRUE	reported	igd	IgD+ CD38- %B cell	BC_Trait13	B cell	GCST90001395	Relative count	0.00545150335364606	20.0344626981639
ebi-a-GCST90001395	8	3657	29631839	0.0311	0.1407	6.25403e-06	rs7012048	C	T	0.1874	|| id:ebi-a-GCST90001395	TRUE	reported	igd	IgD+ CD38- %B cell	BC_Trait13	B cell	GCST90001395	Relative count	0.00556568417903689	20.4564297015292
ebi-a-GCST90001395	9	3657	37982527	0.6469	-2.911	7.01003e-06	rs148952274	T	C	4e-04	|| id:ebi-a-GCST90001395	TRUE	reported	igd	IgD+ CD38- %B cell	BC_Trait13	B cell	GCST90001395	Relative count	0.00550664442483171	20.2382301097623
ebi-a-GCST90001395	12	3657	66341509	0.216	0.9733	6.83502e-06	rs79870102	G	A	0.0033	|| id:ebi-a-GCST90001395	TRUE	reported	igd	IgD+ CD38- %B cell	BC_Trait13	B cell	GCST90001395	Relative count	0.00552149122535986	20.2930985945153
ebi-a-GCST90001395	14	3657	20673865	0.02529	0.112	9.81002e-06	rs1959342	T	A	0.3589	|| id:ebi-a-GCST90001395	TRUE	reported	igd	IgD+ CD38- %B cell	BC_Trait13	B cell	GCST90001395	Relative count	0.00533446043383294	19.6020190808695
ebi-a-GCST90001395	14	3657	96205838	0.05748	0.3388	4.101e-09	rs77762131	C	G	0.045	|| id:ebi-a-GCST90001395	TRUE	reported	igd	IgD+ CD38- %B cell	BC_Trait13	B cell	GCST90001395	Relative count	0.0094107005944509	34.7228772745265
ebi-a-GCST90001395	15	3657	44517689	0.09102	-0.4608	4.34901e-07	rs10444793	A	G	0.018	|| id:ebi-a-GCST90001395	TRUE	reported	igd	IgD+ CD38- %B cell	BC_Trait13	B cell	GCST90001395	Relative count	0.0069597425235947	25.6161406672307
ebi-a-GCST90001395	15	3657	40195637	0.6192	-2.756	8.78294e-06	rs147135384	C	T	4e-04	|| id:ebi-a-GCST90001395	TRUE	reported	igd	IgD+ CD38- %B cell	BC_Trait13	B cell	GCST90001395	Relative count	0.005387971353052	19.799715595834
ebi-a-GCST90001395	16	3657	81986583	0.02444	-0.1169	1.78098e-06	rs11150426	C	G	0.5386	|| id:ebi-a-GCST90001395	TRUE	reported	igd	IgD+ CD38- %B cell	BC_Trait13	B cell	GCST90001395	Relative count	0.006217175763379	22.8659389767635
ebi-a-GCST90001395	16	3657	52294553	0.1101	-0.5276	1.73002e-06	rs181771926	A	G	0.0126	|| id:ebi-a-GCST90001395	TRUE	reported	igd	IgD+ CD38- %B cell	BC_Trait13	B cell	GCST90001395	Relative count	0.00624009848920376	22.9507750749108
ebi-a-GCST90001395	19	3657	53070617	0.02445	0.1246	3.62702e-07	rs329966	G	A	0.5425	|| id:ebi-a-GCST90001395	TRUE	reported	igd	IgD+ CD38- %B cell	BC_Trait13	B cell	GCST90001395	Relative count	0.00705147760992541	25.956180087
ebi-a-GCST90001395	20	3657	49554764	0.04629	-0.2138	4.00904e-06	rs73909843	C	T	0.0764	|| id:ebi-a-GCST90001395	TRUE	reported	igd	IgD+ CD38- %B cell	BC_Trait13	B cell	GCST90001395	Relative count	0.00579949341875062	21.3207982748108
ebi-a-GCST90001395	20	3657	8003880	0.07724	0.3463	7.53894e-06	rs35050775	T	G	0.0268	|| id:ebi-a-GCST90001395	TRUE	reported	igd	IgD+ CD38- %B cell	BC_Trait13	B cell	GCST90001395	Relative count	0.00546656956005673	20.0901358671964
