# Supplementary material for: An exploration of the causal relationship between 731 immunophenotypes and osteoporosis: a bidirectional Mendelian randomized study
Source: Front Endocrinol (Lausanne). 2024 Jul 17;15:1341002. doi: 10.3389/fendo.2024.1341002 (PMC11288873; doi:10.3389/fendo.2024.1341002)
Supplement: Supplementary File 7 — Removal of weak IVs and F-statistics. [file DataSheet_7.zip › Supplementary file 7/731Removing weak instrumental variables/ebi-a-GCST90001396.csv]

id.exposure	se.exposure	pval.exposure	beta.exposure	samplesize.exposure	pos.exposure	chr.exposure	SNP	effect_allele.exposure	other_allele.exposure	eaf.exposure	exposure	mr_keep.exposure	pval_origin.exposure	data_source.exposure	Trait	Statistical_trait_name	Panel	CatalogID	Trait_type	R2	F
ebi-a-GCST90001396	0.02933	5.433e-06	-0.1336	3656	85945660	1	rs10493766	G	A	0.233	|| id:ebi-a-GCST90001396	TRUE	reported	igd	IgD+ CD38- AC	BC_Trait14	B cell	GCST90001396	Absolute count	0.00564319236364278	20.7372491829831
ebi-a-GCST90001396	0.07768	5.84804e-06	-0.3526	3656	44741083	3	rs149701635	G	C	0.0263	|| id:ebi-a-GCST90001396	TRUE	reported	igd	IgD+ CD38- AC	BC_Trait14	B cell	GCST90001396	Absolute count	0.00560401587397692	20.5924745578182
ebi-a-GCST90001396	0.03946	2.73602e-06	0.1854	3656	96406408	3	rs79207264	A	G	0.1184	|| id:ebi-a-GCST90001396	TRUE	reported	igd	IgD+ CD38- AC	BC_Trait14	B cell	GCST90001396	Absolute count	0.006001843813153	22.0631569150905
ebi-a-GCST90001396	0.0622	8.085e-06	-0.278	3656	178658413	4	rs71615254	C	A	0.0406	|| id:ebi-a-GCST90001396	TRUE	reported	igd	IgD+ CD38- AC	BC_Trait14	B cell	GCST90001396	Absolute count	0.00543420670015607	19.9650856847676
ebi-a-GCST90001396	0.06424	2.59298e-06	0.3025	3656	502938	5	rs146127735	A	G	0.0383	|| id:ebi-a-GCST90001396	TRUE	reported	igd	IgD+ CD38- AC	BC_Trait14	B cell	GCST90001396	Absolute count	0.00602847479541441	22.1616478378596
ebi-a-GCST90001396	0.03801	4.88405e-06	0.174	3656	32758761	6	rs1158784	T	A	0.1554	|| id:ebi-a-GCST90001396	TRUE	reported	igd	IgD+ CD38- AC	BC_Trait14	B cell	GCST90001396	Absolute count	0.00569920601982316	20.9442644746083
ebi-a-GCST90001396	0.03603	2.988e-06	-0.1686	3656	130514590	6	rs12216018	T	C	0.1415	|| id:ebi-a-GCST90001396	TRUE	reported	igd	IgD+ CD38- AC	BC_Trait14	B cell	GCST90001396	Absolute count	0.00595370129645799	21.8851220165807
ebi-a-GCST90001396	0.04918	5.07201e-06	-0.2247	3656	96302607	7	rs7809268	C	T	0.0687	|| id:ebi-a-GCST90001396	TRUE	reported	igd	IgD+ CD38- AC	BC_Trait14	B cell	GCST90001396	Absolute count	0.0056774094390792	20.863705891156
ebi-a-GCST90001396	0.1364	8.70001e-06	0.6074	3656	7871676	7	rs144625305	T	C	0.0086	|| id:ebi-a-GCST90001396	TRUE	reported	igd	IgD+ CD38- AC	BC_Trait14	B cell	GCST90001396	Absolute count	0.00539467674958618	19.8190662991504
ebi-a-GCST90001396	0.02467	6.49307e-06	-0.1114	3656	5127400	8	rs10866982	A	G	0.4751	|| id:ebi-a-GCST90001396	TRUE	reported	igd	IgD+ CD38- AC	BC_Trait14	B cell	GCST90001396	Absolute count	0.00554639025540974	20.3795428913696
ebi-a-GCST90001396	0.02784	6.38499e-06	0.1258	3656	85447519	10	rs12763172	C	T	0.7213	|| id:ebi-a-GCST90001396	TRUE	reported	igd	IgD+ CD38- AC	BC_Trait14	B cell	GCST90001396	Absolute count	0.00555389779122537	20.4072824902852
ebi-a-GCST90001396	0.03707	8.79103e-06	-0.165	3656	32174610	10	rs7909504	A	G	0.1358	|| id:ebi-a-GCST90001396	TRUE	reported	igd	IgD+ CD38- AC	BC_Trait14	B cell	GCST90001396	Absolute count	0.00538976035218696	19.8009064675071
ebi-a-GCST90001396	0.07361	4.76903e-06	-0.3372	3656	125619694	11	rs146687492	T	G	0.0291	|| id:ebi-a-GCST90001396	TRUE	reported	igd	IgD+ CD38- AC	BC_Trait14	B cell	GCST90001396	Absolute count	0.00570702376353033	20.9731591496029
ebi-a-GCST90001396	0.02669	3.41602e-07	0.1363	3656	108993494	13	rs12874404	G	A	0.3256	|| id:ebi-a-GCST90001396	TRUE	reported	igd	IgD+ CD38- AC	BC_Trait14	B cell	GCST90001396	Absolute count	0.00708274222806667	26.0649514335465
ebi-a-GCST90001396	0.05806	2.85299e-08	0.3229	3656	96205838	14	rs77762131	C	G	0.045	|| id:ebi-a-GCST90001396	TRUE	reported	igd	IgD+ CD38- AC	BC_Trait14	B cell	GCST90001396	Absolute count	0.00838913372444198	30.9132298481616
ebi-a-GCST90001396	0.09229	8.83792e-06	-0.4107	3656	44517689	15	rs10444793	A	G	0.0181	|| id:ebi-a-GCST90001396	TRUE	reported	igd	IgD+ CD38- AC	BC_Trait14	B cell	GCST90001396	Absolute count	0.00538750686653776	19.7925827658867
ebi-a-GCST90001396	0.02521	3.20701e-06	0.1176	3656	11164067	19	rs1529727	G	T	0.5581	|| id:ebi-a-GCST90001396	TRUE	reported	igd	IgD+ CD38- AC	BC_Trait14	B cell	GCST90001396	Absolute count	0.00591678117307228	21.7486001141019
ebi-a-GCST90001396	0.09388	8.58005e-07	0.4628	3656	41083050	21	rs62235484	A	G	0.0175	|| id:ebi-a-GCST90001396	TRUE	reported	igd	IgD+ CD38- AC	BC_Trait14	B cell	GCST90001396	Absolute count	0.0066032401284008	24.2886230394945
