# Supplementary material for: An exploration of the causal relationship between 731 immunophenotypes and osteoporosis: a bidirectional Mendelian randomized study
Source: Front Endocrinol (Lausanne). 2024 Jul 17;15:1341002. doi: 10.3389/fendo.2024.1341002 (PMC11288873; doi:10.3389/fendo.2024.1341002)
Supplement: Supplementary File 7 — Removal of weak IVs and F-statistics. [file DataSheet_7.zip › Supplementary file 7/731Removing weak instrumental variables/ebi-a-GCST90001397.csv]

id.exposure	pos.exposure	beta.exposure	chr.exposure	se.exposure	pval.exposure	samplesize.exposure	SNP	effect_allele.exposure	other_allele.exposure	eaf.exposure	exposure	mr_keep.exposure	pval_origin.exposure	data_source.exposure	Trait	Statistical_trait_name	Panel	CatalogID	Trait_type	R2	F
ebi-a-GCST90001397	150860471	-0.1152	1	0.02573	7.80998e-06	3657	rs7412746	T	C	0.5153	|| id:ebi-a-GCST90001397	TRUE	reported	igd	Unsw mem %B cell	BC_Trait17	B cell	GCST90001397	Relative count	0.00545162953304757	20.0349289536652
ebi-a-GCST90001397	236060214	1.017	1	0.2222	4.87203e-06	3657	rs146430312	T	G	0.0027	|| id:ebi-a-GCST90001397	TRUE	reported	igd	Unsw mem %B cell	BC_Trait17	B cell	GCST90001397	Relative count	0.00569571365968685	20.9370850675688
ebi-a-GCST90001397	8009985	-0.4409	1	0.08695	4.15002e-07	3657	rs75766272	T	C	0.0201	|| id:ebi-a-GCST90001397	TRUE	reported	igd	Unsw mem %B cell	BC_Trait17	B cell	GCST90001397	Relative count	0.00698189369369991	25.6982438571989
ebi-a-GCST90001397	45867753	0.1254	1	0.02755	5.44804e-06	3657	rs72686460	A	T	0.2961	|| id:ebi-a-GCST90001397	TRUE	reported	igd	Unsw mem %B cell	BC_Trait17	B cell	GCST90001397	Relative count	0.00563343669706795	20.706861923625
ebi-a-GCST90001397	157311822	0.2907	2	0.06322	4.38995e-06	3657	rs77201712	C	T	0.0392	|| id:ebi-a-GCST90001397	TRUE	reported	igd	Unsw mem %B cell	BC_Trait17	B cell	GCST90001397	Relative count	0.00574847156542661	21.1321410837709
ebi-a-GCST90001397	28304630	-0.1728	2	0.03779	4.976e-06	3657	rs17006489	G	A	0.1354	|| id:ebi-a-GCST90001397	TRUE	reported	igd	Unsw mem %B cell	BC_Trait17	B cell	GCST90001397	Relative count	0.00568502934047094	20.8975856268549
ebi-a-GCST90001397	138420154	0.2054	2	0.04341	2.31398e-06	3657	rs72844588	A	G	0.0913	|| id:ebi-a-GCST90001397	TRUE	reported	igd	Unsw mem %B cell	BC_Trait17	B cell	GCST90001397	Relative count	0.00608479123781267	22.3760656624851
ebi-a-GCST90001397	73679013	0.294	2	0.06266	2.80698e-06	3657	rs45608038	G	A	0.0421	|| id:ebi-a-GCST90001397	TRUE	reported	igd	Unsw mem %B cell	BC_Trait17	B cell	GCST90001397	Relative count	0.00598387275711666	22.0027163824046
ebi-a-GCST90001397	16414269	-0.2606	3	0.05834	8.18502e-06	3657	rs73041424	G	A	0.0488	|| id:ebi-a-GCST90001397	TRUE	reported	igd	Unsw mem %B cell	BC_Trait17	B cell	GCST90001397	Relative count	0.00542660052372644	19.9424445945011
ebi-a-GCST90001397	27108645	-0.1978	4	0.04411	7.52905e-06	3657	rs183471524	G	A	0.0905	|| id:ebi-a-GCST90001397	TRUE	reported	igd	Unsw mem %B cell	BC_Trait17	B cell	GCST90001397	Relative count	0.00546854790445409	20.0974464393907
ebi-a-GCST90001397	97611924	0.9467	5	0.2075	5.22998e-06	3657	rs116525939	C	T	0.0036	|| id:ebi-a-GCST90001397	TRUE	reported	igd	Unsw mem %B cell	BC_Trait17	B cell	GCST90001397	Relative count	0.00565976766575511	20.8041977440386
ebi-a-GCST90001397	58050530	-0.1186	5	0.02612	5.77604e-06	3657	rs895377	A	G	0.3683	|| id:ebi-a-GCST90001397	TRUE	reported	igd	Unsw mem %B cell	BC_Trait17	B cell	GCST90001397	Relative count	0.00560604459568756	20.605608959989
ebi-a-GCST90001397	169456830	0.1675	6	0.03506	1.852e-06	3657	rs73032183	C	T	0.1509	|| id:ebi-a-GCST90001397	TRUE	reported	igd	Unsw mem %B cell	BC_Trait17	B cell	GCST90001397	Relative count	0.00620266983597503	22.8122551373195
ebi-a-GCST90001397	170426027	-0.1204	6	0.0253	2.03301e-06	3657	rs4710879	T	C	0.5621	|| id:ebi-a-GCST90001397	TRUE	reported	igd	Unsw mem %B cell	BC_Trait17	B cell	GCST90001397	Relative count	0.00615468409192933	22.6346796588238
ebi-a-GCST90001397	25971860	-0.5404	7	0.1145	2.47002e-06	3657	rs12539793	T	C	0.0115	|| id:ebi-a-GCST90001397	TRUE	reported	igd	Unsw mem %B cell	BC_Trait17	B cell	GCST90001397	Relative count	0.00605420950759848	22.2629201330086
ebi-a-GCST90001397	9063027	-0.1402	8	0.03143	8.41008e-06	3657	rs11779181	T	C	0.4003	|| id:ebi-a-GCST90001397	TRUE	reported	igd	Unsw mem %B cell	BC_Trait17	B cell	GCST90001397	Relative count	0.00541160008029397	19.8870188864773
ebi-a-GCST90001397	22206987	-0.1252	9	0.02555	9.97103e-07	3657	rs1679013	T	C	0.5945	|| id:ebi-a-GCST90001397	TRUE	reported	igd	Unsw mem %B cell	BC_Trait17	B cell	GCST90001397	Relative count	0.00652318394572413	23.9987858159733
ebi-a-GCST90001397	93297086	-0.137	9	0.0295	3.54797e-06	3657	rs1930922	G	A	0.2419	|| id:ebi-a-GCST90001397	TRUE	reported	igd	Unsw mem %B cell	BC_Trait17	B cell	GCST90001397	Relative count	0.00586297967535261	21.5555705856481
ebi-a-GCST90001397	7639660	-0.5815	9	0.128	5.76196e-06	3657	rs12380223	A	T	0.0096	|| id:ebi-a-GCST90001397	TRUE	reported	igd	Unsw mem %B cell	BC_Trait17	B cell	GCST90001397	Relative count	0.00561190685227664	20.6272779073029
ebi-a-GCST90001397	109368119	0.5187	12	0.1092	2.093e-06	3657	rs143553941	C	G	0.013	|| id:ebi-a-GCST90001397	TRUE	reported	igd	Unsw mem %B cell	BC_Trait17	B cell	GCST90001397	Relative count	0.00613184311993613	22.5501606508067
ebi-a-GCST90001397	20322449	0.1229	12	0.02717	6.23706e-06	3657	rs11519226	T	A	0.299	|| id:ebi-a-GCST90001397	TRUE	reported	igd	Unsw mem %B cell	BC_Trait17	B cell	GCST90001397	Relative count	0.00556386298327267	20.4496985245012
ebi-a-GCST90001397	51370899	-0.1256	13	0.02669	2.61403e-06	3657	rs7322292	T	C	0.3275	|| id:ebi-a-GCST90001397	TRUE	reported	igd	Unsw mem %B cell	BC_Trait17	B cell	GCST90001397	Relative count	0.00601915030288553	22.1332175199859
ebi-a-GCST90001397	50212885	0.5551	13	0.08989	7.31493e-10	3657	rs73192651	T	C	0.02	|| id:ebi-a-GCST90001397	TRUE	reported	igd	Unsw mem %B cell	BC_Trait17	B cell	GCST90001397	Relative count	0.0103202311807234	38.1137880695952
ebi-a-GCST90001397	24826051	-0.1335	13	0.02997	8.71806e-06	3657	rs2793491	T	C	0.2052	|| id:ebi-a-GCST90001397	TRUE	reported	igd	Unsw mem %B cell	BC_Trait17	B cell	GCST90001397	Relative count	0.00539652332059746	19.8313128792145
ebi-a-GCST90001397	70177578	0.2174	13	0.04847	7.48204e-06	3657	rs73518104	A	G	0.0708	|| id:ebi-a-GCST90001397	TRUE	reported	igd	Unsw mem %B cell	BC_Trait17	B cell	GCST90001397	Relative count	0.00547098517136567	20.1064529070447
ebi-a-GCST90001397	97702226	0.4523	14	0.102	9.52708e-06	3657	rs117004076	G	A	0.0146	|| id:ebi-a-GCST90001397	TRUE	reported	igd	Unsw mem %B cell	BC_Trait17	B cell	GCST90001397	Relative count	0.00534809349588969	19.6523845172925
ebi-a-GCST90001397	96205838	0.3067	14	0.05822	1.457e-07	3657	rs77762131	C	G	0.045	|| id:ebi-a-GCST90001397	TRUE	reported	igd	Unsw mem %B cell	BC_Trait17	B cell	GCST90001397	Relative count	0.00753138710419056	27.7361112564538
ebi-a-GCST90001397	77579227	0.2759	14	0.0579	1.957e-06	3657	rs143666202	A	G	0.0503	|| id:ebi-a-GCST90001397	TRUE	reported	igd	Unsw mem %B cell	BC_Trait17	B cell	GCST90001397	Relative count	0.00617068131390319	22.6938768843464
ebi-a-GCST90001397	260039	0.2459	17	0.05396	5.33998e-06	3657	rs150839591	G	T	0.0552	|| id:ebi-a-GCST90001397	TRUE	reported	igd	Unsw mem %B cell	BC_Trait17	B cell	GCST90001397	Relative count	0.00564662526725454	20.7556145292536
ebi-a-GCST90001397	7993103	0.1208	18	0.02585	3.06302e-06	3657	rs1596383	A	G	0.6259	|| id:ebi-a-GCST90001397	TRUE	reported	igd	Unsw mem %B cell	BC_Trait17	B cell	GCST90001397	Relative count	0.0059361123278793	21.8260524574605
ebi-a-GCST90001397	44746982	-0.1236	20	0.02682	4.23701e-06	3657	rs1883832	C	T	0.6318	|| id:ebi-a-GCST90001397	TRUE	reported	igd	Unsw mem %B cell	BC_Trait17	B cell	GCST90001397	Relative count	0.00577403662523571	21.2266674203533
ebi-a-GCST90001397	56790125	-1.906	20	0.4167	4.94197e-06	3657	rs138380722	A	G	7e-04	|| id:ebi-a-GCST90001397	TRUE	reported	igd	Unsw mem %B cell	BC_Trait17	B cell	GCST90001397	Relative count	0.00568848087248689	20.9103456904367
ebi-a-GCST90001397	32003463	0.852	22	0.1923	9.65895e-06	3657	rs146720368	T	C	0.0042	|| id:ebi-a-GCST90001397	TRUE	reported	igd	Unsw mem %B cell	BC_Trait17	B cell	GCST90001397	Relative count	0.00533913242621044	19.6192789461997
