# Supplementary material for: An exploration of the causal relationship between 731 immunophenotypes and osteoporosis: a bidirectional Mendelian randomized study
Source: Front Endocrinol (Lausanne). 2024 Jul 17;15:1341002. doi: 10.3389/fendo.2024.1341002 (PMC11288873; doi:10.3389/fendo.2024.1341002)
Supplement: Supplementary File 7 — Removal of weak IVs and F-statistics. [file DataSheet_7.zip › Supplementary file 7/731Removing weak instrumental variables/ebi-a-GCST90001398.csv]

id.exposure	pval.exposure	chr.exposure	beta.exposure	pos.exposure	samplesize.exposure	se.exposure	SNP	effect_allele.exposure	other_allele.exposure	eaf.exposure	exposure	mr_keep.exposure	pval_origin.exposure	data_source.exposure	Trait	Statistical_trait_name	Panel	CatalogID	Trait_type	R2	F
ebi-a-GCST90001398	8.57808e-06	1	-0.3814	8009985	3656	0.08558	rs75766272	T	C	0.0201	|| id:ebi-a-GCST90001398	TRUE	reported	igd	Unsw mem AC	BC_Trait18	B cell	GCST90001398	Absolute count	0.0054032821693457	19.8508528058011
ebi-a-GCST90001398	7.42506e-06	4	-0.2347	55923201	3656	0.05231	rs11737576	T	C	0.0584	|| id:ebi-a-GCST90001398	TRUE	reported	igd	Unsw mem AC	BC_Trait18	B cell	GCST90001398	Absolute count	0.0054760298533921	20.1195885518426
ebi-a-GCST90001398	8.29392e-06	6	0.3026	40981212	3656	0.06778	rs79831025	G	C	0.0334	|| id:ebi-a-GCST90001398	TRUE	reported	igd	Unsw mem AC	BC_Trait18	B cell	GCST90001398	Absolute count	0.00542209767864378	19.9203550285223
ebi-a-GCST90001398	9.72904e-07	6	-0.1331	167859623	3656	0.02714	rs4076316	A	T	0.3005	|| id:ebi-a-GCST90001398	TRUE	reported	igd	Unsw mem AC	BC_Trait18	B cell	GCST90001398	Absolute count	0.00653555637883342	24.0380248750641
ebi-a-GCST90001398	8.69901e-06	7	0.5999	7871676	3656	0.1347	rs144625305	T	C	0.0086	|| id:ebi-a-GCST90001398	TRUE	reported	igd	Unsw mem AC	BC_Trait18	B cell	GCST90001398	Absolute count	0.00539593334133602	19.8237078352992
ebi-a-GCST90001398	6.40693e-06	8	0.2056	103767171	3656	0.04549	rs2436878	G	A	0.077	|| id:ebi-a-GCST90001398	TRUE	reported	igd	Unsw mem AC	BC_Trait18	B cell	GCST90001398	Absolute count	0.00555633402368874	20.4162842171919
ebi-a-GCST90001398	4.00101e-06	8	-0.2912	89432719	3656	0.06306	rs118092259	G	T	0.0414	|| id:ebi-a-GCST90001398	TRUE	reported	igd	Unsw mem AC	BC_Trait18	B cell	GCST90001398	Absolute count	0.00579886337634216	21.3126358405835
ebi-a-GCST90001398	5.41701e-06	9	0.1114	808529	3656	0.02446	rs11794578	G	T	0.4521	|| id:ebi-a-GCST90001398	TRUE	reported	igd	Unsw mem AC	BC_Trait18	B cell	GCST90001398	Absolute count	0.0056414959605584	20.7309799796943
ebi-a-GCST90001398	2.18902e-06	12	-0.1468	119727983	3656	0.03096	rs112839090	A	G	0.1972	|| id:ebi-a-GCST90001398	TRUE	reported	igd	Unsw mem AC	BC_Trait18	B cell	GCST90001398	Absolute count	0.00611197372559111	22.470491044173
ebi-a-GCST90001398	8.62303e-09	13	0.1523	108993494	3656	0.02639	rs12874404	G	A	0.3256	|| id:ebi-a-GCST90001398	TRUE	reported	igd	Unsw mem AC	BC_Trait18	B cell	GCST90001398	Absolute count	0.00902768425578375	33.2876688344826
ebi-a-GCST90001398	6.08793e-07	13	1.924	46224092	3656	0.3849	rs557577736	G	A	0.001	|| id:ebi-a-GCST90001398	TRUE	reported	igd	Unsw mem AC	BC_Trait18	B cell	GCST90001398	Absolute count	0.00678812808186488	24.9733422570071
ebi-a-GCST90001398	3.42997e-06	13	0.4126	70325772	3656	0.08871	rs145371905	T	G	0.0194	|| id:ebi-a-GCST90001398	TRUE	reported	igd	Unsw mem AC	BC_Trait18	B cell	GCST90001398	Absolute count	0.00588226954440638	21.6209934264129
ebi-a-GCST90001398	2.09402e-08	13	0.4968	50212885	3656	0.08845	rs73192651	T	C	0.02	|| id:ebi-a-GCST90001398	TRUE	reported	igd	Unsw mem AC	BC_Trait18	B cell	GCST90001398	Absolute count	0.00855519385417822	31.5304272606875
ebi-a-GCST90001398	8.86605e-08	14	0.3067	96205838	3656	0.05723	rs77762131	C	G	0.045	|| id:ebi-a-GCST90001398	TRUE	reported	igd	Unsw mem AC	BC_Trait18	B cell	GCST90001398	Absolute count	0.00779427281013831	28.7039996522774
ebi-a-GCST90001398	2.711e-06	14	0.268	77579227	3656	0.05703	rs143666202	A	G	0.0502	|| id:ebi-a-GCST90001398	TRUE	reported	igd	Unsw mem AC	BC_Trait18	B cell	GCST90001398	Absolute count	0.00600400839597833	22.0711621215918
ebi-a-GCST90001398	6.71104e-07	14	-0.123	94936964	3656	0.02471	rs8014978	C	T	0.5737	|| id:ebi-a-GCST90001398	TRUE	reported	igd	Unsw mem AC	BC_Trait18	B cell	GCST90001398	Absolute count	0.00673170565002021	24.7643588193572
ebi-a-GCST90001398	6.62995e-06	16	-0.1813	8963504	3656	0.04019	rs880311	T	C	0.1034	|| id:ebi-a-GCST90001398	TRUE	reported	igd	Unsw mem AC	BC_Trait18	B cell	GCST90001398	Absolute count	0.00553532049516495	20.3386419911904
ebi-a-GCST90001398	4.20998e-06	17	-0.1112	2714118	3656	0.02412	rs11657118	C	T	0.475	|| id:ebi-a-GCST90001398	TRUE	reported	igd	Unsw mem AC	BC_Trait18	B cell	GCST90001398	Absolute count	0.00578004548325299	21.2430721188575
ebi-a-GCST90001398	2.94802e-06	19	0.1184	14885525	3656	0.02528	rs12461001	A	G	0.6291	|| id:ebi-a-GCST90001398	TRUE	reported	igd	Unsw mem AC	BC_Trait18	B cell	GCST90001398	Absolute count	0.00596410315659199	21.9235874714293
ebi-a-GCST90001398	7.42506e-06	19	-0.2602	14993354	3656	0.05799	rs7254039	A	G	0.0435	|| id:ebi-a-GCST90001398	TRUE	reported	igd	Unsw mem AC	BC_Trait18	B cell	GCST90001398	Absolute count	0.00547667730304956	20.1219804590154
ebi-a-GCST90001398	3.65797e-07	20	-0.1345	44730245	3656	0.02641	rs6032660	A	G	0.6359	|| id:ebi-a-GCST90001398	TRUE	reported	igd	Unsw mem AC	BC_Trait18	B cell	GCST90001398	Absolute count	0.00704419707050062	25.9220964514941
ebi-a-GCST90001398	5.75798e-06	22	0.214	22613458	3656	0.04712	rs55712190	T	C	0.074	|| id:ebi-a-GCST90001398	TRUE	reported	igd	Unsw mem AC	BC_Trait18	B cell	GCST90001398	Absolute count	0.00561006015402754	20.6148101276969
