# Supplementary material for: An exploration of the causal relationship between 731 immunophenotypes and osteoporosis: a bidirectional Mendelian randomized study
Source: Front Endocrinol (Lausanne). 2024 Jul 17;15:1341002. doi: 10.3389/fendo.2024.1341002 (PMC11288873; doi:10.3389/fendo.2024.1341002)
Supplement: Supplementary File 7 — Removal of weak IVs and F-statistics. [file DataSheet_7.zip › Supplementary file 7/731Removing weak instrumental variables/ebi-a-GCST90001399.csv]

id.exposure	samplesize.exposure	beta.exposure	chr.exposure	pos.exposure	se.exposure	pval.exposure	SNP	effect_allele.exposure	other_allele.exposure	eaf.exposure	exposure	mr_keep.exposure	pval_origin.exposure	data_source.exposure	Trait	Statistical_trait_name	Panel	CatalogID	Trait_type	R2	F
ebi-a-GCST90001399	3657	-0.6497	1	233049739	0.144	6.61302e-06	rs76625665	T	G	0.0068	|| id:ebi-a-GCST90001399	TRUE	reported	igd	IgD- CD27- %B cell	BC_Trait19	B cell	GCST90001399	Relative count	0.00553560417205662	20.3452565358283
ebi-a-GCST90001399	3657	0.3455	2	147859010	0.07401	3.14101e-06	rs116473015	T	C	0.029	|| id:ebi-a-GCST90001399	TRUE	reported	igd	IgD- CD27- %B cell	BC_Trait19	B cell	GCST90001399	Relative count	0.00592393048733254	21.7809950317132
ebi-a-GCST90001399	3657	-0.1134	3	125931267	0.02519	6.97108e-06	rs9842571	A	G	0.554	|| id:ebi-a-GCST90001399	TRUE	reported	igd	IgD- CD27- %B cell	BC_Trait19	B cell	GCST90001399	Relative count	0.0055111815554155	20.2549975539681
ebi-a-GCST90001399	3657	-0.3526	3	32533246	0.05371	5.92243e-11	rs35574803	C	T	0.0562	|| id:ebi-a-GCST90001399	TRUE	reported	igd	IgD- CD27- %B cell	BC_Trait19	B cell	GCST90001399	Relative count	0.011647725228083	43.074151590806
ebi-a-GCST90001399	3657	0.7602	4	25037515	0.1642	3.80697e-06	rs79430021	A	G	0.006	|| id:ebi-a-GCST90001399	TRUE	reported	igd	IgD- CD27- %B cell	BC_Trait19	B cell	GCST90001399	Relative count	0.00582701881898104	21.4225835810537
ebi-a-GCST90001399	3657	0.1158	7	44284783	0.02527	4.73097e-06	rs35661323	T	C	0.5505	|| id:ebi-a-GCST90001399	TRUE	reported	igd	IgD- CD27- %B cell	BC_Trait19	B cell	GCST90001399	Relative count	0.00570945931179543	20.9879033649142
ebi-a-GCST90001399	3657	0.1466	12	6553016	0.02442	2.12501e-09	rs2250246	G	A	0.5339	|| id:ebi-a-GCST90001399	TRUE	reported	igd	IgD- CD27- %B cell	BC_Trait19	B cell	GCST90001399	Relative count	0.00975871622847036	36.0196129969558
ebi-a-GCST90001399	3657	-0.1297	17	38075426	0.02756	2.61e-06	rs7224129	A	G	0.4751	|| id:ebi-a-GCST90001399	TRUE	reported	igd	IgD- CD27- %B cell	BC_Trait19	B cell	GCST90001399	Relative count	0.00601969303261567	22.1352252956982
ebi-a-GCST90001399	3657	-0.1678	17	80484139	0.03574	2.76599e-06	rs11658240	G	A	0.1362	|| id:ebi-a-GCST90001399	TRUE	reported	igd	IgD- CD27- %B cell	BC_Trait19	B cell	GCST90001399	Relative count	0.00599156021287564	22.0311535611814
ebi-a-GCST90001399	3657	-0.12	17	8030165	0.02705	9.40503e-06	rs7209088	G	C	0.2786	|| id:ebi-a-GCST90001399	TRUE	reported	igd	IgD- CD27- %B cell	BC_Trait19	B cell	GCST90001399	Relative count	0.00535269016268858	19.66936656957
ebi-a-GCST90001399	3657	0.4671	18	37553257	0.09743	1.69699e-06	rs72897237	C	T	0.0161	|| id:ebi-a-GCST90001399	TRUE	reported	igd	IgD- CD27- %B cell	BC_Trait19	B cell	GCST90001399	Relative count	0.00624580390104223	22.9718911858925
ebi-a-GCST90001399	3657	-0.1226	19	14389948	0.02695	5.52205e-06	rs645554	A	G	0.2811	|| id:ebi-a-GCST90001399	TRUE	reported	igd	IgD- CD27- %B cell	BC_Trait19	B cell	GCST90001399	Relative count	0.00562713978146692	20.683585327079
ebi-a-GCST90001399	3657	0.3898	20	44747947	0.02585	7.1978e-50	rs4810485	G	T	0.6314	|| id:ebi-a-GCST90001399	TRUE	reported	igd	IgD- CD27- %B cell	BC_Trait19	B cell	GCST90001399	Relative count	0.0585383209822279	227.261043076405
ebi-a-GCST90001399	3657	0.1776	20	42024537	0.03746	2.21299e-06	rs6073079	A	G	0.12	|| id:ebi-a-GCST90001399	TRUE	reported	igd	IgD- CD27- %B cell	BC_Trait19	B cell	GCST90001399	Relative count	0.00610891680617893	22.4653297570935
ebi-a-GCST90001399	3657	-0.1811	20	44511627	0.03498	2.36799e-07	rs11086984	T	C	0.1514	|| id:ebi-a-GCST90001399	TRUE	reported	igd	IgD- CD27- %B cell	BC_Trait19	B cell	GCST90001399	Relative count	0.00727613573399479	26.7891979482271
ebi-a-GCST90001399	3657	0.2217	21	38699025	0.0497	8.39093e-06	rs62223906	T	C	0.0649	|| id:ebi-a-GCST90001399	TRUE	reported	igd	IgD- CD27- %B cell	BC_Trait19	B cell	GCST90001399	Relative count	0.00541174066524836	19.8875383314025
