# Supplementary material for: An exploration of the causal relationship between 731 immunophenotypes and osteoporosis: a bidirectional Mendelian randomized study
Source: Front Endocrinol (Lausanne). 2024 Jul 17;15:1341002. doi: 10.3389/fendo.2024.1341002 (PMC11288873; doi:10.3389/fendo.2024.1341002)
Supplement: Supplementary File 7 — Removal of weak IVs and F-statistics. [file DataSheet_7.zip › Supplementary file 7/731Removing weak instrumental variables/ebi-a-GCST90001400.csv]

id.exposure	chr.exposure	se.exposure	beta.exposure	pval.exposure	pos.exposure	samplesize.exposure	SNP	effect_allele.exposure	other_allele.exposure	eaf.exposure	exposure	mr_keep.exposure	pval_origin.exposure	data_source.exposure	Trait	Statistical_trait_name	Panel	CatalogID	Trait_type	R2	F
ebi-a-GCST90001400	4	0.06135	-0.3043	7.40406e-07	178658413	3657	rs71615254	C	A	0.0406	|| id:ebi-a-GCST90001400	TRUE	reported	igd	IgD+ AC	BC_Trait2	B cell	GCST90001400	Absolute count	0.00668248364051309	24.5887919057253
ebi-a-GCST90001400	6	0.4491	2.08	3.74498e-06	100821460	3657	rs12197153	A	G	7e-04	|| id:ebi-a-GCST90001400	TRUE	reported	igd	IgD+ AC	BC_Trait2	B cell	GCST90001400	Absolute count	0.00583143749928078	21.4389238040866
ebi-a-GCST90001400	6	0.02726	0.1254	4.385e-06	67039330	3657	rs9354413	C	T	0.2963	|| id:ebi-a-GCST90001400	TRUE	reported	igd	IgD+ AC	BC_Trait2	B cell	GCST90001400	Absolute count	0.00575324135384506	21.1497769195016
ebi-a-GCST90001400	7	0.05708	-0.2583	6.222e-06	21321670	3657	rs2390504	A	G	0.0485	|| id:ebi-a-GCST90001400	TRUE	reported	igd	IgD+ AC	BC_Trait2	B cell	GCST90001400	Absolute count	0.00556840528795144	20.4664870220217
ebi-a-GCST90001400	7	0.08481	-0.3853	5.72704e-06	106139682	3657	rs146233710	G	C	0.0221	|| id:ebi-a-GCST90001400	TRUE	reported	igd	IgD+ AC	BC_Trait2	B cell	GCST90001400	Absolute count	0.00561222029292531	20.6284365005819
ebi-a-GCST90001400	8	0.04374	-0.2314	1.28399e-07	2044843	3657	rs150663332	T	C	0.0839	|| id:ebi-a-GCST90001400	TRUE	reported	igd	IgD+ AC	BC_Trait2	B cell	GCST90001400	Absolute count	0.00759509297275997	27.9725186956131
ebi-a-GCST90001400	8	0.02595	0.1185	5.12495e-06	102068804	3657	rs3019260	A	C	0.3173	|| id:ebi-a-GCST90001400	TRUE	reported	igd	IgD+ AC	BC_Trait2	B cell	GCST90001400	Absolute count	0.00566979878609981	20.8412804296757
ebi-a-GCST90001400	10	0.02785	0.1309	2.713e-06	102955294	3657	rs701839	G	A	0.7123	|| id:ebi-a-GCST90001400	TRUE	reported	igd	IgD+ AC	BC_Trait2	B cell	GCST90001400	Absolute count	0.00600465808412205	22.0796057808121
ebi-a-GCST90001400	10	0.1697	0.8269	1.15199e-06	125485345	3657	rs189761842	T	C	0.0055	|| id:ebi-a-GCST90001400	TRUE	reported	igd	IgD+ AC	BC_Trait2	B cell	GCST90001400	Absolute count	0.00645069875716855	23.7303814998996
ebi-a-GCST90001400	13	0.2207	-0.9845	8.4349e-06	100023905	3657	rs116906133	G	A	0.0037	|| id:ebi-a-GCST90001400	TRUE	reported	igd	IgD+ AC	BC_Trait2	B cell	GCST90001400	Absolute count	0.00541184187027961	19.8879122722192
ebi-a-GCST90001400	13	0.02442	0.1284	1.52901e-07	108960188	3657	rs4145212	A	T	0.5405	|| id:ebi-a-GCST90001400	TRUE	reported	igd	IgD+ AC	BC_Trait2	B cell	GCST90001400	Absolute count	0.00750313758895921	27.631289252669
ebi-a-GCST90001400	14	0.02679	-0.1332	6.85993e-07	22954777	3657	rs3811215	T	G	0.3033	|| id:ebi-a-GCST90001400	TRUE	reported	igd	IgD+ AC	BC_Trait2	B cell	GCST90001400	Absolute count	0.00671447665188753	24.7073088107899
ebi-a-GCST90001400	15	0.03281	0.1525	3.46801e-06	25171150	3657	rs11638959	A	G	0.1557	|| id:ebi-a-GCST90001400	TRUE	reported	igd	IgD+ AC	BC_Trait2	B cell	GCST90001400	Absolute count	0.00587278671471426	21.5918397116856
ebi-a-GCST90001400	16	0.4032	1.831	5.75705e-06	84305239	3657	rs143176410	C	G	0.001	|| id:ebi-a-GCST90001400	TRUE	reported	igd	IgD+ AC	BC_Trait2	B cell	GCST90001400	Absolute count	0.00560749023189947	20.6109525124764
ebi-a-GCST90001400	17	0.02449	-0.1212	7.76998e-07	2716535	3657	rs11653761	T	G	0.5919	|| id:ebi-a-GCST90001400	TRUE	reported	igd	IgD+ AC	BC_Trait2	B cell	GCST90001400	Absolute count	0.0066527895517526	24.478798103921
ebi-a-GCST90001400	17	0.0285	-0.1669	5.11505e-09	38038391	3657	rs62067029	T	A	0.4148	|| id:ebi-a-GCST90001400	TRUE	reported	igd	IgD+ AC	BC_Trait2	B cell	GCST90001400	Absolute count	0.0092906109024404	34.2756243375783
ebi-a-GCST90001400	17	0.04547	0.2021	9.09704e-06	74280991	3657	rs67017503	A	C	0.0759	|| id:ebi-a-GCST90001400	TRUE	reported	igd	IgD+ AC	BC_Trait2	B cell	GCST90001400	Absolute count	0.00537301429959323	19.7444545013869
ebi-a-GCST90001400	19	0.02527	0.1175	3.43202e-06	14885525	3657	rs12461001	A	G	0.6292	|| id:ebi-a-GCST90001400	TRUE	reported	igd	IgD+ AC	BC_Trait2	B cell	GCST90001400	Absolute count	0.0058773325624842	21.6086517484322
ebi-a-GCST90001400	20	0.1168	0.522	8.14798e-06	56359017	3657	rs77110486	T	C	0.0107	|| id:ebi-a-GCST90001400	TRUE	reported	igd	IgD+ AC	BC_Trait2	B cell	GCST90001400	Absolute count	0.00543206320195368	19.9626292669962
