# Supplementary material for: An exploration of the causal relationship between 731 immunophenotypes and osteoporosis: a bidirectional Mendelian randomized study
Source: Front Endocrinol (Lausanne). 2024 Jul 17;15:1341002. doi: 10.3389/fendo.2024.1341002 (PMC11288873; doi:10.3389/fendo.2024.1341002)
Supplement: Supplementary File 7 — Removal of weak IVs and F-statistics. [file DataSheet_7.zip › Supplementary file 7/731Removing weak instrumental variables/ebi-a-GCST90001401.csv]

id.exposure	se.exposure	samplesize.exposure	chr.exposure	pos.exposure	beta.exposure	pval.exposure	SNP	effect_allele.exposure	other_allele.exposure	eaf.exposure	exposure	mr_keep.exposure	pval_origin.exposure	data_source.exposure	Trait	Statistical_trait_name	Panel	CatalogID	Trait_type	R2	F
ebi-a-GCST90001401	0.02692	3656	1	29035758	-0.1238	4.44601e-06	rs61786059	T	G	0.3135	|| id:ebi-a-GCST90001401	TRUE	reported	igd	IgD- CD27- AC	BC_Trait20	B cell	GCST90001401	Absolute count	0.00575148435117388	21.13749579548
ebi-a-GCST90001401	0.04884	3656	1	217233446	0.2278	3.211e-06	rs7518494	A	G	0.9334	|| id:ebi-a-GCST90001401	TRUE	reported	igd	IgD- CD27- AC	BC_Trait20	B cell	GCST90001401	Absolute count	0.00591525337288548	21.7429508881009
ebi-a-GCST90001401	0.07004	3656	1	113524501	-0.3205	4.89396e-06	rs185621536	T	C	0.0312	|| id:ebi-a-GCST90001401	TRUE	reported	igd	IgD- CD27- AC	BC_Trait20	B cell	GCST90001401	Absolute count	0.00569478487773946	20.9279239681966
ebi-a-GCST90001401	0.0309	3656	1	10083709	-0.1387	7.36207e-06	rs12129123	T	C	0.2221	|| id:ebi-a-GCST90001401	TRUE	reported	igd	IgD- CD27- AC	BC_Trait20	B cell	GCST90001401	Absolute count	0.00548078736975816	20.1371645663141
ebi-a-GCST90001401	0.05018	3656	1	41379583	0.2313	4.17503e-06	rs72953104	G	C	0.0643	|| id:ebi-a-GCST90001401	TRUE	reported	igd	IgD- CD27- AC	BC_Trait20	B cell	GCST90001401	Absolute count	0.0057778623821473	21.2350020639765
ebi-a-GCST90001401	0.05748	3656	1	160254955	-0.2567	8.20994e-06	rs113442137	A	G	0.0472	|| id:ebi-a-GCST90001401	TRUE	reported	igd	IgD- CD27- AC	BC_Trait20	B cell	GCST90001401	Absolute count	0.00542561907723956	19.9333629424877
ebi-a-GCST90001401	0.02504	3656	2	64865804	-0.1216	1.243e-06	rs11688492	C	T	0.5196	|| id:ebi-a-GCST90001401	TRUE	reported	igd	IgD- CD27- AC	BC_Trait20	B cell	GCST90001401	Absolute count	0.00640914209971262	23.5700691548635
ebi-a-GCST90001401	0.03037	3656	2	56616595	-0.1375	6.15404e-06	rs7606024	A	T	0.7882	|| id:ebi-a-GCST90001401	TRUE	reported	igd	IgD- CD27- AC	BC_Trait20	B cell	GCST90001401	Absolute count	0.00557546962759638	20.4869906131617
ebi-a-GCST90001401	0.05695	3656	2	66709035	-0.2787	1.033e-06	rs114551034	A	G	0.0509	|| id:ebi-a-GCST90001401	TRUE	reported	igd	IgD- CD27- AC	BC_Trait20	B cell	GCST90001401	Absolute count	0.00650795717737702	23.9358490064739
ebi-a-GCST90001401	0.05393	3656	3	32533246	-0.2808	2.01999e-07	rs35574803	C	T	0.0562	|| id:ebi-a-GCST90001401	TRUE	reported	igd	IgD- CD27- AC	BC_Trait20	B cell	GCST90001401	Absolute count	0.00736069204667286	27.0954097052615
ebi-a-GCST90001401	0.05944	3656	3	60476875	-0.263	9.95612e-06	rs13099360	G	A	0.0466	|| id:ebi-a-GCST90001401	TRUE	reported	igd	IgD- CD27- AC	BC_Trait20	B cell	GCST90001401	Absolute count	0.0053263331724746	19.5666398551566
ebi-a-GCST90001401	0.03878	3656	4	38152090	0.173	8.37298e-06	rs59951351	T	A	0.1171	|| id:ebi-a-GCST90001401	TRUE	reported	igd	IgD- CD27- AC	BC_Trait20	B cell	GCST90001401	Absolute count	0.0054139318075003	19.8901909621131
ebi-a-GCST90001401	0.1462	3656	5	22936562	0.6631	5.96499e-06	rs74356874	A	G	0.0066	|| id:ebi-a-GCST90001401	TRUE	reported	igd	IgD- CD27- AC	BC_Trait20	B cell	GCST90001401	Absolute count	0.00559526047669797	20.5601210143622
ebi-a-GCST90001401	0.07964	3656	8	96356983	0.3826	1.617e-06	rs144306835	A	G	0.0234	|| id:ebi-a-GCST90001401	TRUE	reported	igd	IgD- CD27- AC	BC_Trait20	B cell	GCST90001401	Absolute count	0.0062731872303029	23.0669293058908
ebi-a-GCST90001401	0.05583	3656	9	4162626	0.2796	5.767e-07	rs112432445	A	G	0.0528	|| id:ebi-a-GCST90001401	TRUE	reported	igd	IgD- CD27- AC	BC_Trait20	B cell	GCST90001401	Absolute count	0.00681339776652243	25.0669465162805
ebi-a-GCST90001401	0.07442	3656	9	25294308	-0.3304	9.2841e-06	rs78763642	A	G	0.0279	|| id:ebi-a-GCST90001401	TRUE	reported	igd	IgD- CD27- AC	BC_Trait20	B cell	GCST90001401	Absolute count	0.00536240276565276	19.69985828022
ebi-a-GCST90001401	0.1428	3656	10	28340929	0.6463	6.19099e-06	rs117493606	G	T	0.009	|| id:ebi-a-GCST90001401	TRUE	reported	igd	IgD- CD27- AC	BC_Trait20	B cell	GCST90001401	Absolute count	0.00557159105779849	20.4726590090599
ebi-a-GCST90001401	0.0403	3656	12	77551907	-0.1795	8.64908e-06	rs117833074	C	T	0.1146	|| id:ebi-a-GCST90001401	TRUE	reported	igd	IgD- CD27- AC	BC_Trait20	B cell	GCST90001401	Absolute count	0.00539712327085833	19.8281031486368
ebi-a-GCST90001401	0.03249	3656	12	6649099	-0.1467	6.49995e-06	rs1047792	T	G	0.176	|| id:ebi-a-GCST90001401	TRUE	reported	igd	IgD- CD27- AC	BC_Trait20	B cell	GCST90001401	Absolute count	0.00554548508766066	20.3761984147643
ebi-a-GCST90001401	0.02451	3656	12	6553016	0.1359	3.12903e-08	rs2250246	G	A	0.5341	|| id:ebi-a-GCST90001401	TRUE	reported	igd	IgD- CD27- AC	BC_Trait20	B cell	GCST90001401	Absolute count	0.00833891172036783	30.7266099137611
ebi-a-GCST90001401	0.02482	3656	13	47527957	-0.1109	8.19691e-06	rs11843493	C	A	0.4944	|| id:ebi-a-GCST90001401	TRUE	reported	igd	IgD- CD27- AC	BC_Trait20	B cell	GCST90001401	Absolute count	0.00543110530344306	19.9536290392791
ebi-a-GCST90001401	0.0627	3656	17	63135589	-0.2897	3.96798e-06	rs421516	A	C	0.9583	|| id:ebi-a-GCST90001401	TRUE	reported	igd	IgD- CD27- AC	BC_Trait20	B cell	GCST90001401	Absolute count	0.00580533319270026	21.3365532871424
ebi-a-GCST90001401	0.02636	3656	18	60852258	-0.1204	5.03999e-06	rs11661511	C	T	0.6704	|| id:ebi-a-GCST90001401	TRUE	reported	igd	IgD- CD27- AC	BC_Trait20	B cell	GCST90001401	Absolute count	0.00567394075127041	20.8508861980413
ebi-a-GCST90001401	0.05036	3656	19	1930174	-0.2296	5.325e-06	rs72977632	A	T	0.0643	|| id:ebi-a-GCST90001401	TRUE	reported	igd	IgD- CD27- AC	BC_Trait20	B cell	GCST90001401	Absolute count	0.00565332513369549	20.7746961504153
ebi-a-GCST90001401	0.0244	3656	19	16409903	0.1135	3.38602e-06	rs406298	G	C	0.5327	|| id:ebi-a-GCST90001401	TRUE	reported	igd	IgD- CD27- AC	BC_Trait20	B cell	GCST90001401	Absolute count	0.00588359976384031	21.6259117463159
ebi-a-GCST90001401	0.08026	3656	20	47313887	0.3825	1.95101e-06	rs77126700	C	T	0.0239	|| id:ebi-a-GCST90001401	TRUE	reported	igd	IgD- CD27- AC	BC_Trait20	B cell	GCST90001401	Absolute count	0.00617402981575236	22.7000557678893
ebi-a-GCST90001401	0.02593	3656	20	44749251	0.2841	1.6421e-27	rs4239702	C	T	0.6002	|| id:ebi-a-GCST90001401	TRUE	reported	igd	IgD- CD27- AC	BC_Trait20	B cell	GCST90001401	Absolute count	0.031790728772426	119.977494934709
ebi-a-GCST90001401	0.02495	3656	22	50710633	-0.1107	9.356e-06	rs909692	G	C	0.4683	|| id:ebi-a-GCST90001401	TRUE	reported	igd	IgD- CD27- AC	BC_Trait20	B cell	GCST90001401	Absolute count	0.00535569400155183	19.6750795873967
ebi-a-GCST90001401	0.03486	3656	22	48376963	-0.1733	6.94592e-07	rs9615714	G	A	0.1421	|| id:ebi-a-GCST90001401	TRUE	reported	igd	IgD- CD27- AC	BC_Trait20	B cell	GCST90001401	Absolute count	0.00671444763832635	24.7004414914826
