# Supplementary material for: An exploration of the causal relationship between 731 immunophenotypes and osteoporosis: a bidirectional Mendelian randomized study
Source: Front Endocrinol (Lausanne). 2024 Jul 17;15:1341002. doi: 10.3389/fendo.2024.1341002 (PMC11288873; doi:10.3389/fendo.2024.1341002)
Supplement: Supplementary File 7 — Removal of weak IVs and F-statistics. [file DataSheet_7.zip › Supplementary file 7/731Removing weak instrumental variables/ebi-a-GCST90001402.csv]

id.exposure	samplesize.exposure	pos.exposure	se.exposure	chr.exposure	pval.exposure	beta.exposure	SNP	effect_allele.exposure	other_allele.exposure	eaf.exposure	exposure	mr_keep.exposure	pval_origin.exposure	data_source.exposure	Trait	Statistical_trait_name	Panel	CatalogID	Trait_type	R2	F
ebi-a-GCST90001402	3657	233045963	0.1213	1	2.36701e-06	-0.5733	rs72757888	T	C	0.01	|| id:ebi-a-GCST90001402	TRUE	reported	igd	Sw mem %B cell	BC_Trait21	B cell	GCST90001402	Relative count	0.00607117299628978	22.3256803692205
ebi-a-GCST90001402	3657	150958133	0.02561	1	3.58501e-06	0.1189	rs11204752	C	T	0.5387	|| id:ebi-a-GCST90001402	TRUE	reported	igd	Sw mem %B cell	BC_Trait21	B cell	GCST90001402	Relative count	0.00585959121034994	21.5430392774232
ebi-a-GCST90001402	3657	136974257	0.02951	2	7.13806e-06	0.1327	rs1519529	G	C	0.2363	|| id:ebi-a-GCST90001402	TRUE	reported	igd	Sw mem %B cell	BC_Trait21	B cell	GCST90001402	Relative count	0.00549899963313096	20.2099783224745
ebi-a-GCST90001402	3657	106834795	0.3023	3	8.49298e-06	-1.348	rs138919897	G	A	0.0019	|| id:ebi-a-GCST90001402	TRUE	reported	igd	Sw mem %B cell	BC_Trait21	B cell	GCST90001402	Relative count	0.00540783662441529	19.8731134127927
ebi-a-GCST90001402	3657	164291862	0.2105	4	1.75102e-06	1.008	rs55658041	T	G	0.0037	|| id:ebi-a-GCST90001402	TRUE	reported	igd	Sw mem %B cell	BC_Trait21	B cell	GCST90001402	Relative count	0.00623127942556092	22.9181356073072
ebi-a-GCST90001402	3657	144608340	0.02795	5	4.40301e-07	-0.1414	rs17405603	T	A	0.2841	|| id:ebi-a-GCST90001402	TRUE	reported	igd	Sw mem %B cell	BC_Trait21	B cell	GCST90001402	Relative count	0.00694994509887811	25.5798277347951
ebi-a-GCST90001402	3657	165597506	0.02855	5	6.85394e-06	-0.1286	rs830682	C	T	0.7383	|| id:ebi-a-GCST90001402	TRUE	reported	igd	Sw mem %B cell	BC_Trait21	B cell	GCST90001402	Relative count	0.00551749437830295	20.2783275107392
ebi-a-GCST90001402	3657	31313054	0.0316	6	1.096e-06	-0.1543	rs9265880	C	T	0.4717	|| id:ebi-a-GCST90001402	TRUE	reported	igd	Sw mem %B cell	BC_Trait21	B cell	GCST90001402	Relative count	0.00647754462993667	23.8297841125292
ebi-a-GCST90001402	3657	119323401	0.03212	8	2.24698e-06	0.1522	rs2450220	T	C	0.816	|| id:ebi-a-GCST90001402	TRUE	reported	igd	Sw mem %B cell	BC_Trait21	B cell	GCST90001402	Relative count	0.00610231958477991	22.4409197464397
ebi-a-GCST90001402	3657	2570753	0.09477	9	1.11199e-06	-0.4624	rs140191306	T	C	0.0179	|| id:ebi-a-GCST90001402	TRUE	reported	igd	Sw mem %B cell	BC_Trait21	B cell	GCST90001402	Relative count	0.00646771557593795	23.7933893046633
ebi-a-GCST90001402	3657	90592716	0.02607	11	6.11406e-06	-0.1181	rs2105800	A	G	0.4881	|| id:ebi-a-GCST90001402	TRUE	reported	igd	Sw mem %B cell	BC_Trait21	B cell	GCST90001402	Relative count	0.00558036317709611	20.5106844806994
ebi-a-GCST90001402	3657	110228055	0.08203	12	7.305e-07	-0.407	rs11068290	T	C	0.0231	|| id:ebi-a-GCST90001402	TRUE	reported	igd	Sw mem %B cell	BC_Trait21	B cell	GCST90001402	Relative count	0.00668659059838653	24.6040055492913
ebi-a-GCST90001402	3657	51764168	0.04285	17	3.74197e-06	0.1985	rs114917376	G	A	0.0958	|| id:ebi-a-GCST90001402	TRUE	reported	igd	Sw mem %B cell	BC_Trait21	B cell	GCST90001402	Relative count	0.00583382493240932	21.4477525615941
ebi-a-GCST90001402	3657	77637123	0.03524	17	5.427e-07	0.1769	rs73426855	C	T	0.1471	|| id:ebi-a-GCST90001402	TRUE	reported	igd	Sw mem %B cell	BC_Trait21	B cell	GCST90001402	Relative count	0.00684347376645737	25.1852512224441
