# Supplementary material for: An exploration of the causal relationship between 731 immunophenotypes and osteoporosis: a bidirectional Mendelian randomized study
Source: Front Endocrinol (Lausanne). 2024 Jul 17;15:1341002. doi: 10.3389/fendo.2024.1341002 (PMC11288873; doi:10.3389/fendo.2024.1341002)
Supplement: Supplementary File 7 — Removal of weak IVs and F-statistics. [file DataSheet_7.zip › Supplementary file 7/731Removing weak instrumental variables/ebi-a-GCST90001403.csv]

id.exposure	samplesize.exposure	beta.exposure	pval.exposure	se.exposure	chr.exposure	pos.exposure	SNP	effect_allele.exposure	other_allele.exposure	eaf.exposure	exposure	mr_keep.exposure	pval_origin.exposure	data_source.exposure	Trait	Statistical_trait_name	Panel	CatalogID	Trait_type	R2	F
ebi-a-GCST90001403	3656	-0.2707	5.51099e-06	0.05949	1	165680636	rs142587763	T	C	0.0435	|| id:ebi-a-GCST90001403	TRUE	reported	igd	Sw mem AC	BC_Trait22	B cell	GCST90001403	Absolute count	0.00563157293243563	20.694309005571
ebi-a-GCST90001403	3656	0.3537	2.19599e-06	0.07458	2	36720835	rs115414430	G	C	0.0286	|| id:ebi-a-GCST90001403	TRUE	reported	igd	Sw mem AC	BC_Trait22	B cell	GCST90001403	Absolute count	0.0061144241555151	22.4795554008001
ebi-a-GCST90001403	3656	0.1511	1.34999e-06	0.03122	2	136967396	rs1519526	C	T	0.1957	|| id:ebi-a-GCST90001403	TRUE	reported	igd	Sw mem AC	BC_Trait22	B cell	GCST90001403	Absolute count	0.00636624401957607	23.4112976813856
ebi-a-GCST90001403	3656	0.1458	3.01502e-06	0.03118	2	238554657	rs7595246	C	T	0.1893	|| id:ebi-a-GCST90001403	TRUE	reported	igd	Sw mem AC	BC_Trait22	B cell	GCST90001403	Absolute count	0.00594520676055154	21.8537103294491
ebi-a-GCST90001403	3656	0.1794	6.65794e-06	0.03978	3	186485863	rs73185679	C	T	0.1041	|| id:ebi-a-GCST90001403	TRUE	reported	igd	Sw mem AC	BC_Trait22	B cell	GCST90001403	Absolute count	0.00553222515926325	20.3272054091298
ebi-a-GCST90001403	3656	0.3583	5.91099e-06	0.07898	3	8492010	rs141352577	T	C	0.0235	|| id:ebi-a-GCST90001403	TRUE	reported	igd	Sw mem AC	BC_Trait22	B cell	GCST90001403	Absolute count	0.00559777268823279	20.5694042521385
ebi-a-GCST90001403	3656	-1.838	4.61403e-06	0.4006	3	104146883	rs115218350	A	T	8e-04	|| id:ebi-a-GCST90001403	TRUE	reported	igd	Sw mem AC	BC_Trait22	B cell	GCST90001403	Absolute count	0.00572492091110706	21.0393093914757
ebi-a-GCST90001403	3656	0.481	1.88499e-06	0.1008	4	94935625	rs80076964	C	G	0.0141	|| id:ebi-a-GCST90001403	TRUE	reported	igd	Sw mem AC	BC_Trait22	B cell	GCST90001403	Absolute count	0.00618965459972857	22.7578612077125
ebi-a-GCST90001403	3656	0.1212	7.07001e-06	0.02695	4	25771115	rs4697617	A	G	0.7103	|| id:ebi-a-GCST90001403	TRUE	reported	igd	Sw mem AC	BC_Trait22	B cell	GCST90001403	Absolute count	0.00550155705243395	20.2138973792778
ebi-a-GCST90001403	3656	0.1223	9.50101e-06	0.02758	5	11308990	rs452973	T	G	0.2705	|| id:ebi-a-GCST90001403	TRUE	reported	igd	Sw mem AC	BC_Trait22	B cell	GCST90001403	Absolute count	0.00534969011136146	19.6529046164007
ebi-a-GCST90001403	3656	-0.1251	4.53503e-06	0.02725	6	167859623	rs4076316	A	T	0.3005	|| id:ebi-a-GCST90001403	TRUE	reported	igd	Sw mem AC	BC_Trait22	B cell	GCST90001403	Absolute count	0.00573164175272526	21.0641511325753
ebi-a-GCST90001403	3656	0.1297	8.86605e-06	0.02914	6	50598963	rs1161387	G	C	0.286	|| id:ebi-a-GCST90001403	TRUE	reported	igd	Sw mem AC	BC_Trait22	B cell	GCST90001403	Absolute count	0.00538949054164842	19.7999098661323
ebi-a-GCST90001403	3656	-0.1161	3.37202e-06	0.02496	7	40554169	rs60508745	C	T	0.5137	|| id:ebi-a-GCST90001403	TRUE	reported	igd	Sw mem AC	BC_Trait22	B cell	GCST90001403	Absolute count	0.00588310426552992	21.624079701778
ebi-a-GCST90001403	3656	-0.1238	6.82606e-07	0.02489	8	144986103	rs11777835	C	T	0.5715	|| id:ebi-a-GCST90001403	TRUE	reported	igd	Sw mem AC	BC_Trait22	B cell	GCST90001403	Absolute count	0.00672134844400086	24.7259992711064
ebi-a-GCST90001403	3656	-0.2543	2.146e-06	0.05357	8	118851954	rs62521107	T	C	0.058	|| id:ebi-a-GCST90001403	TRUE	reported	igd	Sw mem AC	BC_Trait22	B cell	GCST90001403	Absolute count	0.00612596603947388	22.5222504496245
ebi-a-GCST90001403	3656	-0.1356	1.02301e-06	0.02771	10	53764740	rs2454536	C	T	0.283	|| id:ebi-a-GCST90001403	TRUE	reported	igd	Sw mem AC	BC_Trait22	B cell	GCST90001403	Absolute count	0.00650735942127238	23.9336360976748
ebi-a-GCST90001403	3656	0.7964	7.87209e-07	0.161	13	42337460	rs192544457	A	G	0.006	|| id:ebi-a-GCST90001403	TRUE	reported	igd	Sw mem AC	BC_Trait22	B cell	GCST90001403	Absolute count	0.00664825429675619	24.4553062955047
ebi-a-GCST90001403	3656	0.16	1.77599e-06	0.03344	13	47809629	rs73178168	T	C	0.1703	|| id:ebi-a-GCST90001403	TRUE	reported	igd	Sw mem AC	BC_Trait22	B cell	GCST90001403	Absolute count	0.00622286302776537	22.880725121864
ebi-a-GCST90001403	3656	0.1323	7.42694e-08	0.02454	13	108957063	rs9520836	G	A	0.5044	|| id:ebi-a-GCST90001403	TRUE	reported	igd	Sw mem AC	BC_Trait22	B cell	GCST90001403	Absolute count	0.00788724655352904	29.0491164502
ebi-a-GCST90001403	3656	-0.1273	2.65497e-07	0.02469	17	2716535	rs11653761	T	G	0.592	|| id:ebi-a-GCST90001403	TRUE	reported	igd	Sw mem AC	BC_Trait22	B cell	GCST90001403	Absolute count	0.00721875008492069	26.5691085650101
ebi-a-GCST90001403	3656	-0.2923	3.03103e-06	0.06252	17	63135589	rs421516	A	C	0.9583	|| id:ebi-a-GCST90001403	TRUE	reported	igd	Sw mem AC	BC_Trait22	B cell	GCST90001403	Absolute count	0.00594325931290866	21.8465089974217
ebi-a-GCST90001403	3656	0.9179	7.27998e-06	0.2043	18	46442174	rs117605782	A	G	0.0034	|| id:ebi-a-GCST90001403	TRUE	reported	igd	Sw mem AC	BC_Trait22	B cell	GCST90001403	Absolute count	0.00549106404498364	20.1751309565687
ebi-a-GCST90001403	3656	-0.7487	5.05406e-06	0.1638	21	14412199	rs149462070	C	A	0.0056	|| id:ebi-a-GCST90001403	TRUE	reported	igd	Sw mem AC	BC_Trait22	B cell	GCST90001403	Absolute count	0.00568207488542542	20.8809487457968
ebi-a-GCST90001403	3656	-0.5466	9.03192e-07	0.1111	21	42362418	rs77741094	G	C	0.0126	|| id:ebi-a-GCST90001403	TRUE	reported	igd	Sw mem AC	BC_Trait22	B cell	GCST90001403	Absolute count	0.00657717028471458	24.192095753663
ebi-a-GCST90001403	3656	-0.1828	6.51703e-06	0.04049	22	32570873	rs5994482	G	C	0.103	|| id:ebi-a-GCST90001403	TRUE	reported	igd	Sw mem AC	BC_Trait22	B cell	GCST90001403	Absolute count	0.0055441649453369	20.3713206722222
