# Supplementary material for: An exploration of the causal relationship between 731 immunophenotypes and osteoporosis: a bidirectional Mendelian randomized study
Source: Front Endocrinol (Lausanne). 2024 Jul 17;15:1341002. doi: 10.3389/fendo.2024.1341002 (PMC11288873; doi:10.3389/fendo.2024.1341002)
Supplement: Supplementary File 7 — Removal of weak IVs and F-statistics. [file DataSheet_7.zip › Supplementary file 7/731Removing weak instrumental variables/ebi-a-GCST90001404.csv]

id.exposure	beta.exposure	chr.exposure	samplesize.exposure	pos.exposure	pval.exposure	se.exposure	SNP	effect_allele.exposure	other_allele.exposure	eaf.exposure	exposure	mr_keep.exposure	pval_origin.exposure	data_source.exposure	Trait	Statistical_trait_name	Panel	CatalogID	Trait_type	R2	F
ebi-a-GCST90001404	-0.9069	1	3658	242186219	2.52e-06	0.1924	rs187723151	A	G	0.004	|| id:ebi-a-GCST90001404	TRUE	reported	igd	PB/PC %B cell	BC_Trait23	B cell	GCST90001404	Relative count	0.00603719357079064	22.2060418680088
ebi-a-GCST90001404	-0.1287	1	3658	213100225	3.14702e-07	0.02511	rs2792563	A	G	0.5671	|| id:ebi-a-GCST90001404	TRUE	reported	igd	PB/PC %B cell	BC_Trait23	B cell	GCST90001404	Relative count	0.00713037208017296	26.2558543358095
ebi-a-GCST90001404	-1.507	2	3658	235278654	6.01395e-06	0.3325	rs150152228	G	A	0.0012	|| id:ebi-a-GCST90001404	TRUE	reported	igd	PB/PC %B cell	BC_Trait23	B cell	GCST90001404	Relative count	0.00558428382741845	20.5307914396424
ebi-a-GCST90001404	0.4869	4	3658	143873369	4.44795e-06	0.1059	rs79423067	T	A	0.0149	|| id:ebi-a-GCST90001404	TRUE	reported	igd	PB/PC %B cell	BC_Trait23	B cell	GCST90001404	Relative count	0.00574567973254957	21.1275975110177
ebi-a-GCST90001404	0.3286	4	3658	144419847	3.46897e-06	0.07069	rs78804535	T	C	0.0316	|| id:ebi-a-GCST90001404	TRUE	reported	igd	PB/PC %B cell	BC_Trait23	B cell	GCST90001404	Relative count	0.00587242628028352	21.5964138288449
ebi-a-GCST90001404	0.1711	5	3658	148927495	4.75499e-06	0.03733	rs140642786	A	G	0.1223	|| id:ebi-a-GCST90001404	TRUE	reported	igd	PB/PC %B cell	BC_Trait23	B cell	GCST90001404	Relative count	0.00571022618017281	20.9964815734842
ebi-a-GCST90001404	-0.1749	5	3658	163177849	3.15798e-06	0.03747	rs2019885	C	T	0.1211	|| id:ebi-a-GCST90001404	TRUE	reported	igd	PB/PC %B cell	BC_Trait23	B cell	GCST90001404	Relative count	0.00592092369688844	21.7758300640699
ebi-a-GCST90001404	0.1159	5	3658	148172599	5.951e-06	0.02556	rs193552	T	A	0.6506	|| id:ebi-a-GCST90001404	TRUE	reported	igd	PB/PC %B cell	BC_Trait23	B cell	GCST90001404	Relative count	0.00558942593262482	20.5498028104152
ebi-a-GCST90001404	-0.2427	5	3658	60527506	1.31299e-06	0.05008	rs34629	A	G	0.0633	|| id:ebi-a-GCST90001404	TRUE	reported	igd	PB/PC %B cell	BC_Trait23	B cell	GCST90001404	Relative count	0.00637951623725746	23.4732594029155
ebi-a-GCST90001404	0.5	6	3658	5266557	4.853e-06	0.1092	rs61294310	G	A	0.0124	|| id:ebi-a-GCST90001404	TRUE	reported	igd	PB/PC %B cell	BC_Trait23	B cell	GCST90001404	Relative count	0.00569861184587239	20.9535309481836
ebi-a-GCST90001404	0.2127	6	3658	145631063	8.67301e-06	0.04774	rs11754551	C	T	0.0681	|| id:ebi-a-GCST90001404	TRUE	reported	igd	PB/PC %B cell	BC_Trait23	B cell	GCST90001404	Relative count	0.00539729412748256	19.8395874187431
ebi-a-GCST90001404	0.5592	7	3658	71338898	3.54103e-06	0.1204	rs78370279	G	A	0.0104	|| id:ebi-a-GCST90001404	TRUE	reported	igd	PB/PC %B cell	BC_Trait23	B cell	GCST90001404	Relative count	0.00586251678758423	21.5597558057554
ebi-a-GCST90001404	0.3429	8	3658	24549984	4.69397e-06	0.07479	rs74326785	C	T	0.0279	|| id:ebi-a-GCST90001404	TRUE	reported	igd	PB/PC %B cell	BC_Trait23	B cell	GCST90001404	Relative count	0.00571367677094631	21.0092422942515
ebi-a-GCST90001404	0.3534	8	3658	16074805	3.708e-08	0.06406	rs138542577	C	G	0.0376	|| id:ebi-a-GCST90001404	TRUE	reported	igd	PB/PC %B cell	BC_Trait23	B cell	GCST90001404	Relative count	0.00825120169844841	30.4173732916942
ebi-a-GCST90001404	-0.1199	8	3658	118447297	3.09599e-06	0.02567	rs4458909	A	G	0.3324	|| id:ebi-a-GCST90001404	TRUE	reported	igd	PB/PC %B cell	BC_Trait23	B cell	GCST90001404	Relative count	0.00592871340856871	21.8046497410159
ebi-a-GCST90001404	-0.2223	9	3658	92219945	6.48993e-06	0.04922	rs3138500	T	C	0.0678	|| id:ebi-a-GCST90001404	TRUE	reported	igd	PB/PC %B cell	BC_Trait23	B cell	GCST90001404	Relative count	0.00554545191499806	20.3872285970982
ebi-a-GCST90001404	-0.1669	10	3658	130483163	3.77798e-07	0.0328	rs12412378	A	C	0.1607	|| id:ebi-a-GCST90001404	TRUE	reported	igd	PB/PC %B cell	BC_Trait23	B cell	GCST90001404	Relative count	0.00702842638861551	25.8778071393561
ebi-a-GCST90001404	-0.257	10	3658	73504848	4.23e-06	0.05578	rs185836310	C	T	0.051	|| id:ebi-a-GCST90001404	TRUE	reported	igd	PB/PC %B cell	BC_Trait23	B cell	GCST90001404	Relative count	0.00576969059402449	21.2164008803519
ebi-a-GCST90001404	-0.4648	11	3658	129797755	6.24698e-06	0.1027	rs76195952	T	C	0.0142	|| id:ebi-a-GCST90001404	TRUE	reported	igd	PB/PC %B cell	BC_Trait23	B cell	GCST90001404	Relative count	0.00556829980936561	20.4716966475808
ebi-a-GCST90001404	1.708	11	3658	117526440	7.60694e-07	0.3449	rs55728331	A	G	0.0015	|| id:ebi-a-GCST90001404	TRUE	reported	igd	PB/PC %B cell	BC_Trait23	B cell	GCST90001404	Relative count	0.0066595329354104	24.5104807657829
ebi-a-GCST90001404	0.1576	12	3658	6409619	3.01599e-06	0.0337	rs10849436	A	G	0.1595	|| id:ebi-a-GCST90001404	TRUE	reported	igd	PB/PC %B cell	BC_Trait23	B cell	GCST90001404	Relative count	0.00594319698819852	21.8582359911638
ebi-a-GCST90001404	0.2879	15	3658	34006114	4.51898e-06	0.06268	rs62012610	C	G	0.0381	|| id:ebi-a-GCST90001404	TRUE	reported	igd	PB/PC %B cell	BC_Trait23	B cell	GCST90001404	Relative count	0.00573434857901939	21.0856911077362
ebi-a-GCST90001404	-0.2036	16	3658	82103595	5.427e-06	0.0447	rs8191161	C	G	0.0832	|| id:ebi-a-GCST90001404	TRUE	reported	igd	PB/PC %B cell	BC_Trait23	B cell	GCST90001404	Relative count	0.00563950081326679	20.7349497392208
ebi-a-GCST90001404	-0.1407	16	3658	59861376	4.57499e-07	0.02784	rs12709039	A	C	0.7365	|| id:ebi-a-GCST90001404	TRUE	reported	igd	PB/PC %B cell	BC_Trait23	B cell	GCST90001404	Relative count	0.00693400487652639	25.5277312414957
ebi-a-GCST90001404	0.4702	17	3658	52836239	7.45504e-06	0.1048	rs80148662	A	G	0.0137	|| id:ebi-a-GCST90001404	TRUE	reported	igd	PB/PC %B cell	BC_Trait23	B cell	GCST90001404	Relative count	0.00547287608811824	20.1189434627558
ebi-a-GCST90001404	0.154	19	3658	56065534	1.79999e-06	0.03221	rs186329	C	T	0.1706	|| id:ebi-a-GCST90001404	TRUE	reported	igd	PB/PC %B cell	BC_Trait23	B cell	GCST90001404	Relative count	0.00621027444963069	22.8466473380732
ebi-a-GCST90001404	-0.1288	21	3658	16916284	7.73891e-06	0.02877	rs8132059	T	C	0.2243	|| id:ebi-a-GCST90001404	TRUE	reported	igd	PB/PC %B cell	BC_Trait23	B cell	GCST90001404	Relative count	0.00544923149981962	20.0315468996965
ebi-a-GCST90001404	0.1338	22	3658	19729361	6.51793e-07	0.02685	rs11089305	G	A	0.2881	|| id:ebi-a-GCST90001404	TRUE	reported	igd	PB/PC %B cell	BC_Trait23	B cell	GCST90001404	Relative count	0.00674282142616287	24.8191059333168
