# Supplementary material for: An exploration of the causal relationship between 731 immunophenotypes and osteoporosis: a bidirectional Mendelian randomized study
Source: Front Endocrinol (Lausanne). 2024 Jul 17;15:1341002. doi: 10.3389/fendo.2024.1341002 (PMC11288873; doi:10.3389/fendo.2024.1341002)
Supplement: Supplementary File 7 — Removal of weak IVs and F-statistics. [file DataSheet_7.zip › Supplementary file 7/731Removing weak instrumental variables/ebi-a-GCST90001405.csv]

id.exposure	samplesize.exposure	pval.exposure	chr.exposure	beta.exposure	pos.exposure	se.exposure	SNP	effect_allele.exposure	other_allele.exposure	eaf.exposure	exposure	mr_keep.exposure	pval_origin.exposure	data_source.exposure	Trait	Statistical_trait_name	Panel	CatalogID	Trait_type	R2	F
ebi-a-GCST90001405	3657	1.911e-06	1	1.467	102294391	0.3075	rs80297308	T	C	0.0015	|| id:ebi-a-GCST90001405	TRUE	reported	igd	PB/PC AC	BC_Trait24	B cell	GCST90001405	Absolute count	0.00618515385761308	22.7474337270434
ebi-a-GCST90001405	3657	5.95498e-06	1	0.1124	199586940	0.02479	rs10800645	A	G	0.5844	|| id:ebi-a-GCST90001405	TRUE	reported	igd	PB/PC AC	BC_Trait24	B cell	GCST90001405	Absolute count	0.00559010602846629	20.5466957417754
ebi-a-GCST90001405	3657	2.89701e-06	2	2.692	121699864	0.5745	rs74458303	A	G	4e-04	|| id:ebi-a-GCST90001405	TRUE	reported	igd	PB/PC AC	BC_Trait24	B cell	GCST90001405	Absolute count	0.00596822724540555	21.9448423881946
ebi-a-GCST90001405	3657	3.02998e-06	2	2.566	187165335	0.5486	rs148362575	T	A	8e-04	|| id:ebi-a-GCST90001405	TRUE	reported	igd	PB/PC AC	BC_Trait24	B cell	GCST90001405	Absolute count	0.0059468412725373	21.8657369178815
ebi-a-GCST90001405	3657	7.01601e-06	3	0.7633	188082431	0.1696	rs148389014	T	C	0.0051	|| id:ebi-a-GCST90001405	TRUE	reported	igd	PB/PC AC	BC_Trait24	B cell	GCST90001405	Absolute count	0.00550826778688391	20.2442293977224
ebi-a-GCST90001405	3657	5.67806e-06	3	1.671	117331256	0.3677	rs116540222	T	C	0.0011	|| id:ebi-a-GCST90001405	TRUE	reported	igd	PB/PC AC	BC_Trait24	B cell	GCST90001405	Absolute count	0.00561558478641828	20.6408729665683
ebi-a-GCST90001405	3657	7.45401e-06	3	-0.2902	957228	0.06467	rs149048155	C	A	0.036	|| id:ebi-a-GCST90001405	TRUE	reported	igd	PB/PC AC	BC_Trait24	B cell	GCST90001405	Absolute count	0.00547620017262662	20.1257241248772
ebi-a-GCST90001405	3657	3.53403e-06	4	0.3653	168102710	0.07865	rs62353585	C	T	0.0227	|| id:ebi-a-GCST90001405	TRUE	reported	igd	PB/PC AC	BC_Trait24	B cell	GCST90001405	Absolute count	0.00586438619004303	21.5607722194577
ebi-a-GCST90001405	3657	4.06097e-06	5	-0.1773	179574693	0.03843	rs76709581	C	T	0.1061	|| id:ebi-a-GCST90001405	TRUE	reported	igd	PB/PC AC	BC_Trait24	B cell	GCST90001405	Absolute count	0.00578670453987674	21.2735086020561
ebi-a-GCST90001405	3657	7.09807e-06	5	0.1236	1297918	0.02749	rs7449190	C	T	0.7401	|| id:ebi-a-GCST90001405	TRUE	reported	igd	PB/PC AC	BC_Trait24	B cell	GCST90001405	Absolute count	0.00549753956252944	20.2045825931956
ebi-a-GCST90001405	3657	1.736e-06	6	0.5137	5266557	0.1072	rs61294310	G	A	0.0124	|| id:ebi-a-GCST90001405	TRUE	reported	igd	PB/PC AC	BC_Trait24	B cell	GCST90001405	Absolute count	0.00624002174067292	22.9504910251154
ebi-a-GCST90001405	3657	8.53591e-06	6	-0.1344	8860293	0.03016	rs4506076	C	A	0.8043	|| id:ebi-a-GCST90001405	TRUE	reported	igd	PB/PC AC	BC_Trait24	B cell	GCST90001405	Absolute count	0.00540081129623311	19.847156032229
ebi-a-GCST90001405	3657	5.432e-06	8	0.4466	39638049	0.09807	rs149559870	T	C	0.0157	|| id:ebi-a-GCST90001405	TRUE	reported	igd	PB/PC AC	BC_Trait24	B cell	GCST90001405	Absolute count	0.00563876908234286	20.7265733569915
ebi-a-GCST90001405	3657	2.10199e-06	8	0.4919	24520468	0.1035	rs74565954	T	C	0.0135	|| id:ebi-a-GCST90001405	TRUE	reported	igd	PB/PC AC	BC_Trait24	B cell	GCST90001405	Absolute count	0.00613866284725193	22.5753954480045
ebi-a-GCST90001405	3657	2.791e-06	8	-0.1239	118376967	0.02639	rs62519719	A	G	0.2815	|| id:ebi-a-GCST90001405	TRUE	reported	igd	PB/PC AC	BC_Trait24	B cell	GCST90001405	Absolute count	0.00599140958200173	22.0305963482746
ebi-a-GCST90001405	3657	7.18704e-07	10	-0.16	130483163	0.03222	rs12412378	A	C	0.1608	|| id:ebi-a-GCST90001405	TRUE	reported	igd	PB/PC AC	BC_Trait24	B cell	GCST90001405	Absolute count	0.0066980015246215	24.6462763691887
ebi-a-GCST90001405	3657	6.61698e-06	14	0.1086	23098304	0.02407	rs1681588	C	T	0.5559	|| id:ebi-a-GCST90001405	TRUE	reported	igd	PB/PC AC	BC_Trait24	B cell	GCST90001405	Absolute count	0.00553568936082096	20.345571376811
ebi-a-GCST90001405	3657	1.34499e-06	16	-0.3422	65999760	0.07069	rs17765677	C	T	0.0304	|| id:ebi-a-GCST90001405	TRUE	reported	igd	PB/PC AC	BC_Trait24	B cell	GCST90001405	Absolute count	0.00636714922116042	23.4210557602842
ebi-a-GCST90001405	3657	6.561e-06	16	-0.1228	59859266	0.02721	rs7185719	G	C	0.732	|| id:ebi-a-GCST90001405	TRUE	reported	igd	PB/PC AC	BC_Trait24	B cell	GCST90001405	Absolute count	0.00553863321569491	20.356451320804
ebi-a-GCST90001405	3657	7.58298e-06	17	0.3865	52797903	0.0862	rs112471525	G	A	0.0189	|| id:ebi-a-GCST90001405	TRUE	reported	igd	PB/PC AC	BC_Trait24	B cell	GCST90001405	Absolute count	0.005467370948061	20.0930972312215
ebi-a-GCST90001405	3657	8.82104e-06	18	0.1932	24475181	0.04342	rs72883992	C	G	0.0807	|| id:ebi-a-GCST90001405	TRUE	reported	igd	PB/PC AC	BC_Trait24	B cell	GCST90001405	Absolute count	0.00538474031247731	19.7877778873891
ebi-a-GCST90001405	3657	7.79292e-06	19	-0.1145	3443405	0.02557	rs4806937	A	C	0.3229	|| id:ebi-a-GCST90001405	TRUE	reported	igd	PB/PC AC	BC_Trait24	B cell	GCST90001405	Absolute count	0.00545317946091646	20.0406562245567
ebi-a-GCST90001405	3657	4.30299e-06	20	-0.1186	53613034	0.02577	rs6014246	A	G	0.3112	|| id:ebi-a-GCST90001405	TRUE	reported	igd	PB/PC AC	BC_Trait24	B cell	GCST90001405	Absolute count	0.00575847490254752	21.1691276591452
ebi-a-GCST90001405	3657	1.19399e-06	22	0.1172	21022887	0.02408	rs4820558	G	C	0.466	|| id:ebi-a-GCST90001405	TRUE	reported	igd	PB/PC AC	BC_Trait24	B cell	GCST90001405	Absolute count	0.00643595744271364	23.6758009001338
ebi-a-GCST90001405	3657	8.85707e-06	22	-0.1141	35861208	0.02564	rs28652751	A	T	0.3179	|| id:ebi-a-GCST90001405	TRUE	reported	igd	PB/PC AC	BC_Trait24	B cell	GCST90001405	Absolute count	0.00538598156814864	19.7923639389486
