# Supplementary material for: An exploration of the causal relationship between 731 immunophenotypes and osteoporosis: a bidirectional Mendelian randomized study
Source: Front Endocrinol (Lausanne). 2024 Jul 17;15:1341002. doi: 10.3389/fendo.2024.1341002 (PMC11288873; doi:10.3389/fendo.2024.1341002)
Supplement: Supplementary File 7 — Removal of weak IVs and F-statistics. [file DataSheet_7.zip › Supplementary file 7/731Removing weak instrumental variables/ebi-a-GCST90001406.csv]

id.exposure	chr.exposure	pos.exposure	beta.exposure	se.exposure	samplesize.exposure	pval.exposure	SNP	effect_allele.exposure	other_allele.exposure	eaf.exposure	exposure	mr_keep.exposure	pval_origin.exposure	data_source.exposure	Trait	Statistical_trait_name	Panel	CatalogID	Trait_type	R2	F
ebi-a-GCST90001406	1	8009985	-0.468	0.08646	3657	6.601e-08	rs75766272	T	C	0.0201	|| id:ebi-a-GCST90001406	TRUE	reported	igd	Memory B cell %B cell	BC_Trait25	B cell	GCST90001406	Relative count	0.00794823351879822	29.2835459728582
ebi-a-GCST90001406	1	89814066	-0.1354	0.02587	3657	1.73201e-07	rs4658141	C	T	0.3805	|| id:ebi-a-GCST90001406	TRUE	reported	igd	Memory B cell %B cell	BC_Trait25	B cell	GCST90001406	Relative count	0.00743495743462759	27.3783261128442
ebi-a-GCST90001406	1	16668240	-1.002	0.224	3657	7.993e-06	rs149876490	T	C	0.0027	|| id:ebi-a-GCST90001406	TRUE	reported	igd	Memory B cell %B cell	BC_Trait25	B cell	GCST90001406	Relative count	0.0054418258237195	19.9987028432682
ebi-a-GCST90001406	1	150860471	-0.138	0.02542	3657	6.03295e-08	rs7412746	T	C	0.5153	|| id:ebi-a-GCST90001406	TRUE	reported	igd	Memory B cell %B cell	BC_Trait25	B cell	GCST90001406	Relative count	0.00799458935461569	29.4557103999162
ebi-a-GCST90001406	2	73868977	0.3572	0.06109	3657	5.44703e-09	rs72635970	G	T	0.0444	|| id:ebi-a-GCST90001406	TRUE	reported	igd	Memory B cell %B cell	BC_Trait25	B cell	GCST90001406	Relative count	0.00926224793025856	34.1700072641544
ebi-a-GCST90001406	2	183843344	0.426	0.09616	3657	9.69393e-06	rs116391651	A	G	0.0161	|| id:ebi-a-GCST90001406	TRUE	reported	igd	Memory B cell %B cell	BC_Trait25	B cell	GCST90001406	Relative count	0.00533802794287996	19.6151986095089
ebi-a-GCST90001406	2	138420154	0.2178	0.04314	3657	4.671e-07	rs72844588	A	G	0.0913	|| id:ebi-a-GCST90001406	TRUE	reported	igd	Memory B cell %B cell	BC_Trait25	B cell	GCST90001406	Relative count	0.00692171945029435	25.4752168951092
ebi-a-GCST90001406	3	16416145	-0.1745	0.03783	3657	4.11604e-06	rs55710170	A	G	0.1181	|| id:ebi-a-GCST90001406	TRUE	reported	igd	Memory B cell %B cell	BC_Trait25	B cell	GCST90001406	Relative count	0.0057846049305171	21.2657449541529
ebi-a-GCST90001406	4	47914545	0.1306	0.02887	3657	6.30304e-06	rs60515154	T	C	0.7517	|| id:ebi-a-GCST90001406	TRUE	reported	igd	Memory B cell %B cell	BC_Trait25	B cell	GCST90001406	Relative count	0.00556473315616709	20.4529146983529
ebi-a-GCST90001406	4	11590243	-0.2768	0.05925	3657	3.09899e-06	rs35698683	G	A	0.0447	|| id:ebi-a-GCST90001406	TRUE	reported	igd	Memory B cell %B cell	BC_Trait25	B cell	GCST90001406	Relative count	0.00593261719107758	21.8131247522851
ebi-a-GCST90001406	4	36385921	-0.6233	0.1256	3657	7.26993e-07	rs77312528	G	T	0.0107	|| id:ebi-a-GCST90001406	TRUE	reported	igd	Memory B cell %B cell	BC_Trait25	B cell	GCST90001406	Relative count	0.00668921516198131	24.6137279391653
ebi-a-GCST90001406	5	58050530	-0.1351	0.02599	3657	2.13e-07	rs895377	A	G	0.3683	|| id:ebi-a-GCST90001406	TRUE	reported	igd	Memory B cell %B cell	BC_Trait25	B cell	GCST90001406	Relative count	0.00733459378204839	27.0060184483762
ebi-a-GCST90001406	5	40183220	0.1701	0.03602	3657	2.43703e-06	rs690488	A	C	0.8588	|| id:ebi-a-GCST90001406	TRUE	reported	igd	Memory B cell %B cell	BC_Trait25	B cell	GCST90001406	Relative count	0.00606116226423333	22.2886431586067
ebi-a-GCST90001406	5	119742816	0.9926	0.2014	3657	8.60994e-07	rs115405874	G	A	0.0037	|| id:ebi-a-GCST90001406	TRUE	reported	igd	Memory B cell %B cell	BC_Trait25	B cell	GCST90001406	Relative count	0.00659826212313949	24.2768329675142
ebi-a-GCST90001406	6	37585447	0.1256	0.0259	3657	1.28301e-06	rs62398379	C	T	0.4032	|| id:ebi-a-GCST90001406	TRUE	reported	igd	Memory B cell %B cell	BC_Trait25	B cell	GCST90001406	Relative count	0.00638955976160224	23.5040212772451
ebi-a-GCST90001406	6	32560667	-0.1488	0.03249	3657	4.79899e-06	rs9270558	A	G	0.5249	|| id:ebi-a-GCST90001406	TRUE	reported	igd	Memory B cell %B cell	BC_Trait25	B cell	GCST90001406	Relative count	0.005702924752688	20.9637446292297
ebi-a-GCST90001406	6	129409652	0.3141	0.06101	3657	2.74998e-07	rs9492229	C	T	0.9556	|| id:ebi-a-GCST90001406	TRUE	reported	igd	Memory B cell %B cell	BC_Trait25	B cell	GCST90001406	Relative count	0.0071956911721631	26.4908713634692
ebi-a-GCST90001406	8	12933368	0.115	0.02571	3657	7.96196e-06	rs633090	T	A	0.3414	|| id:ebi-a-GCST90001406	TRUE	reported	igd	Memory B cell %B cell	BC_Trait25	B cell	GCST90001406	Relative count	0.00544122918468776	19.9964981996291
ebi-a-GCST90001406	9	2570753	-0.4176	0.09392	3657	8.96396e-06	rs140191306	T	C	0.0179	|| id:ebi-a-GCST90001406	TRUE	reported	igd	Memory B cell %B cell	BC_Trait25	B cell	GCST90001406	Relative count	0.00537697922746735	19.7591033647387
ebi-a-GCST90001406	10	26959594	-1.082	0.2244	3657	1.48898e-06	rs145123647	T	C	0.003	|| id:ebi-a-GCST90001406	TRUE	reported	igd	Memory B cell %B cell	BC_Trait25	B cell	GCST90001406	Relative count	0.00631730120579091	23.2365280538588
ebi-a-GCST90001406	11	132156175	-0.1775	0.03942	3657	6.93202e-06	rs10750504	A	C	0.1135	|| id:ebi-a-GCST90001406	TRUE	reported	igd	Memory B cell %B cell	BC_Trait25	B cell	GCST90001406	Relative count	0.0055136266038263	20.2640335514754
ebi-a-GCST90001406	11	111318165	0.1294	0.0287	3657	6.71506e-06	rs61896866	A	G	0.2428	|| id:ebi-a-GCST90001406	TRUE	reported	igd	Memory B cell %B cell	BC_Trait25	B cell	GCST90001406	Relative count	0.00552805473847689	20.3173555226031
ebi-a-GCST90001406	12	2866164	-0.4739	0.1022	3657	3.63203e-06	rs112570989	T	C	0.0149	|| id:ebi-a-GCST90001406	TRUE	reported	igd	Memory B cell %B cell	BC_Trait25	B cell	GCST90001406	Relative count	0.00584521744229546	21.4898827893028
ebi-a-GCST90001406	13	98901269	0.3691	0.07708	3657	1.754e-06	rs9584780	C	T	0.0257	|| id:ebi-a-GCST90001406	TRUE	reported	igd	Memory B cell %B cell	BC_Trait25	B cell	GCST90001406	Relative count	0.00623110567995316	22.9174925784044
ebi-a-GCST90001406	13	50147180	0.4292	0.08807	3657	1.14301e-06	rs76477280	G	A	0.0206	|| id:ebi-a-GCST90001406	TRUE	reported	igd	Memory B cell %B cell	BC_Trait25	B cell	GCST90001406	Relative count	0.0064524866444974	23.7370013699581
ebi-a-GCST90001406	14	65713895	0.2839	0.05066	3657	2.26199e-08	rs116844769	A	G	0.0662	|| id:ebi-a-GCST90001406	TRUE	reported	igd	Memory B cell %B cell	BC_Trait25	B cell	GCST90001406	Relative count	0.00851455192458244	31.3879415424175
ebi-a-GCST90001406	14	96205838	0.2733	0.05819	3657	2.73401e-06	rs77762131	C	G	0.045	|| id:ebi-a-GCST90001406	TRUE	reported	igd	Memory B cell %B cell	BC_Trait25	B cell	GCST90001406	Relative count	0.00599578175256061	22.0467699264369
ebi-a-GCST90001406	18	54422995	0.4209	0.09317	3657	6.44896e-06	rs72914692	A	G	0.018	|| id:ebi-a-GCST90001406	TRUE	reported	igd	Memory B cell %B cell	BC_Trait25	B cell	GCST90001406	Relative count	0.00554962726367452	20.3970838614272
ebi-a-GCST90001406	19	53070617	0.1104	0.02479	3657	8.72509e-06	rs329966	G	A	0.5425	|| id:ebi-a-GCST90001406	TRUE	reported	igd	Memory B cell %B cell	BC_Trait25	B cell	GCST90001406	Relative count	0.00539400328097945	19.8220019354553
