# Supplementary material for: An exploration of the causal relationship between 731 immunophenotypes and osteoporosis: a bidirectional Mendelian randomized study
Source: Front Endocrinol (Lausanne). 2024 Jul 17;15:1341002. doi: 10.3389/fendo.2024.1341002 (PMC11288873; doi:10.3389/fendo.2024.1341002)
Supplement: Supplementary File 7 — Removal of weak IVs and F-statistics. [file DataSheet_7.zip › Supplementary file 7/731Removing weak instrumental variables/ebi-a-GCST90001407.csv]

id.exposure	pos.exposure	chr.exposure	beta.exposure	pval.exposure	samplesize.exposure	se.exposure	SNP	effect_allele.exposure	other_allele.exposure	eaf.exposure	exposure	mr_keep.exposure	pval_origin.exposure	data_source.exposure	Trait	Statistical_trait_name	Panel	CatalogID	Trait_type	R2	F
ebi-a-GCST90001407	181050023	2	0.538	3.44897e-06	3656	0.1157	rs16867231	A	G	0.0108	|| id:ebi-a-GCST90001407	TRUE	reported	igd	Memory B cell AC	BC_Trait26	B cell	GCST90001407	Absolute count	0.00587936920206312	21.6102698191617
ebi-a-GCST90001407	120657899	4	0.1198	8.09003e-06	3656	0.0268	rs10018308	G	A	0.3441	|| id:ebi-a-GCST90001407	TRUE	reported	igd	Memory B cell AC	BC_Trait26	B cell	GCST90001407	Absolute count	0.00543588980488225	19.9713031502243
ebi-a-GCST90001407	148410250	5	2.504	1.67699e-06	3656	0.522	rs17708396	A	C	5e-04	|| id:ebi-a-GCST90001407	TRUE	reported	igd	Memory B cell AC	BC_Trait26	B cell	GCST90001407	Absolute count	0.00625455773546564	22.9979962608047
ebi-a-GCST90001407	130514590	6	-0.1641	5.39399e-06	3656	0.03601	rs12216018	T	C	0.1415	|| id:ebi-a-GCST90001407	TRUE	reported	igd	Memory B cell AC	BC_Trait26	B cell	GCST90001407	Absolute count	0.00564813184971945	20.7555035998139
ebi-a-GCST90001407	81370578	7	0.1371	7.27394e-06	3656	0.03052	rs74565175	A	G	0.2009	|| id:ebi-a-GCST90001407	TRUE	reported	igd	Memory B cell AC	BC_Trait26	B cell	GCST90001407	Absolute count	0.00548920142088773	20.168249576154
ebi-a-GCST90001407	129171041	9	0.1235	8.97408e-06	3656	0.02777	rs77643931	G	T	0.2798	|| id:ebi-a-GCST90001407	TRUE	reported	igd	Memory B cell AC	BC_Trait26	B cell	GCST90001407	Absolute count	0.00538062695217575	19.7671706544418
ebi-a-GCST90001407	85447519	10	0.1259	6.26801e-06	3656	0.02783	rs12763172	C	T	0.7213	|| id:ebi-a-GCST90001407	TRUE	reported	igd	Memory B cell AC	BC_Trait26	B cell	GCST90001407	Absolute count	0.00556665796670232	20.4544310317878
ebi-a-GCST90001407	53757050	10	-0.1301	2.84302e-06	3656	0.02775	rs2879633	A	G	0.2884	|| id:ebi-a-GCST90001407	TRUE	reported	igd	Memory B cell AC	BC_Trait26	B cell	GCST90001407	Absolute count	0.00597611917214903	21.9680229783275
ebi-a-GCST90001407	29448646	11	0.305	5.80805e-06	3656	0.06718	rs36072728	T	C	0.0356	|| id:ebi-a-GCST90001407	TRUE	reported	igd	Memory B cell AC	BC_Trait26	B cell	GCST90001407	Absolute count	0.00560624253212757	20.6007027483336
ebi-a-GCST90001407	46224092	13	1.829	2.68701e-06	3656	0.3891	rs557577736	G	A	0.001	|| id:ebi-a-GCST90001407	TRUE	reported	igd	Memory B cell AC	BC_Trait26	B cell	GCST90001407	Absolute count	0.00600733624797273	22.0834694767611
ebi-a-GCST90001407	108993494	13	0.173	9.13903e-11	3656	0.02661	rs12874404	G	A	0.3256	|| id:ebi-a-GCST90001407	TRUE	reported	igd	Memory B cell AC	BC_Trait26	B cell	GCST90001407	Absolute count	0.0114288934291868	42.2439785187644
ebi-a-GCST90001407	104600920	14	-0.2972	1.357e-06	3656	0.06141	rs61997631	G	C	0.0432	|| id:ebi-a-GCST90001407	TRUE	reported	igd	Memory B cell AC	BC_Trait26	B cell	GCST90001407	Absolute count	0.00636560730867969	23.4089412333189
ebi-a-GCST90001407	96205838	14	0.2713	2.94503e-06	3656	0.05795	rs77762131	C	G	0.045	|| id:ebi-a-GCST90001407	TRUE	reported	igd	Memory B cell AC	BC_Trait26	B cell	GCST90001407	Absolute count	0.00595923776597618	21.9055954485602
ebi-a-GCST90001407	24733764	15	1.204	1.89802e-06	3656	0.2523	rs139196765	G	A	0.0025	|| id:ebi-a-GCST90001407	TRUE	reported	igd	Memory B cell AC	BC_Trait26	B cell	GCST90001407	Absolute count	0.00619035411746123	22.7604491855343
ebi-a-GCST90001407	2716535	17	-0.1161	2.93799e-06	3656	0.02478	rs11653761	T	G	0.592	|| id:ebi-a-GCST90001407	TRUE	reported	igd	Memory B cell AC	BC_Trait26	B cell	GCST90001407	Absolute count	0.00596837154968615	21.9393719660131
ebi-a-GCST90001407	45164171	22	0.6102	4.46303e-07	3656	0.1207	rs144295598	A	G	0.0103	|| id:ebi-a-GCST90001407	TRUE	reported	igd	Memory B cell AC	BC_Trait26	B cell	GCST90001407	Absolute count	0.00694221722415517	25.5441950881813
ebi-a-GCST90001407	44688150	22	-0.4235	1.22101e-06	3656	0.08713	rs9614226	G	T	0.9792	|| id:ebi-a-GCST90001407	TRUE	reported	igd	Memory B cell AC	BC_Trait26	B cell	GCST90001407	Absolute count	0.00642048510922689	23.6120534265384
