# Supplementary material for: An exploration of the causal relationship between 731 immunophenotypes and osteoporosis: a bidirectional Mendelian randomized study
Source: Front Endocrinol (Lausanne). 2024 Jul 17;15:1341002. doi: 10.3389/fendo.2024.1341002 (PMC11288873; doi:10.3389/fendo.2024.1341002)
Supplement: Supplementary File 7 — Removal of weak IVs and F-statistics. [file DataSheet_7.zip › Supplementary file 7/731Removing weak instrumental variables/ebi-a-GCST90001408.csv]

id.exposure	se.exposure	samplesize.exposure	beta.exposure	pos.exposure	pval.exposure	chr.exposure	SNP	effect_allele.exposure	other_allele.exposure	eaf.exposure	exposure	mr_keep.exposure	pval_origin.exposure	data_source.exposure	Trait	Statistical_trait_name	Panel	CatalogID	Trait_type	R2	F
ebi-a-GCST90001408	0.0259	3657	0.1371	89814066	1.28499e-07	1	rs4658141	C	T	0.3805	|| id:ebi-a-GCST90001408	TRUE	reported	igd	Naive-mature B cell %B cell	BC_Trait27	B cell	GCST90001408	Relative count	0.00760388389632279	28.0051435007393
ebi-a-GCST90001408	0.02547	3657	0.1312	150860471	2.74802e-07	1	rs7412746	T	C	0.5153	|| id:ebi-a-GCST90001408	TRUE	reported	igd	Naive-mature B cell %B cell	BC_Trait27	B cell	GCST90001408	Relative count	0.00720352464713389	26.5199194788805
ebi-a-GCST90001408	0.0866	3657	0.463	8009985	9.55103e-08	1	rs75766272	T	C	0.0201	|| id:ebi-a-GCST90001408	TRUE	reported	igd	Naive-mature B cell %B cell	BC_Trait27	B cell	GCST90001408	Relative count	0.00775567959999126	28.5685776730275
ebi-a-GCST90001408	0.2243	3657	1.014	16668240	6.30798e-06	1	rs149876490	T	C	0.0027	|| id:ebi-a-GCST90001408	TRUE	reported	igd	Naive-mature B cell %B cell	BC_Trait27	B cell	GCST90001408	Relative count	0.00555740593156111	20.4258333271452
ebi-a-GCST90001408	0.04321	3657	-0.2131	138420154	8.50492e-07	2	rs72844588	A	G	0.0913	|| id:ebi-a-GCST90001408	TRUE	reported	igd	Naive-mature B cell %B cell	BC_Trait27	B cell	GCST90001408	Relative count	0.00660685182269751	24.3086470409693
ebi-a-GCST90001408	0.05638	3657	0.2616	169182294	3.61801e-06	2	rs13421263	T	C	0.0528	|| id:ebi-a-GCST90001408	TRUE	reported	igd	Naive-mature B cell %B cell	BC_Trait27	B cell	GCST90001408	Relative count	0.00585263100078123	21.5172991197366
ebi-a-GCST90001408	0.06121	3657	-0.3399	73868977	3.01301e-08	2	rs72635970	G	T	0.0444	|| id:ebi-a-GCST90001408	TRUE	reported	igd	Naive-mature B cell %B cell	BC_Trait27	B cell	GCST90001408	Relative count	0.00836153427944562	30.8191027756945
ebi-a-GCST90001408	0.03789	3657	0.1678	16416145	9.81002e-06	3	rs55710170	A	G	0.1181	|| id:ebi-a-GCST90001408	TRUE	reported	igd	Naive-mature B cell %B cell	BC_Trait27	B cell	GCST90001408	Relative count	0.00533441542201625	19.6018527933101
ebi-a-GCST90001408	0.05935	3657	0.2687	11590243	6.16595e-06	4	rs35698683	G	A	0.0447	|| id:ebi-a-GCST90001408	TRUE	reported	igd	Naive-mature B cell %B cell	BC_Trait27	B cell	GCST90001408	Relative count	0.0055736736871847	20.4859593794098
ebi-a-GCST90001408	0.1258	3657	0.6035	36385921	1.68101e-06	4	rs77312528	G	T	0.0107	|| id:ebi-a-GCST90001408	TRUE	reported	igd	Naive-mature B cell %B cell	BC_Trait27	B cell	GCST90001408	Relative count	0.00625379712548142	23.0014750521978
ebi-a-GCST90001408	0.2016	3657	-1.013	119742816	5.36896e-07	5	rs115405874	G	A	0.0037	|| id:ebi-a-GCST90001408	TRUE	reported	igd	Naive-mature B cell %B cell	BC_Trait27	B cell	GCST90001408	Relative count	0.00685685121293623	25.2348226072849
ebi-a-GCST90001408	0.03608	3657	-0.1667	40183220	3.98502e-06	5	rs690488	A	C	0.8588	|| id:ebi-a-GCST90001408	TRUE	reported	igd	Naive-mature B cell %B cell	BC_Trait27	B cell	GCST90001408	Relative count	0.00580343918863992	21.3353888663307
ebi-a-GCST90001408	0.02603	3657	0.1314	58050530	4.65297e-07	5	rs895377	A	G	0.3683	|| id:ebi-a-GCST90001408	TRUE	reported	igd	Naive-mature B cell %B cell	BC_Trait27	B cell	GCST90001408	Relative count	0.00691992998077677	25.4685849039841
ebi-a-GCST90001408	0.02593	3657	-0.1251	37585447	1.46201e-06	6	rs62398379	C	T	0.4032	|| id:ebi-a-GCST90001408	TRUE	reported	igd	Naive-mature B cell %B cell	BC_Trait27	B cell	GCST90001408	Relative count	0.00632454356553056	23.2633367185704
ebi-a-GCST90001408	0.06111	3657	-0.3012	129409652	8.684e-07	6	rs9492229	C	T	0.9556	|| id:ebi-a-GCST90001408	TRUE	reported	igd	Naive-mature B cell %B cell	BC_Trait27	B cell	GCST90001408	Relative count	0.00659910372645929	24.2799500289228
ebi-a-GCST90001408	0.03279	3657	0.1477	32561093	6.89001e-06	6	rs9270578	A	G	0.5261	|| id:ebi-a-GCST90001408	TRUE	reported	igd	Naive-mature B cell %B cell	BC_Trait27	B cell	GCST90001408	Relative count	0.00551760108030762	20.2787218460896
ebi-a-GCST90001408	0.02575	3657	-0.1163	12933368	6.45996e-06	8	rs633090	T	A	0.3414	|| id:ebi-a-GCST90001408	TRUE	reported	igd	Naive-mature B cell %B cell	BC_Trait27	B cell	GCST90001408	Relative count	0.00554707746416645	20.3876600612009
ebi-a-GCST90001408	0.2247	3657	1.077	26959594	1.71902e-06	10	rs145123647	T	C	0.003	|| id:ebi-a-GCST90001408	TRUE	reported	igd	Naive-mature B cell %B cell	BC_Trait27	B cell	GCST90001408	Relative count	0.00624281668409865	22.9608352658591
ebi-a-GCST90001408	0.02874	3657	-0.1306	111318165	5.65601e-06	11	rs61896866	A	G	0.2428	|| id:ebi-a-GCST90001408	TRUE	reported	igd	Naive-mature B cell %B cell	BC_Trait27	B cell	GCST90001408	Relative count	0.00561490576101115	20.6383630199141
ebi-a-GCST90001408	0.03937	3657	0.1801	132133144	4.91405e-06	11	rs2334904	A	G	0.114	|| id:ebi-a-GCST90001408	TRUE	reported	igd	Naive-mature B cell %B cell	BC_Trait27	B cell	GCST90001408	Relative count	0.0056897547892774	20.9150552908178
ebi-a-GCST90001408	0.1023	3657	0.4852	2866164	2.19099e-06	12	rs112570989	T	C	0.0149	|| id:ebi-a-GCST90001408	TRUE	reported	igd	Naive-mature B cell %B cell	BC_Trait27	B cell	GCST90001408	Relative count	0.0061136711334029	22.482921178793
ebi-a-GCST90001408	0.08821	3657	-0.4222	50147180	1.76498e-06	13	rs76477280	G	A	0.0206	|| id:ebi-a-GCST90001408	TRUE	reported	igd	Naive-mature B cell %B cell	BC_Trait27	B cell	GCST90001408	Relative count	0.00622534992056565	22.8961907589902
ebi-a-GCST90001408	0.07717	3657	-0.388	98901269	5.199e-07	13	rs9584780	C	T	0.0257	|| id:ebi-a-GCST90001408	TRUE	reported	igd	Naive-mature B cell %B cell	BC_Trait27	B cell	GCST90001408	Relative count	0.00686514499995705	25.2655566849901
ebi-a-GCST90001408	0.02521	3657	0.1119	102612226	9.30294e-06	13	rs2476213	T	C	0.5659	|| id:ebi-a-GCST90001408	TRUE	reported	igd	Naive-mature B cell %B cell	BC_Trait27	B cell	GCST90001408	Relative count	0.00535865784736419	19.6914139821774
ebi-a-GCST90001408	0.05828	3657	-0.2722	96205838	3.10099e-06	14	rs77762131	C	G	0.045	|| id:ebi-a-GCST90001408	TRUE	reported	igd	Naive-mature B cell %B cell	BC_Trait27	B cell	GCST90001408	Relative count	0.00592965347236241	21.8021627113108
ebi-a-GCST90001408	0.025	3657	-0.1154	63009549	4.08e-06	14	rs974368	A	G	0.5141	|| id:ebi-a-GCST90001408	TRUE	reported	igd	Naive-mature B cell %B cell	BC_Trait27	B cell	GCST90001408	Relative count	0.00579273381980171	21.2958030298058
ebi-a-GCST90001408	0.05076	3657	-0.2677	65713895	1.41599e-07	14	rs116844769	A	G	0.0662	|| id:ebi-a-GCST90001408	TRUE	reported	igd	Naive-mature B cell %B cell	BC_Trait27	B cell	GCST90001408	Relative count	0.00754810651099405	27.7981527151864
ebi-a-GCST90001408	0.0933	3657	-0.4239	54422995	5.72203e-06	18	rs72914692	A	G	0.018	|| id:ebi-a-GCST90001408	TRUE	reported	igd	Naive-mature B cell %B cell	BC_Trait27	B cell	GCST90001408	Relative count	0.00561298690472578	20.6312701861555
ebi-a-GCST90001408	0.4823	3657	-2.179	44674143	6.418e-06	22	rs9614418	G	C	5e-04	|| id:ebi-a-GCST90001408	TRUE	reported	igd	Naive-mature B cell %B cell	BC_Trait27	B cell	GCST90001408	Relative count	0.00555057121285978	20.4005726140801
