# Supplementary material for: An exploration of the causal relationship between 731 immunophenotypes and osteoporosis: a bidirectional Mendelian randomized study
Source: Front Endocrinol (Lausanne). 2024 Jul 17;15:1341002. doi: 10.3389/fendo.2024.1341002 (PMC11288873; doi:10.3389/fendo.2024.1341002)
Supplement: Supplementary File 7 — Removal of weak IVs and F-statistics. [file DataSheet_7.zip › Supplementary file 7/731Removing weak instrumental variables/ebi-a-GCST90001409.csv]

id.exposure	beta.exposure	pval.exposure	pos.exposure	se.exposure	chr.exposure	samplesize.exposure	SNP	effect_allele.exposure	other_allele.exposure	eaf.exposure	exposure	mr_keep.exposure	pval_origin.exposure	data_source.exposure	Trait	Statistical_trait_name	Panel	CatalogID	Trait_type	R2	F
ebi-a-GCST90001409	-0.1159	4.36697e-06	132741527	0.02519	2	3656	rs139077655	T	C	0.382	|| id:ebi-a-GCST90001409	TRUE	reported	igd	Naive-mature B cell AC	BC_Trait28	B cell	GCST90001409	Absolute count	0.00575700873046193	21.157916209444
ebi-a-GCST90001409	-0.2134	6.00897e-06	152777207	0.04708	4	3656	rs76981518	T	C	0.0744	|| id:ebi-a-GCST90001409	TRUE	reported	igd	Naive-mature B cell AC	BC_Trait28	B cell	GCST90001409	Absolute count	0.00558825198693866	20.5342231737247
ebi-a-GCST90001409	2.627	5.91398e-06	146138788	0.579	5	3656	rs115150472	T	C	4e-04	|| id:ebi-a-GCST90001409	TRUE	reported	igd	Naive-mature B cell AC	BC_Trait28	B cell	GCST90001409	Absolute count	0.00559910148311552	20.5743144941021
ebi-a-GCST90001409	0.233	7.40491e-06	58278611	0.05192	5	3656	rs10042327	A	G	0.0613	|| id:ebi-a-GCST90001409	TRUE	reported	igd	Naive-mature B cell AC	BC_Trait28	B cell	GCST90001409	Absolute count	0.00547835946281749	20.1281949644883
ebi-a-GCST90001409	-0.2366	2.36499e-07	158285953	0.0457	5	3656	rs17056318	C	T	0.081	|| id:ebi-a-GCST90001409	TRUE	reported	igd	Naive-mature B cell AC	BC_Trait28	B cell	GCST90001409	Absolute count	0.00727810794748852	26.7891809912018
ebi-a-GCST90001409	0.1232	7.29794e-06	67039330	0.02743	6	3656	rs9354413	C	T	0.2964	|| id:ebi-a-GCST90001409	TRUE	reported	igd	Naive-mature B cell AC	BC_Trait28	B cell	GCST90001409	Absolute count	0.00548749153379635	20.1619324983817
ebi-a-GCST90001409	0.1584	3.71304e-06	67653879	0.03419	7	3656	rs35607968	T	C	0.1536	|| id:ebi-a-GCST90001409	TRUE	reported	igd	Naive-mature B cell AC	BC_Trait28	B cell	GCST90001409	Absolute count	0.00583665084683339	21.4523319658643
ebi-a-GCST90001409	-0.2668	3.51002e-06	21321670	0.05743	7	3656	rs2390504	A	G	0.0486	|| id:ebi-a-GCST90001409	TRUE	reported	igd	Naive-mature B cell AC	BC_Trait28	B cell	GCST90001409	Absolute count	0.00586856121634366	21.5703093654866
ebi-a-GCST90001409	-0.4624	3.298e-06	12847391	0.09926	7	3656	rs143397127	C	T	0.0157	|| id:ebi-a-GCST90001409	TRUE	reported	igd	Naive-mature B cell AC	BC_Trait28	B cell	GCST90001409	Absolute count	0.00590079664086704	21.6894962322374
ebi-a-GCST90001409	-0.1445	1.74e-07	130617819	0.02761	8	3656	rs2395904	G	T	0.2657	|| id:ebi-a-GCST90001409	TRUE	reported	igd	Naive-mature B cell AC	BC_Trait28	B cell	GCST90001409	Absolute count	0.00743626906770629	27.3757002463475
ebi-a-GCST90001409	0.1251	4.59505e-07	70193536	0.02477	8	3656	rs283340	C	T	0.5621	|| id:ebi-a-GCST90001409	TRUE	reported	igd	Naive-mature B cell AC	BC_Trait28	B cell	GCST90001409	Absolute count	0.00692846381758692	25.4932357509563
ebi-a-GCST90001409	0.7902	3.91796e-06	125485345	0.1709	10	3656	rs189761842	T	C	0.0055	|| id:ebi-a-GCST90001409	TRUE	reported	igd	Naive-mature B cell AC	BC_Trait28	B cell	GCST90001409	Absolute count	0.00581368529341524	21.3674295732071
ebi-a-GCST90001409	-0.4129	8.12905e-06	33779474	0.09241	10	3656	rs117344365	A	G	0.0178	|| id:ebi-a-GCST90001409	TRUE	reported	igd	Naive-mature B cell AC	BC_Trait28	B cell	GCST90001409	Absolute count	0.00543100937617391	19.9532746824251
ebi-a-GCST90001409	0.138	9.06797e-07	119980729	0.02805	11	3656	rs12799241	A	G	0.2619	|| id:ebi-a-GCST90001409	TRUE	reported	igd	Naive-mature B cell AC	BC_Trait28	B cell	GCST90001409	Absolute count	0.00657688902332763	24.1910543711958
ebi-a-GCST90001409	0.1183	8.96004e-06	6499533	0.0266	12	3656	rs2286599	A	G	0.32	|| id:ebi-a-GCST90001409	TRUE	reported	igd	Naive-mature B cell AC	BC_Trait28	B cell	GCST90001409	Absolute count	0.0053809234479283	19.7682658037181
ebi-a-GCST90001409	0.1702	2.84499e-06	67638132	0.0363	12	3656	rs58114937	G	A	0.1302	|| id:ebi-a-GCST90001409	TRUE	reported	igd	Naive-mature B cell AC	BC_Trait28	B cell	GCST90001409	Absolute count	0.00597717582001816	21.9719305382789
ebi-a-GCST90001409	-0.1163	3.62602e-06	71534535	0.02507	13	3656	rs9564767	G	A	0.6075	|| id:ebi-a-GCST90001409	TRUE	reported	igd	Naive-mature B cell AC	BC_Trait28	B cell	GCST90001409	Absolute count	0.00585188345938075	21.5086482635846
ebi-a-GCST90001409	-0.1229	5.33495e-06	22954777	0.02697	14	3656	rs3811215	T	G	0.3032	|| id:ebi-a-GCST90001409	TRUE	reported	igd	Naive-mature B cell AC	BC_Trait28	B cell	GCST90001409	Absolute count	0.0056477562372457	20.754115476024
ebi-a-GCST90001409	-0.1886	5.33703e-06	60878804	0.04138	15	3656	rs76263497	A	G	0.0989	|| id:ebi-a-GCST90001409	TRUE	reported	igd	Naive-mature B cell AC	BC_Trait28	B cell	GCST90001409	Absolute count	0.00564983244548339	20.7617883814199
ebi-a-GCST90001409	1.819	7.65297e-06	84305239	0.4058	16	3656	rs143176410	C	G	0.001	|| id:ebi-a-GCST90001409	TRUE	reported	igd	Naive-mature B cell AC	BC_Trait28	B cell	GCST90001409	Absolute count	0.00546581391334033	20.0818476818104
ebi-a-GCST90001409	-0.3088	4.341e-06	7316027	0.06711	17	3656	rs77983244	A	G	0.0325	|| id:ebi-a-GCST90001409	TRUE	reported	igd	Naive-mature B cell AC	BC_Trait28	B cell	GCST90001409	Absolute count	0.00575792569762941	21.1613057251682
ebi-a-GCST90001409	-0.1605	2.34601e-08	38038391	0.02868	17	3656	rs62067029	T	A	0.4148	|| id:ebi-a-GCST90001409	TRUE	reported	igd	Naive-mature B cell AC	BC_Trait28	B cell	GCST90001409	Absolute count	0.00849339270991253	31.3007061514623
ebi-a-GCST90001409	0.1382	3.31002e-06	53848484	0.02968	19	3656	rs62115322	G	C	0.2083	|| id:ebi-a-GCST90001409	TRUE	reported	igd	Naive-mature B cell AC	BC_Trait28	B cell	GCST90001409	Absolute count	0.00589541230855077	21.6695877296672
ebi-a-GCST90001409	-0.2347	1.08201e-06	59926554	0.04805	20	3656	rs34764986	C	T	0.0699	|| id:ebi-a-GCST90001409	TRUE	reported	igd	Naive-mature B cell AC	BC_Trait28	B cell	GCST90001409	Absolute count	0.00648348186154575	23.8452429220575
