# Supplementary material for: An exploration of the causal relationship between 731 immunophenotypes and osteoporosis: a bidirectional Mendelian randomized study
Source: Front Endocrinol (Lausanne). 2024 Jul 17;15:1341002. doi: 10.3389/fendo.2024.1341002 (PMC11288873; doi:10.3389/fendo.2024.1341002)
Supplement: Supplementary File 7 — Removal of weak IVs and F-statistics. [file DataSheet_7.zip › Supplementary file 7/731Removing weak instrumental variables/ebi-a-GCST90001410.csv]

id.exposure	samplesize.exposure	pval.exposure	chr.exposure	beta.exposure	pos.exposure	se.exposure	SNP	effect_allele.exposure	other_allele.exposure	eaf.exposure	exposure	mr_keep.exposure	pval_origin.exposure	data_source.exposure	Trait	Statistical_trait_name	Panel	CatalogID	Trait_type	R2	F
ebi-a-GCST90001410	3657	1.494e-08	1	-0.1407	213100225	0.02479	rs2792563	A	G	0.567	|| id:ebi-a-GCST90001410	TRUE	reported	igd	IgD- CD38br %B cell	BC_Trait3	B cell	GCST90001410	Relative count	0.00873175167848621	32.1956770419179
ebi-a-GCST90001410	3657	7.79399e-06	2	-0.1078	216542855	0.02407	rs1250061	A	T	0.5554	|| id:ebi-a-GCST90001410	TRUE	reported	igd	IgD- CD38br %B cell	BC_Trait3	B cell	GCST90001410	Relative count	0.00545487588304556	20.046924839367
ebi-a-GCST90001410	3657	9.60993e-07	3	0.1185	125894785	0.02414	rs12636371	A	G	0.4619	|| id:ebi-a-GCST90001410	TRUE	reported	igd	IgD- CD38br %B cell	BC_Trait3	B cell	GCST90001410	Relative count	0.00654613432748698	24.0837766037261
ebi-a-GCST90001410	3657	1.883e-06	3	0.3884	11244825	0.08136	rs12493961	G	A	0.0219	|| id:ebi-a-GCST90001410	TRUE	reported	igd	IgD- CD38br %B cell	BC_Trait3	B cell	GCST90001410	Relative count	0.00619317819226556	22.7771291120297
ebi-a-GCST90001410	3657	8.55894e-06	3	0.1247	28830276	0.02799	rs13075403	G	A	0.7616	|| id:ebi-a-GCST90001410	TRUE	reported	igd	IgD- CD38br %B cell	BC_Trait3	B cell	GCST90001410	Relative count	0.00539822991406908	19.8376183607815
ebi-a-GCST90001410	3657	6.1e-06	4	0.3165	55386841	0.06988	rs11938966	A	C	0.0294	|| id:ebi-a-GCST90001410	TRUE	reported	igd	IgD- CD38br %B cell	BC_Trait3	B cell	GCST90001410	Relative count	0.00557811354106494	20.5023695377347
ebi-a-GCST90001410	3657	3.21699e-06	5	0.4094	92965344	0.08778	rs76912165	G	A	0.0209	|| id:ebi-a-GCST90001410	TRUE	reported	igd	IgD- CD38br %B cell	BC_Trait3	B cell	GCST90001410	Relative count	0.00591294692699619	21.7403706761524
ebi-a-GCST90001410	3657	3.39899e-06	6	-0.5032	107939307	0.1082	rs139843122	T	A	0.0123	|| id:ebi-a-GCST90001410	TRUE	reported	igd	IgD- CD38br %B cell	BC_Trait3	B cell	GCST90001410	Relative count	0.00587950562393905	21.6166884970868
ebi-a-GCST90001410	3657	2.037e-07	7	-0.3437	106306631	0.06603	rs148377259	C	T	0.034	|| id:ebi-a-GCST90001410	TRUE	reported	igd	IgD- CD38br %B cell	BC_Trait3	B cell	GCST90001410	Relative count	0.00735437451929214	27.0793908500785
ebi-a-GCST90001410	3657	5.46298e-06	7	-0.1235	57550983	0.02712	rs13235778	A	G	0.2801	|| id:ebi-a-GCST90001410	TRUE	reported	igd	IgD- CD38br %B cell	BC_Trait3	B cell	GCST90001410	Relative count	0.00563863298023745	20.7260702460077
ebi-a-GCST90001410	3657	1.38599e-06	7	-0.118	68026886	0.0244	rs10270812	C	T	0.5103	|| id:ebi-a-GCST90001410	TRUE	reported	igd	IgD- CD38br %B cell	BC_Trait3	B cell	GCST90001410	Relative count	0.00635463794007648	23.3747396785804
ebi-a-GCST90001410	3657	7.33297e-06	8	0.44	15730211	0.098	rs188550599	G	A	0.0142	|| id:ebi-a-GCST90001410	TRUE	reported	igd	IgD- CD38br %B cell	BC_Trait3	B cell	GCST90001410	Relative count	0.005482023324197	20.1472429054661
ebi-a-GCST90001410	3657	3.63898e-07	8	0.3227	16074805	0.06331	rs138542577	C	G	0.0376	|| id:ebi-a-GCST90001410	TRUE	reported	igd	IgD- CD38br %B cell	BC_Trait3	B cell	GCST90001410	Relative count	0.00705429867371831	25.9666380729594
ebi-a-GCST90001410	3657	2.76102e-06	8	-0.6636	109663198	0.1413	rs137930158	C	G	0.007	|| id:ebi-a-GCST90001410	TRUE	reported	igd	IgD- CD38br %B cell	BC_Trait3	B cell	GCST90001410	Relative count	0.00599503913594209	22.0440228213962
ebi-a-GCST90001410	3657	8.53002e-06	11	0.2024	97765784	0.04541	rs113087021	A	T	0.0766	|| id:ebi-a-GCST90001410	TRUE	reported	igd	IgD- CD38br %B cell	BC_Trait3	B cell	GCST90001410	Relative count	0.00540306470953942	19.8554819672749
ebi-a-GCST90001410	3657	6.44496e-07	11	0.1745	127827727	0.03499	rs478251	C	A	0.1333	|| id:ebi-a-GCST90001410	TRUE	reported	igd	IgD- CD38br %B cell	BC_Trait3	B cell	GCST90001410	Relative count	0.00675513983589167	24.8579550626667
ebi-a-GCST90001410	3657	4.39805e-06	11	-0.1152	113975210	0.02506	rs238926	A	G	0.369	|| id:ebi-a-GCST90001410	TRUE	reported	igd	IgD- CD38br %B cell	BC_Trait3	B cell	GCST90001410	Relative count	0.00574533690973421	21.1205510867914
ebi-a-GCST90001410	3657	4.43803e-06	16	-0.1257	59859266	0.02735	rs7185719	G	C	0.732	|| id:ebi-a-GCST90001410	TRUE	reported	igd	IgD- CD38br %B cell	BC_Trait3	B cell	GCST90001410	Relative count	0.00574287870890467	21.1114622481051
ebi-a-GCST90001410	3657	3.95103e-06	22	0.1701	45016637	0.0368	rs11705673	G	C	0.12	|| id:ebi-a-GCST90001410	TRUE	reported	igd	IgD- CD38br %B cell	BC_Trait3	B cell	GCST90001410	Relative count	0.00580842130421642	21.3538118023098
