# Supplementary material for: An exploration of the causal relationship between 731 immunophenotypes and osteoporosis: a bidirectional Mendelian randomized study
Source: Front Endocrinol (Lausanne). 2024 Jul 17;15:1341002. doi: 10.3389/fendo.2024.1341002 (PMC11288873; doi:10.3389/fendo.2024.1341002)
Supplement: Supplementary File 7 — Removal of weak IVs and F-statistics. [file DataSheet_7.zip › Supplementary file 7/731Removing weak instrumental variables/ebi-a-GCST90001411.csv]

id.exposure	chr.exposure	pos.exposure	samplesize.exposure	se.exposure	beta.exposure	pval.exposure	SNP	effect_allele.exposure	other_allele.exposure	eaf.exposure	exposure	mr_keep.exposure	pval_origin.exposure	data_source.exposure	Trait	Statistical_trait_name	Panel	CatalogID	Trait_type	R2	F
ebi-a-GCST90001411	1	8009985	3657	0.08737	-0.4552	1.99402e-07	rs75766272	T	C	0.0201	|| id:ebi-a-GCST90001411	TRUE	reported	igd	IgD+ CD24+ %B cell	BC_Trait31	B cell	GCST90001411	Relative count	0.00736789103453422	27.129529145787
ebi-a-GCST90001411	1	230130712	3657	0.03015	-0.1336	9.70197e-06	rs11584183	C	T	0.2311	|| id:ebi-a-GCST90001411	TRUE	reported	igd	IgD+ CD24+ %B cell	BC_Trait31	B cell	GCST90001411	Relative count	0.00534057141311429	19.6245950663379
ebi-a-GCST90001411	2	73679013	3657	0.063	0.2797	9.25295e-06	rs45608038	G	A	0.0421	|| id:ebi-a-GCST90001411	TRUE	reported	igd	IgD+ CD24+ %B cell	BC_Trait31	B cell	GCST90001411	Relative count	0.00536098220037749	19.7000012986894
ebi-a-GCST90001411	3	4408435	3657	0.08216	0.3685	7.49307e-06	rs6781675	C	G	0.0235	|| id:ebi-a-GCST90001411	TRUE	reported	igd	IgD+ CD24+ %B cell	BC_Trait31	B cell	GCST90001411	Relative count	0.00547074817701343	20.1055771364511
ebi-a-GCST90001411	5	175234476	3657	0.02723	-0.1214	8.45999e-06	rs11134931	A	G	0.6924	|| id:ebi-a-GCST90001411	TRUE	reported	igd	IgD+ CD24+ %B cell	BC_Trait31	B cell	GCST90001411	Relative count	0.00540583811611094	19.865729230665
ebi-a-GCST90001411	6	32553200	3657	0.09069	0.4368	1.52398e-06	rs34418535	G	A	0.064	|| id:ebi-a-GCST90001411	TRUE	reported	igd	IgD+ CD24+ %B cell	BC_Trait31	B cell	GCST90001411	Relative count	0.00630340622676341	23.1850948299394
ebi-a-GCST90001411	6	133003242	3657	0.0367	-0.1674	5.27898e-06	rs45575344	C	T	0.1333	|| id:ebi-a-GCST90001411	TRUE	reported	igd	IgD+ CD24+ %B cell	BC_Trait31	B cell	GCST90001411	Relative count	0.00565705000102865	20.7941513074348
ebi-a-GCST90001411	6	169106376	3657	0.06299	-0.2834	7.04693e-06	rs147867176	T	A	0.0418	|| id:ebi-a-GCST90001411	TRUE	reported	igd	IgD+ CD24+ %B cell	BC_Trait31	B cell	GCST90001411	Relative count	0.00550470749231649	20.2310720181326
ebi-a-GCST90001411	6	42013868	3657	0.02675	-0.1237	3.92103e-06	rs9369326	C	T	0.3121	|| id:ebi-a-GCST90001411	TRUE	reported	igd	IgD+ CD24+ %B cell	BC_Trait31	B cell	GCST90001411	Relative count	0.0058134607539155	21.3724469370448
ebi-a-GCST90001411	7	66493985	3657	0.02875	-0.1289	7.625e-06	rs7457479	C	T	0.2762	|| id:ebi-a-GCST90001411	TRUE	reported	igd	IgD+ CD24+ %B cell	BC_Trait31	B cell	GCST90001411	Relative count	0.00546669078703131	20.0905838361627
ebi-a-GCST90001411	9	21576571	3657	0.09145	-0.4312	2.51102e-06	rs62562996	A	G	0.0172	|| id:ebi-a-GCST90001411	TRUE	reported	igd	IgD+ CD24+ %B cell	BC_Trait31	B cell	GCST90001411	Relative count	0.00604272515049351	22.220432390716
ebi-a-GCST90001411	12	2866164	3657	0.1031	-0.4808	3.23601e-06	rs112570989	T	C	0.0149	|| id:ebi-a-GCST90001411	TRUE	reported	igd	IgD+ CD24+ %B cell	BC_Trait31	B cell	GCST90001411	Relative count	0.00591168920939168	21.7357188750586
ebi-a-GCST90001411	13	108993494	3657	0.027	0.1313	1.20301e-06	rs12874404	G	A	0.3257	|| id:ebi-a-GCST90001411	TRUE	reported	igd	IgD+ CD24+ %B cell	BC_Trait31	B cell	GCST90001411	Relative count	0.00642506595379849	23.6354755503942
ebi-a-GCST90001411	13	51367583	3657	0.02683	-0.1353	4.79204e-07	rs7988851	T	C	0.3266	|| id:ebi-a-GCST90001411	TRUE	reported	igd	IgD+ CD24+ %B cell	BC_Trait31	B cell	GCST90001411	Relative count	0.00690589058730078	25.4165540378761
ebi-a-GCST90001411	13	50147180	3657	0.08918	0.4747	1.07999e-07	rs76477280	G	A	0.0206	|| id:ebi-a-GCST90001411	TRUE	reported	igd	IgD+ CD24+ %B cell	BC_Trait31	B cell	GCST90001411	Relative count	0.00768823601766032	28.3182198019861
ebi-a-GCST90001411	13	70325772	3657	0.09065	0.4126	5.50402e-06	rs145371905	T	G	0.0194	|| id:ebi-a-GCST90001411	TRUE	reported	igd	IgD+ CD24+ %B cell	BC_Trait31	B cell	GCST90001411	Relative count	0.00563306218908224	20.7054775437542
ebi-a-GCST90001411	14	96205838	3657	0.05855	0.2816	1.567e-06	rs77762131	C	G	0.045	|| id:ebi-a-GCST90001411	TRUE	reported	igd	IgD+ CD24+ %B cell	BC_Trait31	B cell	GCST90001411	Relative count	0.00628561991806018	23.1192596796431
ebi-a-GCST90001411	14	65673804	3657	0.05457	0.2453	7.14595e-06	rs78269238	T	C	0.0582	|| id:ebi-a-GCST90001411	TRUE	reported	igd	IgD+ CD24+ %B cell	BC_Trait31	B cell	GCST90001411	Relative count	0.00549501890859155	20.1952674876106
ebi-a-GCST90001411	14	93256694	3657	0.02707	-0.1204	9.00306e-06	rs35130455	A	T	0.704	|| id:ebi-a-GCST90001411	TRUE	reported	igd	IgD+ CD24+ %B cell	BC_Trait31	B cell	GCST90001411	Relative count	0.00538032546548088	19.771466501038
ebi-a-GCST90001411	16	4127619	3657	0.02634	0.1207	4.73097e-06	rs17256322	A	T	0.3234	|| id:ebi-a-GCST90001411	TRUE	reported	igd	IgD+ CD24+ %B cell	BC_Trait31	B cell	GCST90001411	Relative count	0.0057091503631652	20.9867611524238
ebi-a-GCST90001411	18	23575118	3657	0.06339	0.2862	6.54395e-06	rs144479315	T	A	0.0418	|| id:ebi-a-GCST90001411	TRUE	reported	igd	IgD+ CD24+ %B cell	BC_Trait31	B cell	GCST90001411	Relative count	0.00554317675179275	20.373243517628
