# Supplementary material for: An exploration of the causal relationship between 731 immunophenotypes and osteoporosis: a bidirectional Mendelian randomized study
Source: Front Endocrinol (Lausanne). 2024 Jul 17;15:1341002. doi: 10.3389/fendo.2024.1341002 (PMC11288873; doi:10.3389/fendo.2024.1341002)
Supplement: Supplementary File 7 — Removal of weak IVs and F-statistics. [file DataSheet_7.zip › Supplementary file 7/731Removing weak instrumental variables/ebi-a-GCST90001412.csv]

id.exposure	pval.exposure	beta.exposure	se.exposure	chr.exposure	pos.exposure	samplesize.exposure	SNP	effect_allele.exposure	other_allele.exposure	eaf.exposure	exposure	mr_keep.exposure	pval_origin.exposure	data_source.exposure	Trait	Statistical_trait_name	Panel	CatalogID	Trait_type	R2	F
ebi-a-GCST90001412	1.16899e-06	-0.1868	0.03837	2	237195419	3656	rs7586359	G	T	0.8907	|| id:ebi-a-GCST90001412	TRUE	reported	igd	IgD+ CD24+ AC	BC_Trait32	B cell	GCST90001412	Absolute count	0.00644106367016453	23.6882240098619
ebi-a-GCST90001412	7.519e-06	0.1323	0.0295	3	182760073	3656	rs10513789	G	T	0.2261	|| id:ebi-a-GCST90001412	TRUE	reported	igd	IgD+ CD24+ AC	BC_Trait32	B cell	GCST90001412	Absolute count	0.00547125315775366	20.1019418512626
ebi-a-GCST90001412	3.304e-06	-0.1191	0.02557	4	156739300	3656	rs13132141	A	G	0.6385	|| id:ebi-a-GCST90001412	TRUE	reported	igd	IgD+ CD24+ AC	BC_Trait32	B cell	GCST90001412	Absolute count	0.0058991079472965	21.6832522853008
ebi-a-GCST90001412	1.508e-06	-0.3012	0.06251	5	148456360	3656	rs147556975	T	C	0.039	|| id:ebi-a-GCST90001412	TRUE	reported	igd	IgD+ CD24+ AC	BC_Trait32	B cell	GCST90001412	Absolute count	0.00631037986928553	23.2045576156226
ebi-a-GCST90001412	3.07999e-06	0.197	0.04215	5	4700587	3656	rs4702913	C	A	0.9123	|| id:ebi-a-GCST90001412	TRUE	reported	igd	IgD+ CD24+ AC	BC_Trait32	B cell	GCST90001412	Absolute count	0.0059394189429825	21.8323080416094
ebi-a-GCST90001412	7.85507e-06	0.1176	0.02628	5	74257985	3656	rs10942726	G	A	0.3155	|| id:ebi-a-GCST90001412	TRUE	reported	igd	IgD+ CD24+ AC	BC_Trait32	B cell	GCST90001412	Absolute count	0.00544735291092156	20.013648945348
ebi-a-GCST90001412	9.7089e-06	0.2175	0.0491	7	63248560	3656	rs144607178	T	C	0.0636	|| id:ebi-a-GCST90001412	TRUE	reported	igd	IgD+ CD24+ AC	BC_Trait32	B cell	GCST90001412	Absolute count	0.00533856617638557	19.6118198063886
ebi-a-GCST90001412	6.46606e-06	-0.1304	0.02887	10	85446387	3656	rs10749417	T	A	0.2247	|| id:ebi-a-GCST90001412	TRUE	reported	igd	IgD+ CD24+ AC	BC_Trait32	B cell	GCST90001412	Absolute count	0.0055493061244373	20.3903166879697
ebi-a-GCST90001412	5.67296e-06	-0.1831	0.04029	12	23968609	3656	rs11047113	C	A	0.1027	|| id:ebi-a-GCST90001412	TRUE	reported	igd	IgD+ CD24+ AC	BC_Trait32	B cell	GCST90001412	Absolute count	0.00561732454148988	20.6416547483992
ebi-a-GCST90001412	2.14299e-07	0.3121	0.06005	13	108710731	3656	rs183466766	A	G	0.0402	|| id:ebi-a-GCST90001412	TRUE	reported	igd	IgD+ CD24+ AC	BC_Trait32	B cell	GCST90001412	Absolute count	0.00733429450693237	26.9975198901621
ebi-a-GCST90001412	5.22998e-07	0.3005	0.05978	13	108488351	3656	rs139981802	C	T	0.0418	|| id:ebi-a-GCST90001412	TRUE	reported	igd	IgD+ CD24+ AC	BC_Trait32	B cell	GCST90001412	Absolute count	0.00686403758061986	25.2545414411181
ebi-a-GCST90001412	1.91898e-06	1.819	0.3815	13	46224092	3656	rs557577736	G	A	0.001	|| id:ebi-a-GCST90001412	TRUE	reported	igd	IgD+ CD24+ AC	BC_Trait32	B cell	GCST90001412	Absolute count	0.00617984986706302	22.7215874132032
ebi-a-GCST90001412	1.02101e-06	0.4292	0.08767	13	70325772	3656	rs145371905	T	G	0.0194	|| id:ebi-a-GCST90001412	TRUE	reported	igd	IgD+ CD24+ AC	BC_Trait32	B cell	GCST90001412	Absolute count	0.00651288582777147	23.9540951011785
ebi-a-GCST90001412	3.926e-06	-0.1608	0.03478	13	114873368	3656	rs9314892	G	A	0.8553	|| id:ebi-a-GCST90001412	TRUE	reported	igd	IgD+ CD24+ AC	BC_Trait32	B cell	GCST90001412	Absolute count	0.00581266072449856	21.3636418894609
ebi-a-GCST90001412	5.61824e-14	0.1963	0.02601	13	108993494	3656	rs12874404	G	A	0.3256	|| id:ebi-a-GCST90001412	TRUE	reported	igd	IgD+ CD24+ AC	BC_Trait32	B cell	GCST90001412	Absolute count	0.0153405093239343	56.9275181932884
ebi-a-GCST90001412	4.05005e-07	0.4428	0.08724	13	50212885	3656	rs73192651	T	C	0.02	|| id:ebi-a-GCST90001412	TRUE	reported	igd	IgD+ CD24+ AC	BC_Trait32	B cell	GCST90001412	Absolute count	0.00699726254258373	25.7481639940569
ebi-a-GCST90001412	3.565e-06	-0.1136	0.02446	14	94936964	3656	rs8014978	C	T	0.5737	|| id:ebi-a-GCST90001412	TRUE	reported	igd	IgD+ CD24+ AC	BC_Trait32	B cell	GCST90001412	Absolute count	0.005865200282824	21.5578831357035
ebi-a-GCST90001412	3.22404e-07	0.291	0.05685	14	96205838	3656	rs77762131	C	G	0.045	|| id:ebi-a-GCST90001412	TRUE	reported	igd	IgD+ CD24+ AC	BC_Trait32	B cell	GCST90001412	Absolute count	0.0071156978283713	26.1870993508509
ebi-a-GCST90001412	5.79696e-06	-0.1118	0.02462	15	63290645	3656	rs12595433	A	G	0.4579	|| id:ebi-a-GCST90001412	TRUE	reported	igd	IgD+ CD24+ AC	BC_Trait32	B cell	GCST90001412	Absolute count	0.00560865412677135	20.6096143779546
ebi-a-GCST90001412	4.67897e-06	-0.1821	0.03971	16	8963501	3656	rs880312	A	G	0.1034	|| id:ebi-a-GCST90001412	TRUE	reported	igd	IgD+ CD24+ AC	BC_Trait32	B cell	GCST90001412	Absolute count	0.00571903894302919	21.0175685910889
ebi-a-GCST90001412	2.83302e-07	-0.125	0.02429	17	2716535	3656	rs11653761	T	G	0.592	|| id:ebi-a-GCST90001412	TRUE	reported	igd	IgD+ CD24+ AC	BC_Trait32	B cell	GCST90001412	Absolute count	0.00719157909806894	26.4683794688921
ebi-a-GCST90001412	8.81089e-06	-0.2566	0.05765	19	14993354	3656	rs7254039	A	G	0.0435	|| id:ebi-a-GCST90001412	TRUE	reported	igd	IgD+ CD24+ AC	BC_Trait32	B cell	GCST90001412	Absolute count	0.00538966116631223	19.8005401037742
ebi-a-GCST90001412	1.46501e-06	-0.4122	0.08546	22	44688150	3656	rs9614226	G	T	0.9792	|| id:ebi-a-GCST90001412	TRUE	reported	igd	IgD+ CD24+ AC	BC_Trait32	B cell	GCST90001412	Absolute count	0.00632308776798914	23.2515845138583
