# Supplementary material for: An exploration of the causal relationship between 731 immunophenotypes and osteoporosis: a bidirectional Mendelian randomized study
Source: Front Endocrinol (Lausanne). 2024 Jul 17;15:1341002. doi: 10.3389/fendo.2024.1341002 (PMC11288873; doi:10.3389/fendo.2024.1341002)
Supplement: Supplementary File 7 — Removal of weak IVs and F-statistics. [file DataSheet_7.zip › Supplementary file 7/731Removing weak instrumental variables/ebi-a-GCST90001413.csv]

id.exposure	beta.exposure	pos.exposure	chr.exposure	pval.exposure	se.exposure	samplesize.exposure	SNP	effect_allele.exposure	other_allele.exposure	eaf.exposure	exposure	mr_keep.exposure	pval_origin.exposure	data_source.exposure	Trait	Statistical_trait_name	Panel	CatalogID	Trait_type	R2	F
ebi-a-GCST90001413	1.055	163272701	1	2.813e-06	0.2248	3657	rs111237501	C	T	0.003	|| id:ebi-a-GCST90001413	TRUE	reported	igd	IgD- CD24- %B cell	BC_Trait33	B cell	GCST90001413	Relative count	0.00598659099529446	22.0127715477304
ebi-a-GCST90001413	0.1136	128660247	2	5.25303e-06	0.0249	3657	rs11887461	G	A	0.4754	|| id:ebi-a-GCST90001413	TRUE	reported	igd	IgD- CD24- %B cell	BC_Trait33	B cell	GCST90001413	Relative count	0.00565937136718377	20.802732737068
ebi-a-GCST90001413	-2.752	217809198	2	1.287e-06	0.5674	3657	rs13020544	A	G	4e-04	|| id:ebi-a-GCST90001413	TRUE	reported	igd	IgD- CD24- %B cell	BC_Trait33	B cell	GCST90001413	Relative count	0.00639158394643708	23.5115151469975
ebi-a-GCST90001413	-2.77	215618238	2	1.087e-06	0.5672	3657	rs145137909	A	G	4e-04	|| id:ebi-a-GCST90001413	TRUE	reported	igd	IgD- CD24- %B cell	BC_Trait33	B cell	GCST90001413	Relative count	0.00647946252594251	23.8368857402087
ebi-a-GCST90001413	-0.6384	83018399	4	2.75797e-06	0.136	3657	rs114209430	C	T	0.0085	|| id:ebi-a-GCST90001413	TRUE	reported	igd	IgD- CD24- %B cell	BC_Trait33	B cell	GCST90001413	Relative count	0.00598927219739374	22.0226897649954
ebi-a-GCST90001413	0.3561	113331648	4	2.256e-06	0.07517	3657	rs17044633	G	A	0.0286	|| id:ebi-a-GCST90001413	TRUE	reported	igd	IgD- CD24- %B cell	BC_Trait33	B cell	GCST90001413	Relative count	0.00609920072674424	22.4293799467217
ebi-a-GCST90001413	-1.841	62072324	5	2.25102e-06	0.3885	3657	rs183821560	A	G	0.0016	|| id:ebi-a-GCST90001413	TRUE	reported	igd	IgD- CD24- %B cell	BC_Trait33	B cell	GCST90001413	Relative count	0.00610298016924081	22.4433639235315
ebi-a-GCST90001413	0.2678	107155687	6	1.274e-06	0.0552	3657	rs9398107	G	A	0.0555	|| id:ebi-a-GCST90001413	TRUE	reported	igd	IgD- CD24- %B cell	BC_Trait33	B cell	GCST90001413	Relative count	0.00639487196697127	23.5236880123097
ebi-a-GCST90001413	-0.1605	2651996	7	9.03608e-06	0.03611	3657	rs73045003	T	C	0.1396	|| id:ebi-a-GCST90001413	TRUE	reported	igd	IgD- CD24- %B cell	BC_Trait33	B cell	GCST90001413	Relative count	0.00537316661744133	19.7450172543198
ebi-a-GCST90001413	-0.3971	112881828	8	3.76296e-06	0.08574	3657	rs76377003	G	A	0.0219	|| id:ebi-a-GCST90001413	TRUE	reported	igd	IgD- CD24- %B cell	BC_Trait33	B cell	GCST90001413	Relative count	0.00583133412462747	21.4385415242862
ebi-a-GCST90001413	0.4712	28462184	10	2.97201e-06	0.1007	3657	rs112898282	C	T	0.0152	|| id:ebi-a-GCST90001413	TRUE	reported	igd	IgD- CD24- %B cell	BC_Trait33	B cell	GCST90001413	Relative count	0.00595160623405206	21.8833619387973
ebi-a-GCST90001413	0.1908	103731395	12	1.43199e-07	0.03619	3657	rs7966251	A	G	0.1349	|| id:ebi-a-GCST90001413	TRUE	reported	igd	IgD- CD24- %B cell	BC_Trait33	B cell	GCST90001413	Relative count	0.0075433827781494	27.7806239342882
ebi-a-GCST90001413	0.466	103946237	14	8.83792e-06	0.1047	3657	rs142305616	C	A	0.0148	|| id:ebi-a-GCST90001413	TRUE	reported	igd	IgD- CD24- %B cell	BC_Trait33	B cell	GCST90001413	Relative count	0.00538774849418495	19.7988921978716
ebi-a-GCST90001413	0.146	6107421	16	5.38295e-06	0.03204	3657	rs7198605	T	C	0.182	|| id:ebi-a-GCST90001413	TRUE	reported	igd	IgD- CD24- %B cell	BC_Trait33	B cell	GCST90001413	Relative count	0.00564594684074718	20.7531066397996
ebi-a-GCST90001413	0.1597	29387367	18	5.36402e-06	0.03505	3657	rs35192093	T	C	0.1593	|| id:ebi-a-GCST90001413	TRUE	reported	igd	IgD- CD24- %B cell	BC_Trait33	B cell	GCST90001413	Relative count	0.00564482348923169	20.7489540362627
ebi-a-GCST90001413	-0.2029	19073798	19	4.27297e-06	0.04406	3657	rs8109503	A	T	0.0919	|| id:ebi-a-GCST90001413	TRUE	reported	igd	IgD- CD24- %B cell	BC_Trait33	B cell	GCST90001413	Relative count	0.00576552640778964	21.1952005087226
ebi-a-GCST90001413	-0.3098	41777449	20	8.163e-07	0.06272	3657	rs6073000	C	T	0.959	|| id:ebi-a-GCST90001413	TRUE	reported	igd	IgD- CD24- %B cell	BC_Trait33	B cell	GCST90001413	Relative count	0.00662732057451462	24.384460335531
ebi-a-GCST90001413	-0.2776	27642688	22	7.95591e-06	0.06207	3657	rs115218594	A	G	0.0421	|| id:ebi-a-GCST90001413	TRUE	reported	igd	IgD- CD24- %B cell	BC_Trait33	B cell	GCST90001413	Relative count	0.00543978275321155	19.9911534949871
