# Supplementary material for: An exploration of the causal relationship between 731 immunophenotypes and osteoporosis: a bidirectional Mendelian randomized study
Source: Front Endocrinol (Lausanne). 2024 Jul 17;15:1341002. doi: 10.3389/fendo.2024.1341002 (PMC11288873; doi:10.3389/fendo.2024.1341002)
Supplement: Supplementary File 7 — Removal of weak IVs and F-statistics. [file DataSheet_7.zip › Supplementary file 7/731Removing weak instrumental variables/ebi-a-GCST90001414.csv]

id.exposure	beta.exposure	pos.exposure	se.exposure	samplesize.exposure	chr.exposure	pval.exposure	SNP	effect_allele.exposure	other_allele.exposure	eaf.exposure	exposure	mr_keep.exposure	pval_origin.exposure	data_source.exposure	Trait	Statistical_trait_name	Panel	CatalogID	Trait_type	R2	F
ebi-a-GCST90001414	0.2344	41379583	0.05087	3656	1	4.19701e-06	rs72953104	G	C	0.0643	|| id:ebi-a-GCST90001414	TRUE	reported	igd	IgD- CD24- AC	BC_Trait34	B cell	GCST90001414	Absolute count	0.00577391922326234	21.2204258666378
ebi-a-GCST90001414	1.052	163272701	0.2261	3656	1	3.34703e-06	rs111237501	C	T	0.003	|| id:ebi-a-GCST90001414	TRUE	reported	igd	IgD- CD24- AC	BC_Trait34	B cell	GCST90001414	Absolute count	0.00588654030279297	21.6367840678437
ebi-a-GCST90001414	0.2343	79806712	0.05149	3656	2	5.50896e-06	rs114114265	A	G	0.0647	|| id:ebi-a-GCST90001414	TRUE	reported	igd	IgD- CD24- AC	BC_Trait34	B cell	GCST90001414	Absolute count	0.00563170471022951	20.6947959912397
ebi-a-GCST90001414	0.1425	29345411	0.03201	3656	3	8.8481e-06	rs7615875	C	T	0.1956	|| id:ebi-a-GCST90001414	TRUE	reported	igd	IgD- CD24- AC	BC_Trait34	B cell	GCST90001414	Absolute count	0.00539143517895442	19.8070928008186
ebi-a-GCST90001414	0.2069	191888629	0.04589	3656	3	6.76893e-06	rs76499400	T	G	0.0792	|| id:ebi-a-GCST90001414	TRUE	reported	igd	IgD- CD24- AC	BC_Trait34	B cell	GCST90001414	Absolute count	0.0055293065472868	20.3164218481282
ebi-a-GCST90001414	0.1246	25767183	0.02682	3656	4	3.53403e-06	rs4697616	A	G	0.6779	|| id:ebi-a-GCST90001414	TRUE	reported	igd	IgD- CD24- AC	BC_Trait34	B cell	GCST90001414	Absolute count	0.00586889061225177	21.5715272308249
ebi-a-GCST90001414	0.3458	113331648	0.07605	3656	4	5.62406e-06	rs17044633	G	A	0.0286	|| id:ebi-a-GCST90001414	TRUE	reported	igd	IgD- CD24- AC	BC_Trait34	B cell	GCST90001414	Absolute count	0.00562336489197458	20.6639763946615
ebi-a-GCST90001414	-0.1924	31594004	0.0432	3656	4	8.65506e-06	rs76225955	C	T	0.0909	|| id:ebi-a-GCST90001414	TRUE	reported	igd	IgD- CD24- AC	BC_Trait34	B cell	GCST90001414	Absolute count	0.00539618184932949	19.8246257631629
ebi-a-GCST90001414	0.6821	22936562	0.1488	3656	5	4.73598e-06	rs74356874	A	G	0.0066	|| id:ebi-a-GCST90001414	TRUE	reported	igd	IgD- CD24- AC	BC_Trait34	B cell	GCST90001414	Absolute count	0.00571472134818301	21.0016101561664
ebi-a-GCST90001414	-0.9851	1238442	0.2144	3656	6	4.469e-06	rs145638783	A	G	0.0033	|| id:ebi-a-GCST90001414	TRUE	reported	igd	IgD- CD24- AC	BC_Trait34	B cell	GCST90001414	Absolute count	0.00574122177116101	21.0995616143245
ebi-a-GCST90001414	0.4601	28462184	0.1017	3656	10	6.27798e-06	rs112898282	C	T	0.0152	|| id:ebi-a-GCST90001414	TRUE	reported	igd	IgD- CD24- AC	BC_Trait34	B cell	GCST90001414	Absolute count	0.00556713614276134	20.4561979043467
ebi-a-GCST90001414	0.2658	55229646	0.05994	3656	13	9.47305e-06	rs75453701	G	A	0.0464	|| id:ebi-a-GCST90001414	TRUE	reported	igd	IgD- CD24- AC	BC_Trait34	B cell	GCST90001414	Absolute count	0.00534983818882832	19.6534515275028
ebi-a-GCST90001414	-0.1482	71376322	0.03033	3656	13	1.068e-06	rs7982713	G	A	0.2157	|| id:ebi-a-GCST90001414	TRUE	reported	igd	IgD- CD24- AC	BC_Trait34	B cell	GCST90001414	Absolute count	0.00648811392184112	23.8623901763188
ebi-a-GCST90001414	0.3337	31505138	0.07236	3656	14	4.14295e-06	rs191543445	G	A	0.031	|| id:ebi-a-GCST90001414	TRUE	reported	igd	IgD- CD24- AC	BC_Trait34	B cell	GCST90001414	Absolute count	0.00578349121343551	21.2558096824261
ebi-a-GCST90001414	0.1331	54695686	0.02656	3656	15	5.69102e-07	rs496760	A	G	0.6422	|| id:ebi-a-GCST90001414	TRUE	reported	igd	IgD- CD24- AC	BC_Trait34	B cell	GCST90001414	Absolute count	0.00682214288089985	25.0993413799183
ebi-a-GCST90001414	-0.2921	63135589	0.06361	3656	17	4.54496e-06	rs421516	A	C	0.9583	|| id:ebi-a-GCST90001414	TRUE	reported	igd	IgD- CD24- AC	BC_Trait34	B cell	GCST90001414	Absolute count	0.005734669999685	21.075344323675
ebi-a-GCST90001414	-0.2323	1930174	0.05115	3656	19	5.75294e-06	rs72977632	A	T	0.0643	|| id:ebi-a-GCST90001414	TRUE	reported	igd	IgD- CD24- AC	BC_Trait34	B cell	GCST90001414	Absolute count	0.00560993376362277	20.6143430714893
ebi-a-GCST90001414	-0.146	16412842	0.0296	3656	19	8.51805e-07	rs451367	C	T	0.7674	|| id:ebi-a-GCST90001414	TRUE	reported	igd	IgD- CD24- AC	BC_Trait34	B cell	GCST90001414	Absolute count	0.00661052053488923	24.3155806798874
