# Supplementary material for: An exploration of the causal relationship between 731 immunophenotypes and osteoporosis: a bidirectional Mendelian randomized study
Source: Front Endocrinol (Lausanne). 2024 Jul 17;15:1341002. doi: 10.3389/fendo.2024.1341002 (PMC11288873; doi:10.3389/fendo.2024.1341002)
Supplement: Supplementary File 7 — Removal of weak IVs and F-statistics. [file DataSheet_7.zip › Supplementary file 7/731Removing weak instrumental variables/ebi-a-GCST90001415.csv]

id.exposure	samplesize.exposure	beta.exposure	se.exposure	pos.exposure	chr.exposure	pval.exposure	SNP	effect_allele.exposure	other_allele.exposure	eaf.exposure	exposure	mr_keep.exposure	pval_origin.exposure	data_source.exposure	Trait	Statistical_trait_name	Panel	CatalogID	Trait_type	R2	F
ebi-a-GCST90001415	3657	-0.1946	0.03983	105159724	1	1.083e-06	rs11184230	T	C	0.1095	|| id:ebi-a-GCST90001415	TRUE	reported	igd	IgD+ CD24- %B cell	BC_Trait35	B cell	GCST90001415	Relative count	0.00648506745292071	23.8576399447343
ebi-a-GCST90001415	3657	0.1263	0.02588	150860471	1	1.11199e-06	rs7412746	T	C	0.5153	|| id:ebi-a-GCST90001415	TRUE	reported	igd	IgD+ CD24- %B cell	BC_Trait35	B cell	GCST90001415	Relative count	0.00647044259625423	23.8034867841367
ebi-a-GCST90001415	3657	0.483	0.08768	8009985	1	3.86002e-08	rs75766272	T	C	0.0201	|| id:ebi-a-GCST90001415	TRUE	reported	igd	IgD+ CD24- %B cell	BC_Trait35	B cell	GCST90001415	Relative count	0.00822961192291103	30.3288260466815
ebi-a-GCST90001415	3657	-0.2927	0.06326	73679013	2	3.85496e-06	rs45608038	G	A	0.0421	|| id:ebi-a-GCST90001415	TRUE	reported	igd	IgD+ CD24- %B cell	BC_Trait35	B cell	GCST90001415	Relative count	0.0058200552492705	21.3968326844667
ebi-a-GCST90001415	3657	-0.6051	0.136	4082267	2	8.84199e-06	rs12465275	C	T	0.009	|| id:ebi-a-GCST90001415	TRUE	reported	igd	IgD+ CD24- %B cell	BC_Trait35	B cell	GCST90001415	Relative count	0.00538402366017313	19.7851300864378
ebi-a-GCST90001415	3657	-0.1728	0.03773	106579815	3	4.83905e-06	rs56335940	A	G	0.1326	|| id:ebi-a-GCST90001415	TRUE	reported	igd	IgD+ CD24- %B cell	BC_Trait35	B cell	GCST90001415	Relative count	0.00570302171369429	20.9641030987328
ebi-a-GCST90001415	3657	-0.1408	0.03125	47951945	4	6.88906e-06	rs1972883	A	G	0.7849	|| id:ebi-a-GCST90001415	TRUE	reported	igd	IgD+ CD24- %B cell	BC_Trait35	B cell	GCST90001415	Relative count	0.00552047126388642	20.2893291279191
ebi-a-GCST90001415	3657	0.2735	0.06003	11590243	4	5.36402e-06	rs35698683	G	A	0.0447	|| id:ebi-a-GCST90001415	TRUE	reported	igd	IgD+ CD24- %B cell	BC_Trait35	B cell	GCST90001415	Relative count	0.0056441021895914	20.7462876706242
ebi-a-GCST90001415	3657	0.1159	0.0255	166531345	6	5.71202e-06	rs6910508	A	G	0.4199	|| id:ebi-a-GCST90001415	TRUE	reported	igd	IgD+ CD24- %B cell	BC_Trait35	B cell	GCST90001415	Relative count	0.00561713912954296	20.6466184468501
ebi-a-GCST90001415	3657	0.3029	0.06589	75515052	8	4.42802e-06	rs533239981	C	G	0.0387	|| id:ebi-a-GCST90001415	TRUE	reported	igd	IgD+ CD24- %B cell	BC_Trait35	B cell	GCST90001415	Relative count	0.00574555665932909	21.1213635810249
ebi-a-GCST90001415	3657	-0.1439	0.03231	119323401	8	8.69201e-06	rs2450220	T	C	0.816	|| id:ebi-a-GCST90001415	TRUE	reported	igd	IgD+ CD24- %B cell	BC_Trait35	B cell	GCST90001415	Relative count	0.00539477637920167	19.8248583434946
ebi-a-GCST90001415	3657	-0.142	0.03034	8660693	9	2.97303e-06	rs7870388	G	C	0.7737	|| id:ebi-a-GCST90001415	TRUE	reported	igd	IgD+ CD24- %B cell	BC_Trait35	B cell	GCST90001415	Relative count	0.0059542484059233	21.8931350883501
ebi-a-GCST90001415	3657	0.4404	0.09513	2570753	9	3.804e-06	rs140191306	T	C	0.0179	|| id:ebi-a-GCST90001415	TRUE	reported	igd	IgD+ CD24- %B cell	BC_Trait35	B cell	GCST90001415	Relative count	0.00582635460173285	21.4201273267535
ebi-a-GCST90001415	3657	1.016	0.2269	26959594	10	7.67892e-06	rs145123647	T	C	0.003	|| id:ebi-a-GCST90001415	TRUE	reported	igd	IgD+ CD24- %B cell	BC_Trait35	B cell	GCST90001415	Relative count	0.00545279118506422	20.0392214716056
ebi-a-GCST90001415	3657	-0.2773	0.0514	65713895	14	7.29693e-08	rs116844769	A	G	0.0662	|| id:ebi-a-GCST90001415	TRUE	reported	igd	IgD+ CD24- %B cell	BC_Trait35	B cell	GCST90001415	Relative count	0.00789597477990704	29.0894776020668
ebi-a-GCST90001415	3657	1.363	0.3003	54016223	14	5.84602e-06	rs182854545	T	C	0.0018	|| id:ebi-a-GCST90001415	TRUE	reported	igd	IgD+ CD24- %B cell	BC_Trait35	B cell	GCST90001415	Relative count	0.00560165656717926	20.5893894416201
ebi-a-GCST90001415	3657	-0.1632	0.03539	77637123	17	4.13904e-06	rs73426855	C	T	0.1471	|| id:ebi-a-GCST90001415	TRUE	reported	igd	IgD+ CD24- %B cell	BC_Trait35	B cell	GCST90001415	Relative count	0.00578144088148567	21.2540454289701
ebi-a-GCST90001415	3657	-0.1247	0.02639	49451837	17	2.37197e-06	rs2159343	G	A	0.6266	|| id:ebi-a-GCST90001415	TRUE	reported	igd	IgD+ CD24- %B cell	BC_Trait35	B cell	GCST90001415	Relative count	0.00606855922787446	22.3160100063344
ebi-a-GCST90001415	3657	0.2723	0.06041	39363957	21	6.74295e-06	rs78958229	T	C	0.044	|| id:ebi-a-GCST90001415	TRUE	reported	igd	IgD+ CD24- %B cell	BC_Trait35	B cell	GCST90001415	Relative count	0.00552518014048552	20.3067317645382
ebi-a-GCST90001415	3657	-0.3021	0.06737	44492562	22	7.53095e-06	rs58706313	T	C	0.0343	|| id:ebi-a-GCST90001415	TRUE	reported	igd	IgD+ CD24- %B cell	BC_Trait35	B cell	GCST90001415	Relative count	0.00546842138510997	20.0969789118345
