# Supplementary material for: An exploration of the causal relationship between 731 immunophenotypes and osteoporosis: a bidirectional Mendelian randomized study
Source: Front Endocrinol (Lausanne). 2024 Jul 17;15:1341002. doi: 10.3389/fendo.2024.1341002 (PMC11288873; doi:10.3389/fendo.2024.1341002)
Supplement: Supplementary File 7 — Removal of weak IVs and F-statistics. [file DataSheet_7.zip › Supplementary file 7/731Removing weak instrumental variables/ebi-a-GCST90001416.csv]

id.exposure	chr.exposure	pos.exposure	pval.exposure	se.exposure	samplesize.exposure	beta.exposure	SNP	effect_allele.exposure	other_allele.exposure	eaf.exposure	exposure	mr_keep.exposure	pval_origin.exposure	data_source.exposure	Trait	Statistical_trait_name	Panel	CatalogID	Trait_type	R2	F
ebi-a-GCST90001416	4	178658413	1.21099e-06	0.06147	3656	-0.2989	rs71615254	C	A	0.0406	|| id:ebi-a-GCST90001416	TRUE	reported	igd	IgD+ CD24- AC	BC_Trait36	B cell	GCST90001416	Absolute count	0.00642568707292314	23.6313079545007
ebi-a-GCST90001416	5	158285953	3.98602e-06	0.04553	3656	-0.2103	rs17056318	C	T	0.081	|| id:ebi-a-GCST90001416	TRUE	reported	igd	IgD+ CD24- AC	BC_Trait36	B cell	GCST90001416	Absolute count	0.00580163101370729	21.3228671313368
ebi-a-GCST90001416	5	21916806	5.30506e-06	0.3297	3656	1.503	rs141108367	A	G	0.0012	|| id:ebi-a-GCST90001416	TRUE	reported	igd	IgD+ CD24- AC	BC_Trait36	B cell	GCST90001416	Absolute count	0.00565213110583521	20.7702834257495
ebi-a-GCST90001416	5	146138788	5.73099e-06	0.5765	3656	2.619	rs115150472	T	C	4e-04	|| id:ebi-a-GCST90001416	TRUE	reported	igd	IgD+ CD24- AC	BC_Trait36	B cell	GCST90001416	Absolute count	0.005613341642237	20.62693640179
ebi-a-GCST90001416	6	100821460	2.63099e-06	0.4501	3656	2.118	rs12197153	A	G	7e-04	|| id:ebi-a-GCST90001416	TRUE	reported	igd	IgD+ CD24- AC	BC_Trait36	B cell	GCST90001416	Absolute count	0.0060201219835185	22.1307555759312
ebi-a-GCST90001416	6	67039330	4.42099e-07	0.02729	3656	0.138	rs9354413	C	T	0.2964	|| id:ebi-a-GCST90001416	TRUE	reported	igd	IgD+ CD24- AC	BC_Trait36	B cell	GCST90001416	Absolute count	0.00694573000790509	25.5572109358003
ebi-a-GCST90001416	7	12847391	6.50999e-06	0.09885	3656	-0.4464	rs143397127	C	T	0.0157	|| id:ebi-a-GCST90001416	TRUE	reported	igd	IgD+ CD24- AC	BC_Trait36	B cell	GCST90001416	Absolute count	0.00554718968710318	20.382496692123
ebi-a-GCST90001416	7	87868543	8.64908e-06	0.07548	3656	0.3363	rs190448231	G	T	0.028	|| id:ebi-a-GCST90001416	TRUE	reported	igd	IgD+ CD24- AC	BC_Trait36	B cell	GCST90001416	Absolute count	0.00540047564431352	19.8404860660929
ebi-a-GCST90001416	7	77469688	2.94198e-06	0.05716	3656	-0.2677	rs34910780	T	A	0.048	|| id:ebi-a-GCST90001416	TRUE	reported	igd	IgD+ CD24- AC	BC_Trait36	B cell	GCST90001416	Absolute count	0.00596359859201782	21.9217216033213
ebi-a-GCST90001416	8	130617819	1.26e-06	0.0275	3656	-0.1335	rs2395904	G	T	0.2657	|| id:ebi-a-GCST90001416	TRUE	reported	igd	IgD+ CD24- AC	BC_Trait36	B cell	GCST90001416	Absolute count	0.00640472481083606	23.5537195507894
ebi-a-GCST90001416	8	2044843	5.02597e-06	0.04387	3656	-0.2005	rs150663332	T	C	0.084	|| id:ebi-a-GCST90001416	TRUE	reported	igd	IgD+ CD24- AC	BC_Trait36	B cell	GCST90001416	Absolute count	0.0056808471345902	20.8764111301418
ebi-a-GCST90001416	8	75563339	3.642e-07	0.08139	3656	0.4148	rs117190494	A	G	0.022	|| id:ebi-a-GCST90001416	TRUE	reported	igd	IgD+ CD24- AC	BC_Trait36	B cell	GCST90001416	Absolute count	0.00705431267302782	25.9595855405086
ebi-a-GCST90001416	10	102955294	5.63106e-06	0.02791	3656	0.1269	rs701839	G	A	0.7124	|| id:ebi-a-GCST90001416	TRUE	reported	igd	IgD+ CD24- AC	BC_Trait36	B cell	GCST90001416	Absolute count	0.00562274729119862	20.6616940864962
ebi-a-GCST90001416	10	125485345	6.72404e-06	0.1702	3656	0.7675	rs189761842	T	C	0.0055	|| id:ebi-a-GCST90001416	TRUE	reported	igd	IgD+ CD24- AC	BC_Trait36	B cell	GCST90001416	Absolute count	0.00553124141497328	20.3235707063032
ebi-a-GCST90001416	11	119980729	2.391e-06	0.02794	3656	0.132	rs12799241	A	G	0.2619	|| id:ebi-a-GCST90001416	TRUE	reported	igd	IgD+ CD24- AC	BC_Trait36	B cell	GCST90001416	Absolute count	0.0060679996218962	22.3078345500236
ebi-a-GCST90001416	12	14302579	4.43598e-06	0.08033	3656	-0.3693	rs34771848	T	C	0.023	|| id:ebi-a-GCST90001416	TRUE	reported	igd	IgD+ CD24- AC	BC_Trait36	B cell	GCST90001416	Absolute count	0.00574769219017547	21.1234785153934
ebi-a-GCST90001416	13	105214810	5.73905e-06	0.0697	3656	0.3166	rs76578043	A	G	0.0298	|| id:ebi-a-GCST90001416	TRUE	reported	igd	IgD+ CD24- AC	BC_Trait36	B cell	GCST90001416	Absolute count	0.00561184953534974	20.6214225225695
ebi-a-GCST90001416	13	72428296	6.24899e-06	0.1086	3656	0.4915	rs75474045	A	G	0.0126	|| id:ebi-a-GCST90001416	TRUE	reported	igd	IgD+ CD24- AC	BC_Trait36	B cell	GCST90001416	Absolute count	0.00557127846571799	20.471503962923
ebi-a-GCST90001416	14	22954777	2.59801e-06	0.02685	3656	-0.1264	rs3811215	T	G	0.3032	|| id:ebi-a-GCST90001416	TRUE	reported	igd	IgD+ CD24- AC	BC_Trait36	B cell	GCST90001416	Absolute count	0.00602524533203348	22.1497038429359
ebi-a-GCST90001416	16	84305239	7.18208e-06	0.404	3656	1.816	rs143176410	C	G	0.001	|| id:ebi-a-GCST90001416	TRUE	reported	igd	IgD+ CD24- AC	BC_Trait36	B cell	GCST90001416	Absolute count	0.00549628420298013	20.1944167313583
ebi-a-GCST90001416	17	77637123	3.09699e-06	0.03458	3656	-0.1616	rs73426855	C	T	0.1469	|| id:ebi-a-GCST90001416	TRUE	reported	igd	IgD+ CD24- AC	BC_Trait36	B cell	GCST90001416	Absolute count	0.00593799764896826	21.8270523951363
ebi-a-GCST90001416	17	7316027	5.22902e-06	0.06682	3656	-0.3049	rs77983244	A	G	0.0325	|| id:ebi-a-GCST90001416	TRUE	reported	igd	IgD+ CD24- AC	BC_Trait36	B cell	GCST90001416	Absolute count	0.00566277644422014	20.8096253836158
ebi-a-GCST90001416	17	38038391	2.61198e-08	0.02856	3656	-0.1593	rs62067029	T	A	0.4148	|| id:ebi-a-GCST90001416	TRUE	reported	igd	IgD+ CD24- AC	BC_Trait36	B cell	GCST90001416	Absolute count	0.00843779409667516	31.0940649469016
ebi-a-GCST90001416	20	59926554	6.69607e-06	0.04786	3656	-0.2158	rs34764986	C	T	0.0699	|| id:ebi-a-GCST90001416	TRUE	reported	igd	IgD+ CD24- AC	BC_Trait36	B cell	GCST90001416	Absolute count	0.00553022616549189	20.3198196067748
