# Supplementary material for: An exploration of the causal relationship between 731 immunophenotypes and osteoporosis: a bidirectional Mendelian randomized study
Source: Front Endocrinol (Lausanne). 2024 Jul 17;15:1341002. doi: 10.3389/fendo.2024.1341002 (PMC11288873; doi:10.3389/fendo.2024.1341002)
Supplement: Supplementary File 7 — Removal of weak IVs and F-statistics. [file DataSheet_7.zip › Supplementary file 7/731Removing weak instrumental variables/ebi-a-GCST90001418.csv]

id.exposure	samplesize.exposure	pos.exposure	beta.exposure	pval.exposure	se.exposure	chr.exposure	SNP	effect_allele.exposure	other_allele.exposure	eaf.exposure	exposure	mr_keep.exposure	pval_origin.exposure	data_source.exposure	Trait	Statistical_trait_name	Panel	CatalogID	Trait_type	R2	F
ebi-a-GCST90001418	3656	8009985	-0.4055	2.56998e-06	0.08609	1	rs75766272	T	C	0.0201	|| id:ebi-a-GCST90001418	TRUE	reported	igd	CD24+ CD27+ AC	BC_Trait38	B cell	GCST90001418	Absolute count	0.0060317402483636	22.1737250171628
ebi-a-GCST90001418	3656	181050023	0.5129	8.98008e-06	0.1154	2	rs16867231	A	G	0.0108	|| id:ebi-a-GCST90001418	TRUE	reported	igd	CD24+ CD27+ AC	BC_Trait38	B cell	GCST90001418	Absolute count	0.0053741198655219	19.7431359678294
ebi-a-GCST90001418	3656	96406408	0.1752	8.46603e-06	0.0393	3	rs79207264	A	G	0.1184	|| id:ebi-a-GCST90001418	TRUE	reported	igd	CD24+ CD27+ AC	BC_Trait38	B cell	GCST90001418	Absolute count	0.00540657831644031	19.8630281857609
ebi-a-GCST90001418	3656	176029498	-0.1111	7.47894e-06	0.02476	3	rs7640784	A	C	0.4714	|| id:ebi-a-GCST90001418	TRUE	reported	igd	CD24+ CD27+ AC	BC_Trait38	B cell	GCST90001418	Absolute count	0.00547690895143156	20.1228362505196
ebi-a-GCST90001418	3656	110550623	-0.4318	6.66807e-06	0.09574	4	rs149085540	T	C	0.0167	|| id:ebi-a-GCST90001418	TRUE	reported	igd	CD24+ CD27+ AC	BC_Trait38	B cell	GCST90001418	Absolute count	0.00553302468916341	20.3301594885881
ebi-a-GCST90001418	3656	148410250	2.539	1.09499e-06	0.5201	5	rs17708396	A	C	5e-04	|| id:ebi-a-GCST90001418	TRUE	reported	igd	CD24+ CD27+ AC	BC_Trait38	B cell	GCST90001418	Absolute count	0.00647625229847393	23.818480386976
ebi-a-GCST90001418	3656	74257985	0.1188	8.92504e-06	0.02672	5	rs10942726	G	A	0.3155	|| id:ebi-a-GCST90001418	TRUE	reported	igd	CD24+ CD27+ AC	BC_Trait38	B cell	GCST90001418	Absolute count	0.0053778897650985	19.7570604950949
ebi-a-GCST90001418	3656	26412301	0.1344	6.17703e-06	0.02969	5	rs35057381	C	T	0.2211	|| id:ebi-a-GCST90001418	TRUE	reported	igd	CD24+ CD27+ AC	BC_Trait38	B cell	GCST90001418	Absolute count	0.00557371234739889	20.4804973181787
ebi-a-GCST90001418	3656	41084740	0.312	3.22901e-06	0.06692	6	rs56033406	T	C	0.0349	|| id:ebi-a-GCST90001418	TRUE	reported	igd	CD24+ CD27+ AC	BC_Trait38	B cell	GCST90001418	Absolute count	0.00591039719871949	21.7249947120091
ebi-a-GCST90001418	3656	167859623	-0.1404	2.83798e-07	0.02729	6	rs4076316	A	T	0.3005	|| id:ebi-a-GCST90001418	TRUE	reported	igd	CD24+ CD27+ AC	BC_Trait38	B cell	GCST90001418	Absolute count	0.00718766983147828	26.4538873724137
ebi-a-GCST90001418	3656	7871676	0.6162	5.74804e-06	0.1357	7	rs144625305	T	C	0.0086	|| id:ebi-a-GCST90001418	TRUE	reported	igd	CD24+ CD27+ AC	BC_Trait38	B cell	GCST90001418	Absolute count	0.00560834827440197	20.6084841511922
ebi-a-GCST90001418	3656	124255582	1.162	8.56091e-06	0.2608	8	rs184496770	T	C	0.0021	|| id:ebi-a-GCST90001418	TRUE	reported	igd	CD24+ CD27+ AC	BC_Trait38	B cell	GCST90001418	Absolute count	0.00540056383242467	19.8408118143704
ebi-a-GCST90001418	3656	89432719	-0.2901	4.97898e-06	0.06345	8	rs118092259	G	T	0.0414	|| id:ebi-a-GCST90001418	TRUE	reported	igd	CD24+ CD27+ AC	BC_Trait38	B cell	GCST90001418	Absolute count	0.00568525433118148	20.8926996372398
ebi-a-GCST90001418	3656	8855603	0.1133	9.50692e-06	0.02556	9	rs10759006	C	T	0.6198	|| id:ebi-a-GCST90001418	TRUE	reported	igd	CD24+ CD27+ AC	BC_Trait38	B cell	GCST90001418	Absolute count	0.00534569406959346	19.6381456490283
ebi-a-GCST90001418	3656	53790461	0.1488	6.08695e-07	0.02978	10	rs10762541	T	C	0.772	|| id:ebi-a-GCST90001418	TRUE	reported	igd	CD24+ CD27+ AC	BC_Trait38	B cell	GCST90001418	Absolute count	0.00678257521647467	24.9527739068816
ebi-a-GCST90001418	3656	11634360	-0.4374	3.10799e-06	0.09365	12	rs138329462	A	G	0.0174	|| id:ebi-a-GCST90001418	TRUE	reported	igd	CD24+ CD27+ AC	BC_Trait38	B cell	GCST90001418	Absolute count	0.00593133143713568	21.8024023457321
ebi-a-GCST90001418	3656	46224092	1.818	2.869e-06	0.3878	13	rs557577736	G	A	0.001	|| id:ebi-a-GCST90001418	TRUE	reported	igd	CD24+ CD27+ AC	BC_Trait38	B cell	GCST90001418	Absolute count	0.00597534680992259	21.9651667324211
ebi-a-GCST90001418	3656	108993494	0.1691	2.04202e-10	0.02653	13	rs12874404	G	A	0.3256	|| id:ebi-a-GCST90001418	TRUE	reported	igd	CD24+ CD27+ AC	BC_Trait38	B cell	GCST90001418	Absolute count	0.0109902382266724	40.6045845374222
ebi-a-GCST90001418	3656	50212885	0.4411	7.38193e-07	0.08893	13	rs73192651	T	C	0.02	|| id:ebi-a-GCST90001418	TRUE	reported	igd	CD24+ CD27+ AC	BC_Trait38	B cell	GCST90001418	Absolute count	0.00668434143661075	24.5889445100467
ebi-a-GCST90001418	3656	70167316	0.283	5.54102e-06	0.06219	13	rs76552872	T	G	0.042	|| id:ebi-a-GCST90001418	TRUE	reported	igd	CD24+ CD27+ AC	BC_Trait38	B cell	GCST90001418	Absolute count	0.00563212977731849	20.6963668302286
ebi-a-GCST90001418	3656	96205838	0.2815	1.12699e-06	0.05774	14	rs77762131	C	G	0.045	|| id:ebi-a-GCST90001418	TRUE	reported	igd	CD24+ CD27+ AC	BC_Trait38	B cell	GCST90001418	Absolute count	0.00645925949725062	23.75557764346
ebi-a-GCST90001418	3656	2716535	-0.118	1.84001e-06	0.0247	17	rs11653761	T	G	0.592	|| id:ebi-a-GCST90001418	TRUE	reported	igd	CD24+ CD27+ AC	BC_Trait38	B cell	GCST90001418	Absolute count	0.00620384918098676	22.8103770462822
ebi-a-GCST90001418	3656	62258665	0.1546	8.74802e-06	0.03472	17	rs11649808	A	G	0.8487	|| id:ebi-a-GCST90001418	TRUE	reported	igd	CD24+ CD27+ AC	BC_Trait38	B cell	GCST90001418	Absolute count	0.0053939196035769	19.8162695965164
ebi-a-GCST90001418	3656	14993354	-0.2606	8.63794e-06	0.0585	19	rs7254039	A	G	0.0435	|| id:ebi-a-GCST90001418	TRUE	reported	igd	CD24+ CD27+ AC	BC_Trait38	B cell	GCST90001418	Absolute count	0.00539858540323666	19.8335039282287
ebi-a-GCST90001418	3656	45400116	-0.1712	7.09006e-06	0.03808	22	rs728776	G	A	0.121	|| id:ebi-a-GCST90001418	TRUE	reported	igd	CD24+ CD27+ AC	BC_Trait38	B cell	GCST90001418	Absolute count	0.00549810549950584	20.2011455244989
ebi-a-GCST90001418	3656	45164171	0.5664	2.59902e-06	0.1203	22	rs144295598	A	G	0.0103	|| id:ebi-a-GCST90001418	TRUE	reported	igd	CD24+ CD27+ AC	BC_Trait38	B cell	GCST90001418	Absolute count	0.00602675783198327	22.1552977321943
