# Supplementary material for: An exploration of the causal relationship between 731 immunophenotypes and osteoporosis: a bidirectional Mendelian randomized study
Source: Front Endocrinol (Lausanne). 2024 Jul 17;15:1341002. doi: 10.3389/fendo.2024.1341002 (PMC11288873; doi:10.3389/fendo.2024.1341002)
Supplement: Supplementary File 7 — Removal of weak IVs and F-statistics. [file DataSheet_7.zip › Supplementary file 7/731Removing weak instrumental variables/ebi-a-GCST90001419.csv]

id.exposure	beta.exposure	pos.exposure	se.exposure	chr.exposure	pval.exposure	samplesize.exposure	SNP	effect_allele.exposure	other_allele.exposure	eaf.exposure	exposure	mr_keep.exposure	pval_origin.exposure	data_source.exposure	Trait	Statistical_trait_name	Panel	CatalogID	Trait_type	R2	F
ebi-a-GCST90001419	-0.4047	11620068	0.08262	1	1.009e-06	3658	rs529500582	A	G	0.0254	|| id:ebi-a-GCST90001419	TRUE	reported	igd	CD20- %B cell	BC_Trait39	B cell	GCST90001419	Relative count	0.0065164789127366	23.9805154280686
ebi-a-GCST90001419	-0.9447	242186219	0.1934	1	1.07999e-06	3658	rs187723151	A	G	0.004	|| id:ebi-a-GCST90001419	TRUE	reported	igd	CD20- %B cell	BC_Trait39	B cell	GCST90001419	Relative count	0.00648048622199262	23.8471990726283
ebi-a-GCST90001419	0.3316	221466858	0.07326	2	6.19598e-06	3658	rs112180455	T	C	0.0299	|| id:ebi-a-GCST90001419	TRUE	reported	igd	CD20- %B cell	BC_Trait39	B cell	GCST90001419	Relative count	0.00556962423534249	20.4765931337873
ebi-a-GCST90001419	0.1401	154090291	0.02947	3	2.07998e-06	3658	rs58352426	A	G	0.2246	|| id:ebi-a-GCST90001419	TRUE	reported	igd	CD20- %B cell	BC_Trait39	B cell	GCST90001419	Relative count	0.00614040943974383	22.5880367055153
ebi-a-GCST90001419	0.3083	187638796	0.06752	3	5.11105e-06	3658	rs75951284	T	C	0.0316	|| id:ebi-a-GCST90001419	TRUE	reported	igd	CD20- %B cell	BC_Trait39	B cell	GCST90001419	Relative count	0.00566722215225997	20.8374546733842
ebi-a-GCST90001419	0.2235	90909176	0.04952	4	6.60602e-06	3658	rs74786971	C	G	0.0645	|| id:ebi-a-GCST90001419	TRUE	reported	igd	CD20- %B cell	BC_Trait39	B cell	GCST90001419	Relative count	0.00553781388322161	20.3589918648558
ebi-a-GCST90001419	0.2993	93014071	0.06479	5	3.971e-06	3658	rs316122	C	G	0.0372	|| id:ebi-a-GCST90001419	TRUE	reported	igd	CD20- %B cell	BC_Trait39	B cell	GCST90001419	Relative count	0.00579999386431342	21.3284826363558
ebi-a-GCST90001419	0.1364	32572202	0.02871	6	2.10499e-06	3658	rs9270911	T	C	0.6083	|| id:ebi-a-GCST90001419	TRUE	reported	igd	CD20- %B cell	BC_Trait39	B cell	GCST90001419	Relative count	0.006132634542707	22.5592595827116
ebi-a-GCST90001419	-0.1917	17249496	0.04273	6	7.45899e-06	3658	rs9477367	C	T	0.9097	|| id:ebi-a-GCST90001419	TRUE	reported	igd	CD20- %B cell	BC_Trait39	B cell	GCST90001419	Relative count	0.00547207098811965	20.1159675349112
ebi-a-GCST90001419	0.2453	137173666	0.05506	7	8.59904e-06	3658	rs111761453	T	G	0.0524	|| id:ebi-a-GCST90001419	TRUE	reported	igd	CD20- %B cell	BC_Trait39	B cell	GCST90001419	Relative count	0.00539670742167903	19.8374190804369
ebi-a-GCST90001419	0.2118	150969808	0.04687	7	6.41904e-06	3658	rs75368642	T	C	0.073	|| id:ebi-a-GCST90001419	TRUE	reported	igd	CD20- %B cell	BC_Trait39	B cell	GCST90001419	Relative count	0.00555137614014615	20.4091299252827
ebi-a-GCST90001419	0.1137	9023522	0.02506	9	5.83002e-06	3658	rs7875273	C	T	0.3779	|| id:ebi-a-GCST90001419	TRUE	reported	igd	CD20- %B cell	BC_Trait39	B cell	GCST90001419	Relative count	0.00559600322494526	20.5741206358284
ebi-a-GCST90001419	-0.2663	17687837	0.0544	11	1.02901e-06	3658	rs118084343	G	A	0.0547	|| id:ebi-a-GCST90001419	TRUE	reported	igd	CD20- %B cell	BC_Trait39	B cell	GCST90001419	Relative count	0.00650826295810378	23.9500828116339
ebi-a-GCST90001419	0.2407	92375948	0.05303	12	5.84494e-06	3658	rs3885787	C	A	0.9422	|| id:ebi-a-GCST90001419	TRUE	reported	igd	CD20- %B cell	BC_Trait39	B cell	GCST90001419	Relative count	0.00560049129121776	20.5907142766786
ebi-a-GCST90001419	-0.1233	39319915	0.02622	15	2.67399e-06	3658	rs4244568	G	T	0.3414	|| id:ebi-a-GCST90001419	TRUE	reported	igd	CD20- %B cell	BC_Trait39	B cell	GCST90001419	Relative count	0.00600896321699187	22.1015770850639
ebi-a-GCST90001419	-1.694	80306120	0.3528	15	1.639e-06	3658	rs140134875	A	C	0.0011	|| id:ebi-a-GCST90001419	TRUE	reported	igd	CD20- %B cell	BC_Trait39	B cell	GCST90001419	Relative count	0.00626321505865639	23.0426352344392
ebi-a-GCST90001419	-0.1372	81747602	0.03051	16	7.06399e-06	3658	rs4889373	G	A	0.7989	|| id:ebi-a-GCST90001419	TRUE	reported	igd	CD20- %B cell	BC_Trait39	B cell	GCST90001419	Relative count	0.00549776119357462	20.2109297891899
ebi-a-GCST90001419	0.2021	74140113	0.04383	16	4.17503e-06	3658	rs2107459	A	C	0.0853	|| id:ebi-a-GCST90001419	TRUE	reported	igd	CD20- %B cell	BC_Trait39	B cell	GCST90001419	Relative count	0.00577868543455164	21.2496691020499
ebi-a-GCST90001419	-0.2182	6103341	0.04616	20	2.35798e-06	3658	rs7265879	G	C	0.0778	|| id:ebi-a-GCST90001419	TRUE	reported	igd	CD20- %B cell	BC_Trait39	B cell	GCST90001419	Relative count	0.00607140739567186	22.3326560919379
ebi-a-GCST90001419	0.4562	46686437	0.1004	20	5.65002e-06	3658	rs57840701	C	A	0.015	|| id:ebi-a-GCST90001419	TRUE	reported	igd	CD20- %B cell	BC_Trait39	B cell	GCST90001419	Relative count	0.00561248377543962	20.6350545921108
