# Supplementary material for: An exploration of the causal relationship between 731 immunophenotypes and osteoporosis: a bidirectional Mendelian randomized study
Source: Front Endocrinol (Lausanne). 2024 Jul 17;15:1341002. doi: 10.3389/fendo.2024.1341002 (PMC11288873; doi:10.3389/fendo.2024.1341002)
Supplement: Supplementary File 7 — Removal of weak IVs and F-statistics. [file DataSheet_7.zip › Supplementary file 7/731Removing weak instrumental variables/ebi-a-GCST90001420.csv]

id.exposure	chr.exposure	se.exposure	samplesize.exposure	beta.exposure	pos.exposure	pval.exposure	SNP	effect_allele.exposure	other_allele.exposure	eaf.exposure	exposure	mr_keep.exposure	pval_origin.exposure	data_source.exposure	Trait	Statistical_trait_name	Panel	CatalogID	Trait_type	R2	F
ebi-a-GCST90001420	1	0.1242	3656	-0.6197	168227395	6.33199e-07	rs115156019	T	C	0.0081	|| id:ebi-a-GCST90001420	TRUE	reported	igd	IgD- CD38br AC	BC_Trait4	B cell	GCST90001420	Absolute count	0.00676341941209895	24.8818207210829
ebi-a-GCST90001420	1	0.02437	3656	-0.108	213100225	9.59909e-06	rs2792563	A	G	0.5671	|| id:ebi-a-GCST90001420	TRUE	reported	igd	IgD- CD38br AC	BC_Trait4	B cell	GCST90001420	Absolute count	0.00534322559013455	19.6290286344608
ebi-a-GCST90001420	2	0.2832	3656	-1.339	204476635	2.33099e-06	rs138158989	A	G	0.0018	|| id:ebi-a-GCST90001420	TRUE	reported	igd	IgD- CD38br AC	BC_Trait4	B cell	GCST90001420	Absolute count	0.00607744469146363	22.3427698506294
ebi-a-GCST90001420	2	0.1259	3656	0.5637	237823477	7.81592e-06	rs114044800	C	G	0.0086	|| id:ebi-a-GCST90001420	TRUE	reported	igd	IgD- CD38br AC	BC_Trait4	B cell	GCST90001420	Absolute count	0.00545335261391928	20.0358128033844
ebi-a-GCST90001420	2	0.5292	3656	2.541	187165335	1.64101e-06	rs148362575	T	A	8e-04	|| id:ebi-a-GCST90001420	TRUE	reported	igd	IgD- CD38br AC	BC_Trait4	B cell	GCST90001420	Absolute count	0.00626661985399054	23.042628338717
ebi-a-GCST90001420	3	0.02957	3656	-0.1466	20980398	7.43293e-07	rs66491584	A	G	0.1991	|| id:ebi-a-GCST90001420	TRUE	reported	igd	IgD- CD38br AC	BC_Trait4	B cell	GCST90001420	Absolute count	0.00667804191297148	24.565615358983
ebi-a-GCST90001420	3	0.08506	3656	0.3828	149265655	6.98506e-06	rs141490841	A	G	0.02	|| id:ebi-a-GCST90001420	TRUE	reported	igd	IgD- CD38br AC	BC_Trait4	B cell	GCST90001420	Absolute count	0.00550918921896726	20.2420949373043
ebi-a-GCST90001420	4	0.07709	3656	0.3438	168102710	8.48301e-06	rs62353585	C	T	0.0227	|| id:ebi-a-GCST90001420	TRUE	reported	igd	IgD- CD38br AC	BC_Trait4	B cell	GCST90001420	Absolute count	0.00541069744922415	19.8782436416319
ebi-a-GCST90001420	5	0.07754	3656	0.3462	36474634	8.27409e-06	rs3105149	T	A	0.0239	|| id:ebi-a-GCST90001420	TRUE	reported	igd	IgD- CD38br AC	BC_Trait4	B cell	GCST90001420	Absolute count	0.0054229398170498	19.9234658477393
ebi-a-GCST90001420	7	0.03819	3656	-0.1707	105792831	8.03193e-06	rs78678130	A	G	0.1076	|| id:ebi-a-GCST90001420	TRUE	reported	igd	IgD- CD38br AC	BC_Trait4	B cell	GCST90001420	Absolute count	0.00543493978141246	19.9677937177045
ebi-a-GCST90001420	7	0.1449	3656	-0.6658	132571443	4.47497e-06	rs138058221	T	C	0.0068	|| id:ebi-a-GCST90001420	TRUE	reported	igd	IgD- CD38br AC	BC_Trait4	B cell	GCST90001420	Absolute count	0.00574174405662043	21.1014921500293
ebi-a-GCST90001420	9	0.0538	3656	0.2526	8537763	2.75797e-06	rs10815908	T	G	0.0511	|| id:ebi-a-GCST90001420	TRUE	reported	igd	IgD- CD38br AC	BC_Trait4	B cell	GCST90001420	Absolute count	0.00599356404507081	22.0325364389107
ebi-a-GCST90001420	10	0.5255	3656	-2.494	7484185	2.16202e-06	rs912755	C	G	0.9996	|| id:ebi-a-GCST90001420	TRUE	reported	igd	IgD- CD38br AC	BC_Trait4	B cell	GCST90001420	Absolute count	0.00612313524170272	22.5117788395476
ebi-a-GCST90001420	11	0.03191	3656	0.1457	19547027	5.15905e-06	rs11605946	A	G	0.1637	|| id:ebi-a-GCST90001420	TRUE	reported	igd	IgD- CD38br AC	BC_Trait4	B cell	GCST90001420	Absolute count	0.00567008817114472	20.8366478076231
ebi-a-GCST90001420	11	0.04374	3656	0.1973	97756814	6.68606e-06	rs79801395	C	G	0.0799	|| id:ebi-a-GCST90001420	TRUE	reported	igd	IgD- CD38br AC	BC_Trait4	B cell	GCST90001420	Absolute count	0.00553452224687797	20.3356926333772
ebi-a-GCST90001420	11	0.03431	3656	0.1689	127827727	8.85503e-07	rs478251	C	A	0.1332	|| id:ebi-a-GCST90001420	TRUE	reported	igd	IgD- CD38br AC	BC_Trait4	B cell	GCST90001420	Absolute count	0.00658479831348053	24.2203390854195
ebi-a-GCST90001420	11	0.1224	3656	-0.5657	111211623	3.92401e-06	rs147319637	A	G	0.0094	|| id:ebi-a-GCST90001420	TRUE	reported	igd	IgD- CD38br AC	BC_Trait4	B cell	GCST90001420	Absolute count	0.0058086248172137	21.3487217973467
ebi-a-GCST90001420	12	0.03014	3656	-0.1355	14317207	7.11295e-06	rs11609248	G	A	0.1916	|| id:ebi-a-GCST90001420	TRUE	reported	igd	IgD- CD38br AC	BC_Trait4	B cell	GCST90001420	Absolute count	0.00549783422662934	20.2001433033395
ebi-a-GCST90001420	12	0.07236	3656	-0.3311	106098314	4.90501e-06	rs17037450	A	G	0.0264	|| id:ebi-a-GCST90001420	TRUE	reported	igd	IgD- CD38br AC	BC_Trait4	B cell	GCST90001420	Absolute count	0.00569423016469226	20.9258737633916
ebi-a-GCST90001420	12	0.02477	3656	-0.1142	31092966	4.14801e-06	rs2075365	A	G	0.6518	|| id:ebi-a-GCST90001420	TRUE	reported	igd	IgD- CD38br AC	BC_Trait4	B cell	GCST90001420	Absolute count	0.00578037930073825	21.2443061122071
ebi-a-GCST90001420	15	0.04113	3656	0.1928	47631034	2.869e-06	rs74011406	A	G	0.093	|| id:ebi-a-GCST90001420	TRUE	reported	igd	IgD- CD38br AC	BC_Trait4	B cell	GCST90001420	Absolute count	0.00597431420875703	21.9613481128724
ebi-a-GCST90001420	16	0.07762	3656	0.3465	81821361	8.30501e-06	rs72834736	C	G	0.0248	|| id:ebi-a-GCST90001420	TRUE	reported	igd	IgD- CD38br AC	BC_Trait4	B cell	GCST90001420	Absolute count	0.00542116005004641	19.9168914792782
