# Supplementary material for: An exploration of the causal relationship between 731 immunophenotypes and osteoporosis: a bidirectional Mendelian randomized study
Source: Front Endocrinol (Lausanne). 2024 Jul 17;15:1341002. doi: 10.3389/fendo.2024.1341002 (PMC11288873; doi:10.3389/fendo.2024.1341002)
Supplement: Supplementary File 7 — Removal of weak IVs and F-statistics. [file DataSheet_7.zip › Supplementary file 7/731Removing weak instrumental variables/ebi-a-GCST90001421.csv]

id.exposure	chr.exposure	pos.exposure	pval.exposure	beta.exposure	samplesize.exposure	se.exposure	SNP	effect_allele.exposure	other_allele.exposure	eaf.exposure	exposure	mr_keep.exposure	pval_origin.exposure	data_source.exposure	Trait	Statistical_trait_name	Panel	CatalogID	Trait_type	R2	F
ebi-a-GCST90001421	2	205623497	6.32499e-06	0.3592	3657	0.07943	rs6712095	T	G	0.0246	|| id:ebi-a-GCST90001421	TRUE	reported	igd	CD20- AC	BC_Trait40	B cell	GCST90001421	Absolute count	0.00556104868847986	20.4392968815103
ebi-a-GCST90001421	2	75536553	1.47999e-07	-0.1546	3657	0.02937	rs57641238	C	G	0.2252	|| id:ebi-a-GCST90001421	TRUE	reported	igd	CD20- AC	BC_Trait40	B cell	GCST90001421	Absolute count	0.00751982899190352	27.693223268622
ebi-a-GCST90001421	3	146097919	8.03397e-06	-0.1694	3657	0.03789	rs34625183	T	C	0.1154	|| id:ebi-a-GCST90001421	TRUE	reported	igd	CD20- AC	BC_Trait40	B cell	GCST90001421	Absolute count	0.00543607379911636	19.977448620791
ebi-a-GCST90001421	3	133253719	4.11396e-06	0.1193	3657	0.02587	rs36123742	T	A	0.6555	|| id:ebi-a-GCST90001421	TRUE	reported	igd	CD20- AC	BC_Trait40	B cell	GCST90001421	Absolute count	0.00578155796668065	21.2544783669479
ebi-a-GCST90001421	4	90909176	2.031e-06	0.2348	3657	0.04935	rs74786971	C	G	0.0645	|| id:ebi-a-GCST90001421	TRUE	reported	igd	CD20- AC	BC_Trait40	B cell	GCST90001421	Absolute count	0.00615200777265016	22.6247762081232
ebi-a-GCST90001421	5	142419461	3.24399e-06	-0.2732	3657	0.05861	rs116699251	A	G	0.0446	|| id:ebi-a-GCST90001421	TRUE	reported	igd	CD20- AC	BC_Trait40	B cell	GCST90001421	Absolute count	0.00590636497486186	21.7160267629862
ebi-a-GCST90001421	5	9688280	6.26397e-06	1.728	3657	0.3819	rs41494	T	A	0.999	|| id:ebi-a-GCST90001421	TRUE	reported	igd	CD20- AC	BC_Trait40	B cell	GCST90001421	Absolute count	0.00556722315209768	20.4621177968566
ebi-a-GCST90001421	6	128553518	8.31209e-08	1.508	3657	0.2808	rs7773849	G	A	0.0018	|| id:ebi-a-GCST90001421	TRUE	reported	igd	CD20- AC	BC_Trait40	B cell	GCST90001421	Absolute count	0.00782477564014294	28.8251049437106
ebi-a-GCST90001421	6	32614025	3.17001e-07	0.177	3657	0.03455	rs9273241	T	C	0.5975	|| id:ebi-a-GCST90001421	TRUE	reported	igd	CD20- AC	BC_Trait40	B cell	GCST90001421	Absolute count	0.00712557300310145	26.2308793722382
ebi-a-GCST90001421	7	56828069	9.77507e-06	0.1274	3657	0.02877	rs2102662	A	G	0.7447	|| id:ebi-a-GCST90001421	TRUE	reported	igd	CD20- AC	BC_Trait40	B cell	GCST90001421	Absolute count	0.00533349222816358	19.5984422332732
ebi-a-GCST90001421	7	137173666	5.77006e-06	0.249	3657	0.05482	rs111761453	T	G	0.0524	|| id:ebi-a-GCST90001421	TRUE	reported	igd	CD20- AC	BC_Trait40	B cell	GCST90001421	Absolute count	0.00560986587887054	20.6197337279436
ebi-a-GCST90001421	7	15900650	3.21203e-06	-0.1541	3657	0.03305	rs38182	T	C	0.1693	|| id:ebi-a-GCST90001421	TRUE	reported	igd	CD20- AC	BC_Trait40	B cell	GCST90001421	Absolute count	0.00590967011391699	21.7282510622972
ebi-a-GCST90001421	8	19139514	4.34901e-06	-0.1182	3657	0.02568	rs6586822	C	T	0.6508	|| id:ebi-a-GCST90001421	TRUE	reported	igd	CD20- AC	BC_Trait40	B cell	GCST90001421	Absolute count	0.00575985102234157	21.1742158152693
ebi-a-GCST90001421	10	25320223	9.72098e-06	-0.1128	3657	0.02546	rs6482467	G	A	0.3646	|| id:ebi-a-GCST90001421	TRUE	reported	igd	CD20- AC	BC_Trait40	B cell	GCST90001421	Absolute count	0.00533889740110222	19.6184106828369
ebi-a-GCST90001421	11	19531128	3.49897e-06	0.1881	3657	0.04049	rs16936840	T	C	0.102	|| id:ebi-a-GCST90001421	TRUE	reported	igd	CD20- AC	BC_Trait40	B cell	GCST90001421	Absolute count	0.00586680499070589	21.5697175677044
ebi-a-GCST90001421	11	88131197	6.07799e-06	-0.1412	3657	0.03117	rs2212443	G	T	0.8048	|| id:ebi-a-GCST90001421	TRUE	reported	igd	CD20- AC	BC_Trait40	B cell	GCST90001421	Absolute count	0.00558008279321899	20.5096481439182
ebi-a-GCST90001421	13	21076875	6.50594e-06	-0.1127	3657	0.02495	rs12146943	A	G	0.3704	|| id:ebi-a-GCST90001421	TRUE	reported	igd	CD20- AC	BC_Trait40	B cell	GCST90001421	Absolute count	0.00554837026607848	20.3924381198338
ebi-a-GCST90001421	13	24882401	3.51901e-06	-0.1249	3657	0.0269	rs77553819	C	G	0.2863	|| id:ebi-a-GCST90001421	TRUE	reported	igd	CD20- AC	BC_Trait40	B cell	GCST90001421	Absolute count	0.00586060753768768	21.5467978762953
ebi-a-GCST90001421	14	95266847	3.49398e-06	-0.1932	3657	0.04158	rs71431666	C	G	0.0946	|| id:ebi-a-GCST90001421	TRUE	reported	igd	CD20- AC	BC_Trait40	B cell	GCST90001421	Absolute count	0.00586899759434892	21.5778264186879
ebi-a-GCST90001421	16	29232967	6.60998e-06	0.1091	3657	0.02419	rs252298	A	G	0.5643	|| id:ebi-a-GCST90001421	TRUE	reported	igd	CD20- AC	BC_Trait40	B cell	GCST90001421	Absolute count	0.00553151163649048	20.3301313897264
ebi-a-GCST90001421	16	87840577	5.91602e-06	-0.1465	3657	0.03231	rs56736306	G	C	0.1719	|| id:ebi-a-GCST90001421	TRUE	reported	igd	CD20- AC	BC_Trait40	B cell	GCST90001421	Absolute count	0.00559038461423056	20.5477254532439
ebi-a-GCST90001421	17	32078878	3.75301e-06	-0.1164	3657	0.02513	rs2637364	C	T	0.6221	|| id:ebi-a-GCST90001421	TRUE	reported	igd	CD20- AC	BC_Trait40	B cell	GCST90001421	Absolute count	0.00583251117917896	21.4428942805041
ebi-a-GCST90001421	20	39267990	3.23102e-06	0.3071	3657	0.06585	rs6029245	C	T	0.0358	|| id:ebi-a-GCST90001421	TRUE	reported	igd	CD20- AC	BC_Trait40	B cell	GCST90001421	Absolute count	0.00591218295911547	21.7375450590381
ebi-a-GCST90001421	20	4944838	5.17095e-06	-0.1123	3657	0.0246	rs6052993	G	C	0.4371	|| id:ebi-a-GCST90001421	TRUE	reported	igd	CD20- AC	BC_Trait40	B cell	GCST90001421	Absolute count	0.00566626020388066	20.8281990405257
ebi-a-GCST90001421	22	48837650	9.67409e-06	-0.1147	3657	0.02589	rs6008703	C	G	0.3131	|| id:ebi-a-GCST90001421	TRUE	reported	igd	CD20- AC	BC_Trait40	B cell	GCST90001421	Absolute count	0.00533842463160578	19.6166641114014
