# Supplementary material for: An exploration of the causal relationship between 731 immunophenotypes and osteoporosis: a bidirectional Mendelian randomized study
Source: Front Endocrinol (Lausanne). 2024 Jul 17;15:1341002. doi: 10.3389/fendo.2024.1341002 (PMC11288873; doi:10.3389/fendo.2024.1341002)
Supplement: Supplementary File 7 — Removal of weak IVs and F-statistics. [file DataSheet_7.zip › Supplementary file 7/731Removing weak instrumental variables/ebi-a-GCST90001422.csv]

id.exposure	beta.exposure	chr.exposure	samplesize.exposure	pos.exposure	pval.exposure	se.exposure	SNP	effect_allele.exposure	other_allele.exposure	eaf.exposure	exposure	mr_keep.exposure	pval_origin.exposure	data_source.exposure	Trait	Statistical_trait_name	Panel	CatalogID	Trait_type	R2	F
ebi-a-GCST90001422	-0.2476	2	3659	34491589	1.92801e-06	0.05192	rs75839951	G	T	0.0585	|| id:ebi-a-GCST90001422	TRUE	reported	igd	CD20- CD38- %B cell	BC_Trait43	B cell	GCST90001422	Relative count	0.0061770133672645	22.7297397906073
ebi-a-GCST90001422	0.127	2	3659	17752538	6.54305e-06	0.02814	rs4832496	A	G	0.236	|| id:ebi-a-GCST90001422	TRUE	reported	igd	CD20- CD38- %B cell	BC_Trait43	B cell	GCST90001422	Relative count	0.00553587109230419	20.3573763960625
ebi-a-GCST90001422	-0.4902	3	3659	63492195	8.62303e-06	0.11	rs141595421	G	T	0.0127	|| id:ebi-a-GCST90001422	TRUE	reported	igd	CD20- CD38- %B cell	BC_Trait43	B cell	GCST90001422	Relative count	0.00539818892346326	19.8483218844511
ebi-a-GCST90001422	0.1157	4	3659	163553861	5.99998e-06	0.02552	rs396692	A	G	0.6682	|| id:ebi-a-GCST90001422	TRUE	reported	igd	CD20- CD38- %B cell	BC_Trait43	B cell	GCST90001422	Relative count	0.00558611852862716	20.5431921655828
ebi-a-GCST90001422	0.6255	4	3659	113092883	2.014e-06	0.1314	rs182720746	T	C	0.0089	|| id:ebi-a-GCST90001422	TRUE	reported	igd	CD20- CD38- %B cell	BC_Trait43	B cell	GCST90001422	Relative count	0.00615488855902263	22.6478222825997
ebi-a-GCST90001422	0.524	4	3659	25065221	3.06902e-06	0.1121	rs2215848	A	G	0.0118	|| id:ebi-a-GCST90001422	TRUE	reported	igd	CD20- CD38- %B cell	BC_Trait43	B cell	GCST90001422	Relative count	0.0059361276260556	21.8380521934099
ebi-a-GCST90001422	-0.1398	4	3659	74145187	9.85598e-06	0.03159	rs62311900	T	C	0.1735	|| id:ebi-a-GCST90001422	TRUE	reported	igd	CD20- CD38- %B cell	BC_Trait43	B cell	GCST90001422	Relative count	0.00532395456563809	19.5739124671856
ebi-a-GCST90001422	-0.1471	5	3659	173070505	3.11602e-07	0.0287	rs2339996	A	G	0.7803	|| id:ebi-a-GCST90001422	TRUE	reported	igd	CD20- CD38- %B cell	BC_Trait43	B cell	GCST90001422	Relative count	0.00712840275952446	26.2557303119903
ebi-a-GCST90001422	0.2113	5	3659	42353044	9.12494e-06	0.04756	rs13176237	G	A	0.0696	|| id:ebi-a-GCST90001422	TRUE	reported	igd	CD20- CD38- %B cell	BC_Trait43	B cell	GCST90001422	Relative count	0.00536557634318493	19.7277635082109
ebi-a-GCST90001422	0.2125	6	3659	32509333	4.18803e-07	0.04192	rs72492305	T	C	0.6663	|| id:ebi-a-GCST90001422	TRUE	reported	igd	CD20- CD38- %B cell	BC_Trait43	B cell	GCST90001422	Relative count	0.00697386585987492	25.6825339965965
ebi-a-GCST90001422	0.1557	6	3659	90013983	5.72005e-06	0.03428	rs56284619	T	C	0.1469	|| id:ebi-a-GCST90001422	TRUE	reported	igd	CD20- CD38- %B cell	BC_Trait43	B cell	GCST90001422	Relative count	0.00560649537187602	20.6185513878815
ebi-a-GCST90001422	0.1351	9	3659	132193568	6.77002e-06	0.02998	rs10988372	C	G	0.2044	|| id:ebi-a-GCST90001422	TRUE	reported	igd	CD20- CD38- %B cell	BC_Trait43	B cell	GCST90001422	Relative count	0.00551926701371886	20.2959783932267
ebi-a-GCST90001422	0.2799	9	3659	19948908	5.45306e-06	0.06148	rs118073973	A	T	0.0402	|| id:ebi-a-GCST90001422	TRUE	reported	igd	CD20- CD38- %B cell	BC_Trait43	B cell	GCST90001422	Relative count	0.00563277586726396	20.7157485148913
ebi-a-GCST90001422	-1.505	9	3659	22099416	9.20005e-06	0.3389	rs72652459	T	C	0.0012	|| id:ebi-a-GCST90001422	TRUE	reported	igd	CD20- CD38- %B cell	BC_Trait43	B cell	GCST90001422	Relative count	0.00536084197829801	19.71026271842
ebi-a-GCST90001422	-0.1463	10	3659	17048435	2.90202e-06	0.03122	rs55767134	C	G	0.1838	|| id:ebi-a-GCST90001422	TRUE	reported	igd	CD20- CD38- %B cell	BC_Trait43	B cell	GCST90001422	Relative count	0.00596570553920997	21.9475175841143
ebi-a-GCST90001422	0.1355	11	3659	123385425	1.45902e-06	0.02809	rs34666228	T	G	0.2346	|| id:ebi-a-GCST90001422	TRUE	reported	igd	CD20- CD38- %B cell	BC_Trait43	B cell	GCST90001422	Relative count	0.00631916385565631	23.2561415894894
ebi-a-GCST90001422	-1.069	12	3659	82233392	1.42099e-06	0.2213	rs78301150	A	G	0.0033	|| id:ebi-a-GCST90001422	TRUE	reported	igd	CD20- CD38- %B cell	BC_Trait43	B cell	GCST90001422	Relative count	0.00633679099574523	23.3214276843987
ebi-a-GCST90001422	-1.342	12	3659	261706	3.73104e-06	0.2897	rs55897487	T	C	0.0016	|| id:ebi-a-GCST90001422	TRUE	reported	igd	CD20- CD38- %B cell	BC_Trait43	B cell	GCST90001422	Relative count	0.00583050356933355	21.4471995264439
ebi-a-GCST90001422	-0.8348	14	3659	31993501	2.48199e-08	0.1494	rs117308259	C	T	0.0066	|| id:ebi-a-GCST90001422	TRUE	reported	igd	CD20- CD38- %B cell	BC_Trait43	B cell	GCST90001422	Relative count	0.00846079489456975	31.2051472802345
ebi-a-GCST90001422	-0.2409	14	3659	33254318	3.093e-06	0.05156	rs17099538	C	T	0.0559	|| id:ebi-a-GCST90001422	TRUE	reported	igd	CD20- CD38- %B cell	BC_Trait43	B cell	GCST90001422	Relative count	0.00593064676792734	21.8177687097924
ebi-a-GCST90001422	-0.2551	14	3659	28669022	8.78598e-06	0.05732	rs77911577	C	A	0.05	|| id:ebi-a-GCST90001422	TRUE	reported	igd	CD20- CD38- %B cell	BC_Trait43	B cell	GCST90001422	Relative count	0.00538395726735222	19.7957109887473
ebi-a-GCST90001422	0.1278	15	3659	60895636	9.10395e-06	0.02875	rs2113943	G	A	0.2288	|| id:ebi-a-GCST90001422	TRUE	reported	igd	CD20- CD38- %B cell	BC_Trait43	B cell	GCST90001422	Relative count	0.00537136368868855	19.7491569138634
ebi-a-GCST90001422	0.1332	16	3659	5488091	8.60399e-06	0.0299	rs35639639	C	T	0.2062	|| id:ebi-a-GCST90001422	TRUE	reported	igd	CD20- CD38- %B cell	BC_Trait43	B cell	GCST90001422	Relative count	0.00539454104823673	19.8348364528316
ebi-a-GCST90001422	0.293	17	3659	52971060	2.56803e-06	0.06221	rs16955339	T	G	0.0377	|| id:ebi-a-GCST90001422	TRUE	reported	igd	CD20- CD38- %B cell	BC_Trait43	B cell	GCST90001422	Relative count	0.00602597690755792	22.1705970568306
ebi-a-GCST90001422	0.1488	20	3659	765164	8.077e-06	0.03329	rs36071180	A	G	0.1596	|| id:ebi-a-GCST90001422	TRUE	reported	igd	CD20- CD38- %B cell	BC_Trait43	B cell	GCST90001422	Relative count	0.00543063905661488	19.9682875925344
ebi-a-GCST90001422	-0.1186	20	3659	46576714	1.547e-06	0.02463	rs6125184	A	G	0.5914	|| id:ebi-a-GCST90001422	TRUE	reported	igd	CD20- CD38- %B cell	BC_Trait43	B cell	GCST90001422	Relative count	0.00629701516525823	23.1741121952845
