# Supplementary material for: An exploration of the causal relationship between 731 immunophenotypes and osteoporosis: a bidirectional Mendelian randomized study
Source: Front Endocrinol (Lausanne). 2024 Jul 17;15:1341002. doi: 10.3389/fendo.2024.1341002 (PMC11288873; doi:10.3389/fendo.2024.1341002)
Supplement: Supplementary File 7 — Removal of weak IVs and F-statistics. [file DataSheet_7.zip › Supplementary file 7/731Removing weak instrumental variables/ebi-a-GCST90001423.csv]

id.exposure	pos.exposure	pval.exposure	chr.exposure	samplesize.exposure	beta.exposure	se.exposure	SNP	effect_allele.exposure	other_allele.exposure	eaf.exposure	exposure	mr_keep.exposure	pval_origin.exposure	data_source.exposure	Trait	Statistical_trait_name	Panel	CatalogID	Trait_type	R2	F
ebi-a-GCST90001423	113092883	5.38096e-06	4	3658	0.6026	0.1323	rs182720746	T	C	0.0089	|| id:ebi-a-GCST90001423	TRUE	reported	igd	CD20- CD38- AC	BC_Trait44	B cell	GCST90001423	Absolute count	0.00563947583123925	20.7348573659904
ebi-a-GCST90001423	74145187	1.33801e-06	4	3658	-0.1537	0.03175	rs62311900	T	C	0.1736	|| id:ebi-a-GCST90001423	TRUE	reported	igd	CD20- CD38- AC	BC_Trait44	B cell	GCST90001423	Absolute count	0.00636565604384728	23.4219344750554
ebi-a-GCST90001423	173070505	6.60496e-07	5	3658	-0.1438	0.02887	rs2339996	A	G	0.7802	|| id:ebi-a-GCST90001423	TRUE	reported	igd	CD20- CD38- AC	BC_Trait44	B cell	GCST90001423	Absolute count	0.00673666432522316	24.7962890488492
ebi-a-GCST90001423	32509333	4.25402e-07	6	3658	0.2112	0.04169	rs72492305	T	C	0.6662	|| id:ebi-a-GCST90001423	TRUE	reported	igd	CD20- CD38- AC	BC_Trait44	B cell	GCST90001423	Absolute count	0.00696697143374266	25.6499500309054
ebi-a-GCST90001423	85038851	3.29299e-06	6	3658	0.1893	0.04063	rs6906886	A	T	0.903	|| id:ebi-a-GCST90001423	TRUE	reported	igd	CD20- CD38- AC	BC_Trait44	B cell	GCST90001423	Absolute count	0.00589921600366574	21.6955202697853
ebi-a-GCST90001423	17516564	2.26898e-06	8	3658	-0.1548	0.03269	rs11203884	T	C	0.1643	|| id:ebi-a-GCST90001423	TRUE	reported	igd	CD20- CD38- AC	BC_Trait44	B cell	GCST90001423	Absolute count	0.00609276213911482	22.4116874614426
ebi-a-GCST90001423	132193568	4.08602e-06	9	3658	0.139	0.03012	rs10988372	C	G	0.2045	|| id:ebi-a-GCST90001423	TRUE	reported	igd	CD20- CD38- AC	BC_Trait44	B cell	GCST90001423	Absolute count	0.00578835038053621	21.2854164395883
ebi-a-GCST90001423	19948908	2.87303e-06	9	3658	0.2899	0.06184	rs118073973	A	T	0.0402	|| id:ebi-a-GCST90001423	TRUE	reported	igd	CD20- CD38- AC	BC_Trait44	B cell	GCST90001423	Absolute count	0.00597189866727434	21.9644308830731
ebi-a-GCST90001423	97639659	3.45096e-06	11	3658	-0.3072	0.06608	rs75609575	A	G	0.0349	|| id:ebi-a-GCST90001423	TRUE	reported	igd	CD20- CD38- AC	BC_Trait44	B cell	GCST90001423	Absolute count	0.00587354477964952	21.6005515210225
ebi-a-GCST90001423	88142031	4.63095e-06	11	3658	-0.1305	0.02844	rs308820	C	T	0.7571	|| id:ebi-a-GCST90001423	TRUE	reported	igd	CD20- CD38- AC	BC_Trait44	B cell	GCST90001423	Absolute count	0.00572302339347669	21.0438077304802
ebi-a-GCST90001423	123384801	3.99098e-07	11	3658	0.1435	0.02825	rs61906277	G	A	0.2347	|| id:ebi-a-GCST90001423	TRUE	reported	igd	CD20- CD38- AC	BC_Trait44	B cell	GCST90001423	Absolute count	0.00700439329690897	25.7886960633413
ebi-a-GCST90001423	31993501	4.39896e-06	14	3658	-0.6917	0.1504	rs117308259	C	T	0.0066	|| id:ebi-a-GCST90001423	TRUE	reported	igd	CD20- CD38- AC	BC_Trait44	B cell	GCST90001423	Absolute count	0.00574899875655363	21.1398725549924
ebi-a-GCST90001423	52971060	7.67397e-07	17	3658	0.3095	0.06249	rs16955339	T	G	0.0377	|| id:ebi-a-GCST90001423	TRUE	reported	igd	CD20- CD38- AC	BC_Trait44	B cell	GCST90001423	Absolute count	0.00666122258384532	24.5167412369483
ebi-a-GCST90001423	34838106	6.74e-06	18	3658	-0.2548	0.05651	rs77510701	A	C	0.0484	|| id:ebi-a-GCST90001423	TRUE	reported	igd	CD20- CD38- AC	BC_Trait44	B cell	GCST90001423	Absolute count	0.00552710205309787	20.3193924619198
ebi-a-GCST90001423	53396009	8.02306e-06	19	3658	-0.2131	0.04766	rs80339814	C	T	0.0794	|| id:ebi-a-GCST90001423	TRUE	reported	igd	CD20- CD38- AC	BC_Trait44	B cell	GCST90001423	Absolute count	0.00543560674789107	19.9811881514366
ebi-a-GCST90001423	46576714	9.59599e-06	20	3658	-0.1099	0.02479	rs6125184	A	G	0.5914	|| id:ebi-a-GCST90001423	TRUE	reported	igd	CD20- CD38- AC	BC_Trait44	B cell	GCST90001423	Absolute count	0.00534406226691816	19.6428643379755
ebi-a-GCST90001423	765164	7.69892e-06	20	3658	0.1498	0.03344	rs36071180	A	G	0.1597	|| id:ebi-a-GCST90001423	TRUE	reported	igd	CD20- CD38- AC	BC_Trait44	B cell	GCST90001423	Absolute count	0.0054559628678496	20.0564273678388
