# Supplementary material for: An exploration of the causal relationship between 731 immunophenotypes and osteoporosis: a bidirectional Mendelian randomized study
Source: Front Endocrinol (Lausanne). 2024 Jul 17;15:1341002. doi: 10.3389/fendo.2024.1341002 (PMC11288873; doi:10.3389/fendo.2024.1341002)
Supplement: Supplementary File 7 — Removal of weak IVs and F-statistics. [file DataSheet_7.zip › Supplementary file 7/731Removing weak instrumental variables/ebi-a-GCST90001424.csv]

id.exposure	chr.exposure	se.exposure	pval.exposure	pos.exposure	samplesize.exposure	beta.exposure	SNP	effect_allele.exposure	other_allele.exposure	eaf.exposure	exposure	mr_keep.exposure	pval_origin.exposure	data_source.exposure	Trait	Statistical_trait_name	Panel	CatalogID	Trait_type	R2	F
ebi-a-GCST90001424	1	0.5892	3.27198e-06	40387371	3657	2.746	rs143109147	C	T	4e-04	|| id:ebi-a-GCST90001424	TRUE	reported	igd	IgD+ %Lymphocyte	BC_Trait46	B cell	GCST90001424	Relative count	0.00590444066866014	21.7089096127426
ebi-a-GCST90001424	2	0.05702	7.43207e-07	206655953	3657	-0.2827	rs16837671	G	T	0.0494	|| id:ebi-a-GCST90001424	TRUE	reported	igd	IgD+ %Lymphocyte	BC_Trait46	B cell	GCST90001424	Relative count	0.00667671512710037	24.5674234775181
ebi-a-GCST90001424	4	0.1364	6.96803e-06	46715880	3657	0.614	rs141070091	T	G	0.0081	|| id:ebi-a-GCST90001424	TRUE	reported	igd	IgD+ %Lymphocyte	BC_Trait46	B cell	GCST90001424	Relative count	0.00551040203987765	20.2521167612659
ebi-a-GCST90001424	5	0.06594	4.76299e-06	115785493	3657	-0.3021	rs76845048	C	A	0.0357	|| id:ebi-a-GCST90001424	TRUE	reported	igd	IgD+ %Lymphocyte	BC_Trait46	B cell	GCST90001424	Relative count	0.00570680550440883	20.9780920095665
ebi-a-GCST90001424	6	0.04223	6.78297e-07	31240635	3657	-0.2101	rs4361609	C	G	0.1131	|| id:ebi-a-GCST90001424	TRUE	reported	igd	IgD+ %Lymphocyte	BC_Trait46	B cell	GCST90001424	Relative count	0.00672288082892556	24.7384430341346
ebi-a-GCST90001424	7	0.03606	4.854e-06	20106029	3657	-0.1651	rs73078428	A	T	0.1318	|| id:ebi-a-GCST90001424	TRUE	reported	igd	IgD+ %Lymphocyte	BC_Trait46	B cell	GCST90001424	Relative count	0.00569948226969198	20.9510176493487
ebi-a-GCST90001424	7	0.06309	5.202e-06	121332400	3657	0.2879	rs111830700	A	G	0.0377	|| id:ebi-a-GCST90001424	TRUE	reported	igd	IgD+ %Lymphocyte	BC_Trait46	B cell	GCST90001424	Relative count	0.00566201926979852	20.8125213279254
ebi-a-GCST90001424	7	0.05642	1.25101e-06	77469688	3657	-0.2739	rs34910780	T	A	0.0481	|| id:ebi-a-GCST90001424	TRUE	reported	igd	IgD+ %Lymphocyte	BC_Trait46	B cell	GCST90001424	Relative count	0.00640328874308132	23.5548488544771
ebi-a-GCST90001424	8	0.02712	2.243e-06	130617819	3657	-0.1285	rs2395904	G	T	0.2657	|| id:ebi-a-GCST90001424	TRUE	reported	igd	IgD+ %Lymphocyte	BC_Trait46	B cell	GCST90001424	Relative count	0.00610160255104862	22.4382667094784
ebi-a-GCST90001424	8	0.06355	8.16e-06	75515052	3657	0.2839	rs533239981	C	G	0.0387	|| id:ebi-a-GCST90001424	TRUE	reported	igd	IgD+ %Lymphocyte	BC_Trait46	B cell	GCST90001424	Relative count	0.0054276408224848	19.9462884958792
ebi-a-GCST90001424	10	0.02357	3.11401e-06	7188484	3657	0.1101	rs1977295	A	G	0.5273	|| id:ebi-a-GCST90001424	TRUE	reported	igd	IgD+ %Lymphocyte	BC_Trait46	B cell	GCST90001424	Relative count	0.00593125955924998	21.8081032096903
ebi-a-GCST90001424	12	0.0787	6.84101e-06	110312229	3657	0.3546	rs75319860	C	T	0.0249	|| id:ebi-a-GCST90001424	TRUE	reported	igd	IgD+ %Lymphocyte	BC_Trait46	B cell	GCST90001424	Relative count	0.00552075862511054	20.2903911265981
ebi-a-GCST90001424	13	0.2178	2.22398e-06	100023905	3657	-1.032	rs116906133	G	A	0.0037	|| id:ebi-a-GCST90001424	TRUE	reported	igd	IgD+ %Lymphocyte	BC_Trait46	B cell	GCST90001424	Relative count	0.00610183657092476	22.4391325865666
ebi-a-GCST90001424	13	0.02599	3.43084e-13	108993494	3657	0.1898	rs12874404	G	A	0.3257	|| id:ebi-a-GCST90001424	TRUE	reported	igd	IgD+ %Lymphocyte	BC_Trait46	B cell	GCST90001424	Relative count	0.0143736544636309	53.3018494305582
ebi-a-GCST90001424	14	0.03359	2.10402e-06	95373465	3657	0.1596	rs2402519	C	G	0.1523	|| id:ebi-a-GCST90001424	TRUE	reported	igd	IgD+ %Lymphocyte	BC_Trait46	B cell	GCST90001424	Relative count	0.00613547225272255	22.5635893601419
ebi-a-GCST90001424	17	0.0236	5.52497e-10	2731370	3657	-0.1468	rs11657531	T	C	0.4882	|| id:ebi-a-GCST90001424	TRUE	reported	igd	IgD+ %Lymphocyte	BC_Trait46	B cell	GCST90001424	Relative count	0.0104696523962538	38.6714562125094
ebi-a-GCST90001424	17	0.02747	2.45499e-07	38038389	3657	-0.142	rs12939565	T	A	0.4267	|| id:ebi-a-GCST90001424	TRUE	reported	igd	IgD+ %Lymphocyte	BC_Trait46	B cell	GCST90001424	Relative count	0.00725391716134159	26.70679611134
ebi-a-GCST90001424	17	0.05786	8.75407e-06	70210257	3657	-0.2576	rs75956343	G	A	0.0469	|| id:ebi-a-GCST90001424	TRUE	reported	igd	IgD+ %Lymphocyte	BC_Trait46	B cell	GCST90001424	Relative count	0.00539091297564987	19.8105840606681
ebi-a-GCST90001424	19	0.02499	3.23601e-06	14873284	3657	0.1165	rs55658072	G	A	0.6218	|| id:ebi-a-GCST90001424	TRUE	reported	igd	IgD+ %Lymphocyte	BC_Trait46	B cell	GCST90001424	Relative count	0.00590773589983801	21.7210972197369
ebi-a-GCST90001424	20	0.02568	2.47098e-06	44724305	3657	-0.1212	rs6131010	G	A	0.6172	|| id:ebi-a-GCST90001424	TRUE	reported	igd	IgD+ %Lymphocyte	BC_Trait46	B cell	GCST90001424	Relative count	0.00605414706640758	22.2626891217565
