# Supplementary material for: An exploration of the causal relationship between 731 immunophenotypes and osteoporosis: a bidirectional Mendelian randomized study
Source: Front Endocrinol (Lausanne). 2024 Jul 17;15:1341002. doi: 10.3389/fendo.2024.1341002 (PMC11288873; doi:10.3389/fendo.2024.1341002)
Supplement: Supplementary File 7 — Removal of weak IVs and F-statistics. [file DataSheet_7.zip › Supplementary file 7/731Removing weak instrumental variables/ebi-a-GCST90001425.csv]

id.exposure	pos.exposure	chr.exposure	se.exposure	samplesize.exposure	beta.exposure	pval.exposure	SNP	effect_allele.exposure	other_allele.exposure	eaf.exposure	exposure	mr_keep.exposure	pval_origin.exposure	data_source.exposure	Trait	Statistical_trait_name	Panel	CatalogID	Trait_type	R2	F
ebi-a-GCST90001425	213101844	1	0.02482	3656	-0.1191	1.64801e-06	rs970081	A	G	0.6517	|| id:ebi-a-GCST90001425	TRUE	reported	igd	IgD- CD38br %lymphocyte	BC_Trait47	B cell	GCST90001425	Relative count	0.00625874276558912	23.0134815264775
ebi-a-GCST90001425	63802723	1	0.04079	3656	0.192	2.59998e-06	rs78196740	C	T	0.0929	|| id:ebi-a-GCST90001425	TRUE	reported	igd	IgD- CD38br %lymphocyte	BC_Trait47	B cell	GCST90001425	Relative count	0.00602372143304311	22.1440678122349
ebi-a-GCST90001425	187165335	2	0.5384	3656	2.567	1.93299e-06	rs148362575	T	A	8e-04	|| id:ebi-a-GCST90001425	TRUE	reported	igd	IgD- CD38br %lymphocyte	BC_Trait47	B cell	GCST90001425	Relative count	0.006179359471796	22.7197731553874
ebi-a-GCST90001425	136941539	2	0.02865	3656	0.1297	6.13098e-06	rs62160934	A	T	0.2133	|| id:ebi-a-GCST90001425	TRUE	reported	igd	IgD- CD38br %lymphocyte	BC_Trait47	B cell	GCST90001425	Relative count	0.00557438314579593	20.4829759707655
ebi-a-GCST90001425	204476635	2	0.2808	3656	-1.324	2.49799e-06	rs138158989	A	G	0.0018	|| id:ebi-a-GCST90001425	TRUE	reported	igd	IgD- CD38br %lymphocyte	BC_Trait47	B cell	GCST90001425	Relative count	0.00604425287042182	22.2200033072922
ebi-a-GCST90001425	20980398	3	0.02948	3656	-0.1404	1.97702e-06	rs66491584	A	G	0.1991	|| id:ebi-a-GCST90001425	TRUE	reported	igd	IgD- CD38br %lymphocyte	BC_Trait47	B cell	GCST90001425	Relative count	0.006165765775858	22.6694828666004
ebi-a-GCST90001425	117331256	3	0.361	3656	1.619	7.48204e-06	rs116540222	T	C	0.0011	|| id:ebi-a-GCST90001425	TRUE	reported	igd	IgD- CD38br %lymphocyte	BC_Trait47	B cell	GCST90001425	Relative count	0.00547129872974287	20.1021102085295
ebi-a-GCST90001425	157649504	3	0.08244	3656	0.3801	4.16198e-06	rs79812543	A	G	0.0197	|| id:ebi-a-GCST90001425	TRUE	reported	igd	IgD- CD38br %lymphocyte	BC_Trait47	B cell	GCST90001425	Relative count	0.00578090305978019	21.2462422472528
ebi-a-GCST90001425	11712287	3	0.06183	3656	0.2925	2.32498e-06	rs151009998	A	G	0.0379	|| id:ebi-a-GCST90001425	TRUE	reported	igd	IgD- CD38br %lymphocyte	BC_Trait47	B cell	GCST90001425	Relative count	0.00608410494798733	22.3674051201106
ebi-a-GCST90001425	55386841	4	0.06821	3656	0.3028	9.29309e-06	rs11938966	A	C	0.0294	|| id:ebi-a-GCST90001425	TRUE	reported	igd	IgD- CD38br %lymphocyte	BC_Trait47	B cell	GCST90001425	Relative count	0.00536135769787032	19.6959983202296
ebi-a-GCST90001425	61089291	4	0.1551	3656	-0.6902	8.88608e-06	rs114428590	A	T	0.0059	|| id:ebi-a-GCST90001425	TRUE	reported	igd	IgD- CD38br %lymphocyte	BC_Trait47	B cell	GCST90001425	Relative count	0.00538733660663591	19.791953878293
ebi-a-GCST90001425	89585751	5	0.3557	3656	1.582	8.95901e-06	rs79264549	A	C	0.001	|| id:ebi-a-GCST90001425	TRUE	reported	igd	IgD- CD38br %lymphocyte	BC_Trait47	B cell	GCST90001425	Relative count	0.00538140422785997	19.7700416342358
ebi-a-GCST90001425	1297258	5	0.0273	3656	0.1238	5.91902e-06	rs6554754	C	T	0.7503	|| id:ebi-a-GCST90001425	TRUE	reported	igd	IgD- CD38br %lymphocyte	BC_Trait47	B cell	GCST90001425	Relative count	0.0055933734667586	20.5531480806687
ebi-a-GCST90001425	31274174	6	0.1122	3656	-0.4998	8.62303e-06	rs139101653	T	C	0.0129	|| id:ebi-a-GCST90001425	TRUE	reported	igd	IgD- CD38br %lymphocyte	BC_Trait47	B cell	GCST90001425	Relative count	0.0053982107887773	19.8321201873519
ebi-a-GCST90001425	41935797	6	0.45	3656	-2.09	3.53199e-06	rs76624801	C	A	7e-04	|| id:ebi-a-GCST90001425	TRUE	reported	igd	IgD- CD38br %lymphocyte	BC_Trait47	B cell	GCST90001425	Relative count	0.00586551965797069	21.5590639435935
ebi-a-GCST90001425	40333488	6	0.4026	3656	-1.987	8.31706e-07	rs187459109	A	G	8e-04	|| id:ebi-a-GCST90001425	TRUE	reported	igd	IgD- CD38br %lymphocyte	BC_Trait47	B cell	GCST90001425	Relative count	0.0066184773011337	24.3450431739847
ebi-a-GCST90001425	127285830	7	0.06986	3656	0.3296	2.48199e-06	rs75346886	T	G	0.0294	|| id:ebi-a-GCST90001425	TRUE	reported	igd	IgD- CD38br %lymphocyte	BC_Trait47	B cell	GCST90001425	Relative count	0.00605166483393585	22.2474172156112
ebi-a-GCST90001425	132571443	7	0.1447	3656	-0.6459	8.25791e-06	rs138058221	T	C	0.0068	|| id:ebi-a-GCST90001425	TRUE	reported	igd	IgD- CD38br %lymphocyte	BC_Trait47	B cell	GCST90001425	Relative count	0.00542034451630954	19.9138789471447
ebi-a-GCST90001425	106306631	7	0.06449	3656	-0.311	1.47001e-06	rs148377259	C	T	0.0341	|| id:ebi-a-GCST90001425	TRUE	reported	igd	IgD- CD38br %lymphocyte	BC_Trait47	B cell	GCST90001425	Relative count	0.00632085766761718	23.2433317089265
ebi-a-GCST90001425	8531036	9	0.05361	3656	0.2558	1.907e-06	rs12340211	G	C	0.0518	|| id:ebi-a-GCST90001425	TRUE	reported	igd	IgD- CD38br %lymphocyte	BC_Trait47	B cell	GCST90001425	Relative count	0.00618881016172516	22.7547370790057
ebi-a-GCST90001425	97765784	11	0.04432	3656	0.1975	8.62204e-06	rs113087021	A	T	0.0766	|| id:ebi-a-GCST90001425	TRUE	reported	igd	IgD- CD38br %lymphocyte	BC_Trait47	B cell	GCST90001425	Relative count	0.00540226612909094	19.8470997504408
ebi-a-GCST90001425	127827727	11	0.03419	3656	0.1561	5.11399e-06	rs478251	C	A	0.1332	|| id:ebi-a-GCST90001425	TRUE	reported	igd	IgD- CD38br %lymphocyte	BC_Trait47	B cell	GCST90001425	Relative count	0.00566933669430698	20.8338705075506
ebi-a-GCST90001425	10496783	12	0.02367	3656	-0.1069	6.50504e-06	rs6488283	G	A	0.4229	|| id:ebi-a-GCST90001425	TRUE	reported	igd	IgD- CD38br %lymphocyte	BC_Trait47	B cell	GCST90001425	Relative count	0.00554800102428721	20.3854944870402
ebi-a-GCST90001425	52932031	12	0.02391	3656	0.1168	1.086e-06	rs7294591	T	C	0.5412	|| id:ebi-a-GCST90001425	TRUE	reported	igd	IgD- CD38br %lymphocyte	BC_Trait47	B cell	GCST90001425	Relative count	0.00648477442043006	23.8500277823409
ebi-a-GCST90001425	14317207	12	0.02996	3656	-0.1438	1.64801e-06	rs11609248	G	A	0.1916	|| id:ebi-a-GCST90001425	TRUE	reported	igd	IgD- CD38br %lymphocyte	BC_Trait47	B cell	GCST90001425	Relative count	0.00626181088126309	23.0248341169481
ebi-a-GCST90001425	106098314	12	0.07216	3656	-0.3233	7.68104e-06	rs17037450	A	G	0.0264	|| id:ebi-a-GCST90001425	TRUE	reported	igd	IgD- CD38br %lymphocyte	BC_Trait47	B cell	GCST90001425	Relative count	0.00546052248677229	20.0622998058924
ebi-a-GCST90001425	22129890	14	0.06126	3656	0.2941	1.64101e-06	rs72686093	T	C	0.0382	|| id:ebi-a-GCST90001425	TRUE	reported	igd	IgD- CD38br %lymphocyte	BC_Trait47	B cell	GCST90001425	Relative count	0.00626470452601352	23.035541197251
ebi-a-GCST90001425	74539114	15	0.02595	3656	-0.1167	7.14908e-06	rs2627305	A	G	0.2986	|| id:ebi-a-GCST90001425	TRUE	reported	igd	IgD- CD38br %lymphocyte	BC_Trait47	B cell	GCST90001425	Relative count	0.0055012961152679	20.212933336833
ebi-a-GCST90001425	59885737	16	0.02471	3656	-0.1289	1.91898e-07	rs4785074	T	C	0.635	|| id:ebi-a-GCST90001425	TRUE	reported	igd	IgD- CD38br %lymphocyte	BC_Trait47	B cell	GCST90001425	Relative count	0.00738811467734914	27.1971063718007
ebi-a-GCST90001425	81821361	16	0.07723	3656	0.3562	4.11604e-06	rs72834736	C	G	0.0248	|| id:ebi-a-GCST90001425	TRUE	reported	igd	IgD- CD38br %lymphocyte	BC_Trait47	B cell	GCST90001425	Relative count	0.00578482150034077	21.2607272744956
ebi-a-GCST90001425	31013921	22	0.0823	3656	0.3941	1.74699e-06	rs76348547	T	G	0.0207	|| id:ebi-a-GCST90001425	TRUE	reported	igd	IgD- CD38br %lymphocyte	BC_Trait47	B cell	GCST90001425	Relative count	0.00623292093450362	22.9179387951683
