# Supplementary material for: An exploration of the causal relationship between 731 immunophenotypes and osteoporosis: a bidirectional Mendelian randomized study
Source: Front Endocrinol (Lausanne). 2024 Jul 17;15:1341002. doi: 10.3389/fendo.2024.1341002 (PMC11288873; doi:10.3389/fendo.2024.1341002)
Supplement: Supplementary File 7 — Removal of weak IVs and F-statistics. [file DataSheet_7.zip › Supplementary file 7/731Removing weak instrumental variables/ebi-a-GCST90001426.csv]

id.exposure	beta.exposure	pos.exposure	pval.exposure	chr.exposure	se.exposure	samplesize.exposure	SNP	effect_allele.exposure	other_allele.exposure	eaf.exposure	exposure	mr_keep.exposure	pval_origin.exposure	data_source.exposure	Trait	Statistical_trait_name	Panel	CatalogID	Trait_type	R2	F
ebi-a-GCST90001426	-0.1164	41075209	9.54707e-06	1	0.02625	3656	rs500586	T	C	0.7061	|| id:ebi-a-GCST90001426	TRUE	reported	igd	IgD- CD38dim %lymphocyte	BC_Trait48	B cell	GCST90001426	Relative count	0.00534948127329764	19.6521332916536
ebi-a-GCST90001426	0.556	119873920	7.79902e-06	1	0.1242	3656	rs72691171	T	A	0.0105	|| id:ebi-a-GCST90001426	TRUE	reported	igd	IgD- CD38dim %lymphocyte	BC_Trait48	B cell	GCST90001426	Relative count	0.0054516267740635	20.029437248803
ebi-a-GCST90001426	1.034	19500582	4.55302e-06	1	0.2251	3656	rs143785715	T	C	0.0027	|| id:ebi-a-GCST90001426	TRUE	reported	igd	IgD- CD38dim %lymphocyte	BC_Trait48	B cell	GCST90001426	Relative count	0.00573831788181609	21.0888279386227
ebi-a-GCST90001426	0.516	89286072	8.15793e-07	1	0.1044	3656	rs10922490	C	T	0.0164	|| id:ebi-a-GCST90001426	TRUE	reported	igd	IgD- CD38dim %lymphocyte	BC_Trait48	B cell	GCST90001426	Relative count	0.00663743085979606	24.4152267411152
ebi-a-GCST90001426	0.1644	136926146	4.86004e-08	2	0.03007	3656	rs11687597	G	A	0.2069	|| id:ebi-a-GCST90001426	TRUE	reported	igd	IgD- CD38dim %lymphocyte	BC_Trait48	B cell	GCST90001426	Relative count	0.00810950436655399	29.8743954961121
ebi-a-GCST90001426	0.1571	238554657	2.509e-07	2	0.03041	3656	rs7595246	C	T	0.1893	|| id:ebi-a-GCST90001426	TRUE	reported	igd	IgD- CD38dim %lymphocyte	BC_Trait48	B cell	GCST90001426	Relative count	0.00724693853319638	26.6736154519379
ebi-a-GCST90001426	0.5092	100279851	2.94002e-06	4	0.1088	3656	rs71612685	G	A	0.0126	|| id:ebi-a-GCST90001426	TRUE	reported	igd	IgD- CD38dim %lymphocyte	BC_Trait48	B cell	GCST90001426	Relative count	0.00595550558777945	21.891794119954
ebi-a-GCST90001426	0.1691	1628280	9.93002e-06	4	0.03822	3656	rs1867929	A	C	0.1104	|| id:ebi-a-GCST90001426	TRUE	reported	igd	IgD- CD38dim %lymphocyte	BC_Trait48	B cell	GCST90001426	Relative count	0.0053257470942981	19.5644753302066
ebi-a-GCST90001426	2.925	89545035	6.80707e-06	5	0.6491	3656	rs114839471	G	A	5e-04	|| id:ebi-a-GCST90001426	TRUE	reported	igd	IgD- CD38dim %lymphocyte	BC_Trait48	B cell	GCST90001426	Relative count	0.00552353164740196	20.2950851849123
ebi-a-GCST90001426	-0.1275	144608340	2.27898e-06	5	0.02694	3656	rs17405603	T	A	0.2842	|| id:ebi-a-GCST90001426	TRUE	reported	igd	IgD- CD38dim %lymphocyte	BC_Trait48	B cell	GCST90001426	Relative count	0.0060892859931106	22.3865692413412
ebi-a-GCST90001426	1.843	41401285	1.66498e-06	6	0.3841	3656	rs146936090	T	C	8e-04	|| id:ebi-a-GCST90001426	TRUE	reported	igd	IgD- CD38dim %lymphocyte	BC_Trait48	B cell	GCST90001426	Relative count	0.00625791344953214	23.0104129170634
ebi-a-GCST90001426	-0.1185	22048853	1.736e-06	7	0.02475	3656	rs6972846	T	G	0.3885	|| id:ebi-a-GCST90001426	TRUE	reported	igd	IgD- CD38dim %lymphocyte	BC_Trait48	B cell	GCST90001426	Relative count	0.00623111122648357	22.911242924571
ebi-a-GCST90001426	0.2746	154618679	4.77595e-06	7	0.05995	3656	rs78027513	T	G	0.0414	|| id:ebi-a-GCST90001426	TRUE	reported	igd	IgD- CD38dim %lymphocyte	BC_Trait48	B cell	GCST90001426	Relative count	0.00570599418998524	20.9693537810485
ebi-a-GCST90001426	-0.1408	144984956	8.25296e-09	8	0.02438	3656	rs7840395	G	A	0.5715	|| id:ebi-a-GCST90001426	TRUE	reported	igd	IgD- CD38dim %lymphocyte	BC_Trait48	B cell	GCST90001426	Relative count	0.00904040046720974	33.3349849204335
ebi-a-GCST90001426	0.1383	40734662	6.89096e-06	8	0.03071	3656	rs2137277	G	A	0.1882	|| id:ebi-a-GCST90001426	TRUE	reported	igd	IgD- CD38dim %lymphocyte	BC_Trait48	B cell	GCST90001426	Relative count	0.00551665789978437	20.2696889052373
ebi-a-GCST90001426	0.4384	22940992	2.24099e-06	10	0.09254	3656	rs72816858	C	G	0.0172	|| id:ebi-a-GCST90001426	TRUE	reported	igd	IgD- CD38dim %lymphocyte	BC_Trait48	B cell	GCST90001426	Relative count	0.00610123935047822	22.4307841696856
ebi-a-GCST90001426	-0.2055	54786414	6.51193e-07	12	0.04122	3656	rs12298227	C	T	0.1013	|| id:ebi-a-GCST90001426	TRUE	reported	igd	IgD- CD38dim %lymphocyte	BC_Trait48	B cell	GCST90001426	Relative count	0.00675241318230869	24.8410548342814
ebi-a-GCST90001426	-0.1218	53022961	6.31495e-06	12	0.02694	3656	rs593370	T	C	0.7001	|| id:ebi-a-GCST90001426	TRUE	reported	igd	IgD- CD38dim %lymphocyte	BC_Trait48	B cell	GCST90001426	Relative count	0.00555996180741089	20.4296887333742
ebi-a-GCST90001426	0.1281	108957063	1.05201e-07	13	0.02404	3656	rs9520836	G	A	0.5044	|| id:ebi-a-GCST90001426	TRUE	reported	igd	IgD- CD38dim %lymphocyte	BC_Trait48	B cell	GCST90001426	Relative count	0.00770660757839806	28.3786471889576
ebi-a-GCST90001426	0.38	76646870	4.61095e-06	15	0.08281	3656	rs118086652	G	A	0.0213	|| id:ebi-a-GCST90001426	TRUE	reported	igd	IgD- CD38dim %lymphocyte	BC_Trait48	B cell	GCST90001426	Relative count	0.00572665780117791	21.0457292953548
ebi-a-GCST90001426	-0.1257	2716535	1.93201e-07	17	0.02411	3656	rs11653761	T	G	0.592	|| id:ebi-a-GCST90001426	TRUE	reported	igd	IgD- CD38dim %lymphocyte	BC_Trait48	B cell	GCST90001426	Relative count	0.00737994277074462	27.1668003158964
ebi-a-GCST90001426	0.4981	61418402	6.63804e-06	18	0.1104	3656	rs145744014	T	C	0.0116	|| id:ebi-a-GCST90001426	TRUE	reported	igd	IgD- CD38dim %lymphocyte	BC_Trait48	B cell	GCST90001426	Relative count	0.00553703620450165	20.3449811886706
ebi-a-GCST90001426	-0.1194	36290177	7.05196e-06	19	0.02653	3656	rs652344	C	T	0.2946	|| id:ebi-a-GCST90001426	TRUE	reported	igd	IgD- CD38dim %lymphocyte	BC_Trait48	B cell	GCST90001426	Relative count	0.00550970713642994	20.2440084342552
ebi-a-GCST90001426	0.1091	18194427	6.04004e-06	20	0.02407	3656	rs2328245	T	C	0.5678	|| id:ebi-a-GCST90001426	TRUE	reported	igd	IgD- CD38dim %lymphocyte	BC_Trait48	B cell	GCST90001426	Relative count	0.00558801397986932	20.5333436940583
ebi-a-GCST90001426	0.3766	27421843	5.86206e-06	22	0.08299	3656	rs134927	T	C	0.0215	|| id:ebi-a-GCST90001426	TRUE	reported	igd	IgD- CD38dim %lymphocyte	BC_Trait48	B cell	GCST90001426	Relative count	0.00560097462476215	20.5812362609246
