# Supplementary material for: An exploration of the causal relationship between 731 immunophenotypes and osteoporosis: a bidirectional Mendelian randomized study
Source: Front Endocrinol (Lausanne). 2024 Jul 17;15:1341002. doi: 10.3389/fendo.2024.1341002 (PMC11288873; doi:10.3389/fendo.2024.1341002)
Supplement: Supplementary File 7 — Removal of weak IVs and F-statistics. [file DataSheet_7.zip › Supplementary file 7/731Removing weak instrumental variables/ebi-a-GCST90001427.csv]

id.exposure	samplesize.exposure	beta.exposure	se.exposure	pos.exposure	chr.exposure	pval.exposure	SNP	effect_allele.exposure	other_allele.exposure	eaf.exposure	exposure	mr_keep.exposure	pval_origin.exposure	data_source.exposure	Trait	Statistical_trait_name	Panel	CatalogID	Trait_type	R2	F
ebi-a-GCST90001427	3656	0.1517	0.02904	84127219	1	1.83802e-07	rs61790670	A	C	0.23	|| id:ebi-a-GCST90001427	TRUE	reported	igd	IgD- CD38- %lymphocyte	BC_Trait49	B cell	GCST90001427	Relative count	0.00740870347950328	27.2734635181702
ebi-a-GCST90001427	3656	-0.2855	0.06453	178417994	1	9.94695e-06	rs116661843	A	G	0.0387	|| id:ebi-a-GCST90001427	TRUE	reported	igd	IgD- CD38- %lymphocyte	BC_Trait49	B cell	GCST90001427	Relative count	0.00532554028903198	19.5637115501864
ebi-a-GCST90001427	3656	0.1428	0.0306	59700800	1	3.17497e-06	rs12128328	C	T	0.2113	|| id:ebi-a-GCST90001427	TRUE	reported	igd	IgD- CD38- %lymphocyte	BC_Trait49	B cell	GCST90001427	Relative count	0.0059214501510574	21.7658643326039
ebi-a-GCST90001427	3656	0.1358	0.03024	119468602	2	7.36902e-06	rs12624265	G	A	0.2082	|| id:ebi-a-GCST90001427	TRUE	reported	igd	IgD- CD38- %lymphocyte	BC_Trait49	B cell	GCST90001427	Relative count	0.00548581001865047	20.1557202602858
ebi-a-GCST90001427	3656	-0.1296	0.02879	232313158	2	6.93905e-06	rs12992631	T	C	0.2408	|| id:ebi-a-GCST90001427	TRUE	reported	igd	IgD- CD38- %lymphocyte	BC_Trait49	B cell	GCST90001427	Relative count	0.0055121366263989	20.2529844502437
ebi-a-GCST90001427	3656	-0.1193	0.02656	47117185	2	7.21905e-06	rs2084194	A	G	0.677	|| id:ebi-a-GCST90001427	TRUE	reported	igd	IgD- CD38- %lymphocyte	BC_Trait49	B cell	GCST90001427	Relative count	0.00548818202652686	20.1644834807423
ebi-a-GCST90001427	3656	0.1403	0.02729	238550072	2	2.84302e-07	rs6723786	G	A	0.2924	|| id:ebi-a-GCST90001427	TRUE	reported	igd	IgD- CD38- %lymphocyte	BC_Trait49	B cell	GCST90001427	Relative count	0.00717750809510514	26.4162171922536
ebi-a-GCST90001427	3656	-0.2723	0.05703	66709035	2	1.86698e-06	rs114551034	A	G	0.0509	|| id:ebi-a-GCST90001427	TRUE	reported	igd	IgD- CD38- %lymphocyte	BC_Trait49	B cell	GCST90001427	Relative count	0.00619701644562076	22.7850977175691
ebi-a-GCST90001427	3656	0.2178	0.04807	191905058	3	6.07198e-06	rs75524570	C	T	0.0673	|| id:ebi-a-GCST90001427	TRUE	reported	igd	IgD- CD38- %lymphocyte	BC_Trait49	B cell	GCST90001427	Relative count	0.00558379560069831	20.5177560810934
ebi-a-GCST90001427	3656	-0.853	0.1886	133090875	4	6.27004e-06	rs150378941	C	G	0.0045	|| id:ebi-a-GCST90001427	TRUE	reported	igd	IgD- CD38- %lymphocyte	BC_Trait49	B cell	GCST90001427	Relative count	0.00556397726049402	20.4445257864224
ebi-a-GCST90001427	3656	-1.231	0.2689	134727496	4	4.85601e-06	rs72942964	T	C	0.0021	|| id:ebi-a-GCST90001427	TRUE	reported	igd	IgD- CD38- %lymphocyte	BC_Trait49	B cell	GCST90001427	Relative count	0.00569962023494853	20.9457954179029
ebi-a-GCST90001427	3656	0.1731	0.0383	56547047	4	6.40796e-06	rs7676571	T	C	0.8835	|| id:ebi-a-GCST90001427	TRUE	reported	igd	IgD- CD38- %lymphocyte	BC_Trait49	B cell	GCST90001427	Relative count	0.0055561080810596	20.4154493714228
ebi-a-GCST90001427	3656	0.1211	0.02714	25771115	4	8.36508e-06	rs4697617	A	G	0.7103	|| id:ebi-a-GCST90001427	TRUE	reported	igd	IgD- CD38- %lymphocyte	BC_Trait49	B cell	GCST90001427	Relative count	0.00541631288493396	19.8989864180821
ebi-a-GCST90001427	3656	-0.165	0.03688	186920475	4	7.97003e-06	rs72711540	C	G	0.1325	|| id:ebi-a-GCST90001427	TRUE	reported	igd	IgD- CD38- %lymphocyte	BC_Trait49	B cell	GCST90001427	Relative count	0.00544513464031961	20.0054543683041
ebi-a-GCST90001427	3656	-0.1322	0.0277	144608340	5	1.88599e-06	rs17405603	T	A	0.2842	|| id:ebi-a-GCST90001427	TRUE	reported	igd	IgD- CD38- %lymphocyte	BC_Trait49	B cell	GCST90001427	Relative count	0.0061915568823471	22.7648990152702
ebi-a-GCST90001427	3656	0.617	0.1366	7871676	7	6.49696e-06	rs144625305	T	C	0.0086	|| id:ebi-a-GCST90001427	TRUE	reported	igd	IgD- CD38- %lymphocyte	BC_Trait49	B cell	GCST90001427	Relative count	0.0055493990674381	20.3906601025765
ebi-a-GCST90001427	3656	-0.1246	0.02505	144986103	8	6.83392e-07	rs11777835	C	T	0.5715	|| id:ebi-a-GCST90001427	TRUE	reported	igd	IgD- CD38- %lymphocyte	BC_Trait49	B cell	GCST90001427	Relative count	0.00672179622901809	24.7276576970929
ebi-a-GCST90001427	3656	0.391	0.07669	55620993	8	3.59104e-07	rs190799514	C	T	0.0272	|| id:ebi-a-GCST90001427	TRUE	reported	igd	IgD- CD38- %lymphocyte	BC_Trait49	B cell	GCST90001427	Relative count	0.007059808846799	25.9799550426531
ebi-a-GCST90001427	3656	0.3985	0.08792	55914981	8	5.99805e-06	rs75116337	C	T	0.0208	|| id:ebi-a-GCST90001427	TRUE	reported	igd	IgD- CD38- %lymphocyte	BC_Trait49	B cell	GCST90001427	Relative count	0.00558780890580016	20.5325859081907
ebi-a-GCST90001427	3656	0.204	0.04436	9936753	8	4.40099e-06	rs814418	T	C	0.0907	|| id:ebi-a-GCST90001427	TRUE	reported	igd	IgD- CD38- %lymphocyte	BC_Trait49	B cell	GCST90001427	Relative count	0.00575130108936037	21.1368183871384
ebi-a-GCST90001427	3656	-0.1119	0.02508	12544361	11	8.39499e-06	rs4756916	C	T	0.5685	|| id:ebi-a-GCST90001427	TRUE	reported	igd	IgD- CD38- %lymphocyte	BC_Trait49	B cell	GCST90001427	Relative count	0.00541552540255906	19.8960775342488
ebi-a-GCST90001427	3656	-0.3825	0.08604	23667143	11	9.0261e-06	rs17234595	A	G	0.0207	|| id:ebi-a-GCST90001427	TRUE	reported	igd	IgD- CD38- %lymphocyte	BC_Trait49	B cell	GCST90001427	Relative count	0.00537668414163877	19.7526073844279
ebi-a-GCST90001427	3656	-0.1952	0.04268	54797571	12	4.95199e-06	rs12426629	G	C	0.0989	|| id:ebi-a-GCST90001427	TRUE	reported	igd	IgD- CD38- %lymphocyte	BC_Trait49	B cell	GCST90001427	Relative count	0.00568888184390971	20.9061066280693
ebi-a-GCST90001427	3656	0.1207	0.025	109144845	13	1.43999e-06	rs9514859	C	G	0.4402	|| id:ebi-a-GCST90001427	TRUE	reported	igd	IgD- CD38- %lymphocyte	BC_Trait49	B cell	GCST90001427	Relative count	0.00633531467462402	23.2968325864333
ebi-a-GCST90001427	3656	0.1408	0.02668	108993494	13	1.378e-07	rs12874404	G	A	0.3256	|| id:ebi-a-GCST90001427	TRUE	reported	igd	IgD- CD38- %lymphocyte	BC_Trait49	B cell	GCST90001427	Relative count	0.00756017166646719	27.8353069683406
ebi-a-GCST90001427	3656	0.1116	0.02456	85313662	16	5.63404e-06	rs4474666	A	G	0.5167	|| id:ebi-a-GCST90001427	TRUE	reported	igd	IgD- CD38- %lymphocyte	BC_Trait49	B cell	GCST90001427	Relative count	0.00561590363537908	20.6364039395806
ebi-a-GCST90001427	3656	-0.1169	0.0249	2716535	17	2.77997e-06	rs11653761	T	G	0.592	|| id:ebi-a-GCST90001427	TRUE	reported	igd	IgD- CD38- %lymphocyte	BC_Trait49	B cell	GCST90001427	Relative count	0.00599257899689688	22.0288935394103
ebi-a-GCST90001427	3656	-0.1195	0.02696	49200947	17	9.61192e-06	rs34157595	C	T	0.3155	|| id:ebi-a-GCST90001427	TRUE	reported	igd	IgD- CD38- %lymphocyte	BC_Trait49	B cell	GCST90001427	Relative count	0.00534517883159464	19.6362426793485
ebi-a-GCST90001427	3656	0.1163	0.02497	60947111	18	3.33096e-06	rs7236090	C	T	0.5922	|| id:ebi-a-GCST90001427	TRUE	reported	igd	IgD- CD38- %lymphocyte	BC_Trait49	B cell	GCST90001427	Relative count	0.00589857160047535	21.6812691465872
ebi-a-GCST90001427	3656	-0.5436	0.1119	42362418	21	1.24e-06	rs77741094	G	C	0.0126	|| id:ebi-a-GCST90001427	TRUE	reported	igd	IgD- CD38- %lymphocyte	BC_Trait49	B cell	GCST90001427	Relative count	0.00641354576469748	23.5863684778604
