# Supplementary material for: An exploration of the causal relationship between 731 immunophenotypes and osteoporosis: a bidirectional Mendelian randomized study
Source: Front Endocrinol (Lausanne). 2024 Jul 17;15:1341002. doi: 10.3389/fendo.2024.1341002 (PMC11288873; doi:10.3389/fendo.2024.1341002)
Supplement: Supplementary File 7 — Removal of weak IVs and F-statistics. [file DataSheet_7.zip › Supplementary file 7/731Removing weak instrumental variables/ebi-a-GCST90001428.csv]

id.exposure	se.exposure	beta.exposure	pval.exposure	samplesize.exposure	pos.exposure	chr.exposure	SNP	effect_allele.exposure	other_allele.exposure	eaf.exposure	exposure	mr_keep.exposure	pval_origin.exposure	data_source.exposure	Trait	Statistical_trait_name	Panel	CatalogID	Trait_type	R2	F
ebi-a-GCST90001428	0.04221	0.1953	3.85496e-06	3657	214958496	1	rs112904733	T	G	0.0956	|| id:ebi-a-GCST90001428	TRUE	reported	igd	IgD- CD38dim %B cell	BC_Trait5	B cell	GCST90001428	Relative count	0.00581987822101645	21.3961780484523
ebi-a-GCST90001428	0.5937	-2.636	9.30593e-06	3657	40387371	1	rs143109147	C	T	4e-04	|| id:ebi-a-GCST90001428	TRUE	reported	igd	IgD- CD38dim %B cell	BC_Trait5	B cell	GCST90001428	Relative count	0.0053616314989226	19.702400137745
ebi-a-GCST90001428	0.1635	-0.7345	7.23003e-06	3657	232094153	1	rs12118242	T	C	0.0055	|| id:ebi-a-GCST90001428	TRUE	reported	igd	IgD- CD38dim %B cell	BC_Trait5	B cell	GCST90001428	Relative count	0.00548823942373116	20.170214057714
ebi-a-GCST90001428	0.1138	-0.5857	2.81002e-07	3657	233050029	1	rs9424499	C	G	0.0109	|| id:ebi-a-GCST90001428	TRUE	reported	igd	IgD- CD38dim %B cell	BC_Trait5	B cell	GCST90001428	Relative count	0.00719128571754928	26.4745352448275
ebi-a-GCST90001428	0.03147	0.1484	2.48599e-06	3657	136864703	2	rs16832731	A	G	0.1987	|| id:ebi-a-GCST90001428	TRUE	reported	igd	IgD- CD38dim %B cell	BC_Trait5	B cell	GCST90001428	Relative count	0.00604389016543943	22.2247424570467
ebi-a-GCST90001428	0.296	-1.341	6.05703e-06	3657	106834795	3	rs138919897	G	A	0.0019	|| id:ebi-a-GCST90001428	TRUE	reported	igd	IgD- CD38dim %B cell	BC_Trait5	B cell	GCST90001428	Relative count	0.0055810838864951	20.5133483229227
ebi-a-GCST90001428	0.07083	0.3323	2.81799e-06	3657	106275239	3	rs73205209	C	T	0.0334	|| id:ebi-a-GCST90001428	TRUE	reported	igd	IgD- CD38dim %B cell	BC_Trait5	B cell	GCST90001428	Relative count	0.00598267200732296	21.9982746487157
ebi-a-GCST90001428	0.06245	-0.2872	4.40697e-06	3657	8695105	3	rs111854570	A	G	0.0388	|| id:ebi-a-GCST90001428	TRUE	reported	igd	IgD- CD38dim %B cell	BC_Trait5	B cell	GCST90001428	Relative count	0.00575008925542715	21.1381223186104
ebi-a-GCST90001428	0.6695	3.03	6.21799e-06	3657	89545035	5	rs114839471	G	A	5e-04	|| id:ebi-a-GCST90001428	TRUE	reported	igd	IgD- CD38dim %B cell	BC_Trait5	B cell	GCST90001428	Relative count	0.00556972141499904	20.4713514966463
ebi-a-GCST90001428	0.02884	-0.1389	1.51098e-06	3657	144609363	5	rs17405749	T	C	0.2374	|| id:ebi-a-GCST90001428	TRUE	reported	igd	IgD- CD38dim %B cell	BC_Trait5	B cell	GCST90001428	Relative count	0.00630293785123043	23.1833611306362
ebi-a-GCST90001428	0.07955	-0.3593	6.50205e-06	3657	11638274	5	rs80088375	T	C	0.0247	|| id:ebi-a-GCST90001428	TRUE	reported	igd	IgD- CD38dim %B cell	BC_Trait5	B cell	GCST90001428	Relative count	0.00554744714536584	20.3890263624031
ebi-a-GCST90001428	0.1253	0.6398	3.46497e-07	3657	125594743	6	rs75273600	A	G	0.0093	|| id:ebi-a-GCST90001428	TRUE	reported	igd	IgD- CD38dim %B cell	BC_Trait5	B cell	GCST90001428	Relative count	0.00707906721242124	26.0584602529827
ebi-a-GCST90001428	0.02601	-0.1154	9.41499e-06	3657	28192280	7	rs849133	T	C	0.5576	|| id:ebi-a-GCST90001428	TRUE	reported	igd	IgD- CD38dim %B cell	BC_Trait5	B cell	GCST90001428	Relative count	0.00535395250322535	19.6740302226477
ebi-a-GCST90001428	0.1023	-0.4565	8.36296e-06	3657	75147206	9	rs146267894	T	C	0.0148	|| id:ebi-a-GCST90001428	TRUE	reported	igd	IgD- CD38dim %B cell	BC_Trait5	B cell	GCST90001428	Relative count	0.00541560495443974	19.9018164844327
ebi-a-GCST90001428	0.02815	-0.136	1.41101e-06	3657	132983821	10	rs2397752	T	C	0.248	|| id:ebi-a-GCST90001428	TRUE	reported	igd	IgD- CD38dim %B cell	BC_Trait5	B cell	GCST90001428	Relative count	0.00634209800035898	23.3283186745295
ebi-a-GCST90001428	0.05509	-0.246	8.23209e-06	3657	10573290	10	rs117987395	G	T	0.0524	|| id:ebi-a-GCST90001428	TRUE	reported	igd	IgD- CD38dim %B cell	BC_Trait5	B cell	GCST90001428	Relative count	0.00542298157566482	19.9290726528715
ebi-a-GCST90001428	0.07231	-0.3698	3.31002e-07	3657	128322602	11	rs80216562	A	G	0.029	|| id:ebi-a-GCST90001428	TRUE	reported	igd	IgD- CD38dim %B cell	BC_Trait5	B cell	GCST90001428	Relative count	0.00710096251268915	26.139634548906
ebi-a-GCST90001428	0.02529	-0.1167	4.11396e-06	3657	11033950	11	rs10743163	A	G	0.4035	|| id:ebi-a-GCST90001428	TRUE	reported	igd	IgD- CD38dim %B cell	BC_Trait5	B cell	GCST90001428	Relative count	0.00578892190861102	21.2817077200465
ebi-a-GCST90001428	0.07254	0.321	9.93002e-06	3657	121343559	12	rs61946381	C	A	0.0305	|| id:ebi-a-GCST90001428	TRUE	reported	igd	IgD- CD38dim %B cell	BC_Trait5	B cell	GCST90001428	Relative count	0.00532611717589123	19.5711967651259
ebi-a-GCST90001428	0.02904	-0.1293	8.82308e-06	3657	57302799	12	rs1846398	C	A	0.7518	|| id:ebi-a-GCST90001428	TRUE	reported	igd	IgD- CD38dim %B cell	BC_Trait5	B cell	GCST90001428	Relative count	0.00539176451669082	19.8137302763522
ebi-a-GCST90001428	0.02529	0.1177	3.36202e-06	3657	19499423	13	rs4038038	A	G	0.359	|| id:ebi-a-GCST90001428	TRUE	reported	igd	IgD- CD38dim %B cell	BC_Trait5	B cell	GCST90001428	Relative count	0.00588797063951751	21.6479954490449
ebi-a-GCST90001428	0.1451	0.651	7.416e-06	3657	77402748	15	rs117227598	G	C	0.0078	|| id:ebi-a-GCST90001428	TRUE	reported	igd	IgD- CD38dim %B cell	BC_Trait5	B cell	GCST90001428	Relative count	0.00547416973463867	20.1182209362684
ebi-a-GCST90001428	0.0366	-0.1701	3.48097e-06	3657	81916912	16	rs11548656	G	A	0.1288	|| id:ebi-a-GCST90001428	TRUE	reported	igd	IgD- CD38dim %B cell	BC_Trait5	B cell	GCST90001428	Relative count	0.00587170100706497	21.5878244312759
ebi-a-GCST90001428	0.05581	0.2621	2.73697e-06	3657	49605668	17	rs75659776	T	C	0.0515	|| id:ebi-a-GCST90001428	TRUE	reported	igd	IgD- CD38dim %B cell	BC_Trait5	B cell	GCST90001428	Relative count	0.00599478620019134	22.0430871563941
ebi-a-GCST90001428	0.05299	-0.2358	8.88894e-06	3657	41946947	17	rs117541917	C	A	0.0593	|| id:ebi-a-GCST90001428	TRUE	reported	igd	IgD- CD38dim %B cell	BC_Trait5	B cell	GCST90001428	Relative count	0.00538554388669527	19.7907468415368
ebi-a-GCST90001428	0.196	0.887	6.221e-06	3657	6688542	20	rs113530462	C	G	0.0038	|| id:ebi-a-GCST90001428	TRUE	reported	igd	IgD- CD38dim %B cell	BC_Trait5	B cell	GCST90001428	Relative count	0.00556909657051671	20.4690420370489
