# Supplementary material for: An exploration of the causal relationship between 731 immunophenotypes and osteoporosis: a bidirectional Mendelian randomized study
Source: Front Endocrinol (Lausanne). 2024 Jul 17;15:1341002. doi: 10.3389/fendo.2024.1341002 (PMC11288873; doi:10.3389/fendo.2024.1341002)
Supplement: Supplementary File 7 — Removal of weak IVs and F-statistics. [file DataSheet_7.zip › Supplementary file 7/731Removing weak instrumental variables/ebi-a-GCST90001429.csv]

id.exposure	beta.exposure	samplesize.exposure	se.exposure	chr.exposure	pval.exposure	pos.exposure	SNP	effect_allele.exposure	other_allele.exposure	eaf.exposure	exposure	mr_keep.exposure	pval_origin.exposure	data_source.exposure	Trait	Statistical_trait_name	Panel	CatalogID	Trait_type	R2	F
ebi-a-GCST90001429	0.1734	3656	0.03817	1	5.72506e-06	247700906	rs1919856	G	A	0.108	|| id:ebi-a-GCST90001429	TRUE	reported	igd	IgD+ CD38br %lymphocyte	BC_Trait50	B cell	GCST90001429	Relative count	0.00561310378072135	20.6260574156168
ebi-a-GCST90001429	-0.1278	3656	0.02599	2	9.105e-07	16464977	rs11682311	C	T	0.3243	|| id:ebi-a-GCST90001429	TRUE	reported	igd	IgD+ CD38br %lymphocyte	BC_Trait50	B cell	GCST90001429	Relative count	0.00657022337192539	24.1663746807576
ebi-a-GCST90001429	-0.1658	3656	0.03741	2	9.60395e-06	97558150	rs4907205	C	T	0.1232	|| id:ebi-a-GCST90001429	TRUE	reported	igd	IgD+ CD38br %lymphocyte	BC_Trait50	B cell	GCST90001429	Relative count	0.00534392541748979	19.6316133530916
ebi-a-GCST90001429	-0.3597	3656	0.06402	2	2.067e-08	105587803	rs140380950	C	T	0.0368	|| id:ebi-a-GCST90001429	TRUE	reported	igd	IgD+ CD38br %lymphocyte	BC_Trait50	B cell	GCST90001429	Relative count	0.00856070392922548	31.5509101579497
ebi-a-GCST90001429	0.3352	3656	0.07432	3	6.66807e-06	183195708	rs2686423	G	A	0.9739	|| id:ebi-a-GCST90001429	TRUE	reported	igd	IgD+ CD38br %lymphocyte	BC_Trait50	B cell	GCST90001429	Relative count	0.00553325513472593	20.3310109329273
ebi-a-GCST90001429	-0.4243	3656	0.08741	4	1.25901e-06	15915069	rs76112278	A	G	0.0194	|| id:ebi-a-GCST90001429	TRUE	reported	igd	IgD+ CD38br %lymphocyte	BC_Trait50	B cell	GCST90001429	Relative count	0.00640365053459228	23.5497433801862
ebi-a-GCST90001429	-0.283	3656	0.06349	4	8.55697e-06	38379833	rs7667070	C	T	0.0361	|| id:ebi-a-GCST90001429	TRUE	reported	igd	IgD+ CD38br %lymphocyte	BC_Trait50	B cell	GCST90001429	Relative count	0.00540508173609643	19.8575000746745
ebi-a-GCST90001429	1.792	3656	0.3659	5	1.011e-06	498773	rs78658073	A	G	0.001	|| id:ebi-a-GCST90001429	TRUE	reported	igd	IgD+ CD38br %lymphocyte	BC_Trait50	B cell	GCST90001429	Relative count	0.00651786061012786	23.9725121621547
ebi-a-GCST90001429	-0.2327	3656	0.04501	5	2.46598e-07	158276610	rs80330977	A	G	0.0814	|| id:ebi-a-GCST90001429	TRUE	reported	igd	IgD+ CD38br %lymphocyte	BC_Trait50	B cell	GCST90001429	Relative count	0.00725780067612578	26.7138877430873
ebi-a-GCST90001429	-0.1368	3656	0.02874	5	2.02502e-06	18919526	rs76660971	A	G	0.2299	|| id:ebi-a-GCST90001429	TRUE	reported	igd	IgD+ CD38br %lymphocyte	BC_Trait50	B cell	GCST90001429	Relative count	0.00615898851627303	22.644410703945
ebi-a-GCST90001429	-0.1653	3656	0.03649	6	6.07393e-06	31562150	rs2857599	A	G	0.1722	|| id:ebi-a-GCST90001429	TRUE	reported	igd	IgD+ CD38br %lymphocyte	BC_Trait50	B cell	GCST90001429	Relative count	0.00558162856369829	20.5097485702073
ebi-a-GCST90001429	-0.4644	3656	0.09659	7	1.58599e-06	48791017	rs117772462	A	T	0.0159	|| id:ebi-a-GCST90001429	TRUE	reported	igd	IgD+ CD38br %lymphocyte	BC_Trait50	B cell	GCST90001429	Relative count	0.00628313747852291	23.1037483738246
ebi-a-GCST90001429	-0.2347	3656	0.05014	7	2.95597e-06	190115	rs11185560	A	G	0.9375	|| id:ebi-a-GCST90001429	TRUE	reported	igd	IgD+ CD38br %lymphocyte	BC_Trait50	B cell	GCST90001429	Relative count	0.00595739411525493	21.8987777468217
ebi-a-GCST90001429	0.126	3656	0.02692	8	2.988e-06	130602281	rs10103048	C	A	0.7321	|| id:ebi-a-GCST90001429	TRUE	reported	igd	IgD+ CD38br %lymphocyte	BC_Trait50	B cell	GCST90001429	Relative count	0.00595648685412446	21.895422762823
ebi-a-GCST90001429	-0.1213	3656	0.02451	8	7.75908e-07	118255950	rs1695681	A	C	0.5309	|| id:ebi-a-GCST90001429	TRUE	reported	igd	IgD+ CD38br %lymphocyte	BC_Trait50	B cell	GCST90001429	Relative count	0.00665470839550746	24.4792064579151
ebi-a-GCST90001429	0.1232	3656	0.02752	9	7.74908e-06	115678594	rs13300113	T	A	0.2789	|| id:ebi-a-GCST90001429	TRUE	reported	igd	IgD+ CD38br %lymphocyte	BC_Trait50	B cell	GCST90001429	Relative count	0.00545185355848707	20.0302750289056
ebi-a-GCST90001429	-0.116	3656	0.02553	10	5.66304e-06	63723909	rs10821937	T	C	0.6458	|| id:ebi-a-GCST90001429	TRUE	reported	igd	IgD+ CD38br %lymphocyte	BC_Trait50	B cell	GCST90001429	Relative count	0.00561516669450419	20.6336806581349
ebi-a-GCST90001429	0.1495	3656	0.03227	11	3.73603e-06	15377699	rs10832409	A	G	0.1722	|| id:ebi-a-GCST90001429	TRUE	reported	igd	IgD+ CD38br %lymphocyte	BC_Trait50	B cell	GCST90001429	Relative count	0.00583628078171	21.4509638242852
ebi-a-GCST90001429	0.3875	3656	0.07937	12	1.08901e-06	110228055	rs11068290	T	C	0.0231	|| id:ebi-a-GCST90001429	TRUE	reported	igd	IgD+ CD38br %lymphocyte	BC_Trait50	B cell	GCST90001429	Relative count	0.00647742222240403	23.8228112073792
ebi-a-GCST90001429	-0.4624	3656	0.09688	12	1.88599e-06	75564449	rs59879144	A	C	0.0161	|| id:ebi-a-GCST90001429	TRUE	reported	igd	IgD+ CD38br %lymphocyte	BC_Trait50	B cell	GCST90001429	Relative count	0.00619246398108443	22.7682549857942
ebi-a-GCST90001429	0.1102	3656	0.02441	12	6.485e-06	61758121	rs10877626	G	C	0.4739	|| id:ebi-a-GCST90001429	TRUE	reported	igd	IgD+ CD38br %lymphocyte	BC_Trait50	B cell	GCST90001429	Relative count	0.00554379427162333	20.3699510866591
ebi-a-GCST90001429	-0.4731	3656	0.1058	12	7.92501e-06	27184482	rs17408660	G	A	0.0129	|| id:ebi-a-GCST90001429	TRUE	reported	igd	IgD+ CD38br %lymphocyte	BC_Trait50	B cell	GCST90001429	Relative count	0.00543950746571963	19.9846670252231
ebi-a-GCST90001429	-0.5382	3656	0.1197	14	7.06708e-06	43915569	rs75589249	T	C	0.0107	|| id:ebi-a-GCST90001429	TRUE	reported	igd	IgD+ CD38br %lymphocyte	BC_Trait50	B cell	GCST90001429	Relative count	0.0054991813754283	20.2051203674278
ebi-a-GCST90001429	0.1771	3656	0.03756	14	2.503e-06	22499870	rs3811315	A	T	0.1157	|| id:ebi-a-GCST90001429	TRUE	reported	igd	IgD+ CD38br %lymphocyte	BC_Trait50	B cell	GCST90001429	Relative count	0.00604431085845329	22.2202177803955
ebi-a-GCST90001429	-0.1525	3656	0.03097	16	8.88403e-07	84759446	rs2216762	C	T	0.8141	|| id:ebi-a-GCST90001429	TRUE	reported	igd	IgD+ CD38br %lymphocyte	BC_Trait50	B cell	GCST90001429	Relative count	0.0065884053950269	24.2336947184528
ebi-a-GCST90001429	0.1158	3656	0.02425	17	1.86299e-06	8639905	rs60521331	A	G	0.5022	|| id:ebi-a-GCST90001429	TRUE	reported	igd	IgD+ CD38br %lymphocyte	BC_Trait50	B cell	GCST90001429	Relative count	0.00619850692495354	22.7906120705233
ebi-a-GCST90001429	-0.3886	3656	0.0872	21	8.58796e-06	16767346	rs55708924	G	A	0.0185	|| id:ebi-a-GCST90001429	TRUE	reported	igd	IgD+ CD38br %lymphocyte	BC_Trait50	B cell	GCST90001429	Relative count	0.00540273537118941	19.8488330386609
