# Supplementary material for: An exploration of the causal relationship between 731 immunophenotypes and osteoporosis: a bidirectional Mendelian randomized study
Source: Front Endocrinol (Lausanne). 2024 Jul 17;15:1341002. doi: 10.3389/fendo.2024.1341002 (PMC11288873; doi:10.3389/fendo.2024.1341002)
Supplement: Supplementary File 7 — Removal of weak IVs and F-statistics. [file DataSheet_7.zip › Supplementary file 7/731Removing weak instrumental variables/ebi-a-GCST90001430.csv]

id.exposure	pos.exposure	se.exposure	beta.exposure	pval.exposure	chr.exposure	samplesize.exposure	SNP	effect_allele.exposure	other_allele.exposure	eaf.exposure	exposure	mr_keep.exposure	pval_origin.exposure	data_source.exposure	Trait	Statistical_trait_name	Panel	CatalogID	Trait_type	R2	F
ebi-a-GCST90001430	40387371	0.5843	2.959	4.27701e-07	1	3656	rs143109147	C	T	4e-04	|| id:ebi-a-GCST90001430	TRUE	reported	igd	IgD+ CD38dim %lymphocyte	BC_Trait51	B cell	GCST90001430	Relative count	0.00696588243364783	25.6318830967542
ebi-a-GCST90001430	12243809	0.0327	0.1449	9.68902e-06	2	3656	rs55877424	A	G	0.1607	|| id:ebi-a-GCST90001430	TRUE	reported	igd	IgD+ CD38dim %lymphocyte	BC_Trait51	B cell	GCST90001430	Relative count	0.00534206086641413	19.6247268914179
ebi-a-GCST90001430	41659628	0.1427	0.6348	8.93902e-06	3	3656	rs149290264	T	C	0.007	|| id:ebi-a-GCST90001430	TRUE	reported	igd	IgD+ CD38dim %lymphocyte	BC_Trait51	B cell	GCST90001430	Relative count	0.0053836312473476	19.7782674766136
ebi-a-GCST90001430	80085882	0.5502	2.439	9.58893e-06	3	3656	rs182174914	A	T	4e-04	|| id:ebi-a-GCST90001430	TRUE	reported	igd	IgD+ CD38dim %lymphocyte	BC_Trait51	B cell	GCST90001430	Relative count	0.00534623656208017	19.6401492820172
ebi-a-GCST90001430	193840329	0.02775	-0.1262	5.61798e-06	3	3656	rs10933716	T	C	0.2486	|| id:ebi-a-GCST90001430	TRUE	reported	igd	IgD+ CD38dim %lymphocyte	BC_Trait51	B cell	GCST90001430	Relative count	0.00562518311979973	20.6706955675292
ebi-a-GCST90001430	115393238	0.0308	0.1411	4.74395e-06	3	3656	rs28399382	T	C	0.1982	|| id:ebi-a-GCST90001430	TRUE	reported	igd	IgD+ CD38dim %lymphocyte	BC_Trait51	B cell	GCST90001430	Relative count	0.00570769144520855	20.9756269472769
ebi-a-GCST90001430	61631854	0.02842	0.1272	7.89405e-06	4	3656	rs28654727	A	C	0.2433	|| id:ebi-a-GCST90001430	TRUE	reported	igd	IgD+ CD38dim %lymphocyte	BC_Trait51	B cell	GCST90001430	Relative count	0.00544937609843871	20.0211228922479
ebi-a-GCST90001430	170331972	0.02467	0.1165	2.42298e-06	4	3656	rs6831487	G	T	0.4702	|| id:ebi-a-GCST90001430	TRUE	reported	igd	IgD+ CD38dim %lymphocyte	BC_Trait51	B cell	GCST90001430	Relative count	0.00606270381527309	22.2882467797955
ebi-a-GCST90001430	158317602	0.04633	-0.2112	5.32304e-06	5	3656	rs75512885	A	T	0.0788	|| id:ebi-a-GCST90001430	TRUE	reported	igd	IgD+ CD38dim %lymphocyte	BC_Trait51	B cell	GCST90001430	Relative count	0.00565191318992325	20.7694780831053
ebi-a-GCST90001430	118216796	0.04413	-0.2012	5.292e-06	5	3656	rs1510971	A	T	0.0826	|| id:ebi-a-GCST90001430	TRUE	reported	igd	IgD+ CD38dim %lymphocyte	BC_Trait51	B cell	GCST90001430	Relative count	0.00565352930168431	20.7754506875724
ebi-a-GCST90001430	160198880	0.03243	0.1502	3.75301e-06	5	3656	rs12516105	C	T	0.1737	|| id:ebi-a-GCST90001430	TRUE	reported	igd	IgD+ CD38dim %lymphocyte	BC_Trait51	B cell	GCST90001430	Relative count	0.00583309544188597	21.439187571955
ebi-a-GCST90001430	31240635	0.04275	-0.1912	7.92501e-06	6	3656	rs4361609	C	G	0.1131	|| id:ebi-a-GCST90001430	TRUE	reported	igd	IgD+ CD38dim %lymphocyte	BC_Trait51	B cell	GCST90001430	Relative count	0.00544161278405567	19.992444253172
ebi-a-GCST90001430	166502048	0.0246	0.1106	7.11607e-06	6	3656	rs9459562	C	G	0.4346	|| id:ebi-a-GCST90001430	TRUE	reported	igd	IgD+ CD38dim %lymphocyte	BC_Trait51	B cell	GCST90001430	Relative count	0.00549843787288781	20.2023734830133
ebi-a-GCST90001430	77469688	0.05663	-0.2544	7.26106e-06	7	3656	rs34910780	T	A	0.048	|| id:ebi-a-GCST90001430	TRUE	reported	igd	IgD+ CD38dim %lymphocyte	BC_Trait51	B cell	GCST90001430	Relative count	0.00548964440058276	20.1698861422506
ebi-a-GCST90001430	123275484	0.04179	0.2018	1.417e-06	7	3656	rs62474511	T	A	0.0927	|| id:ebi-a-GCST90001430	TRUE	reported	igd	IgD+ CD38dim %lymphocyte	BC_Trait51	B cell	GCST90001430	Relative count	0.00633767867811345	23.3055811747186
ebi-a-GCST90001430	155224134	0.07465	-0.3385	5.96898e-06	7	3656	rs4716961	C	T	0.0265	|| id:ebi-a-GCST90001430	TRUE	reported	igd	IgD+ CD38dim %lymphocyte	BC_Trait51	B cell	GCST90001430	Relative count	0.00559262719876821	20.5503904569137
ebi-a-GCST90001430	130582787	0.03026	-0.1537	3.95704e-07	8	3656	rs7840067	C	T	0.1978	|| id:ebi-a-GCST90001430	TRUE	reported	igd	IgD+ CD38dim %lymphocyte	BC_Trait51	B cell	GCST90001430	Relative count	0.00700728470278171	25.7853032650904
ebi-a-GCST90001430	75515052	0.06365	0.3011	2.32199e-06	8	3656	rs533239981	C	G	0.0387	|| id:ebi-a-GCST90001430	TRUE	reported	igd	IgD+ CD38dim %lymphocyte	BC_Trait51	B cell	GCST90001430	Relative count	0.00608370739363914	22.3659346181596
ebi-a-GCST90001430	60077245	0.08863	-0.4228	1.91298e-06	8	3656	rs60953943	A	G	0.0204	|| id:ebi-a-GCST90001430	TRUE	reported	igd	IgD+ CD38dim %lymphocyte	BC_Trait51	B cell	GCST90001430	Relative count	0.00618596413462714	22.7442078016591
ebi-a-GCST90001430	56638876	0.0485	0.2233	4.30299e-06	10	3656	rs76400856	C	A	0.0639	|| id:ebi-a-GCST90001430	TRUE	reported	igd	IgD+ CD38dim %lymphocyte	BC_Trait51	B cell	GCST90001430	Relative count	0.00576470328980815	21.186358893773
ebi-a-GCST90001430	97801073	0.07127	0.348	1.09199e-06	10	3656	rs74151247	A	C	0.0302	|| id:ebi-a-GCST90001430	TRUE	reported	igd	IgD+ CD38dim %lymphocyte	BC_Trait51	B cell	GCST90001430	Relative count	0.00647911641871863	23.8290827955818
ebi-a-GCST90001430	110312229	0.07896	0.3651	3.91201e-06	12	3656	rs75319860	C	T	0.0249	|| id:ebi-a-GCST90001430	TRUE	reported	igd	IgD+ CD38dim %lymphocyte	BC_Trait51	B cell	GCST90001430	Relative count	0.00581394430372648	21.3683870982663
ebi-a-GCST90001430	104519594	0.3506	1.581	6.69006e-06	13	3656	rs139695291	G	A	0.0011	|| id:ebi-a-GCST90001430	TRUE	reported	igd	IgD+ CD38dim %lymphocyte	BC_Trait51	B cell	GCST90001430	Relative count	0.00553127003381484	20.3236764460625
ebi-a-GCST90001430	72428296	0.1077	0.503	3.125e-06	13	3656	rs75474045	A	G	0.0126	|| id:ebi-a-GCST90001430	TRUE	reported	igd	IgD+ CD38dim %lymphocyte	BC_Trait51	B cell	GCST90001430	Relative count	0.00593082328823018	21.8005233467536
ebi-a-GCST90001430	108993494	0.02617	0.1366	1.89601e-07	13	3656	rs12874404	G	A	0.3256	|| id:ebi-a-GCST90001430	TRUE	reported	igd	IgD+ CD38dim %lymphocyte	BC_Trait51	B cell	GCST90001430	Relative count	0.00739713070499632	27.2305434853861
ebi-a-GCST90001430	65713895	0.04969	-0.2347	2.40099e-06	14	3656	rs116844769	A	G	0.0662	|| id:ebi-a-GCST90001430	TRUE	reported	igd	IgD+ CD38dim %lymphocyte	BC_Trait51	B cell	GCST90001430	Relative count	0.00606512738765466	22.2972108989819
ebi-a-GCST90001430	84754964	0.02445	0.1233	4.77903e-07	16	3656	rs16974449	A	C	0.4851	|| id:ebi-a-GCST90001430	TRUE	reported	igd	IgD+ CD38dim %lymphocyte	BC_Trait51	B cell	GCST90001430	Relative count	0.00690799042260154	25.4173800219452
ebi-a-GCST90001430	8639905	0.02433	0.1214	6.26095e-07	17	3656	rs60521331	A	G	0.5022	|| id:ebi-a-GCST90001430	TRUE	reported	igd	IgD+ CD38dim %lymphocyte	BC_Trait51	B cell	GCST90001430	Relative count	0.00676393536741716	24.8837317860432
ebi-a-GCST90001430	2731370	0.0237	-0.1167	8.83894e-07	17	3656	rs11657531	T	C	0.4884	|| id:ebi-a-GCST90001430	TRUE	reported	igd	IgD+ CD38dim %lymphocyte	BC_Trait51	B cell	GCST90001430	Relative count	0.00658822068582262	24.2330108090881
ebi-a-GCST90001430	11508177	0.04406	0.1953	9.56996e-06	19	3656	rs2291516	A	G	0.0793	|| id:ebi-a-GCST90001430	TRUE	reported	igd	IgD+ CD38dim %lymphocyte	BC_Trait51	B cell	GCST90001430	Relative count	0.0053454171398017	19.6371228418506
ebi-a-GCST90001430	53039110	0.02423	0.1258	2.18902e-07	19	3656	rs655580	A	G	0.4571	|| id:ebi-a-GCST90001430	TRUE	reported	igd	IgD+ CD38dim %lymphocyte	BC_Trait51	B cell	GCST90001430	Relative count	0.00731910421155728	26.9411921821954
ebi-a-GCST90001430	44724305	0.02588	-0.1184	4.94698e-06	20	3656	rs6131010	G	A	0.6172	|| id:ebi-a-GCST90001430	TRUE	reported	igd	IgD+ CD38dim %lymphocyte	BC_Trait51	B cell	GCST90001430	Relative count	0.00569232210062818	20.9188216263582
ebi-a-GCST90001430	16767346	0.08736	-0.4222	1.39801e-06	21	3656	rs55708924	G	A	0.0185	|| id:ebi-a-GCST90001430	TRUE	reported	igd	IgD+ CD38dim %lymphocyte	BC_Trait51	B cell	GCST90001430	Relative count	0.00634803504790412	23.3439080112521
ebi-a-GCST90001430	36295623	0.09996	-0.4492	7.21207e-06	21	3656	rs143518319	A	C	0.015	|| id:ebi-a-GCST90001430	TRUE	reported	igd	IgD+ CD38dim %lymphocyte	BC_Trait51	B cell	GCST90001430	Relative count	0.00549323973504117	20.1831689776475
ebi-a-GCST90001430	47606966	0.05243	0.2463	2.72101e-06	21	3656	rs142838362	T	C	0.0577	|| id:ebi-a-GCST90001430	TRUE	reported	igd	IgD+ CD38dim %lymphocyte	BC_Trait51	B cell	GCST90001430	Relative count	0.00599997329290077	22.0562392587538
