# Supplementary material for: An exploration of the causal relationship between 731 immunophenotypes and osteoporosis: a bidirectional Mendelian randomized study
Source: Front Endocrinol (Lausanne). 2024 Jul 17;15:1341002. doi: 10.3389/fendo.2024.1341002 (PMC11288873; doi:10.3389/fendo.2024.1341002)
Supplement: Supplementary File 7 — Removal of weak IVs and F-statistics. [file DataSheet_7.zip › Supplementary file 7/731Removing weak instrumental variables/ebi-a-GCST90001431.csv]

id.exposure	chr.exposure	samplesize.exposure	pos.exposure	se.exposure	beta.exposure	pval.exposure	SNP	effect_allele.exposure	other_allele.exposure	eaf.exposure	exposure	mr_keep.exposure	pval_origin.exposure	data_source.exposure	Trait	Statistical_trait_name	Panel	CatalogID	Trait_type	R2	F
ebi-a-GCST90001431	3	3656	44741083	0.07767	-0.3548	5.08101e-06	rs149701635	G	C	0.0263	|| id:ebi-a-GCST90001431	TRUE	reported	igd	IgD+ CD38- %lymphocyte	BC_Trait52	B cell	GCST90001431	Relative count	0.00567521981958729	20.8556134113537
ebi-a-GCST90001431	3	3656	8847483	0.02849	-0.1352	2.15899e-06	rs35088452	A	C	0.7471	|| id:ebi-a-GCST90001431	TRUE	reported	igd	IgD+ CD38- %lymphocyte	BC_Trait52	B cell	GCST90001431	Relative count	0.00612202871782721	22.5076856327562
ebi-a-GCST90001431	5	3656	114821667	0.04272	-0.199	3.304e-06	rs6895553	C	T	0.0946	|| id:ebi-a-GCST90001431	TRUE	reported	igd	IgD+ CD38- %lymphocyte	BC_Trait52	B cell	GCST90001431	Relative count	0.00590020987122051	21.6873266482099
ebi-a-GCST90001431	5	3656	136421498	0.1078	-0.5085	2.49902e-06	rs78009119	G	T	0.0137	|| id:ebi-a-GCST90001431	TRUE	reported	igd	IgD+ CD38- %lymphocyte	BC_Trait52	B cell	GCST90001431	Relative count	0.00604927129796533	22.2385644322936
ebi-a-GCST90001431	5	3656	157655991	0.05762	-0.2682	3.36001e-06	rs77055472	A	T	0.0495	|| id:ebi-a-GCST90001431	TRUE	reported	igd	IgD+ CD38- %lymphocyte	BC_Trait52	B cell	GCST90001431	Relative count	0.00589113262235225	21.6537637963727
ebi-a-GCST90001431	6	3656	130521070	0.03115	-0.1427	4.74996e-06	rs12197754	C	T	0.2014	|| id:ebi-a-GCST90001431	TRUE	reported	igd	IgD+ CD38- %lymphocyte	BC_Trait52	B cell	GCST90001431	Relative count	0.00570742029888008	20.9746247712889
ebi-a-GCST90001431	7	3656	7871676	0.1364	0.6141	6.89795e-06	rs144625305	T	C	0.0086	|| id:ebi-a-GCST90001431	TRUE	reported	igd	IgD+ CD38- %lymphocyte	BC_Trait52	B cell	GCST90001431	Relative count	0.00551368660734852	20.2587110470337
ebi-a-GCST90001431	10	3656	85447519	0.02784	0.1272	5.05196e-06	rs12763172	C	T	0.7213	|| id:ebi-a-GCST90001431	TRUE	reported	igd	IgD+ CD38- %lymphocyte	BC_Trait52	B cell	GCST90001431	Relative count	0.00567749607102719	20.8640260695691
ebi-a-GCST90001431	11	3656	21411891	0.04126	0.1892	4.66305e-06	rs12146653	C	T	0.0964	|| id:ebi-a-GCST90001431	TRUE	reported	igd	IgD+ CD38- %lymphocyte	BC_Trait52	B cell	GCST90001431	Relative count	0.00571856366932756	21.015811906171
ebi-a-GCST90001431	12	3656	129349167	0.05194	-0.2515	1.33999e-06	rs12829274	G	A	0.0618	|| id:ebi-a-GCST90001431	TRUE	reported	igd	IgD+ CD38- %lymphocyte	BC_Trait52	B cell	GCST90001431	Relative count	0.00637220345081786	23.4333535053596
ebi-a-GCST90001431	12	3656	69228178	0.03729	-0.1789	1.66399e-06	rs3730631	C	T	0.1288	|| id:ebi-a-GCST90001431	TRUE	reported	igd	IgD+ CD38- %lymphocyte	BC_Trait52	B cell	GCST90001431	Relative count	0.00625610745966643	23.0037304673984
ebi-a-GCST90001431	13	3656	108993494	0.02663	0.1714	1.385e-10	rs12874404	G	A	0.3256	|| id:ebi-a-GCST90001431	TRUE	reported	igd	IgD+ CD38- %lymphocyte	BC_Trait52	B cell	GCST90001431	Relative count	0.0112041713197755	41.403938826384
ebi-a-GCST90001431	13	3656	34506073	0.683	3.09	6.25101e-06	rs112782756	G	A	3e-04	|| id:ebi-a-GCST90001431	TRUE	reported	igd	IgD+ CD38- %lymphocyte	BC_Trait52	B cell	GCST90001431	Relative count	0.00556730174469456	20.4568098080492
ebi-a-GCST90001431	13	3656	21566923	0.0357	-0.1589	8.76597e-06	rs2003291	T	C	0.1413	|| id:ebi-a-GCST90001431	TRUE	reported	igd	IgD+ CD38- %lymphocyte	BC_Trait52	B cell	GCST90001431	Relative count	0.00538962020378034	19.8003888001333
ebi-a-GCST90001431	14	3656	96205838	0.058	0.3532	1.24701e-09	rs77762131	C	G	0.045	|| id:ebi-a-GCST90001431	TRUE	reported	igd	IgD+ CD38- %lymphocyte	BC_Trait52	B cell	GCST90001431	Relative count	0.0100414453399534	37.0636135214668
ebi-a-GCST90001431	14	3656	94852219	0.09406	0.448	1.98299e-06	rs72706301	A	G	0.0179	|| id:ebi-a-GCST90001431	TRUE	reported	igd	IgD+ CD38- %lymphocyte	BC_Trait52	B cell	GCST90001431	Relative count	0.00616670868292472	22.6729711353751
ebi-a-GCST90001431	14	3656	52536948	0.2156	-0.9621	8.35699e-06	rs149731447	T	C	0.0036	|| id:ebi-a-GCST90001431	TRUE	reported	igd	IgD+ CD38- %lymphocyte	BC_Trait52	B cell	GCST90001431	Relative count	0.00541723478430337	19.9023918311631
ebi-a-GCST90001431	15	3656	44517689	0.09225	-0.4323	2.88602e-06	rs10444793	A	G	0.0181	|| id:ebi-a-GCST90001431	TRUE	reported	igd	IgD+ CD38- %lymphocyte	BC_Trait52	B cell	GCST90001431	Relative count	0.00597077474977574	21.9482590465975
ebi-a-GCST90001431	17	3656	2728777	0.02418	-0.1135	2.76599e-06	rs28594458	G	C	0.4918	|| id:ebi-a-GCST90001431	TRUE	reported	igd	IgD+ CD38- %lymphocyte	BC_Trait52	B cell	GCST90001431	Relative count	0.00599050556013957	22.0212255910945
ebi-a-GCST90001431	21	3656	41083050	0.09386	0.4662	7.13608e-07	rs62235484	A	G	0.0175	|| id:ebi-a-GCST90001431	TRUE	reported	igd	IgD+ CD38- %lymphocyte	BC_Trait52	B cell	GCST90001431	Relative count	0.0067028030938015	24.6573156362824
ebi-a-GCST90001431	22	3656	45666517	0.06556	-0.3003	4.80895e-06	rs78007261	T	C	0.0379	|| id:ebi-a-GCST90001431	TRUE	reported	igd	IgD+ CD38- %lymphocyte	BC_Trait52	B cell	GCST90001431	Relative count	0.0057061259202042	20.9698406637803
