# Supplementary material for: An exploration of the causal relationship between 731 immunophenotypes and osteoporosis: a bidirectional Mendelian randomized study
Source: Front Endocrinol (Lausanne). 2024 Jul 17;15:1341002. doi: 10.3389/fendo.2024.1341002 (PMC11288873; doi:10.3389/fendo.2024.1341002)
Supplement: Supplementary File 7 — Removal of weak IVs and F-statistics. [file DataSheet_7.zip › Supplementary file 7/731Removing weak instrumental variables/ebi-a-GCST90001432.csv]

id.exposure	samplesize.exposure	chr.exposure	pval.exposure	se.exposure	pos.exposure	beta.exposure	SNP	effect_allele.exposure	other_allele.exposure	eaf.exposure	exposure	mr_keep.exposure	pval_origin.exposure	data_source.exposure	Trait	Statistical_trait_name	Panel	CatalogID	Trait_type	R2	F
ebi-a-GCST90001432	3656	1	3.51901e-06	0.08527	8009985	-0.3961	rs75766272	T	C	0.0201	|| id:ebi-a-GCST90001432	TRUE	reported	igd	Unsw Mem %lymphocyte	BC_Trait54	B cell	GCST90001432	Relative count	0.00586752881546268	21.566492306759
ebi-a-GCST90001432	3656	3	6.29999e-06	0.0323	32512523	0.1461	rs56326639	G	A	0.1761	|| id:ebi-a-GCST90001432	TRUE	reported	igd	Unsw Mem %lymphocyte	BC_Trait54	B cell	GCST90001432	Relative count	0.00556500551430698	20.448325191728
ebi-a-GCST90001432	3656	6	3.62001e-06	0.03221	150197022	-0.1494	rs6557137	T	C	0.1838	|| id:ebi-a-GCST90001432	TRUE	reported	igd	Unsw Mem %lymphocyte	BC_Trait54	B cell	GCST90001432	Relative count	0.00585012867895902	21.5021605992978
ebi-a-GCST90001432	3656	7	8.30004e-06	0.1343	7871676	0.5993	rs144625305	T	C	0.0086	|| id:ebi-a-GCST90001432	TRUE	reported	igd	Unsw Mem %lymphocyte	BC_Trait54	B cell	GCST90001432	Relative count	0.00541715555708665	19.9020991727258
ebi-a-GCST90001432	3656	8	1.47099e-06	0.06746	1552537	-0.3254	rs2956955	C	T	0.9661	|| id:ebi-a-GCST90001432	TRUE	reported	igd	Unsw Mem %lymphocyte	BC_Trait54	B cell	GCST90001432	Relative count	0.00632384338039584	23.2543807738886
ebi-a-GCST90001432	3656	8	3.34503e-06	0.06842	144986071	-0.3185	rs141247883	G	A	0.0319	|| id:ebi-a-GCST90001432	TRUE	reported	igd	Unsw Mem %lymphocyte	BC_Trait54	B cell	GCST90001432	Relative count	0.00589223436873656	21.6578374374649
ebi-a-GCST90001432	3656	9	5.67806e-06	0.03523	37390411	-0.1601	rs57757402	G	A	0.1435	|| id:ebi-a-GCST90001432	TRUE	reported	igd	Unsw Mem %lymphocyte	BC_Trait54	B cell	GCST90001432	Relative count	0.00561700588421222	20.6404771826996
ebi-a-GCST90001432	3656	9	1.12101e-06	0.02437	808529	0.1189	rs11794578	G	T	0.4521	|| id:ebi-a-GCST90001432	TRUE	reported	igd	Unsw Mem %lymphocyte	BC_Trait54	B cell	GCST90001432	Relative count	0.00646886288976706	23.7911265347553
ebi-a-GCST90001432	3656	9	9.91197e-06	0.08185	16899526	0.3622	rs10119513	A	G	0.9784	|| id:ebi-a-GCST90001432	TRUE	reported	igd	Unsw Mem %lymphocyte	BC_Trait54	B cell	GCST90001432	Relative count	0.00532762189672367	19.5713994267638
ebi-a-GCST90001432	3656	11	7.88206e-06	0.02642	10437096	-0.1182	rs10840410	C	T	0.3087	|| id:ebi-a-GCST90001432	TRUE	reported	igd	Unsw Mem %lymphocyte	BC_Trait54	B cell	GCST90001432	Relative count	0.00544492593870917	20.0046833995813
ebi-a-GCST90001432	3656	11	9.00409e-06	0.03684	132159459	-0.1638	rs10894530	A	C	0.1296	|| id:ebi-a-GCST90001432	TRUE	reported	igd	Unsw Mem %lymphocyte	BC_Trait54	B cell	GCST90001432	Relative count	0.00537824175760799	19.7583606224612
ebi-a-GCST90001432	3656	12	2.95801e-06	0.107	109368119	0.501	rs143553941	C	G	0.013	|| id:ebi-a-GCST90001432	TRUE	reported	igd	Unsw Mem %lymphocyte	BC_Trait54	B cell	GCST90001432	Relative count	0.00596080914218242	21.9114063166248
ebi-a-GCST90001432	3656	12	7.30601e-07	0.0511	129349167	-0.2536	rs12829274	G	A	0.0618	|| id:ebi-a-GCST90001432	TRUE	reported	igd	Unsw Mem %lymphocyte	BC_Trait54	B cell	GCST90001432	Relative count	0.00669167111807232	24.6160890374883
ebi-a-GCST90001432	3656	13	6.53597e-10	0.08807	50212885	0.5455	rs73192651	T	C	0.02	|| id:ebi-a-GCST90001432	TRUE	reported	igd	Unsw Mem %lymphocyte	BC_Trait54	B cell	GCST90001432	Relative count	0.0103846947073848	38.3438637800414
ebi-a-GCST90001432	3656	13	4.02346e-12	0.02625	108993494	0.1827	rs12874404	G	A	0.3256	|| id:ebi-a-GCST90001432	TRUE	reported	igd	Unsw Mem %lymphocyte	BC_Trait54	B cell	GCST90001432	Relative count	0.0130766267175058	48.4151002188184
ebi-a-GCST90001432	3656	13	2.857e-06	0.3838	46224092	1.799	rs557577736	G	A	0.001	|| id:ebi-a-GCST90001432	TRUE	reported	igd	Unsw Mem %lymphocyte	BC_Trait54	B cell	GCST90001432	Relative count	0.00597370909891952	21.9591103849628
ebi-a-GCST90001432	3656	14	8.74903e-09	0.05701	96205838	0.3287	rs77762131	C	G	0.045	|| id:ebi-a-GCST90001432	TRUE	reported	igd	Unsw Mem %lymphocyte	BC_Trait54	B cell	GCST90001432	Relative count	0.00901073235809252	33.2245939603531
ebi-a-GCST90001432	3656	14	1.08201e-06	0.02463	94936964	-0.1203	rs8014978	C	T	0.5737	|| id:ebi-a-GCST90001432	TRUE	reported	igd	Unsw Mem %lymphocyte	BC_Trait54	B cell	GCST90001432	Relative count	0.00648293363256175	23.8432134638538
ebi-a-GCST90001432	3656	16	2.57099e-06	0.08833	86794463	0.416	rs112135308	G	C	0.0174	|| id:ebi-a-GCST90001432	TRUE	reported	igd	Unsw Mem %lymphocyte	BC_Trait54	B cell	GCST90001432	Relative count	0.006030275718518	22.1683084878597
ebi-a-GCST90001432	3656	17	1.16099e-07	0.02394	2715961	-0.1271	rs11657759	C	A	0.4903	|| id:ebi-a-GCST90001432	TRUE	reported	igd	Unsw Mem %lymphocyte	BC_Trait54	B cell	GCST90001432	Relative count	0.00765070029517289	28.1711881964114
ebi-a-GCST90001432	3656	19	3.20797e-06	0.05778	14993354	-0.2695	rs7254039	A	G	0.0435	|| id:ebi-a-GCST90001432	TRUE	reported	igd	Unsw Mem %lymphocyte	BC_Trait54	B cell	GCST90001432	Relative count	0.00591533914937721	21.7432680565949
ebi-a-GCST90001432	3656	20	7.19797e-09	0.02629	44730245	-0.1525	rs6032660	A	G	0.6359	|| id:ebi-a-GCST90001432	TRUE	reported	igd	Unsw Mem %lymphocyte	BC_Trait54	B cell	GCST90001432	Relative count	0.00911955372845896	33.6295356812978
ebi-a-GCST90001432	3656	20	7.91699e-06	0.08274	10454080	-0.3702	rs76762356	G	A	0.0228	|| id:ebi-a-GCST90001432	TRUE	reported	igd	Unsw Mem %lymphocyte	BC_Trait54	B cell	GCST90001432	Relative count	0.00544582964165653	20.008021788741
ebi-a-GCST90001432	3656	22	1.467e-06	0.04694	22613458	0.2264	rs55712190	T	C	0.074	|| id:ebi-a-GCST90001432	TRUE	reported	igd	Unsw Mem %lymphocyte	BC_Trait54	B cell	GCST90001432	Relative count	0.00632274745471669	23.2503251335945
