# Supplementary material for: An exploration of the causal relationship between 731 immunophenotypes and osteoporosis: a bidirectional Mendelian randomized study
Source: Front Endocrinol (Lausanne). 2024 Jul 17;15:1341002. doi: 10.3389/fendo.2024.1341002 (PMC11288873; doi:10.3389/fendo.2024.1341002)
Supplement: Supplementary File 7 — Removal of weak IVs and F-statistics. [file DataSheet_7.zip › Supplementary file 7/731Removing weak instrumental variables/ebi-a-GCST90001433.csv]

id.exposure	beta.exposure	chr.exposure	se.exposure	pos.exposure	samplesize.exposure	pval.exposure	SNP	effect_allele.exposure	other_allele.exposure	eaf.exposure	exposure	mr_keep.exposure	pval_origin.exposure	data_source.exposure	Trait	Statistical_trait_name	Panel	CatalogID	Trait_type	R2	F
ebi-a-GCST90001433	-0.2462	1	0.04816	217179038	3656	3.32897e-07	rs2789568	C	T	0.0706	|| id:ebi-a-GCST90001433	TRUE	reported	igd	IgD- CD27- %lymphocyte	BC_Trait55	B cell	GCST90001433	Relative count	0.00709747008835414	26.1195383449711
ebi-a-GCST90001433	-0.2734	1	0.0574	160254955	3656	1.97301e-06	rs113442137	A	G	0.0472	|| id:ebi-a-GCST90001433	TRUE	reported	igd	IgD- CD27- %lymphocyte	BC_Trait55	B cell	GCST90001433	Relative count	0.0061670919219554	22.674388923591
ebi-a-GCST90001433	-0.3248	1	0.07016	113524501	3656	3.79997e-06	rs185621536	T	C	0.0312	|| id:ebi-a-GCST90001433	TRUE	reported	igd	IgD- CD27- %lymphocyte	BC_Trait55	B cell	GCST90001433	Relative count	0.00582784894832125	21.41979136575
ebi-a-GCST90001433	-0.1469	2	0.03041	56616595	3656	1.42498e-06	rs7606024	A	T	0.7882	|| id:ebi-a-GCST90001433	TRUE	reported	igd	IgD- CD27- %lymphocyte	BC_Trait55	B cell	GCST90001433	Relative count	0.00634222143170342	23.3223928914793
ebi-a-GCST90001433	-0.3044	3	0.05397	32533246	3656	1.83101e-08	rs35574803	C	T	0.0562	|| id:ebi-a-GCST90001433	TRUE	reported	igd	IgD- CD27- %lymphocyte	BC_Trait55	B cell	GCST90001433	Relative count	0.00862612491928087	31.7941205102726
ebi-a-GCST90001433	0.4221	4	0.08746	99437210	3656	1.45301e-06	rs78756830	C	T	0.0194	|| id:ebi-a-GCST90001433	TRUE	reported	igd	IgD- CD27- %lymphocyte	BC_Trait55	B cell	GCST90001433	Relative count	0.00633063785900109	23.2795249789614
ebi-a-GCST90001433	-0.2241	5	0.04812	84064142	3656	3.31398e-06	rs12654363	T	C	0.9301	|| id:ebi-a-GCST90001433	TRUE	reported	igd	IgD- CD27- %lymphocyte	BC_Trait55	B cell	GCST90001433	Relative count	0.00589735832661008	21.6767830826398
ebi-a-GCST90001433	-0.3731	6	0.08152	4201348	3656	4.87304e-06	rs191610741	T	C	0.0257	|| id:ebi-a-GCST90001433	TRUE	reported	igd	IgD- CD27- %lymphocyte	BC_Trait55	B cell	GCST90001433	Relative count	0.00569684999765347	20.9355566170907
ebi-a-GCST90001433	0.114	6	0.02536	164610887	3656	7.13198e-06	rs807894	G	T	0.5868	|| id:ebi-a-GCST90001433	TRUE	reported	igd	IgD- CD27- %lymphocyte	BC_Trait55	B cell	GCST90001433	Relative count	0.00549681594238039	20.1963812438576
ebi-a-GCST90001433	-0.113	7	0.02548	38757409	3656	9.38793e-06	rs1978170	G	A	0.6033	|| id:ebi-a-GCST90001433	TRUE	reported	igd	IgD- CD27- %lymphocyte	BC_Trait55	B cell	GCST90001433	Relative count	0.00535083764480691	19.6571429345279
ebi-a-GCST90001433	-0.3442	9	0.07449	25294308	3656	3.96798e-06	rs78763642	A	G	0.0279	|| id:ebi-a-GCST90001433	TRUE	reported	igd	IgD- CD27- %lymphocyte	BC_Trait55	B cell	GCST90001433	Relative count	0.00580618212807531	21.3396916321605
ebi-a-GCST90001433	0.1325	12	0.02454	6553016	3656	7.13296e-08	rs2250246	G	A	0.5341	|| id:ebi-a-GCST90001433	TRUE	reported	igd	IgD- CD27- %lymphocyte	BC_Trait55	B cell	GCST90001433	Relative count	0.00791092233775924	29.1370108521783
ebi-a-GCST90001433	-0.239	16	0.05358	7452768	3656	8.41608e-06	rs77114347	T	A	0.0543	|| id:ebi-a-GCST90001433	TRUE	reported	igd	IgD- CD27- %lymphocyte	BC_Trait55	B cell	GCST90001433	Relative count	0.00541286299117864	19.886242877874
ebi-a-GCST90001433	-0.1285	18	0.02642	60857029	3656	1.20401e-06	rs4941188	A	G	0.6726	|| id:ebi-a-GCST90001433	TRUE	reported	igd	IgD- CD27- %lymphocyte	BC_Trait55	B cell	GCST90001433	Relative count	0.00642885178676222	23.6430219124957
ebi-a-GCST90001433	-0.1612	19	0.03377	8814367	3656	1.87499e-06	rs111407982	T	C	0.1551	|| id:ebi-a-GCST90001433	TRUE	reported	igd	IgD- CD27- %lymphocyte	BC_Trait55	B cell	GCST90001433	Relative count	0.00619388916144591	22.7735277023267
ebi-a-GCST90001433	-0.2227	19	0.04722	15011442	3656	2.49799e-06	rs7260348	C	T	0.0722	|| id:ebi-a-GCST90001433	TRUE	reported	igd	IgD- CD27- %lymphocyte	BC_Trait55	B cell	GCST90001433	Relative count	0.00604711295623218	22.2305815799692
ebi-a-GCST90001433	0.3695	20	0.08021	47313887	3656	4.22698e-06	rs77126700	C	T	0.0239	|| id:ebi-a-GCST90001433	TRUE	reported	igd	IgD- CD27- %lymphocyte	BC_Trait55	B cell	GCST90001433	Relative count	0.00577101344993357	21.2096845206951
ebi-a-GCST90001433	0.317	20	0.02622	44747947	3656	4.97966e-33	rs4810485	G	T	0.6313	|| id:ebi-a-GCST90001433	TRUE	reported	igd	IgD- CD27- %lymphocyte	BC_Trait55	B cell	GCST90001433	Relative count	0.0384434021601882	146.088323671125
