# Supplementary material for: An exploration of the causal relationship between 731 immunophenotypes and osteoporosis: a bidirectional Mendelian randomized study
Source: Front Endocrinol (Lausanne). 2024 Jul 17;15:1341002. doi: 10.3389/fendo.2024.1341002 (PMC11288873; doi:10.3389/fendo.2024.1341002)
Supplement: Supplementary File 7 — Removal of weak IVs and F-statistics. [file DataSheet_7.zip › Supplementary file 7/731Removing weak instrumental variables/ebi-a-GCST90001434.csv]

id.exposure	pval.exposure	samplesize.exposure	beta.exposure	se.exposure	chr.exposure	pos.exposure	SNP	effect_allele.exposure	other_allele.exposure	eaf.exposure	exposure	mr_keep.exposure	pval_origin.exposure	data_source.exposure	Trait	Statistical_trait_name	Panel	CatalogID	Trait_type	R2	F
ebi-a-GCST90001434	8.91908e-08	3656	0.1684	0.03143	2	238554657	rs7595246	C	T	0.1893	|| id:ebi-a-GCST90001434	TRUE	reported	igd	Sw mem %lymphocyte	BC_Trait56	B cell	GCST90001434	Relative count	0.00779098545663161	28.6917982413549
ebi-a-GCST90001434	1.341e-07	3656	0.1674	0.03168	2	136967396	rs1519526	C	T	0.1957	|| id:ebi-a-GCST90001434	TRUE	reported	igd	Sw mem %lymphocyte	BC_Trait56	B cell	GCST90001434	Relative count	0.0075793188999172	27.9063423281326
ebi-a-GCST90001434	3.535e-06	3656	0.1649	0.0355	3	32533010	rs7640978	T	C	0.1493	|| id:ebi-a-GCST90001434	TRUE	reported	igd	Sw mem %lymphocyte	BC_Trait56	B cell	GCST90001434	Relative count	0.00586709159653125	21.5648757952839
ebi-a-GCST90001434	7.56397e-06	3656	0.3178	0.07088	4	100572746	rs17029267	T	C	0.03	|| id:ebi-a-GCST90001434	TRUE	reported	igd	Sw mem %lymphocyte	BC_Trait56	B cell	GCST90001434	Relative count	0.00546855644880471	20.0919793873805
ebi-a-GCST90001434	6.22702e-06	3656	0.1313	0.02902	5	165581566	rs62382785	A	G	0.2492	|| id:ebi-a-GCST90001434	TRUE	reported	igd	Sw mem %lymphocyte	BC_Trait56	B cell	GCST90001434	Relative count	0.0055680549936569	20.4595930862745
ebi-a-GCST90001434	1.44202e-06	3656	-0.1343	0.02781	5	144608340	rs17405603	T	A	0.2842	|| id:ebi-a-GCST90001434	TRUE	reported	igd	Sw mem %lymphocyte	BC_Trait56	B cell	GCST90001434	Relative count	0.00633843951115685	23.3083968372219
ebi-a-GCST90001434	2.20298e-06	3656	0.3656	0.07711	8	55620993	rs190799514	C	T	0.0272	|| id:ebi-a-GCST90001434	TRUE	reported	igd	Sw mem %lymphocyte	BC_Trait56	B cell	GCST90001434	Relative count	0.00611114518263991	22.4674262007593
ebi-a-GCST90001434	1.21099e-08	3656	-0.1437	0.02516	8	144984956	rs7840395	G	A	0.5715	|| id:ebi-a-GCST90001434	TRUE	reported	igd	Sw mem %lymphocyte	BC_Trait56	B cell	GCST90001434	Relative count	0.00884358333370868	32.602778893426
ebi-a-GCST90001434	9.6801e-06	3656	0.199	0.04491	8	9936753	rs814418	T	C	0.0907	|| id:ebi-a-GCST90001434	TRUE	reported	igd	Sw mem %lymphocyte	BC_Trait56	B cell	GCST90001434	Relative count	0.00534180121357688	19.6237679016017
ebi-a-GCST90001434	1.083e-06	3656	1.115	0.2283	11	94589940	rs118076634	T	C	0.0025	|| id:ebi-a-GCST90001434	TRUE	reported	igd	Sw mem %lymphocyte	BC_Trait56	B cell	GCST90001434	Relative count	0.0064819768355278	23.83967155581
ebi-a-GCST90001434	4.52397e-07	3656	-0.2182	0.04316	12	54797571	rs12426629	G	C	0.0989	|| id:ebi-a-GCST90001434	TRUE	reported	igd	Sw mem %lymphocyte	BC_Trait56	B cell	GCST90001434	Relative count	0.00694248318448264	25.5451805424602
ebi-a-GCST90001434	6.35902e-06	3656	0.1133	0.02505	13	109151489	rs726449	T	C	0.4387	|| id:ebi-a-GCST90001434	TRUE	reported	igd	Sw mem %lymphocyte	BC_Trait56	B cell	GCST90001434	Relative count	0.00556435532468309	20.445922735433
ebi-a-GCST90001434	2.91199e-10	3656	0.1567	0.02479	13	108957063	rs9520836	G	A	0.5044	|| id:ebi-a-GCST90001434	TRUE	reported	igd	Sw mem %lymphocyte	BC_Trait56	B cell	GCST90001434	Relative count	0.0108108070287636	39.9344121061892
ebi-a-GCST90001434	2.298e-09	3656	-0.1491	0.02489	17	2716535	rs11653761	T	G	0.592	|| id:ebi-a-GCST90001434	TRUE	reported	igd	Sw mem %lymphocyte	BC_Trait56	B cell	GCST90001434	Relative count	0.00971980163116092	35.8647534493401
ebi-a-GCST90001434	6.92293e-06	3656	0.5148	0.1143	18	61418402	rs145744014	T	C	0.0116	|| id:ebi-a-GCST90001434	TRUE	reported	igd	Sw mem %lymphocyte	BC_Trait56	B cell	GCST90001434	Relative count	0.00551791988263121	20.2743514983748
ebi-a-GCST90001434	8.77708e-06	3656	0.311	0.06986	19	14698416	rs138728953	A	C	0.0319	|| id:ebi-a-GCST90001434	TRUE	reported	igd	Sw mem %lymphocyte	BC_Trait56	B cell	GCST90001434	Relative count	0.00539149981810842	19.8073315598704
ebi-a-GCST90001434	6.95296e-06	3656	0.17	0.03776	19	652628	rs117231919	T	C	0.1219	|| id:ebi-a-GCST90001434	TRUE	reported	igd	Sw mem %lymphocyte	BC_Trait56	B cell	GCST90001434	Relative count	0.005513489868864	20.2579841713212
ebi-a-GCST90001434	8.80299e-06	3656	-0.7635	0.1715	19	645485	rs377621503	T	C	0.0049	|| id:ebi-a-GCST90001434	TRUE	reported	igd	Sw mem %lymphocyte	BC_Trait56	B cell	GCST90001434	Relative count	0.00539182356047195	19.8085273745609
