# Supplementary material for: An exploration of the causal relationship between 731 immunophenotypes and osteoporosis: a bidirectional Mendelian randomized study
Source: Front Endocrinol (Lausanne). 2024 Jul 17;15:1341002. doi: 10.3389/fendo.2024.1341002 (PMC11288873; doi:10.3389/fendo.2024.1341002)
Supplement: Supplementary File 7 — Removal of weak IVs and F-statistics. [file DataSheet_7.zip › Supplementary file 7/731Removing weak instrumental variables/ebi-a-GCST90001435.csv]

id.exposure	se.exposure	samplesize.exposure	beta.exposure	pval.exposure	pos.exposure	chr.exposure	SNP	effect_allele.exposure	other_allele.exposure	eaf.exposure	exposure	mr_keep.exposure	pval_origin.exposure	data_source.exposure	Trait	Statistical_trait_name	Panel	CatalogID	Trait_type	R2	F
ebi-a-GCST90001435	0.4961	3657	2.328	2.79402e-06	102236814	1	rs141365416	T	C	5e-04	|| id:ebi-a-GCST90001435	TRUE	reported	igd	PB/PC %lymphocyte	BC_Trait57	B cell	GCST90001435	Relative count	0.00598542906427371	22.0084733861864
ebi-a-GCST90001435	0.5526	3657	2.608	2.46598e-06	187165335	2	rs148362575	T	A	8e-04	|| id:ebi-a-GCST90001435	TRUE	reported	igd	PB/PC %lymphocyte	BC_Trait57	B cell	GCST90001435	Relative count	0.0060538451851472	22.2615722637759
ebi-a-GCST90001435	0.3749	3657	1.756	2.922e-06	117331256	3	rs116540222	T	C	0.0011	|| id:ebi-a-GCST90001435	TRUE	reported	igd	PB/PC %lymphocyte	BC_Trait57	B cell	GCST90001435	Relative count	0.0059634220601417	21.9270679907884
ebi-a-GCST90001435	0.028	3657	0.1298	3.66902e-06	1297918	5	rs7449190	C	T	0.7401	|| id:ebi-a-GCST90001435	TRUE	reported	igd	PB/PC %lymphocyte	BC_Trait57	B cell	GCST90001435	Relative count	0.00584202970049225	21.4780942196403
ebi-a-GCST90001435	0.1088	3657	0.5223	1.65299e-06	5266557	6	rs61294310	G	A	0.0124	|| id:ebi-a-GCST90001435	TRUE	reported	igd	PB/PC %lymphocyte	BC_Trait57	B cell	GCST90001435	Relative count	0.00626223118957233	23.0326910340601
ebi-a-GCST90001435	0.05848	3657	0.2681	4.69505e-06	151002534	7	rs13244540	T	G	0.0447	|| id:ebi-a-GCST90001435	TRUE	reported	igd	PB/PC %lymphocyte	BC_Trait57	B cell	GCST90001435	Relative count	0.00571432742140428	21.005901323175
ebi-a-GCST90001435	0.02685	3657	-0.1218	5.97998e-06	118376967	8	rs62519719	A	G	0.2815	|| id:ebi-a-GCST90001435	TRUE	reported	igd	PB/PC %lymphocyte	BC_Trait57	B cell	GCST90001435	Relative count	0.00559556684159546	20.5668801586824
ebi-a-GCST90001435	0.07464	3657	0.351	2.65497e-06	24549984	8	rs74326785	C	T	0.0279	|| id:ebi-a-GCST90001435	TRUE	reported	igd	PB/PC %lymphocyte	BC_Trait57	B cell	GCST90001435	Relative count	0.0060107367043226	22.1020925130094
ebi-a-GCST90001435	0.04918	3657	-0.2314	2.62398e-06	92219945	9	rs3138500	T	C	0.0678	|| id:ebi-a-GCST90001435	TRUE	reported	igd	PB/PC %lymphocyte	BC_Trait57	B cell	GCST90001435	Relative count	0.00601732563587233	22.1264673583802
ebi-a-GCST90001435	0.03276	3657	-0.1755	9.03795e-08	130483163	10	rs12412378	A	C	0.1608	|| id:ebi-a-GCST90001435	TRUE	reported	igd	PB/PC %lymphocyte	BC_Trait57	B cell	GCST90001435	Relative count	0.00778657718678234	28.6832842242722
ebi-a-GCST90001435	0.03558	3657	-0.158	9.27492e-06	69277078	11	rs1938685	A	G	0.1359	|| id:ebi-a-GCST90001435	TRUE	reported	igd	PB/PC %lymphocyte	BC_Trait57	B cell	GCST90001435	Relative count	0.00536341934024901	19.7090053490765
ebi-a-GCST90001435	0.02654	3657	-0.1183	8.57196e-06	91973528	11	rs897989	G	T	0.3001	|| id:ebi-a-GCST90001435	TRUE	reported	igd	PB/PC %lymphocyte	BC_Trait57	B cell	GCST90001435	Relative count	0.00540367897539	19.8577515697062
ebi-a-GCST90001435	0.3466	3657	1.624	2.90603e-06	117526440	11	rs55728331	A	G	0.0015	|| id:ebi-a-GCST90001435	TRUE	reported	igd	PB/PC %lymphocyte	BC_Trait57	B cell	GCST90001435	Relative count	0.00596747444428531	21.9420577628174
ebi-a-GCST90001435	0.03371	3657	0.1516	7.12197e-06	6409619	12	rs10849436	A	G	0.1596	|| id:ebi-a-GCST90001435	TRUE	reported	igd	PB/PC %lymphocyte	BC_Trait57	B cell	GCST90001435	Relative count	0.00549997525398101	20.2135837637958
ebi-a-GCST90001435	0.02638	3657	0.1167	9.94489e-06	93740906	13	rs1838357	A	G	0.3142	|| id:ebi-a-GCST90001435	TRUE	reported	igd	PB/PC %lymphocyte	BC_Trait57	B cell	GCST90001435	Relative count	0.00532291196636142	19.559355966982
ebi-a-GCST90001435	0.02562	3657	-0.1403	4.61998e-08	59885737	16	rs4785074	T	C	0.6349	|| id:ebi-a-GCST90001435	TRUE	reported	igd	PB/PC %lymphocyte	BC_Trait57	B cell	GCST90001435	Relative count	0.00813364641978103	29.9722614412641
ebi-a-GCST90001435	0.035	3657	-0.1601	4.94903e-06	49529379	19	rs7255292	C	T	0.853	|| id:ebi-a-GCST90001435	TRUE	reported	igd	PB/PC %lymphocyte	BC_Trait57	B cell	GCST90001435	Relative count	0.00568910322373712	20.912646487307
ebi-a-GCST90001435	0.02876	3657	-0.1294	7.04304e-06	16916284	21	rs8132059	T	C	0.2244	|| id:ebi-a-GCST90001435	TRUE	reported	igd	PB/PC %lymphocyte	BC_Trait57	B cell	GCST90001435	Relative count	0.00550514004848297	20.232670562205
ebi-a-GCST90001435	0.02684	3657	0.1295	1.45301e-06	19729361	22	rs11089305	G	A	0.2882	|| id:ebi-a-GCST90001435	TRUE	reported	igd	PB/PC %lymphocyte	BC_Trait57	B cell	GCST90001435	Relative count	0.00632548318816316	23.2668148992235
