# Supplementary material for: An exploration of the causal relationship between 731 immunophenotypes and osteoporosis: a bidirectional Mendelian randomized study
Source: Front Endocrinol (Lausanne). 2024 Jul 17;15:1341002. doi: 10.3389/fendo.2024.1341002 (PMC11288873; doi:10.3389/fendo.2024.1341002)
Supplement: Supplementary File 7 — Removal of weak IVs and F-statistics. [file DataSheet_7.zip › Supplementary file 7/731Removing weak instrumental variables/ebi-a-GCST90001436.csv]

id.exposure	pos.exposure	chr.exposure	pval.exposure	se.exposure	beta.exposure	samplesize.exposure	SNP	effect_allele.exposure	other_allele.exposure	eaf.exposure	exposure	mr_keep.exposure	pval_origin.exposure	data_source.exposure	Trait	Statistical_trait_name	Panel	CatalogID	Trait_type	R2	F
ebi-a-GCST90001436	39385714	1	8.202e-06	0.06412	0.2864	3656	rs75414548	A	G	0.0354	|| id:ebi-a-GCST90001436	TRUE	reported	igd	Memory B cell %lymphocyte	BC_Trait58	B cell	GCST90001436	Relative count	0.00542736859130742	19.9398256159012
ebi-a-GCST90001436	8009985	1	3.46003e-06	0.08543	-0.3971	3656	rs75766272	T	C	0.0201	|| id:ebi-a-GCST90001436	TRUE	reported	igd	Memory B cell %lymphocyte	BC_Trait58	B cell	GCST90001436	Relative count	0.0058750793296146	21.5944087348048
ebi-a-GCST90001436	150547747	1	6.73907e-06	0.02517	-0.1135	3656	rs878471	A	G	0.5429	|| id:ebi-a-GCST90001436	TRUE	reported	igd	Memory B cell %lymphocyte	BC_Trait58	B cell	GCST90001436	Relative count	0.00553108480773709	20.3229920802139
ebi-a-GCST90001436	147613080	3	2.98401e-06	0.02655	0.1242	3656	rs12636848	G	T	0.3031	|| id:ebi-a-GCST90001436	TRUE	reported	igd	Memory B cell %lymphocyte	BC_Trait58	B cell	GCST90001436	Relative count	0.00594998934600732	21.8713956413591
ebi-a-GCST90001436	142016471	4	4.78597e-06	0.1157	-0.5299	3656	rs143003356	A	G	0.0115	|| id:ebi-a-GCST90001436	TRUE	reported	igd	Memory B cell %lymphocyte	BC_Trait58	B cell	GCST90001436	Relative count	0.00570466747921109	20.9644501862343
ebi-a-GCST90001436	148410250	5	1.41198e-06	0.5212	2.518	3656	rs17708396	A	C	5e-04	|| id:ebi-a-GCST90001436	TRUE	reported	igd	Memory B cell %lymphocyte	BC_Trait58	B cell	GCST90001436	Relative count	0.00634355492070656	23.3273278657314
ebi-a-GCST90001436	114821667	5	7.88297e-06	0.04221	-0.1889	3656	rs6895553	C	T	0.0946	|| id:ebi-a-GCST90001436	TRUE	reported	igd	Memory B cell %lymphocyte	BC_Trait58	B cell	GCST90001436	Relative count	0.0054482173467183	20.0168422923122
ebi-a-GCST90001436	107001456	6	6.38705e-06	0.0326	-0.1473	3656	rs1770731	T	A	0.8254	|| id:ebi-a-GCST90001436	TRUE	reported	igd	Memory B cell %lymphocyte	BC_Trait58	B cell	GCST90001436	Relative count	0.00555322983234433	20.4048144316113
ebi-a-GCST90001436	101891742	6	3.08496e-07	0.03964	-0.2033	3656	rs74505387	C	T	0.1057	|| id:ebi-a-GCST90001436	TRUE	reported	igd	Memory B cell %lymphocyte	BC_Trait58	B cell	GCST90001436	Relative count	0.00714311970802229	26.2887430517052
ebi-a-GCST90001436	1163541	6	7.39299e-06	0.03208	-0.144	3656	rs410173	G	A	0.8222	|| id:ebi-a-GCST90001436	TRUE	reported	igd	Memory B cell %lymphocyte	BC_Trait58	B cell	GCST90001436	Relative count	0.00548104217808117	20.1381059266794
ebi-a-GCST90001436	7871676	7	5.31202e-06	0.1347	0.6141	3656	rs144625305	T	C	0.0086	|| id:ebi-a-GCST90001436	TRUE	reported	igd	Memory B cell %lymphocyte	BC_Trait58	B cell	GCST90001436	Relative count	0.00565294562158467	20.7732936003745
ebi-a-GCST90001436	1626220	8	5.25001e-06	0.05776	-0.2635	3656	rs6558507	T	C	0.9547	|| id:ebi-a-GCST90001436	TRUE	reported	igd	Memory B cell %lymphocyte	BC_Trait58	B cell	GCST90001436	Relative count	0.00566024832521061	20.8002821424804
ebi-a-GCST90001436	145158607	8	1.242e-06	0.02991	0.1453	3656	rs34173062	A	G	0.2153	|| id:ebi-a-GCST90001436	TRUE	reported	igd	Memory B cell %lymphocyte	BC_Trait58	B cell	GCST90001436	Relative count	0.00641354106154383	23.5863510699603
ebi-a-GCST90001436	85447519	10	1.637e-06	0.02749	0.132	3656	rs12763172	C	T	0.7213	|| id:ebi-a-GCST90001436	TRUE	reported	igd	Memory B cell %lymphocyte	BC_Trait58	B cell	GCST90001436	Relative count	0.00626703173597852	23.0441523976704
ebi-a-GCST90001436	132145598	11	4.27602e-06	0.03894	-0.1793	3656	rs10791220	G	A	0.1134	|| id:ebi-a-GCST90001436	TRUE	reported	igd	Memory B cell %lymphocyte	BC_Trait58	B cell	GCST90001436	Relative count	0.00576568941330711	21.190004098523
ebi-a-GCST90001436	102043400	11	5.85706e-06	0.0245	0.1112	3656	rs11225155	A	G	0.5364	|| id:ebi-a-GCST90001436	TRUE	reported	igd	Memory B cell %lymphocyte	BC_Trait58	B cell	GCST90001436	Relative count	0.00560313344529595	20.5892137211246
ebi-a-GCST90001436	107914821	13	8.92093e-06	0.3052	1.357	3656	rs74839056	T	C	0.0015	|| id:ebi-a-GCST90001436	TRUE	reported	igd	Memory B cell %lymphocyte	BC_Trait58	B cell	GCST90001436	Relative count	0.00537826743858848	19.7584554783383
ebi-a-GCST90001436	46224092	13	3.10699e-06	0.3851	1.799	3656	rs557577736	G	A	0.001	|| id:ebi-a-GCST90001436	TRUE	reported	igd	Memory B cell %lymphocyte	BC_Trait58	B cell	GCST90001436	Relative count	0.00593368462763972	21.8111038409685
ebi-a-GCST90001436	108993494	13	3.31284e-17	0.0262	0.2221	3656	rs12874404	G	A	0.3256	|| id:ebi-a-GCST90001436	TRUE	reported	igd	Memory B cell %lymphocyte	BC_Trait58	B cell	GCST90001436	Relative count	0.0192767936871683	71.821900083034
ebi-a-GCST90001436	109144845	13	5.93403e-06	0.02469	0.112	3656	rs9514859	C	G	0.4402	|| id:ebi-a-GCST90001436	TRUE	reported	igd	Memory B cell %lymphocyte	BC_Trait58	B cell	GCST90001436	Relative count	0.00559693332629295	20.5663025986877
ebi-a-GCST90001436	50212885	13	5.43801e-07	0.08807	0.442	3656	rs73192651	T	C	0.02	|| id:ebi-a-GCST90001436	TRUE	reported	igd	Memory B cell %lymphocyte	BC_Trait58	B cell	GCST90001436	Relative count	0.00684227592121152	25.1739231442794
ebi-a-GCST90001436	96205838	14	1.13201e-07	0.05737	0.3049	3656	rs77762131	C	G	0.045	|| id:ebi-a-GCST90001436	TRUE	reported	igd	Memory B cell %lymphocyte	BC_Trait58	B cell	GCST90001436	Relative count	0.00766649079918114	28.2297807344716
ebi-a-GCST90001436	63009549	14	4.17004e-06	0.02464	0.1136	3656	rs974368	A	G	0.5141	|| id:ebi-a-GCST90001436	TRUE	reported	igd	Memory B cell %lymphocyte	BC_Trait58	B cell	GCST90001436	Relative count	0.00578031394546549	21.2440645191292
ebi-a-GCST90001436	24733764	15	7.49307e-07	0.2495	1.237	3656	rs139196765	G	A	0.0025	|| id:ebi-a-GCST90001436	TRUE	reported	igd	Memory B cell %lymphocyte	BC_Trait58	B cell	GCST90001436	Relative count	0.00667854609514211	24.56748249594
ebi-a-GCST90001436	2716535	17	3.17497e-08	0.02451	-0.1359	3656	rs11653761	T	G	0.592	|| id:ebi-a-GCST90001436	TRUE	reported	igd	Memory B cell %lymphocyte	BC_Trait58	B cell	GCST90001436	Relative count	0.00833891172036783	30.7266099137611
ebi-a-GCST90001436	14993354	19	4.68004e-06	0.05819	-0.2668	3656	rs7254039	A	G	0.0435	|| id:ebi-a-GCST90001436	TRUE	reported	igd	Memory B cell %lymphocyte	BC_Trait58	B cell	GCST90001436	Relative count	0.00571713835947293	21.0105437511471
ebi-a-GCST90001436	1157330	19	3.62001e-06	0.124	-0.5751	3656	rs551529415	T	C	0.01	|| id:ebi-a-GCST90001436	TRUE	reported	igd	Memory B cell %lymphocyte	BC_Trait58	B cell	GCST90001436	Relative count	0.00584910591025853	21.4983792934711
ebi-a-GCST90001436	3207749	20	4.24004e-06	0.02457	-0.1132	3656	rs3810559	G	T	0.5444	|| id:ebi-a-GCST90001436	TRUE	reported	igd	Memory B cell %lymphocyte	BC_Trait58	B cell	GCST90001436	Relative count	0.00577247599513292	21.2150908891076
ebi-a-GCST90001436	45387786	22	4.01301e-06	0.03234	0.1493	3656	rs4640493	T	A	0.83	|| id:ebi-a-GCST90001436	TRUE	reported	igd	Memory B cell %lymphocyte	BC_Trait58	B cell	GCST90001436	Relative count	0.00579574162373198	21.3010955391641
ebi-a-GCST90001436	44688150	22	8.80603e-06	0.08631	-0.3841	3656	rs9614226	G	T	0.9792	|| id:ebi-a-GCST90001436	TRUE	reported	igd	Memory B cell %lymphocyte	BC_Trait58	B cell	GCST90001436	Relative count	0.00538783097258453	19.7937799143107
