# Supplementary material for: An exploration of the causal relationship between 731 immunophenotypes and osteoporosis: a bidirectional Mendelian randomized study
Source: Front Endocrinol (Lausanne). 2024 Jul 17;15:1341002. doi: 10.3389/fendo.2024.1341002 (PMC11288873; doi:10.3389/fendo.2024.1341002)
Supplement: Supplementary File 7 — Removal of weak IVs and F-statistics. [file DataSheet_7.zip › Supplementary file 7/731Removing weak instrumental variables/ebi-a-GCST90001437.csv]

id.exposure	samplesize.exposure	chr.exposure	beta.exposure	pos.exposure	pval.exposure	se.exposure	SNP	effect_allele.exposure	other_allele.exposure	eaf.exposure	exposure	mr_keep.exposure	pval_origin.exposure	data_source.exposure	Trait	Statistical_trait_name	Panel	CatalogID	Trait_type	R2	F
ebi-a-GCST90001437	3656	4	0.271	162634026	9.17698e-06	0.06102	rs11937214	G	A	0.0465	|| id:ebi-a-GCST90001437	TRUE	reported	igd	Naive-mature B cell %lymphocyte	BC_Trait59	B cell	GCST90001437	Relative count	0.00536600762632876	19.7131729027405
ebi-a-GCST90001437	3656	5	-0.3046	115785493	6.33695e-06	0.06737	rs76845048	C	A	0.0357	|| id:ebi-a-GCST90001437	TRUE	reported	igd	Naive-mature B cell %lymphocyte	BC_Trait59	B cell	GCST90001437	Relative count	0.00556030949801249	20.4309734414176
ebi-a-GCST90001437	3656	5	-0.479	135756457	3.26701e-06	0.1028	rs115204570	T	G	0.0161	|| id:ebi-a-GCST90001437	TRUE	reported	igd	Naive-mature B cell %lymphocyte	BC_Trait59	B cell	GCST90001437	Relative count	0.00590346740138909	21.6993714164635
ebi-a-GCST90001437	3656	5	-0.2266	158285953	8.38591e-07	0.04592	rs17056318	C	T	0.081	|| id:ebi-a-GCST90001437	TRUE	reported	igd	Naive-mature B cell %lymphocyte	BC_Trait59	B cell	GCST90001437	Relative count	0.00661647715504538	24.3376369433795
ebi-a-GCST90001437	3656	6	-0.1954	31240635	9.11801e-06	0.04397	rs4361609	C	G	0.1131	|| id:ebi-a-GCST90001437	TRUE	reported	igd	Naive-mature B cell %lymphocyte	BC_Trait59	B cell	GCST90001437	Relative count	0.00537267274076254	19.7377908858014
ebi-a-GCST90001437	3656	7	0.1611	67653879	2.82703e-06	0.03434	rs35607968	T	C	0.1536	|| id:ebi-a-GCST90001437	TRUE	reported	igd	Naive-mature B cell %lymphocyte	BC_Trait59	B cell	GCST90001437	Relative count	0.00598380965663514	21.996463133857
ebi-a-GCST90001437	3656	7	0.2916	121332400	6.51493e-06	0.06457	rs111830700	A	G	0.0377	|| id:ebi-a-GCST90001437	TRUE	reported	igd	Naive-mature B cell %lymphocyte	BC_Trait59	B cell	GCST90001437	Relative count	0.00554742394171517	20.3833622347006
ebi-a-GCST90001437	3656	7	0.4648	108191234	4.93799e-06	0.1016	rs140197720	T	C	0.0153	|| id:ebi-a-GCST90001437	TRUE	reported	igd	Naive-mature B cell %lymphocyte	BC_Trait59	B cell	GCST90001437	Relative count	0.00569193064653622	20.9173748292792
ebi-a-GCST90001437	3656	8	-0.1504	130617819	6.15106e-08	0.02772	rs2395904	G	T	0.2657	|| id:ebi-a-GCST90001437	TRUE	reported	igd	Naive-mature B cell %lymphocyte	BC_Trait59	B cell	GCST90001437	Relative count	0.00798766980764726	29.4219583656624
ebi-a-GCST90001437	3656	8	0.3335	132657435	6.96707e-06	0.07409	rs4361743	C	T	0.9725	|| id:ebi-a-GCST90001437	TRUE	reported	igd	Naive-mature B cell %lymphocyte	BC_Trait59	B cell	GCST90001437	Relative count	0.00551145271721599	20.25045766865
ebi-a-GCST90001437	3656	8	0.3348	75515052	2.50098e-07	0.06479	rs533239981	C	G	0.0387	|| id:ebi-a-GCST90001437	TRUE	reported	igd	Naive-mature B cell %lymphocyte	BC_Trait59	B cell	GCST90001437	Relative count	0.00725083930454207	26.6880777821421
ebi-a-GCST90001437	3656	8	0.1509	35485504	1.84599e-06	0.0316	rs2978582	C	T	0.1969	|| id:ebi-a-GCST90001437	TRUE	reported	igd	Naive-mature B cell %lymphocyte	BC_Trait59	B cell	GCST90001437	Relative count	0.00619865843317748	22.7911726091261
ebi-a-GCST90001437	3656	10	0.3341	97801073	4.39097e-06	0.07265	rs74151247	A	C	0.0302	|| id:ebi-a-GCST90001437	TRUE	reported	igd	Naive-mature B cell %lymphocyte	BC_Trait59	B cell	GCST90001437	Relative count	0.00575135973558038	21.1370351667986
ebi-a-GCST90001437	3656	11	0.1156	43575416	6.47903e-06	0.02559	rs56097028	C	G	0.3832	|| id:ebi-a-GCST90001437	TRUE	reported	igd	Naive-mature B cell %lymphocyte	BC_Trait59	B cell	GCST90001437	Relative count	0.00555074830051482	20.3956453840345
ebi-a-GCST90001437	3656	12	-0.3176	25018659	1.679e-06	0.06621	rs74397782	A	G	0.0343	|| id:ebi-a-GCST90001437	TRUE	reported	igd	Naive-mature B cell %lymphocyte	BC_Trait59	B cell	GCST90001437	Relative count	0.00625435979053023	22.9972638368307
ebi-a-GCST90001437	3656	12	0.2756	107821321	1.42498e-06	0.05706	rs78433555	A	C	0.0501	|| id:ebi-a-GCST90001437	TRUE	reported	igd	Naive-mature B cell %lymphocyte	BC_Trait59	B cell	GCST90001437	Relative count	0.00634054042964817	23.3161718602791
ebi-a-GCST90001437	3656	14	-0.2342	65713895	3.92202e-06	0.05066	rs116844769	A	G	0.0662	|| id:ebi-a-GCST90001437	TRUE	reported	igd	Naive-mature B cell %lymphocyte	BC_Trait59	B cell	GCST90001437	Relative count	0.0058117357013776	21.3602222188926
ebi-a-GCST90001437	3656	14	0.3445	103229069	1.46299e-06	0.07141	rs112850074	G	A	0.031	|| id:ebi-a-GCST90001437	TRUE	reported	igd	Naive-mature B cell %lymphocyte	BC_Trait59	B cell	GCST90001437	Relative count	0.00632555042601976	23.2606979746593
ebi-a-GCST90001437	3656	17	-0.1308	38038389	5.41901e-06	0.02872	rs12939565	T	A	0.4267	|| id:ebi-a-GCST90001437	TRUE	reported	igd	Naive-mature B cell %lymphocyte	BC_Trait59	B cell	GCST90001437	Relative count	0.00564135569372883	20.7304616125367
ebi-a-GCST90001437	3656	17	-0.1122	2716535	6.17206e-06	0.02478	rs11653761	T	G	0.592	|| id:ebi-a-GCST90001437	TRUE	reported	igd	Naive-mature B cell %lymphocyte	BC_Trait59	B cell	GCST90001437	Relative count	0.0055763288382532	20.4901654756195
ebi-a-GCST90001437	3656	19	-0.1599	33468482	1.41501e-06	0.03309	rs4805840	G	A	0.823	|| id:ebi-a-GCST90001437	TRUE	reported	igd	Naive-mature B cell %lymphocyte	BC_Trait59	B cell	GCST90001437	Relative count	0.00634646933750573	23.3381135814861
ebi-a-GCST90001437	3656	19	0.1132	14873284	9.63407e-06	0.02554	rs55658072	G	A	0.6219	|| id:ebi-a-GCST90001437	TRUE	reported	igd	Naive-mature B cell %lymphocyte	BC_Trait59	B cell	GCST90001437	Relative count	0.00534462837647543	19.6342096416416
ebi-a-GCST90001437	3656	20	-0.1135	42078615	5.87706e-06	0.02501	rs7270264	C	T	0.4132	|| id:ebi-a-GCST90001437	TRUE	reported	igd	Naive-mature B cell %lymphocyte	BC_Trait59	B cell	GCST90001437	Relative count	0.00560168306073545	20.5838541309372
ebi-a-GCST90001437	3656	21	-0.3974	16767346	8.23797e-06	0.08899	rs55708924	G	A	0.0185	|| id:ebi-a-GCST90001437	TRUE	reported	igd	Naive-mature B cell %lymphocyte	BC_Trait59	B cell	GCST90001437	Relative count	0.00542506113607753	19.9313019226794
