# Supplementary material for: An exploration of the causal relationship between 731 immunophenotypes and osteoporosis: a bidirectional Mendelian randomized study
Source: Front Endocrinol (Lausanne). 2024 Jul 17;15:1341002. doi: 10.3389/fendo.2024.1341002 (PMC11288873; doi:10.3389/fendo.2024.1341002)
Supplement: Supplementary File 7 — Removal of weak IVs and F-statistics. [file DataSheet_7.zip › Supplementary file 7/731Removing weak instrumental variables/ebi-a-GCST90001438.csv]

id.exposure	chr.exposure	se.exposure	pval.exposure	pos.exposure	beta.exposure	samplesize.exposure	SNP	effect_allele.exposure	other_allele.exposure	eaf.exposure	exposure	mr_keep.exposure	pval_origin.exposure	data_source.exposure	Trait	Statistical_trait_name	Panel	CatalogID	Trait_type	R2	F
ebi-a-GCST90001438	1	0.08232	9.04191e-07	61251434	0.405	3656	rs77848220	T	C	0.0219	|| id:ebi-a-GCST90001438	TRUE	reported	igd	IgD- CD38dim AC	BC_Trait6	B cell	GCST90001438	Absolute count	0.00657699254815261	24.1914376762756
ebi-a-GCST90001438	2	0.03035	4.08602e-06	238554657	0.14	3656	rs7595246	C	T	0.1893	|| id:ebi-a-GCST90001438	TRUE	reported	igd	IgD- CD38dim AC	BC_Trait6	B cell	GCST90001438	Absolute count	0.00578644955577279	21.2667456275832
ebi-a-GCST90001438	2	0.07271	3.29102e-06	36720835	0.3388	3656	rs115414430	G	C	0.0286	|| id:ebi-a-GCST90001438	TRUE	reported	igd	IgD- CD38dim AC	BC_Trait6	B cell	GCST90001438	Absolute count	0.00590365275544927	21.7000567683455
ebi-a-GCST90001438	2	0.02892	1.12499e-06	136934125	0.141	3656	rs1519524	A	T	0.2246	|| id:ebi-a-GCST90001438	TRUE	reported	igd	IgD- CD38dim AC	BC_Trait6	B cell	GCST90001438	Absolute count	0.00645982708573482	23.757678667425
ebi-a-GCST90001438	3	0.07671	1.95501e-06	8492010	0.3656	3656	rs141352577	T	C	0.0235	|| id:ebi-a-GCST90001438	TRUE	reported	igd	IgD- CD38dim AC	BC_Trait6	B cell	GCST90001438	Absolute count	0.00617464924454028	22.7023473715975
ebi-a-GCST90001438	3	0.0387	9.56093e-06	186485863	0.1715	3656	rs73185679	C	T	0.1041	|| id:ebi-a-GCST90001438	TRUE	reported	igd	IgD- CD38dim AC	BC_Trait6	B cell	GCST90001438	Absolute count	0.00534285683959854	19.6276667051943
ebi-a-GCST90001438	8	0.02425	1.85498e-07	144984956	-0.1267	3656	rs7840395	G	A	0.5715	|| id:ebi-a-GCST90001438	TRUE	reported	igd	IgD- CD38dim AC	BC_Trait6	B cell	GCST90001438	Absolute count	0.00741127442665426	27.2829985443892
ebi-a-GCST90001438	10	0.02698	1.556e-06	53772842	-0.1298	3656	rs16925715	C	T	0.2824	|| id:ebi-a-GCST90001438	TRUE	reported	igd	IgD- CD38dim AC	BC_Trait6	B cell	GCST90001438	Absolute count	0.00629098337795359	23.1327812050895
ebi-a-GCST90001438	11	0.03413	3.83804e-06	67523715	-0.1579	3656	rs149006488	G	C	0.1496	|| id:ebi-a-GCST90001438	TRUE	reported	igd	IgD- CD38dim AC	BC_Trait6	B cell	GCST90001438	Absolute count	0.0058203668470655	21.3921305063647
ebi-a-GCST90001438	11	0.07014	1.79498e-06	130557122	0.3355	3656	rs61910510	T	C	0.0295	|| id:ebi-a-GCST90001438	TRUE	reported	igd	IgD- CD38dim AC	BC_Trait6	B cell	GCST90001438	Absolute count	0.00621924863414744	22.8673522584748
ebi-a-GCST90001438	11	0.07134	3.62602e-06	130360402	0.3309	3656	rs4936106	G	C	0.0289	|| id:ebi-a-GCST90001438	TRUE	reported	igd	IgD- CD38dim AC	BC_Trait6	B cell	GCST90001438	Absolute count	0.00585023017482928	21.5025358428494
ebi-a-GCST90001438	13	0.04286	7.15303e-06	109119262	-0.1927	3656	rs79407211	T	C	0.0886	|| id:ebi-a-GCST90001438	TRUE	reported	igd	IgD- CD38dim AC	BC_Trait6	B cell	GCST90001438	Absolute count	0.00549867781445575	20.2032599512952
ebi-a-GCST90001438	13	0.03258	1.23501e-06	47809629	0.1583	3656	rs73178168	T	C	0.1703	|| id:ebi-a-GCST90001438	TRUE	reported	igd	IgD- CD38dim AC	BC_Trait6	B cell	GCST90001438	Absolute count	0.00641590777131794	23.5951110527643
ebi-a-GCST90001438	13	0.1563	5.91698e-08	42337460	0.8492	3656	rs192544457	A	G	0.006	|| id:ebi-a-GCST90001438	TRUE	reported	igd	IgD- CD38dim AC	BC_Trait6	B cell	GCST90001438	Absolute count	0.00800946222548911	29.5028771520296
ebi-a-GCST90001438	13	0.02394	3.14398e-06	108957063	0.1117	3656	rs9520836	G	A	0.5044	|| id:ebi-a-GCST90001438	TRUE	reported	igd	IgD- CD38dim AC	BC_Trait6	B cell	GCST90001438	Absolute count	0.00591934278544005	21.7580720246622
ebi-a-GCST90001438	15	0.02849	7.63801e-06	69123222	0.1277	3656	rs60035843	G	A	0.2382	|| id:ebi-a-GCST90001438	TRUE	reported	igd	IgD- CD38dim AC	BC_Trait6	B cell	GCST90001438	Absolute count	0.00546525799062749	20.0797939520997
ebi-a-GCST90001438	17	0.02405	3.28897e-06	2716535	-0.1121	3656	rs11653761	T	G	0.592	|| id:ebi-a-GCST90001438	TRUE	reported	igd	IgD- CD38dim AC	BC_Trait6	B cell	GCST90001438	Absolute count	0.00590747219374786	21.7141793064174
ebi-a-GCST90001438	18	0.1987	7.486e-06	46442174	0.8913	3656	rs117605782	A	G	0.0034	|| id:ebi-a-GCST90001438	TRUE	reported	igd	IgD- CD38dim AC	BC_Trait6	B cell	GCST90001438	Absolute count	0.00547346401568023	20.1101094738521
ebi-a-GCST90001438	19	0.02614	5.45306e-06	16411841	-0.119	3656	rs533086	G	A	0.7021	|| id:ebi-a-GCST90001438	TRUE	reported	igd	IgD- CD38dim AC	BC_Trait6	B cell	GCST90001438	Absolute count	0.00563665786348479	20.7131004939498
ebi-a-GCST90001438	20	0.1321	3.47696e-06	36100011	0.6139	3656	rs78893742	A	G	0.0081	|| id:ebi-a-GCST90001438	TRUE	reported	igd	IgD- CD38dim AC	BC_Trait6	B cell	GCST90001438	Absolute count	0.00587253369555739	21.5849967442659
