# Supplementary material for: An exploration of the causal relationship between 731 immunophenotypes and osteoporosis: a bidirectional Mendelian randomized study
Source: Front Endocrinol (Lausanne). 2024 Jul 17;15:1341002. doi: 10.3389/fendo.2024.1341002 (PMC11288873; doi:10.3389/fendo.2024.1341002)
Supplement: Supplementary File 7 — Removal of weak IVs and F-statistics. [file DataSheet_7.zip › Supplementary file 7/731Removing weak instrumental variables/ebi-a-GCST90001439.csv]

id.exposure	beta.exposure	chr.exposure	pval.exposure	pos.exposure	se.exposure	samplesize.exposure	SNP	effect_allele.exposure	other_allele.exposure	eaf.exposure	exposure	mr_keep.exposure	pval_origin.exposure	data_source.exposure	Trait	Statistical_trait_name	Panel	CatalogID	Trait_type	R2	F
ebi-a-GCST90001439	-0.2606	1	6.85993e-06	60020239	0.05786	3656	rs61788860	A	G	0.0475	|| id:ebi-a-GCST90001439	TRUE	reported	igd	IgD+ CD24+ %lymphocyte	BC_Trait61	B cell	GCST90001439	Relative count	0.0055180127338733	20.2746945522879
ebi-a-GCST90001439	-0.4103	1	1.81899e-06	8009985	0.08583	3656	rs75766272	T	C	0.0201	|| id:ebi-a-GCST90001439	TRUE	reported	igd	IgD+ CD24+ %lymphocyte	BC_Trait61	B cell	GCST90001439	Relative count	0.00621172883143441	22.8395301177904
ebi-a-GCST90001439	-0.1746	2	1.874e-06	237150166	0.03658	3656	rs2015983	C	A	0.8771	|| id:ebi-a-GCST90001439	TRUE	reported	igd	IgD+ CD24+ %lymphocyte	BC_Trait61	B cell	GCST90001439	Relative count	0.00619294134138278	22.7700210662178
ebi-a-GCST90001439	0.3639	3	6.68405e-06	4408435	0.08068	3656	rs6781675	C	G	0.0235	|| id:ebi-a-GCST90001439	TRUE	reported	igd	IgD+ CD24+ %lymphocyte	BC_Trait61	B cell	GCST90001439	Relative count	0.0055337076618077	20.3326829195021
ebi-a-GCST90001439	0.1127	6	7.13707e-06	153645785	0.02506	3656	rs1382818	A	G	0.3734	|| id:ebi-a-GCST90001439	TRUE	reported	igd	IgD+ CD24+ %lymphocyte	BC_Trait61	B cell	GCST90001439	Relative count	0.00550153183310141	20.213804205457
ebi-a-GCST90001439	-0.1736	11	9.35793e-06	132141201	0.03911	3656	rs4937689	G	A	0.1134	|| id:ebi-a-GCST90001439	TRUE	reported	igd	IgD+ CD24+ %lymphocyte	BC_Trait61	B cell	GCST90001439	Relative count	0.00536023021933239	19.6918339850413
ebi-a-GCST90001439	0.2998	13	8.89693e-07	108710731	0.06089	3656	rs183466766	A	G	0.0402	|| id:ebi-a-GCST90001439	TRUE	reported	igd	IgD+ CD24+ %lymphocyte	BC_Trait61	B cell	GCST90001439	Relative count	0.0065871099520438	24.2288981811038
ebi-a-GCST90001439	0.2335	13	1.09295e-18	108993494	0.02632	3656	rs12874404	G	A	0.3256	|| id:ebi-a-GCST90001439	TRUE	reported	igd	IgD+ CD24+ %lymphocyte	BC_Trait61	B cell	GCST90001439	Relative count	0.0210739382732384	78.6618861843179
ebi-a-GCST90001439	0.2109	13	6.71305e-06	109038407	0.04678	3656	rs141107540	T	C	0.0777	|| id:ebi-a-GCST90001439	TRUE	reported	igd	IgD+ CD24+ %lymphocyte	BC_Trait61	B cell	GCST90001439	Relative count	0.00552864640837893	20.3139828042874
ebi-a-GCST90001439	0.4819	13	6.07393e-08	50212885	0.08877	3656	rs73192651	T	C	0.02	|| id:ebi-a-GCST90001439	TRUE	reported	igd	IgD+ CD24+ %lymphocyte	BC_Trait61	B cell	GCST90001439	Relative count	0.00799628974331525	29.4539651615955
ebi-a-GCST90001439	0.3082	14	8.52491e-08	96205838	0.05742	3656	rs77762131	C	G	0.045	|| id:ebi-a-GCST90001439	TRUE	reported	igd	IgD+ CD24+ %lymphocyte	BC_Trait61	B cell	GCST90001439	Relative count	0.00781850696433389	28.7939501474344
ebi-a-GCST90001439	-0.11	14	9.59997e-06	94936964	0.02481	3656	rs8014978	C	T	0.5737	|| id:ebi-a-GCST90001439	TRUE	reported	igd	IgD+ CD24+ %lymphocyte	BC_Trait61	B cell	GCST90001439	Relative count	0.00534806634183621	19.6469073771343
ebi-a-GCST90001439	-0.1428	17	3.70101e-09	2714118	0.02416	3656	rs11657118	C	T	0.475	|| id:ebi-a-GCST90001439	TRUE	reported	igd	IgD+ CD24+ %lymphocyte	BC_Trait61	B cell	GCST90001439	Relative count	0.00946512035899896	34.9160342584978
ebi-a-GCST90001439	-0.263	19	6.39794e-06	14993354	0.05818	3656	rs7254039	A	G	0.0435	|| id:ebi-a-GCST90001439	TRUE	reported	igd	IgD+ CD24+ %lymphocyte	BC_Trait61	B cell	GCST90001439	Relative count	0.00555823916397061	20.4233236223649
ebi-a-GCST90001439	-0.1107	20	7.52004e-06	3207749	0.02469	3656	rs3810559	G	T	0.5444	|| id:ebi-a-GCST90001439	TRUE	reported	igd	IgD+ CD24+ %lymphocyte	BC_Trait61	B cell	GCST90001439	Relative count	0.0054684649556969	20.0916413849324
