# Supplementary material for: An exploration of the causal relationship between 731 immunophenotypes and osteoporosis: a bidirectional Mendelian randomized study
Source: Front Endocrinol (Lausanne). 2024 Jul 17;15:1341002. doi: 10.3389/fendo.2024.1341002 (PMC11288873; doi:10.3389/fendo.2024.1341002)
Supplement: Supplementary File 7 — Removal of weak IVs and F-statistics. [file DataSheet_7.zip › Supplementary file 7/731Removing weak instrumental variables/ebi-a-GCST90001440.csv]

id.exposure	beta.exposure	chr.exposure	samplesize.exposure	pos.exposure	se.exposure	pval.exposure	SNP	effect_allele.exposure	other_allele.exposure	eaf.exposure	exposure	mr_keep.exposure	pval_origin.exposure	data_source.exposure	Trait	Statistical_trait_name	Panel	CatalogID	Trait_type	R2	F
ebi-a-GCST90001440	0.1339	1	3656	35281308	0.02945	5.57301e-06	rs6687573	A	C	0.2311	|| id:ebi-a-GCST90001440	TRUE	reported	igd	IgD- CD24- %lymphocyte	BC_Trait62	B cell	GCST90001440	Relative count	0.00562257973223456	20.6610748824654
ebi-a-GCST90001440	0.1417	1	3656	59740965	0.0299	2.21702e-06	rs55756125	C	T	0.2289	|| id:ebi-a-GCST90001440	TRUE	reported	igd	IgD- CD24- %lymphocyte	BC_Trait62	B cell	GCST90001440	Relative count	0.00610564236178025	22.4470709774026
ebi-a-GCST90001440	1.002	1	3656	163272701	0.226	9.47109e-06	rs111237501	C	T	0.003	|| id:ebi-a-GCST90001440	TRUE	reported	igd	IgD- CD24- %lymphocyte	BC_Trait62	B cell	GCST90001440	Relative count	0.00534790372064537	19.6463067522153
ebi-a-GCST90001440	0.2499	2	3656	60125363	0.05599	8.30309e-06	rs11674994	C	T	0.0553	|| id:ebi-a-GCST90001440	TRUE	reported	igd	IgD- CD24- %lymphocyte	BC_Trait62	B cell	GCST90001440	Relative count	0.00541932760661507	19.9101225513652
ebi-a-GCST90001440	0.1576	2	3656	238526279	0.03306	1.92699e-06	rs72990172	A	G	0.1711	|| id:ebi-a-GCST90001440	TRUE	reported	igd	IgD- CD24- %lymphocyte	BC_Trait62	B cell	GCST90001440	Relative count	0.00617745210038636	22.7127166942602
ebi-a-GCST90001440	-0.1917	4	3656	31594004	0.04317	9.29994e-06	rs76225955	C	T	0.0909	|| id:ebi-a-GCST90001440	TRUE	reported	igd	IgD- CD24- %lymphocyte	BC_Trait62	B cell	GCST90001440	Relative count	0.00536460624426056	19.7079968595427
ebi-a-GCST90001440	0.3433	4	3656	113331648	0.076	6.45194e-06	rs17044633	G	A	0.0286	|| id:ebi-a-GCST90001440	TRUE	reported	igd	IgD- CD24- %lymphocyte	BC_Trait62	B cell	GCST90001440	Relative count	0.00555005342902101	20.3930779015787
ebi-a-GCST90001440	-1.768	5	3656	62072324	0.393	7.04807e-06	rs183821560	A	G	0.0016	|| id:ebi-a-GCST90001440	TRUE	reported	igd	IgD- CD24- %lymphocyte	BC_Trait62	B cell	GCST90001440	Relative count	0.00550523339410824	20.2274798194522
ebi-a-GCST90001440	0.1202	6	3656	164610887	0.02568	2.99799e-06	rs807894	G	T	0.5868	|| id:ebi-a-GCST90001440	TRUE	reported	igd	IgD- CD24- %lymphocyte	BC_Trait62	B cell	GCST90001440	Relative count	0.00595686748162822	21.8968302941998
ebi-a-GCST90001440	0.2699	6	3656	107155687	0.05578	1.36301e-06	rs9398107	G	A	0.0555	|| id:ebi-a-GCST90001440	TRUE	reported	igd	IgD- CD24- %lymphocyte	BC_Trait62	B cell	GCST90001440	Relative count	0.00636312220037902	23.3997439503989
ebi-a-GCST90001440	-0.328	6	3656	19788226	0.07098	3.94003e-06	rs75464772	T	C	0.0325	|| id:ebi-a-GCST90001440	TRUE	reported	igd	IgD- CD24- %lymphocyte	BC_Trait62	B cell	GCST90001440	Relative count	0.00580684560243533	21.3421443684713
ebi-a-GCST90001440	-0.1156	8	3656	145050345	0.02534	5.19505e-06	rs6991364	A	G	0.5149	|| id:ebi-a-GCST90001440	TRUE	reported	igd	IgD- CD24- %lymphocyte	BC_Trait62	B cell	GCST90001440	Relative count	0.005660191007229	20.8000703113407
ebi-a-GCST90001440	-1.07	11	3656	94920856	0.2371	6.59903e-06	rs146221269	C	T	0.0029	|| id:ebi-a-GCST90001440	TRUE	reported	igd	IgD- CD24- %lymphocyte	BC_Trait62	B cell	GCST90001440	Relative count	0.00553969320445311	20.3547983069306
ebi-a-GCST90001440	0.2673	12	3656	11974332	0.05558	1.58099e-06	rs73277142	T	C	0.0555	|| id:ebi-a-GCST90001440	TRUE	reported	igd	IgD- CD24- %lymphocyte	BC_Trait62	B cell	GCST90001440	Relative count	0.00628659947625433	23.1165590341502
ebi-a-GCST90001440	-0.1184	12	3656	112802224	0.02664	9.09306e-06	rs11066272	T	A	0.557	|| id:ebi-a-GCST90001440	TRUE	reported	igd	IgD- CD24- %lymphocyte	BC_Trait62	B cell	GCST90001440	Relative count	0.00537388827686273	19.7422805737904
ebi-a-GCST90001440	-0.2174	12	3656	54727027	0.0478	5.57995e-06	rs139509958	A	G	0.0788	|| id:ebi-a-GCST90001440	TRUE	reported	igd	IgD- CD24- %lymphocyte	BC_Trait62	B cell	GCST90001440	Relative count	0.0056260918665009	20.6740538061607
ebi-a-GCST90001440	0.3254	14	3656	31505138	0.07232	7.01504e-06	rs191543445	G	A	0.031	|| id:ebi-a-GCST90001440	TRUE	reported	igd	IgD- CD24- %lymphocyte	BC_Trait62	B cell	GCST90001440	Relative count	0.0055069839758476	20.2339474722449
ebi-a-GCST90001440	0.2573	14	3656	65283958	0.05689	6.28102e-06	rs17102161	A	G	0.0506	|| id:ebi-a-GCST90001440	TRUE	reported	igd	IgD- CD24- %lymphocyte	BC_Trait62	B cell	GCST90001440	Relative count	0.0055638883260231	20.4441971732757
ebi-a-GCST90001440	0.1187	15	3656	54695686	0.02657	8.15305e-06	rs496760	A	G	0.6422	|| id:ebi-a-GCST90001440	TRUE	reported	igd	IgD- CD24- %lymphocyte	BC_Trait62	B cell	GCST90001440	Relative count	0.00542934927732764	19.9471422617789
ebi-a-GCST90001440	-0.2581	16	3656	49238584	0.05593	4.05303e-06	rs75150138	A	T	0.0517	|| id:ebi-a-GCST90001440	TRUE	reported	igd	IgD- CD24- %lymphocyte	BC_Trait62	B cell	GCST90001440	Relative count	0.00579105712059354	21.2837782944942
ebi-a-GCST90001440	0.4267	16	3656	81239867	0.09042	2.464e-06	rs11862268	A	G	0.0187	|| id:ebi-a-GCST90001440	TRUE	reported	igd	IgD- CD24- %lymphocyte	BC_Trait62	B cell	GCST90001440	Relative count	0.00605442214795248	22.257615529038
ebi-a-GCST90001440	-0.1174	16	3656	3463156	0.02499	2.72101e-06	rs58904842	A	C	0.4768	|| id:ebi-a-GCST90001440	TRUE	reported	igd	IgD- CD24- %lymphocyte	BC_Trait62	B cell	GCST90001440	Relative count	0.00600044809164469	22.0579951819648
ebi-a-GCST90001440	-0.4244	16	3656	14342183	0.09112	3.30697e-06	rs30146	C	T	0.0198	|| id:ebi-a-GCST90001440	TRUE	reported	igd	IgD- CD24- %lymphocyte	BC_Trait62	B cell	GCST90001440	Relative count	0.00589858488039995	21.6813182489921
ebi-a-GCST90001440	-0.1264	18	3656	60857793	0.02668	2.243e-06	rs8098848	T	C	0.6704	|| id:ebi-a-GCST90001440	TRUE	reported	igd	IgD- CD24- %lymphocyte	BC_Trait62	B cell	GCST90001440	Relative count	0.00610180343292975	22.4328707114429
ebi-a-GCST90001440	-0.1313	19	3656	16412842	0.0296	9.51305e-06	rs451367	C	T	0.7674	|| id:ebi-a-GCST90001440	TRUE	reported	igd	IgD- CD24- %lymphocyte	BC_Trait62	B cell	GCST90001440	Relative count	0.00535314192929555	19.6656536447386
