# Supplementary material for: An exploration of the causal relationship between 731 immunophenotypes and osteoporosis: a bidirectional Mendelian randomized study
Source: Front Endocrinol (Lausanne). 2024 Jul 17;15:1341002. doi: 10.3389/fendo.2024.1341002 (PMC11288873; doi:10.3389/fendo.2024.1341002)
Supplement: Supplementary File 7 — Removal of weak IVs and F-statistics. [file DataSheet_7.zip › Supplementary file 7/731Removing weak instrumental variables/ebi-a-GCST90001441.csv]

id.exposure	chr.exposure	samplesize.exposure	pos.exposure	beta.exposure	se.exposure	pval.exposure	SNP	effect_allele.exposure	other_allele.exposure	eaf.exposure	exposure	mr_keep.exposure	pval_origin.exposure	data_source.exposure	Trait	Statistical_trait_name	Panel	CatalogID	Trait_type	R2	F
ebi-a-GCST90001441	2	3656	206655953	-0.2649	0.05732	3.95103e-06	rs16837671	G	T	0.0494	|| id:ebi-a-GCST90001441	TRUE	reported	igd	IgD+ CD24- %lymphocyte	BC_Trait63	B cell	GCST90001441	Relative count	0.00580785404854302	21.3458724048423
ebi-a-GCST90001441	3	3656	187559064	-0.1136	0.02562	9.48506e-06	rs520786	A	T	0.3489	|| id:ebi-a-GCST90001441	TRUE	reported	igd	IgD+ CD24- %lymphocyte	BC_Trait63	B cell	GCST90001441	Relative count	0.0053488817895891	19.6499191538877
ebi-a-GCST90001441	3	3656	1814140	0.1567	0.03246	1.44501e-06	rs34712193	T	A	0.1644	|| id:ebi-a-GCST90001441	TRUE	reported	igd	IgD+ CD24- %lymphocyte	BC_Trait63	B cell	GCST90001441	Relative count	0.0063339586364656	23.2918142456455
ebi-a-GCST90001441	5	3656	158285953	-0.2015	0.04509	8.14292e-06	rs17056318	C	T	0.081	|| id:ebi-a-GCST90001441	TRUE	reported	igd	IgD+ CD24- %lymphocyte	BC_Trait63	B cell	GCST90001441	Relative count	0.00543272358820754	19.9596070191748
ebi-a-GCST90001441	5	3656	115785493	-0.2982	0.06626	6.99198e-06	rs76845048	C	A	0.0357	|| id:ebi-a-GCST90001441	TRUE	reported	igd	IgD+ CD24- %lymphocyte	BC_Trait63	B cell	GCST90001441	Relative count	0.00550943287598511	20.2429951518476
ebi-a-GCST90001441	5	3656	135756457	-0.4604	0.1008	5.08698e-06	rs115204570	T	G	0.0161	|| id:ebi-a-GCST90001441	TRUE	reported	igd	IgD+ CD24- %lymphocyte	BC_Trait63	B cell	GCST90001441	Relative count	0.00567377712004422	20.850281446459
ebi-a-GCST90001441	6	3656	16887609	0.1447	0.03153	4.58205e-06	rs140523784	T	C	0.1864	|| id:ebi-a-GCST90001441	TRUE	reported	igd	IgD+ CD24- %lymphocyte	BC_Trait63	B cell	GCST90001441	Relative count	0.00572780505126683	21.0499697805671
ebi-a-GCST90001441	6	3656	67039330	0.1258	0.02705	3.44096e-06	rs9354413	C	T	0.2964	|| id:ebi-a-GCST90001441	TRUE	reported	igd	IgD+ CD24- %lymphocyte	BC_Trait63	B cell	GCST90001441	Relative count	0.00588110434594065	21.6166852617046
ebi-a-GCST90001441	6	3656	31240635	-0.2163	0.04242	3.57298e-07	rs4361609	C	G	0.1131	|| id:ebi-a-GCST90001441	TRUE	reported	igd	IgD+ CD24- %lymphocyte	BC_Trait63	B cell	GCST90001441	Relative count	0.00706135324894533	25.9856788292734
ebi-a-GCST90001441	7	3656	121332400	0.2933	0.0634	3.85896e-06	rs111830700	A	G	0.0377	|| id:ebi-a-GCST90001441	TRUE	reported	igd	IgD+ CD24- %lymphocyte	BC_Trait63	B cell	GCST90001441	Relative count	0.00581975300436042	21.3898611868379
ebi-a-GCST90001441	7	3656	77469688	-0.282	0.05676	7.03105e-07	rs34910780	T	A	0.048	|| id:ebi-a-GCST90001441	TRUE	reported	igd	IgD+ CD24- %lymphocyte	BC_Trait63	B cell	GCST90001441	Relative count	0.0067063300581281	24.6703777281035
ebi-a-GCST90001441	8	3656	130594761	-0.1572	0.03051	2.72402e-07	rs12542190	C	A	0.1943	|| id:ebi-a-GCST90001441	TRUE	reported	igd	IgD+ CD24- %lymphocyte	BC_Trait63	B cell	GCST90001441	Relative count	0.007208955290999	26.5327963761311
ebi-a-GCST90001441	8	3656	35485504	0.1404	0.03106	6.34498e-06	rs2978582	C	T	0.1969	|| id:ebi-a-GCST90001441	TRUE	reported	igd	IgD+ CD24- %lymphocyte	BC_Trait63	B cell	GCST90001441	Relative count	0.00555782235976666	20.4217835478157
ebi-a-GCST90001441	8	3656	75515052	0.3428	0.06378	8.19502e-08	rs533239981	C	G	0.0387	|| id:ebi-a-GCST90001441	TRUE	reported	igd	IgD+ CD24- %lymphocyte	BC_Trait63	B cell	GCST90001441	Relative count	0.0078394996067689	28.8718725970045
ebi-a-GCST90001441	10	3656	83763586	0.6298	0.1399	6.90399e-06	rs71483382	A	G	0.0078	|| id:ebi-a-GCST90001441	TRUE	reported	igd	IgD+ CD24- %lymphocyte	BC_Trait63	B cell	GCST90001441	Relative count	0.00551268206245392	20.2549996293383
ebi-a-GCST90001441	12	3656	110312229	0.3524	0.07909	8.61509e-06	rs75319860	C	T	0.0249	|| id:ebi-a-GCST90001441	TRUE	reported	igd	IgD+ CD24- %lymphocyte	BC_Trait63	B cell	GCST90001441	Relative count	0.00540095426297453	19.8422539831462
ebi-a-GCST90001441	13	3656	105214810	0.3251	0.06938	2.89601e-06	rs76578043	A	G	0.0298	|| id:ebi-a-GCST90001441	TRUE	reported	igd	IgD+ CD24- %lymphocyte	BC_Trait63	B cell	GCST90001441	Relative count	0.00596978576660683	21.9446017624366
ebi-a-GCST90001441	14	3656	95363646	0.1312	0.02819	3.38197e-06	rs2994690	C	G	0.2462	|| id:ebi-a-GCST90001441	TRUE	reported	igd	IgD+ CD24- %lymphocyte	BC_Trait63	B cell	GCST90001441	Relative count	0.00588987163575686	21.6491013852441
ebi-a-GCST90001441	14	3656	65713895	-0.232	0.04979	3.28103e-06	rs116844769	A	G	0.0662	|| id:ebi-a-GCST90001441	TRUE	reported	igd	IgD+ CD24- %lymphocyte	BC_Trait63	B cell	GCST90001441	Relative count	0.00590356090822777	21.6997171606133
ebi-a-GCST90001441	17	3656	2717218	-0.1133	0.02454	4.05602e-06	rs9900847	C	T	0.6041	|| id:ebi-a-GCST90001441	TRUE	reported	igd	IgD+ CD24- %lymphocyte	BC_Trait63	B cell	GCST90001441	Relative count	0.00579668529099102	21.3045840221129
ebi-a-GCST90001441	17	3656	38038389	-0.1318	0.02761	1.87098e-06	rs12939565	T	A	0.4267	|| id:ebi-a-GCST90001441	TRUE	reported	igd	IgD+ CD24- %lymphocyte	BC_Trait63	B cell	GCST90001441	Relative count	0.00619431514388119	22.7751037055285
ebi-a-GCST90001441	17	3656	77637123	-0.1549	0.03435	6.67806e-06	rs73426855	C	T	0.1469	|| id:ebi-a-GCST90001441	TRUE	reported	igd	IgD+ CD24- %lymphocyte	BC_Trait63	B cell	GCST90001441	Relative count	0.00553138955412064	20.3241180450077
ebi-a-GCST90001441	19	3656	33468482	-0.152	0.03242	2.85503e-06	rs4805840	G	A	0.823	|| id:ebi-a-GCST90001441	TRUE	reported	igd	IgD+ CD24- %lymphocyte	BC_Trait63	B cell	GCST90001441	Relative count	0.00597656423442331	21.9696688496718
ebi-a-GCST90001441	20	3656	44724305	-0.1285	0.0258	6.64003e-07	rs6131010	G	A	0.6172	|| id:ebi-a-GCST90001441	TRUE	reported	igd	IgD+ CD24- %lymphocyte	BC_Trait63	B cell	GCST90001441	Relative count	0.00673944055710983	24.7930067911805
