# Supplementary material for: An exploration of the causal relationship between 731 immunophenotypes and osteoporosis: a bidirectional Mendelian randomized study
Source: Front Endocrinol (Lausanne). 2024 Jul 17;15:1341002. doi: 10.3389/fendo.2024.1341002 (PMC11288873; doi:10.3389/fendo.2024.1341002)
Supplement: Supplementary File 7 — Removal of weak IVs and F-statistics. [file DataSheet_7.zip › Supplementary file 7/731Removing weak instrumental variables/ebi-a-GCST90001442.csv]

id.exposure	beta.exposure	pval.exposure	chr.exposure	pos.exposure	se.exposure	samplesize.exposure	SNP	effect_allele.exposure	other_allele.exposure	eaf.exposure	exposure	mr_keep.exposure	pval_origin.exposure	data_source.exposure	Trait	Statistical_trait_name	Panel	CatalogID	Trait_type	R2	F
ebi-a-GCST90001442	-0.4263	5.73099e-07	1	8009985	0.08511	3656	rs75766272	T	C	0.0201	|| id:ebi-a-GCST90001442	TRUE	reported	igd	CD24+ CD27+ %lymphocyte	BC_Trait64	B cell	GCST90001442	Relative count	0.0068154299904691	25.0744745107499
ebi-a-GCST90001442	1.557	5.46399e-06	2	222274805	0.3419	3656	rs76720471	T	C	0.0011	|| id:ebi-a-GCST90001442	TRUE	reported	igd	CD24+ CD27+ %lymphocyte	BC_Trait64	B cell	GCST90001442	Relative count	0.00564048269740477	20.7272353888931
ebi-a-GCST90001442	0.1322	7.22504e-06	2	136934125	0.02942	3656	rs1519524	A	T	0.2246	|| id:ebi-a-GCST90001442	TRUE	reported	igd	CD24+ CD27+ %lymphocyte	BC_Trait64	B cell	GCST90001442	Relative count	0.00549261802250043	20.1808720758904
ebi-a-GCST90001442	0.6143	3.72804e-06	2	4031340	0.1326	3656	rs112542522	A	G	0.0082	|| id:ebi-a-GCST90001442	TRUE	reported	igd	CD24+ CD27+ %lymphocyte	BC_Trait64	B cell	GCST90001442	Relative count	0.00583614087623492	21.4504465899193
ebi-a-GCST90001442	0.1237	3.02601e-06	3	147613080	0.02646	3656	rs12636848	G	T	0.3031	|| id:ebi-a-GCST90001442	TRUE	reported	igd	CD24+ CD27+ %lymphocyte	BC_Trait64	B cell	GCST90001442	Relative count	0.00594244353147839	21.8434923840445
ebi-a-GCST90001442	-0.1241	3.50598e-06	4	4392393	0.02671	3656	rs4689417	A	C	0.2961	|| id:ebi-a-GCST90001442	TRUE	reported	igd	CD24+ CD27+ %lymphocyte	BC_Trait64	B cell	GCST90001442	Relative count	0.0058699284950525	21.5753645681918
ebi-a-GCST90001442	2.517	1.31899e-06	5	148410250	0.5195	3656	rs17708396	A	C	5e-04	|| id:ebi-a-GCST90001442	TRUE	reported	igd	CD24+ CD27+ %lymphocyte	BC_Trait64	B cell	GCST90001442	Relative count	0.00637983631553041	23.461603084326
ebi-a-GCST90001442	0.1315	7.91808e-06	5	26412301	0.02938	3656	rs35057381	C	T	0.2211	|| id:ebi-a-GCST90001442	TRUE	reported	igd	CD24+ CD27+ %lymphocyte	BC_Trait64	B cell	GCST90001442	Relative count	0.00544964874370764	20.0221300855749
ebi-a-GCST90001442	-0.1287	1.95799e-06	6	167859623	0.027	3656	rs4076316	A	T	0.3005	|| id:ebi-a-GCST90001442	TRUE	reported	igd	CD24+ CD27+ %lymphocyte	BC_Trait64	B cell	GCST90001442	Relative count	0.00617636141062308	22.708681619256
ebi-a-GCST90001442	-0.1838	3.47896e-06	6	101891742	0.03954	3656	rs74505387	C	T	0.1057	|| id:ebi-a-GCST90001442	TRUE	reported	igd	CD24+ CD27+ %lymphocyte	BC_Trait64	B cell	GCST90001442	Relative count	0.00587560011121618	21.5963342301887
ebi-a-GCST90001442	0.6284	2.94999e-06	7	7871676	0.1342	3656	rs144625305	T	C	0.0086	|| id:ebi-a-GCST90001442	TRUE	reported	igd	CD24+ CD27+ %lymphocyte	BC_Trait64	B cell	GCST90001442	Relative count	0.00596161995538449	21.914404669161
ebi-a-GCST90001442	0.1127	2.41102e-06	8	140978857	0.02386	3656	rs6997704	G	A	0.4707	|| id:ebi-a-GCST90001442	TRUE	reported	igd	CD24+ CD27+ %lymphocyte	BC_Trait64	B cell	GCST90001442	Relative count	0.00606538790357609	22.2981744774142
ebi-a-GCST90001442	-0.1323	5.47797e-06	9	9503477	0.02906	3656	rs1332199	C	T	0.7592	|| id:ebi-a-GCST90001442	TRUE	reported	igd	CD24+ CD27+ %lymphocyte	BC_Trait64	B cell	GCST90001442	Relative count	0.00563724784276921	20.7152807894212
ebi-a-GCST90001442	-0.1445	5.68002e-06	10	53795073	0.03179	3656	rs144440894	A	G	0.1885	|| id:ebi-a-GCST90001442	TRUE	reported	igd	CD24+ CD27+ %lymphocyte	BC_Trait64	B cell	GCST90001442	Relative count	0.00561954342333594	20.6498544224822
ebi-a-GCST90001442	-0.1102	7.93999e-06	11	9594690	0.02464	3656	rs6486433	G	T	0.5003	|| id:ebi-a-GCST90001442	TRUE	reported	igd	CD24+ CD27+ %lymphocyte	BC_Trait64	B cell	GCST90001442	Relative count	0.0054413416800028	19.9914427695154
ebi-a-GCST90001442	0.3787	2.69699e-06	12	11698759	0.08058	3656	rs4763704	A	G	0.9772	|| id:ebi-a-GCST90001442	TRUE	reported	igd	CD24+ CD27+ %lymphocyte	BC_Trait64	B cell	GCST90001442	Relative count	0.00600501491428607	22.0748845075
ebi-a-GCST90001442	-0.2708	1.24099e-07	12	129349167	0.05111	3656	rs12829274	G	A	0.0618	|| id:ebi-a-GCST90001442	TRUE	reported	igd	CD24+ CD27+ %lymphocyte	BC_Trait64	B cell	GCST90001442	Relative count	0.00762004183798811	28.0574316792711
ebi-a-GCST90001442	0.2114	8.08537e-16	13	108993494	0.02614	3656	rs12874404	G	A	0.3256	|| id:ebi-a-GCST90001442	TRUE	reported	igd	CD24+ CD27+ %lymphocyte	BC_Trait64	B cell	GCST90001442	Relative count	0.017574868176447	65.3673916072733
ebi-a-GCST90001442	1.814	2.37099e-06	13	46224092	0.3838	3656	rs557577736	G	A	0.001	|| id:ebi-a-GCST90001442	TRUE	reported	igd	CD24+ CD27+ %lymphocyte	BC_Trait64	B cell	GCST90001442	Relative count	0.00607313405177074	22.3268256301728
ebi-a-GCST90001442	0.5056	8.74601e-09	13	50212885	0.08768	3656	rs73192651	T	C	0.02	|| id:ebi-a-GCST90001442	TRUE	reported	igd	CD24+ CD27+ %lymphocyte	BC_Trait64	B cell	GCST90001442	Relative count	0.00901311203449897	33.2334481656691
ebi-a-GCST90001442	2.99	8.99104e-06	13	34506073	0.6726	3656	rs112782756	G	A	3e-04	|| id:ebi-a-GCST90001442	TRUE	reported	igd	CD24+ CD27+ %lymphocyte	BC_Trait64	B cell	GCST90001442	Relative count	0.00537627257338207	19.7510872116083
ebi-a-GCST90001442	-0.1323	2.48502e-06	13	23613190	0.02804	3656	rs9578529	G	A	0.2676	|| id:ebi-a-GCST90001442	TRUE	reported	igd	CD24+ CD27+ %lymphocyte	BC_Trait64	B cell	GCST90001442	Relative count	0.00605230787948361	22.2497956048895
ebi-a-GCST90001442	0.3074	8.06102e-08	14	96205838	0.05717	3656	rs77762131	C	G	0.045	|| id:ebi-a-GCST90001442	TRUE	reported	igd	CD24+ CD27+ %lymphocyte	BC_Trait64	B cell	GCST90001442	Relative count	0.00784592720388798	28.8957318113012
ebi-a-GCST90001442	-0.1352	1.80701e-08	17	2715961	0.02397	3656	rs11657759	C	A	0.4903	|| id:ebi-a-GCST90001442	TRUE	reported	igd	CD24+ CD27+ %lymphocyte	BC_Trait64	B cell	GCST90001442	Relative count	0.00862677189434038	31.7965258776992
ebi-a-GCST90001442	-0.2739	2.398e-06	19	14993354	0.05798	3656	rs7254039	A	G	0.0435	|| id:ebi-a-GCST90001442	TRUE	reported	igd	CD24+ CD27+ %lymphocyte	BC_Trait64	B cell	GCST90001442	Relative count	0.00606706346191507	22.304371929814
