# Supplementary material for: An exploration of the causal relationship between 731 immunophenotypes and osteoporosis: a bidirectional Mendelian randomized study
Source: Front Endocrinol (Lausanne). 2024 Jul 17;15:1341002. doi: 10.3389/fendo.2024.1341002 (PMC11288873; doi:10.3389/fendo.2024.1341002)
Supplement: Supplementary File 7 — Removal of weak IVs and F-statistics. [file DataSheet_7.zip › Supplementary file 7/731Removing weak instrumental variables/ebi-a-GCST90001443.csv]

id.exposure	samplesize.exposure	beta.exposure	chr.exposure	pos.exposure	pval.exposure	se.exposure	SNP	effect_allele.exposure	other_allele.exposure	eaf.exposure	exposure	mr_keep.exposure	pval_origin.exposure	data_source.exposure	Trait	Statistical_trait_name	Panel	CatalogID	Trait_type	R2	F
ebi-a-GCST90001443	3657	0.3643	2	205623497	4.70901e-06	0.07946	rs6712095	T	G	0.0246	|| id:ebi-a-GCST90001443	TRUE	reported	igd	CD20- %lymphocyte	BC_Trait65	B cell	GCST90001443	Relative count	0.00571488111387195	21.0079483987472
ebi-a-GCST90001443	3657	-0.1695	3	146097919	7.90606e-06	0.03789	rs34625183	T	C	0.1154	|| id:ebi-a-GCST90001443	TRUE	reported	igd	CD20- %lymphocyte	BC_Trait65	B cell	GCST90001443	Relative count	0.00544245878609067	20.0010417083379
ebi-a-GCST90001443	3657	0.3067	3	187638796	6.11801e-06	0.06772	rs75951284	T	C	0.0316	|| id:ebi-a-GCST90001443	TRUE	reported	igd	CD20- %lymphocyte	BC_Trait65	B cell	GCST90001443	Relative count	0.00557750071485618	20.50010446008
ebi-a-GCST90001443	3657	0.4826	4	2029089	3.96598e-06	0.1045	rs186229706	T	G	0.0142	|| id:ebi-a-GCST90001443	TRUE	reported	igd	CD20- %lymphocyte	BC_Trait65	B cell	GCST90001443	Relative count	0.00579817939180229	21.3159393171027
ebi-a-GCST90001443	3657	0.1097	4	185570032	7.83303e-06	0.02451	rs4647601	A	C	0.4584	|| id:ebi-a-GCST90001443	TRUE	reported	igd	CD20- %lymphocyte	BC_Trait65	B cell	GCST90001443	Relative count	0.00544790104609872	20.0211515761064
ebi-a-GCST90001443	3657	0.5621	5	108070072	7.85001e-06	0.1256	rs72791978	T	A	0.01	|| id:ebi-a-GCST90001443	TRUE	reported	igd	CD20- %lymphocyte	BC_Trait65	B cell	GCST90001443	Relative count	0.00544691876981132	20.017521919529
ebi-a-GCST90001443	3657	0.179	6	32614025	1.60801e-07	0.0341	rs9273241	T	C	0.5975	|| id:ebi-a-GCST90001443	TRUE	reported	igd	CD20- %lymphocyte	BC_Trait65	B cell	GCST90001443	Relative count	0.00747846186760629	27.5397329689534
ebi-a-GCST90001443	3657	1.534	6	128553518	5.81099e-08	0.2821	rs7773849	G	A	0.0018	|| id:ebi-a-GCST90001443	TRUE	reported	igd	CD20- %lymphocyte	BC_Trait65	B cell	GCST90001443	Relative count	0.00802088180470854	29.5533670603318
ebi-a-GCST90001443	3657	0.2658	7	151002534	6.37602e-06	0.0588	rs13244540	T	G	0.0447	|| id:ebi-a-GCST90001443	TRUE	reported	igd	CD20- %lymphocyte	BC_Trait65	B cell	GCST90001443	Relative count	0.00555661623366414	20.4229146330311
ebi-a-GCST90001443	3657	-0.1242	7	15911408	8.96706e-06	0.02794	rs38201	A	T	0.2594	|| id:ebi-a-GCST90001443	TRUE	reported	igd	CD20- %lymphocyte	BC_Trait65	B cell	GCST90001443	Relative count	0.005374339372867	19.7493501177553
ebi-a-GCST90001443	3657	-0.1598	8	84919811	5.39598e-06	0.03507	rs34313582	A	C	0.138	|| id:ebi-a-GCST90001443	TRUE	reported	igd	CD20- %lymphocyte	BC_Trait65	B cell	GCST90001443	Relative count	0.00564544686999079	20.7512584368068
ebi-a-GCST90001443	3657	0.513	10	62909955	1.37899e-06	0.1061	rs72825207	A	T	0.0149	|| id:ebi-a-GCST90001443	TRUE	reported	igd	CD20- %lymphocyte	BC_Trait65	B cell	GCST90001443	Relative count	0.00635201562892291	23.365032173248
ebi-a-GCST90001443	3657	-0.7403	12	82008771	3.01703e-06	0.1583	rs147937648	T	C	0.0059	|| id:ebi-a-GCST90001443	TRUE	reported	igd	CD20- %lymphocyte	BC_Trait65	B cell	GCST90001443	Relative count	0.00594482669561393	21.8582852903835
ebi-a-GCST90001443	3657	-0.1257	13	24882401	2.99999e-06	0.02688	rs77553819	C	G	0.2863	|| id:ebi-a-GCST90001443	TRUE	reported	igd	CD20- %lymphocyte	BC_Trait65	B cell	GCST90001443	Relative count	0.00594426008998849	21.8561895038952
ebi-a-GCST90001443	3657	-0.1712	14	49052782	4.56899e-06	0.0373	rs12432015	C	T	0.118	|| id:ebi-a-GCST90001443	TRUE	reported	igd	CD20- %lymphocyte	BC_Trait65	B cell	GCST90001443	Relative count	0.00572756853365525	21.0548561219145
ebi-a-GCST90001443	3657	-0.1244	15	39319915	1.98701e-06	0.02611	rs4244568	G	T	0.3414	|| id:ebi-a-GCST90001443	TRUE	reported	igd	CD20- %lymphocyte	BC_Trait65	B cell	GCST90001443	Relative count	0.00616899754082997	22.6876460443886
ebi-a-GCST90001443	3657	0.1079	16	29235533	8.41395e-06	0.02418	rs252294	C	G	0.5648	|| id:ebi-a-GCST90001443	TRUE	reported	igd	CD20- %lymphocyte	BC_Trait65	B cell	GCST90001443	Relative count	0.00541560495443974	19.9018164844327
ebi-a-GCST90001443	3657	0.4085	16	85477299	3.145e-06	0.0875	rs4782702	G	A	0.9802	|| id:ebi-a-GCST90001443	TRUE	reported	igd	CD20- %lymphocyte	BC_Trait65	B cell	GCST90001443	Relative count	0.00592464539902563	21.7836392716233
ebi-a-GCST90001443	3657	0.1453	18	74434633	6.52199e-06	0.03219	rs11662133	C	T	0.1705	|| id:ebi-a-GCST90001443	TRUE	reported	igd	CD20- %lymphocyte	BC_Trait65	B cell	GCST90001443	Relative count	0.0055405311661234	20.3634658292583
ebi-a-GCST90001443	3657	0.6312	20	46615708	8.27104e-06	0.1414	rs186355283	T	C	0.0077	|| id:ebi-a-GCST90001443	TRUE	reported	igd	CD20- %lymphocyte	BC_Trait65	B cell	GCST90001443	Relative count	0.0054193873147617	19.9157920261238
ebi-a-GCST90001443	3657	-0.1132	20	4944838	4.25197e-06	0.02459	rs6052993	G	C	0.4371	|| id:ebi-a-GCST90001443	TRUE	reported	igd	CD20- %lymphocyte	BC_Trait65	B cell	GCST90001443	Relative count	0.00576157710908005	21.1805979821783
