# Supplementary material for: An exploration of the causal relationship between 731 immunophenotypes and osteoporosis: a bidirectional Mendelian randomized study
Source: Front Endocrinol (Lausanne). 2024 Jul 17;15:1341002. doi: 10.3389/fendo.2024.1341002 (PMC11288873; doi:10.3389/fendo.2024.1341002)
Supplement: Supplementary File 7 — Removal of weak IVs and F-statistics. [file DataSheet_7.zip › Supplementary file 7/731Removing weak instrumental variables/ebi-a-GCST90001444.csv]

id.exposure	pos.exposure	beta.exposure	pval.exposure	chr.exposure	samplesize.exposure	se.exposure	SNP	effect_allele.exposure	other_allele.exposure	eaf.exposure	exposure	mr_keep.exposure	pval_origin.exposure	data_source.exposure	Trait	Statistical_trait_name	Panel	CatalogID	Trait_type	R2	F
ebi-a-GCST90001444	34491589	-0.2457	2.38199e-06	2	3658	0.05199	rs75839951	G	T	0.0585	|| id:ebi-a-GCST90001444	TRUE	reported	igd	CD20- CD38- %lymphocyte	BC_Trait67	B cell	GCST90001444	Relative count	0.00606852882271432	22.3220030950063
ebi-a-GCST90001444	18674644	0.1217	8.77991e-06	3	3658	0.02734	rs4619804	C	A	0.6963	|| id:ebi-a-GCST90001444	TRUE	reported	igd	CD20- CD38- %lymphocyte	BC_Trait67	B cell	GCST90001444	Relative count	0.00538758716745541	19.8037129137792
ebi-a-GCST90001444	191447446	0.1135	6.03698e-06	3	3658	0.02504	rs709082	C	A	0.3682	|| id:ebi-a-GCST90001444	TRUE	reported	igd	CD20- CD38- %lymphocyte	BC_Trait67	B cell	GCST90001444	Relative count	0.00558530515927507	20.5345674880441
ebi-a-GCST90001444	25065221	0.5046	7.40901e-06	4	3658	0.1124	rs2215848	A	G	0.0118	|| id:ebi-a-GCST90001444	TRUE	reported	igd	CD20- CD38- %lymphocyte	BC_Trait67	B cell	GCST90001444	Relative count	0.0054793867832926	20.1430094193056
ebi-a-GCST90001444	113092883	0.6295	1.88599e-06	4	3658	0.1319	rs182720746	T	C	0.0089	|| id:ebi-a-GCST90001444	TRUE	reported	igd	CD20- CD38- %lymphocyte	BC_Trait67	B cell	GCST90001444	Relative count	0.00618817145513155	22.7648274956505
ebi-a-GCST90001444	74145187	-0.1405	9.44191e-06	4	3658	0.03168	rs62311900	T	C	0.1736	|| id:ebi-a-GCST90001444	TRUE	reported	igd	CD20- CD38- %lymphocyte	BC_Trait67	B cell	GCST90001444	Relative count	0.0053482249232688	19.6582470462714
ebi-a-GCST90001444	173070505	-0.1476	3.12299e-07	5	3658	0.02879	rs2339996	A	G	0.7802	|| id:ebi-a-GCST90001444	TRUE	reported	igd	CD20- CD38- %lymphocyte	BC_Trait67	B cell	GCST90001444	Relative count	0.00713405248263665	26.2695038960065
ebi-a-GCST90001444	32509333	0.2022	1.21899e-06	6	3658	0.0416	rs72492305	T	C	0.6662	|| id:ebi-a-GCST90001444	TRUE	reported	igd	CD20- CD38- %lymphocyte	BC_Trait67	B cell	GCST90001444	Relative count	0.00641705950232253	23.612291016933
ebi-a-GCST90001444	85038851	0.1807	8.55008e-06	6	3658	0.04053	rs6906886	A	T	0.903	|| id:ebi-a-GCST90001444	TRUE	reported	igd	CD20- CD38- %lymphocyte	BC_Trait67	B cell	GCST90001444	Relative count	0.00540462829321467	19.8666931317855
ebi-a-GCST90001444	9851008	0.4968	6.54199e-06	7	3658	0.1101	rs10279688	T	C	0.0115	|| id:ebi-a-GCST90001444	TRUE	reported	igd	CD20- CD38- %lymphocyte	BC_Trait67	B cell	GCST90001444	Relative count	0.00553521182725074	20.3493725279224
ebi-a-GCST90001444	17516564	-0.1469	6.83502e-06	8	3658	0.03262	rs11203884	T	C	0.1643	|| id:ebi-a-GCST90001444	TRUE	reported	igd	CD20- CD38- %lymphocyte	BC_Trait67	B cell	GCST90001444	Relative count	0.00551354406428419	20.2692726268019
ebi-a-GCST90001444	19948908	0.2924	2.20999e-06	9	3658	0.06168	rs118073973	A	T	0.0402	|| id:ebi-a-GCST90001444	TRUE	reported	igd	CD20- CD38- %lymphocyte	BC_Trait67	B cell	GCST90001444	Relative count	0.00610607789313317	22.4609692048147
ebi-a-GCST90001444	17048435	-0.1443	4.19402e-06	10	3658	0.03132	rs55767134	C	G	0.1837	|| id:ebi-a-GCST90001444	TRUE	reported	igd	CD20- CD38- %lymphocyte	BC_Trait67	B cell	GCST90001444	Relative count	0.00576942548611566	21.2154203641867
ebi-a-GCST90001444	88142031	-0.1261	8.97491e-06	11	3658	0.02837	rs308820	C	T	0.7571	|| id:ebi-a-GCST90001444	TRUE	reported	igd	CD20- CD38- %lymphocyte	BC_Trait67	B cell	GCST90001444	Relative count	0.00537190745006617	19.7457660652753
ebi-a-GCST90001444	123385425	0.1512	8.46292e-08	11	3658	0.02817	rs34666228	T	G	0.2346	|| id:ebi-a-GCST90001444	TRUE	reported	igd	CD20- CD38- %lymphocyte	BC_Trait67	B cell	GCST90001444	Relative count	0.00781410488124574	28.7933617947825
ebi-a-GCST90001444	82233392	-1.031	3.84698e-06	12	3658	0.2228	rs78301150	A	G	0.0033	|| id:ebi-a-GCST90001444	TRUE	reported	igd	CD20- CD38- %lymphocyte	BC_Trait67	B cell	GCST90001444	Relative count	0.00581980407351269	21.4017577295773
ebi-a-GCST90001444	31993501	-0.7613	4.02096e-07	14	3658	0.1499	rs117308259	C	T	0.0066	|| id:ebi-a-GCST90001444	TRUE	reported	igd	CD20- CD38- %lymphocyte	BC_Trait67	B cell	GCST90001444	Relative count	0.00700185527445803	25.7792857110462
ebi-a-GCST90001444	5488091	0.1354	6.72295e-06	16	3658	0.03002	rs35639639	C	T	0.2063	|| id:ebi-a-GCST90001444	TRUE	reported	igd	CD20- CD38- %lymphocyte	BC_Trait67	B cell	GCST90001444	Relative count	0.00553049142773539	20.3319221811327
ebi-a-GCST90001444	52847291	0.2263	7.01407e-06	17	3658	0.05029	rs111737298	G	A	0.0596	|| id:ebi-a-GCST90001444	TRUE	reported	igd	CD20- CD38- %lymphocyte	BC_Trait67	B cell	GCST90001444	Relative count	0.00550509348895329	20.2380340651746
ebi-a-GCST90001444	52971060	0.3075	8.46292e-07	17	3658	0.06234	rs16955339	T	G	0.0377	|| id:ebi-a-GCST90001444	TRUE	reported	igd	CD20- CD38- %lymphocyte	BC_Trait67	B cell	GCST90001444	Relative count	0.00660744934167312	24.3175115186318
ebi-a-GCST90001444	34838106	-0.2605	3.92103e-06	18	3658	0.05636	rs77510701	A	C	0.0484	|| id:ebi-a-GCST90001444	TRUE	reported	igd	CD20- CD38- %lymphocyte	BC_Trait67	B cell	GCST90001444	Relative count	0.00580631755624883	21.3518727391901
ebi-a-GCST90001444	53396009	-0.2259	2.07501e-06	19	3658	0.04752	rs80339814	C	T	0.0794	|| id:ebi-a-GCST90001444	TRUE	reported	igd	CD20- CD38- %lymphocyte	BC_Trait67	B cell	GCST90001444	Relative count	0.00613989795448862	22.5861435381199
ebi-a-GCST90001444	46576714	-0.1164	2.60699e-06	20	3658	0.02472	rs6125184	A	G	0.5914	|| id:ebi-a-GCST90001444	TRUE	reported	igd	CD20- CD38- %lymphocyte	BC_Trait67	B cell	GCST90001444	Relative count	0.00602477574246637	22.1600896852436
ebi-a-GCST90001444	38334734	-0.2517	5.53898e-06	20	3658	0.05532	rs59902361	A	G	0.0496	|| id:ebi-a-GCST90001444	TRUE	reported	igd	CD20- CD38- %lymphocyte	BC_Trait67	B cell	GCST90001444	Relative count	0.00562739677400847	20.6901945397818
ebi-a-GCST90001444	765164	0.1556	3.19198e-06	20	3658	0.03334	rs36071180	A	G	0.1597	|| id:ebi-a-GCST90001444	TRUE	reported	igd	CD20- CD38- %lymphocyte	BC_Trait67	B cell	GCST90001444	Relative count	0.00591924016744814	21.7696015521271
