# Supplementary material for: An exploration of the causal relationship between 731 immunophenotypes and osteoporosis: a bidirectional Mendelian randomized study
Source: Front Endocrinol (Lausanne). 2024 Jul 17;15:1341002. doi: 10.3389/fendo.2024.1341002 (PMC11288873; doi:10.3389/fendo.2024.1341002)
Supplement: Supplementary File 7 — Removal of weak IVs and F-statistics. [file DataSheet_7.zip › Supplementary file 7/731Removing weak instrumental variables/ebi-a-GCST90001445.csv]

id.exposure	pos.exposure	pval.exposure	beta.exposure	samplesize.exposure	se.exposure	chr.exposure	SNP	effect_allele.exposure	other_allele.exposure	eaf.exposure	exposure	mr_keep.exposure	pval_origin.exposure	data_source.exposure	Trait	Statistical_trait_name	Panel	CatalogID	Trait_type	R2	F
ebi-a-GCST90001445	84127219	7.44801e-06	0.1305	3657	0.02908	1	rs61790670	A	C	0.2301	|| id:ebi-a-GCST90001445	TRUE	reported	igd	IgD- CD38- %B cell	BC_Trait7	B cell	GCST90001445	Relative count	0.00547674099823651	20.1277226725161
ebi-a-GCST90001445	156996644	7.96196e-06	-0.4062	3657	0.09082	4	rs115576360	A	G	0.0194	|| id:ebi-a-GCST90001445	TRUE	reported	igd	IgD- CD38- %B cell	BC_Trait7	B cell	GCST90001445	Relative count	0.00544029864221477	19.9930597531236
ebi-a-GCST90001445	164351901	2.53303e-06	-0.9757	3657	0.207	4	rs4691920	C	G	0.9962	|| id:ebi-a-GCST90001445	TRUE	reported	igd	IgD- CD38- %B cell	BC_Trait7	B cell	GCST90001445	Relative count	0.00603860297377073	22.2051821480846
ebi-a-GCST90001445	116807553	2.64503e-06	-0.1903	3657	0.04045	5	rs7726548	G	T	0.103	|| id:ebi-a-GCST90001445	TRUE	reported	igd	IgD- CD38- %B cell	BC_Trait7	B cell	GCST90001445	Relative count	0.00601582280143115	22.1209078007671
ebi-a-GCST90001445	144608340	3.47296e-07	-0.1414	3657	0.02769	5	rs17405603	T	A	0.2841	|| id:ebi-a-GCST90001445	TRUE	reported	igd	IgD- CD38- %B cell	BC_Trait7	B cell	GCST90001445	Relative count	0.00708014484186738	26.0624553558796
ebi-a-GCST90001445	91779902	2.82299e-06	-0.2629	3657	0.05605	6	rs62417843	C	T	0.0502	|| id:ebi-a-GCST90001445	TRUE	reported	igd	IgD- CD38- %B cell	BC_Trait7	B cell	GCST90001445	Relative count	0.00597998517212396	21.9883357257125
ebi-a-GCST90001445	31312747	3.97997e-06	-0.1444	3657	0.03125	6	rs9265864	T	C	0.4642	|| id:ebi-a-GCST90001445	TRUE	reported	igd	IgD- CD38- %B cell	BC_Trait7	B cell	GCST90001445	Relative count	0.00580471739617802	21.3401154222587
ebi-a-GCST90001445	119323401	1.60801e-07	0.1668	3657	0.03177	8	rs2450220	T	C	0.816	|| id:ebi-a-GCST90001445	TRUE	reported	igd	IgD- CD38- %B cell	BC_Trait7	B cell	GCST90001445	Relative count	0.00748120306408032	27.5499036226102
ebi-a-GCST90001445	2570753	2.09701e-06	-0.4466	3657	0.09399	9	rs140191306	T	C	0.0179	|| id:ebi-a-GCST90001445	TRUE	reported	igd	IgD- CD38- %B cell	BC_Trait7	B cell	GCST90001445	Relative count	0.00613587062916114	22.5650634597116
ebi-a-GCST90001445	4744416	8.74802e-06	-0.5468	3657	0.1228	9	rs138977782	G	A	0.0096	|| id:ebi-a-GCST90001445	TRUE	reported	igd	IgD- CD38- %B cell	BC_Trait7	B cell	GCST90001445	Relative count	0.00539246163995711	19.8163059637987
ebi-a-GCST90001445	110228055	4.21105e-06	-0.3746	3657	0.0813	12	rs11068290	T	C	0.0231	|| id:ebi-a-GCST90001445	TRUE	reported	igd	IgD- CD38- %B cell	BC_Trait7	B cell	GCST90001445	Relative count	0.00577185678982416	21.2186073295932
ebi-a-GCST90001445	111083495	4.94504e-06	-0.1137	3657	0.02485	13	rs7994585	C	G	0.4839	|| id:ebi-a-GCST90001445	TRUE	reported	igd	IgD- CD38- %B cell	BC_Trait7	B cell	GCST90001445	Relative count	0.0056919899025209	20.9233184108356
ebi-a-GCST90001445	78261805	1.77501e-06	0.1743	3657	0.03642	17	rs7215243	G	A	0.1328	|| id:ebi-a-GCST90001445	TRUE	reported	igd	IgD- CD38- %B cell	BC_Trait7	B cell	GCST90001445	Relative count	0.00622412606046636	22.8916613368989
