# Supplementary material for: An exploration of the causal relationship between 731 immunophenotypes and osteoporosis: a bidirectional Mendelian randomized study
Source: Front Endocrinol (Lausanne). 2024 Jul 17;15:1341002. doi: 10.3389/fendo.2024.1341002 (PMC11288873; doi:10.3389/fendo.2024.1341002)
Supplement: Supplementary File 7 — Removal of weak IVs and F-statistics. [file DataSheet_7.zip › Supplementary file 7/731Removing weak instrumental variables/ebi-a-GCST90001446.csv]

id.exposure	chr.exposure	se.exposure	pval.exposure	pos.exposure	beta.exposure	samplesize.exposure	SNP	effect_allele.exposure	other_allele.exposure	eaf.exposure	exposure	mr_keep.exposure	pval_origin.exposure	data_source.exposure	Trait	Statistical_trait_name	Panel	CatalogID	Trait_type	R2	F
ebi-a-GCST90001446	1	0.05953	4.81903e-06	178195174	-0.2726	3656	rs77146037	G	A	0.0472	|| id:ebi-a-GCST90001446	TRUE	reported	igd	IgD- CD38- AC	BC_Trait8	B cell	GCST90001446	Absolute count	0.00570282384500416	20.9576360361672
ebi-a-GCST90001446	1	0.0294	1.409e-06	84127219	0.142	3656	rs61790670	A	C	0.23	|| id:ebi-a-GCST90001446	TRUE	reported	igd	IgD- CD38- AC	BC_Trait8	B cell	GCST90001446	Absolute count	0.00634035381513717	23.315481240949
ebi-a-GCST90001446	2	0.05767	4.08404e-07	66709035	-0.2926	3656	rs114551034	A	G	0.0509	|| id:ebi-a-GCST90001446	TRUE	reported	igd	IgD- CD38- AC	BC_Trait8	B cell	GCST90001446	Absolute count	0.00699190218193603	25.7283003320232
ebi-a-GCST90001446	3	0.408	3.408e-06	104146883	-1.898	3656	rs115218350	A	T	8e-04	|| id:ebi-a-GCST90001446	TRUE	reported	igd	IgD- CD38- AC	BC_Trait8	B cell	GCST90001446	Absolute count	0.00588440815017197	21.6289006600516
ebi-a-GCST90001446	3	0.1354	9.57194e-06	73697496	0.6003	3656	rs112964950	C	G	0.0083	|| id:ebi-a-GCST90001446	TRUE	reported	igd	IgD- CD38- AC	BC_Trait8	B cell	GCST90001446	Absolute count	0.00534766847859948	19.6454379098613
ebi-a-GCST90001446	3	0.04856	8.81698e-06	191905058	0.2161	3656	rs75524570	C	T	0.0673	|| id:ebi-a-GCST90001446	TRUE	reported	igd	IgD- CD38- AC	BC_Trait8	B cell	GCST90001446	Absolute count	0.00538765571730636	19.7931325749181
ebi-a-GCST90001446	4	0.2907	7.03704e-07	134733663	-1.445	3656	rs56741207	G	C	0.0018	|| id:ebi-a-GCST90001446	TRUE	reported	igd	IgD- CD38- AC	BC_Trait8	B cell	GCST90001446	Absolute count	0.00671296235214619	24.6949406415575
ebi-a-GCST90001446	4	0.02742	3.38602e-07	25771115	0.1401	3656	rs4697617	A	G	0.7103	|| id:ebi-a-GCST90001446	TRUE	reported	igd	IgD- CD38- AC	BC_Trait8	B cell	GCST90001446	Absolute count	0.00708998106875022	26.0917810589714
ebi-a-GCST90001446	7	0.1381	8.95695e-06	7871676	0.6143	3656	rs144625305	T	C	0.0086	|| id:ebi-a-GCST90001446	TRUE	reported	igd	IgD- CD38- AC	BC_Trait8	B cell	GCST90001446	Absolute count	0.00538298748118036	19.7758896225001
ebi-a-GCST90001446	8	0.05455	8.90902e-07	118851954	-0.2685	3656	rs62521107	T	C	0.058	|| id:ebi-a-GCST90001446	TRUE	reported	igd	IgD- CD38- AC	BC_Trait8	B cell	GCST90001446	Absolute count	0.00658300927162943	24.2137149888059
ebi-a-GCST90001446	10	0.1675	6.02296e-06	20380753	0.7592	3656	rs118121266	T	C	0.0055	|| id:ebi-a-GCST90001446	TRUE	reported	igd	IgD- CD38- AC	BC_Trait8	B cell	GCST90001446	Absolute count	0.00558782788596842	20.5326560433406
ebi-a-GCST90001446	12	0.0925	6.38807e-06	6775503	-0.4181	3656	rs79416092	C	T	0.0197	|| id:ebi-a-GCST90001446	TRUE	reported	igd	IgD- CD38- AC	BC_Trait8	B cell	GCST90001446	Absolute count	0.0055571295460945	20.4192236323851
ebi-a-GCST90001446	17	0.06366	8.60399e-07	63135589	-0.3138	3656	rs421516	A	C	0.9583	|| id:ebi-a-GCST90001446	TRUE	reported	igd	IgD- CD38- AC	BC_Trait8	B cell	GCST90001446	Absolute count	0.00660221420300043	24.2848243097387
ebi-a-GCST90001446	21	0.1131	3.13899e-08	42362418	-0.627	3656	rs77741094	G	C	0.0126	|| id:ebi-a-GCST90001446	TRUE	reported	igd	IgD- CD38- AC	BC_Trait8	B cell	GCST90001446	Absolute count	0.00833620036334772	30.7165353205727
ebi-a-GCST90001446	22	0.1226	3.77703e-06	45164171	0.5677	3656	rs144295598	A	G	0.0103	|| id:ebi-a-GCST90001446	TRUE	reported	igd	IgD- CD38- AC	BC_Trait8	B cell	GCST90001446	Absolute count	0.0058305706949222	21.4298535956168
