# Supplementary material for: An exploration of the causal relationship between 731 immunophenotypes and osteoporosis: a bidirectional Mendelian randomized study
Source: Front Endocrinol (Lausanne). 2024 Jul 17;15:1341002. doi: 10.3389/fendo.2024.1341002 (PMC11288873; doi:10.3389/fendo.2024.1341002)
Supplement: Supplementary File 7 — Removal of weak IVs and F-statistics. [file DataSheet_7.zip › Supplementary file 7/731Removing weak instrumental variables/ebi-a-GCST90001447.csv]

id.exposure	samplesize.exposure	chr.exposure	beta.exposure	pos.exposure	pval.exposure	se.exposure	SNP	effect_allele.exposure	other_allele.exposure	eaf.exposure	exposure	mr_keep.exposure	pval_origin.exposure	data_source.exposure	Trait	Statistical_trait_name	Panel	CatalogID	Trait_type	R2	F
ebi-a-GCST90001447	3657	1	0.2307	218429679	1.793e-06	0.04822	rs74907325	T	A	0.0666	|| id:ebi-a-GCST90001447	TRUE	reported	igd	IgD+ CD38br %B cell	BC_Trait9	B cell	GCST90001447	Relative count	0.00622022323676433	22.8772173291972
ebi-a-GCST90001447	3657	2	0.2748	16114539	9.3821e-06	0.06192	rs76084861	T	G	0.0368	|| id:ebi-a-GCST90001447	TRUE	reported	igd	IgD+ CD38br %B cell	BC_Trait9	B cell	GCST90001447	Relative count	0.00535690412280196	19.6849348776443
ebi-a-GCST90001447	3657	2	-0.547	181050023	1.60199e-06	0.1138	rs16867231	A	G	0.0108	|| id:ebi-a-GCST90001447	TRUE	reported	igd	IgD+ CD38br %B cell	BC_Trait9	B cell	GCST90001447	Relative count	0.00627812586075615	23.091521499353
ebi-a-GCST90001447	3657	2	-0.3401	105587803	9.31001e-08	0.06356	rs140380950	C	T	0.0368	|| id:ebi-a-GCST90001447	TRUE	reported	igd	IgD+ CD38br %B cell	BC_Trait9	B cell	GCST90001447	Relative count	0.00776843551375975	28.6159328316607
ebi-a-GCST90001447	3657	4	-0.4136	15915069	2.26699e-06	0.08735	rs76112278	A	G	0.0194	|| id:ebi-a-GCST90001447	TRUE	reported	igd	IgD+ CD38br %B cell	BC_Trait9	B cell	GCST90001447	Relative count	0.00609334655558915	22.4077196621
ebi-a-GCST90001447	3657	4	0.3089	157437839	4.24502e-06	0.06706	rs28393044	G	C	0.0334	|| id:ebi-a-GCST90001447	TRUE	reported	igd	IgD+ CD38br %B cell	BC_Trait9	B cell	GCST90001447	Relative count	0.00576861066314403	21.2066046193275
ebi-a-GCST90001447	3657	5	1.714	498773	4.15796e-06	0.3719	rs78658073	A	G	0.001	|| id:ebi-a-GCST90001447	TRUE	reported	igd	IgD+ CD38br %B cell	BC_Trait9	B cell	GCST90001447	Relative count	0.00577469605127284	21.2291057002616
ebi-a-GCST90001447	3657	5	0.6715	78010341	4.689e-06	0.1465	rs139996875	T	A	0.0063	|| id:ebi-a-GCST90001447	TRUE	reported	igd	IgD+ CD38br %B cell	BC_Trait9	B cell	GCST90001447	Relative count	0.00571220693138161	20.9980616072583
ebi-a-GCST90001447	3657	6	-0.2113	44643196	6.72094e-07	0.04244	rs13196511	A	G	0.0913	|| id:ebi-a-GCST90001447	TRUE	reported	igd	IgD+ CD38br %B cell	BC_Trait9	B cell	GCST90001447	Relative count	0.00673270243290231	24.7748289433596
ebi-a-GCST90001447	3657	7	-0.4299	48791017	8.29602e-06	0.0963	rs117772462	A	T	0.0159	|| id:ebi-a-GCST90001447	TRUE	reported	igd	IgD+ CD38br %B cell	BC_Trait9	B cell	GCST90001447	Relative count	0.00541997257951636	19.9179545456095
ebi-a-GCST90001447	3657	8	0.8693	9957457	9.46303e-06	0.196	rs17739715	C	A	0.0037	|| id:ebi-a-GCST90001447	TRUE	reported	igd	IgD+ CD38br %B cell	BC_Trait9	B cell	GCST90001447	Relative count	0.0053502298838156	19.6602772280959
ebi-a-GCST90001447	3657	8	-0.188	120047880	6.49995e-06	0.04163	rs17771512	A	C	0.0928	|| id:ebi-a-GCST90001447	TRUE	reported	igd	IgD+ CD38br %B cell	BC_Trait9	B cell	GCST90001447	Relative count	0.00554578094291088	20.3828682687459
ebi-a-GCST90001447	3657	9	0.4342	93109339	6.42407e-06	0.0961	rs57998613	A	T	0.0156	|| id:ebi-a-GCST90001447	TRUE	reported	igd	IgD+ CD38br %B cell	BC_Trait9	B cell	GCST90001447	Relative count	0.0055512439313607	20.4030589261684
ebi-a-GCST90001447	3657	9	0.1803	41980474	8.87892e-06	0.04053	rs28491938	T	C	0.1922	|| id:ebi-a-GCST90001447	TRUE	reported	igd	IgD+ CD38br %B cell	BC_Trait9	B cell	GCST90001447	Relative count	0.00538231933144027	19.7788331524439
ebi-a-GCST90001447	3657	10	-1.169	81145177	6.53296e-06	0.2589	rs11002952	A	G	0.0023	|| id:ebi-a-GCST90001447	TRUE	reported	igd	IgD+ CD38br %B cell	BC_Trait9	B cell	GCST90001447	Relative count	0.00554402934921665	20.3763946010865
ebi-a-GCST90001447	3657	10	-0.2556	125560687	1.137e-06	0.05243	rs2362966	C	G	0.0556	|| id:ebi-a-GCST90001447	TRUE	reported	igd	IgD+ CD38br %B cell	BC_Trait9	B cell	GCST90001447	Relative count	0.00645689519030304	23.7533246482325
ebi-a-GCST90001447	3657	10	-0.1953	132636158	1.277e-06	0.04025	rs35060907	T	G	0.1036	|| id:ebi-a-GCST90001447	TRUE	reported	igd	IgD+ CD38br %B cell	BC_Trait9	B cell	GCST90001447	Relative count	0.00639677023133901	23.5307157777533
ebi-a-GCST90001447	3657	11	0.1564	15343532	8.43898e-06	0.03506	rs61880664	G	A	0.1389	|| id:ebi-a-GCST90001447	TRUE	reported	igd	IgD+ CD38br %B cell	BC_Trait9	B cell	GCST90001447	Relative count	0.00541212568684436	19.888960941814
ebi-a-GCST90001447	3657	12	0.3556	110228055	7.12607e-06	0.07908	rs11068290	T	C	0.0231	|| id:ebi-a-GCST90001447	TRUE	reported	igd	IgD+ CD38br %B cell	BC_Trait9	B cell	GCST90001447	Relative count	0.00549883287075589	20.2093620469335
ebi-a-GCST90001447	3657	12	-0.4658	75564449	1.39801e-06	0.09637	rs59879144	A	C	0.0161	|| id:ebi-a-GCST90001447	TRUE	reported	igd	IgD+ CD38br %B cell	BC_Trait9	B cell	GCST90001447	Relative count	0.00634782111046162	23.349504637192
ebi-a-GCST90001447	3657	14	-0.1368	81485149	5.77697e-07	0.02733	rs4903967	A	G	0.6906	|| id:ebi-a-GCST90001447	TRUE	reported	igd	IgD+ CD38br %B cell	BC_Trait9	B cell	GCST90001447	Relative count	0.00680460108409512	25.0412124235722
ebi-a-GCST90001447	3657	14	-0.676	44595691	8.603e-06	0.1517	rs17278914	C	T	0.0057	|| id:ebi-a-GCST90001447	TRUE	reported	igd	IgD+ CD38br %B cell	BC_Trait9	B cell	GCST90001447	Relative count	0.00540064268018986	19.8465330294265
ebi-a-GCST90001447	3657	14	0.3538	54814017	5.42101e-06	0.07769	rs76840770	A	C	0.0246	|| id:ebi-a-GCST90001447	TRUE	reported	igd	IgD+ CD38br %B cell	BC_Trait9	B cell	GCST90001447	Relative count	0.00563903152573657	20.7275434978024
ebi-a-GCST90001447	3657	14	-0.6854	43717096	8.87708e-07	0.1392	rs79487320	G	C	0.0074	|| id:ebi-a-GCST90001447	TRUE	reported	igd	IgD+ CD38br %B cell	BC_Trait9	B cell	GCST90001447	Relative count	0.00658589935272141	24.2310453601499
ebi-a-GCST90001447	3657	16	0.517	54686774	7.20593e-06	0.115	rs147226531	C	T	0.0115	|| id:ebi-a-GCST90001447	TRUE	reported	igd	IgD+ CD38br %B cell	BC_Trait9	B cell	GCST90001447	Relative count	0.00549625492848056	20.1998352074097
ebi-a-GCST90001447	3657	16	-0.1464	84759446	2.26199e-06	0.03092	rs2216762	C	T	0.8141	|| id:ebi-a-GCST90001447	TRUE	reported	igd	IgD+ CD38br %B cell	BC_Trait9	B cell	GCST90001447	Relative count	0.00609289951635884	22.4060656387856
ebi-a-GCST90001447	3657	16	-0.122	81603001	2.28802e-06	0.02577	rs8059803	A	G	0.6504	|| id:ebi-a-GCST90001447	TRUE	reported	igd	IgD+ CD38br %B cell	BC_Trait9	B cell	GCST90001447	Relative count	0.00609133299353373	22.4002695925992
ebi-a-GCST90001447	3657	18	-0.33	51760939	1.237e-06	0.06793	rs72927038	T	C	0.0335	|| id:ebi-a-GCST90001447	TRUE	reported	igd	IgD+ CD38br %B cell	BC_Trait9	B cell	GCST90001447	Relative count	0.00641189018870441	23.5866939311155
