# Supplementary material for: An exploration of the causal relationship between 731 immunophenotypes and osteoporosis: a bidirectional Mendelian randomized study
Source: Front Endocrinol (Lausanne). 2024 Jul 17;15:1341002. doi: 10.3389/fendo.2024.1341002 (PMC11288873; doi:10.3389/fendo.2024.1341002)
Supplement: Supplementary File 7 — Removal of weak IVs and F-statistics. [file DataSheet_7.zip › Supplementary file 7/731Removing weak instrumental variables/ebi-a-GCST90001448.csv]

id.exposure	chr.exposure	se.exposure	beta.exposure	pval.exposure	pos.exposure	samplesize.exposure	SNP	effect_allele.exposure	other_allele.exposure	eaf.exposure	exposure	mr_keep.exposure	pval_origin.exposure	data_source.exposure	Trait	Statistical_trait_name	Panel	CatalogID	Trait_type	R2	F
ebi-a-GCST90001448	1	0.03803	-0.1756	4.05602e-06	161500712	3020	rs114693598	T	G	0.1422	|| id:ebi-a-GCST90001448	TRUE	reported	igd	CD11c+ monocyte AC	DC_Trait524	cDC	GCST90001448	Absolute count	0.00701026104129948	21.3063307631236
ebi-a-GCST90001448	1	0.03041	0.1562	2.98003e-07	224272792	3020	rs2404849	G	T	0.7464	|| id:ebi-a-GCST90001448	TRUE	reported	igd	CD11c+ monocyte AC	DC_Trait524	cDC	GCST90001448	Absolute count	0.00866053401877522	26.3658338698266
ebi-a-GCST90001448	1	0.2024	0.9648	1.95299e-06	89327063	3020	rs72724781	G	A	0.0041	|| id:ebi-a-GCST90001448	TRUE	reported	igd	CD11c+ monocyte AC	DC_Trait524	cDC	GCST90001448	Absolute count	0.00746777537520535	22.7073192418409
ebi-a-GCST90001448	2	0.03359	-0.1552	3.97796e-06	79926958	3020	rs3040901	T	C	0.2225	|| id:ebi-a-GCST90001448	TRUE	reported	igd	CD11c+ monocyte AC	DC_Trait524	cDC	GCST90001448	Absolute count	0.00701935595365714	21.3341683900422
ebi-a-GCST90001448	3	0.1246	0.5582	7.76909e-06	172744541	3020	rs74610143	T	C	0.0124	|| id:ebi-a-GCST90001448	TRUE	reported	igd	CD11c+ monocyte AC	DC_Trait524	cDC	GCST90001448	Absolute count	0.00660176439370128	20.0565334485723
ebi-a-GCST90001448	4	0.1566	0.6966	9.01405e-06	173569449	3020	rs13104041	A	G	0.0073	|| id:ebi-a-GCST90001448	TRUE	reported	igd	CD11c+ monocyte AC	DC_Trait524	cDC	GCST90001448	Absolute count	0.0065093893472265	19.7740540668236
ebi-a-GCST90001448	5	0.05647	0.2511	9.04503e-06	167349999	3020	rs72835655	T	G	0.0594	|| id:ebi-a-GCST90001448	TRUE	reported	igd	CD11c+ monocyte AC	DC_Trait524	cDC	GCST90001448	Absolute count	0.00650454305170992	19.7592357295322
ebi-a-GCST90001448	6	0.03397	0.1506	9.64695e-06	47216562	3020	rs2295270	A	G	0.1901	|| id:ebi-a-GCST90001448	TRUE	reported	igd	CD11c+ monocyte AC	DC_Trait524	cDC	GCST90001448	Absolute count	0.00646598432863341	19.6413413089124
ebi-a-GCST90001448	7	0.07814	-0.3546	5.91902e-06	20995778	3020	rs151194174	A	G	0.0305	|| id:ebi-a-GCST90001448	TRUE	reported	igd	CD11c+ monocyte AC	DC_Trait524	cDC	GCST90001448	Absolute count	0.0067728628725801	20.5798848877248
ebi-a-GCST90001448	10	0.0311	-0.1429	4.55198e-06	72515785	3020	rs2587473	T	C	0.2432	|| id:ebi-a-GCST90001448	TRUE	reported	igd	CD11c+ monocyte AC	DC_Trait524	cDC	GCST90001448	Absolute count	0.00694242449842525	21.0987133607685
ebi-a-GCST90001448	10	0.1783	0.8103	5.73905e-06	85138481	3020	rs72830905	G	C	0.0058	|| id:ebi-a-GCST90001448	TRUE	reported	igd	CD11c+ monocyte AC	DC_Trait524	cDC	GCST90001448	Absolute count	0.00679238181462688	20.6396003627088
ebi-a-GCST90001448	12	0.02836	-0.1256	9.7681e-06	115758242	3020	rs34936922	G	T	0.3124	|| id:ebi-a-GCST90001448	TRUE	reported	igd	CD11c+ monocyte AC	DC_Trait524	cDC	GCST90001448	Absolute count	0.00645280268566857	19.6010401498687
ebi-a-GCST90001448	12	0.05996	0.2681	8.051e-06	69766606	3020	rs113800324	T	C	0.05	|| id:ebi-a-GCST90001448	TRUE	reported	igd	CD11c+ monocyte AC	DC_Trait524	cDC	GCST90001448	Absolute count	0.00657654575409513	19.9794105937689
ebi-a-GCST90001448	17	0.08574	-0.3991	3.38197e-06	45778747	3020	rs9894233	A	T	0.0268	|| id:ebi-a-GCST90001448	TRUE	reported	igd	CD11c+ monocyte AC	DC_Trait524	cDC	GCST90001448	Absolute count	0.00712335924959457	21.6525370151001
ebi-a-GCST90001448	17	0.06307	-0.2994	2.16601e-06	9975038	3020	rs113451095	C	T	0.0472	|| id:ebi-a-GCST90001448	TRUE	reported	igd	CD11c+ monocyte AC	DC_Trait524	cDC	GCST90001448	Absolute count	0.00740665889926978	22.5200952216823
ebi-a-GCST90001448	18	0.1053	-0.4778	5.93103e-06	46954097	3020	rs73445777	G	T	0.0151	|| id:ebi-a-GCST90001448	TRUE	reported	igd	CD11c+ monocyte AC	DC_Trait524	cDC	GCST90001448	Absolute count	0.00677138997852398	20.5753788694664
ebi-a-GCST90001448	19	0.05209	-0.2321	8.62402e-06	27851156	3020	rs8175830	A	G	0.0919	|| id:ebi-a-GCST90001448	TRUE	reported	igd	CD11c+ monocyte AC	DC_Trait524	cDC	GCST90001448	Absolute count	0.00653113833587303	19.8405569195673
ebi-a-GCST90001448	21	0.05201	0.25	1.59901e-06	46373171	3020	rs150248455	A	G	0.0674	|| id:ebi-a-GCST90001448	TRUE	reported	igd	CD11c+ monocyte AC	DC_Trait524	cDC	GCST90001448	Absolute count	0.00759257987795709	23.0897165892377
