# Supplementary material for: An exploration of the causal relationship between 731 immunophenotypes and osteoporosis: a bidirectional Mendelian randomized study
Source: Front Endocrinol (Lausanne). 2024 Jul 17;15:1341002. doi: 10.3389/fendo.2024.1341002 (PMC11288873; doi:10.3389/fendo.2024.1341002)
Supplement: Supplementary File 7 — Removal of weak IVs and F-statistics. [file DataSheet_7.zip › Supplementary file 7/731Removing weak instrumental variables/ebi-a-GCST90001449.csv]

id.exposure	pos.exposure	samplesize.exposure	se.exposure	chr.exposure	pval.exposure	beta.exposure	SNP	effect_allele.exposure	other_allele.exposure	eaf.exposure	exposure	mr_keep.exposure	pval_origin.exposure	data_source.exposure	Trait	Statistical_trait_name	Panel	CatalogID	Trait_type	R2	F
ebi-a-GCST90001449	46613239	3043	0.08042	1	7.006e-08	0.4346	rs191730825	G	A	0.0292	|| id:ebi-a-GCST90001449	TRUE	reported	igd	CD11c+ monocyte %monocyte	DC_Trait525	cDC	GCST90001449	Relative count	0.00950607356644579	29.1854083544458
ebi-a-GCST90001449	101915678	3043	0.1021	3	3.10699e-06	0.4772	rs115058278	A	T	0.0168	|| id:ebi-a-GCST90001449	TRUE	reported	igd	CD11c+ monocyte %monocyte	DC_Trait525	cDC	GCST90001449	Relative count	0.0071275601197403	21.8305085865252
ebi-a-GCST90001449	172744541	3043	0.1245	3	3.36597e-07	0.6366	rs74610143	T	C	0.0125	|| id:ebi-a-GCST90001449	TRUE	reported	igd	CD11c+ monocyte %monocyte	DC_Trait525	cDC	GCST90001449	Relative count	0.00851877422846593	26.1281724307045
ebi-a-GCST90001449	65576520	3043	0.03726	3	8.53395e-06	0.1661	rs11921245	C	T	0.1456	|| id:ebi-a-GCST90001449	TRUE	reported	igd	CD11c+ monocyte %monocyte	DC_Trait525	cDC	GCST90001449	Relative count	0.0064882061214754	19.8594872622309
ebi-a-GCST90001449	182768743	3043	0.04484	4	1.76901e-06	-0.2147	rs35237330	A	G	0.0971	|| id:ebi-a-GCST90001449	TRUE	reported	igd	CD11c+ monocyte %monocyte	DC_Trait525	cDC	GCST90001449	Relative count	0.00747775407691322	22.9111742747328
ebi-a-GCST90001449	59111915	3043	0.04296	5	6.99697e-06	-0.1934	rs13186506	T	A	0.104	|| id:ebi-a-GCST90001449	TRUE	reported	igd	CD11c+ monocyte %monocyte	DC_Trait525	cDC	GCST90001449	Relative count	0.00661606213585226	20.2534429924296
ebi-a-GCST90001449	176914227	3043	0.1202	5	6.05494e-06	0.545	rs75256410	T	C	0.0122	|| id:ebi-a-GCST90001449	TRUE	reported	igd	CD11c+ monocyte %monocyte	DC_Trait525	cDC	GCST90001449	Relative count	0.00671054728308752	20.5446400664491
ebi-a-GCST90001449	153684820	3043	0.06121	7	4.94698e-06	-0.28	rs13241407	G	A	0.0483	|| id:ebi-a-GCST90001449	TRUE	reported	igd	CD11c+ monocyte %monocyte	DC_Trait525	cDC	GCST90001449	Relative count	0.00682956642806526	20.9115281785542
ebi-a-GCST90001449	22775663	3043	0.1283	7	4.23399e-06	0.591	rs11766273	A	G	0.0115	|| id:ebi-a-GCST90001449	TRUE	reported	igd	CD11c+ monocyte %monocyte	DC_Trait525	cDC	GCST90001449	Relative count	0.00692471446747361	21.2048945355589
ebi-a-GCST90001449	122075261	3043	0.0271	7	7.70602e-06	0.1214	rs10227905	G	T	0.3971	|| id:ebi-a-GCST90001449	TRUE	reported	igd	CD11c+ monocyte %monocyte	DC_Trait525	cDC	GCST90001449	Relative count	0.00655152176620544	20.0545656141637
ebi-a-GCST90001449	23486970	3043	0.08775	7	2.377e-06	0.4148	rs73073066	T	C	0.023	|| id:ebi-a-GCST90001449	TRUE	reported	igd	CD11c+ monocyte %monocyte	DC_Trait525	cDC	GCST90001449	Relative count	0.00728960277381042	22.3304622346033
ebi-a-GCST90001449	94037230	3043	0.1295	8	9.29694e-06	-0.575	rs17689291	C	G	0.0107	|| id:ebi-a-GCST90001449	TRUE	reported	igd	CD11c+ monocyte %monocyte	DC_Trait525	cDC	GCST90001449	Relative count	0.00643708984877356	19.7020138635619
ebi-a-GCST90001449	19326303	3043	0.02694	8	7.22404e-06	0.1211	rs4922033	T	C	0.3899	|| id:ebi-a-GCST90001449	TRUE	reported	igd	CD11c+ monocyte %monocyte	DC_Trait525	cDC	GCST90001449	Relative count	0.0065965493430914	20.1933127362058
ebi-a-GCST90001449	26889823	3043	0.03583	10	6.72992e-06	-0.1616	rs703009	T	C	0.1687	|| id:ebi-a-GCST90001449	TRUE	reported	igd	CD11c+ monocyte %monocyte	DC_Trait525	cDC	GCST90001449	Relative count	0.00664039083404632	20.3284171613236
ebi-a-GCST90001449	27966210	3043	0.02698	12	4.532e-06	-0.124	rs11610005	G	C	0.4358	|| id:ebi-a-GCST90001449	TRUE	reported	igd	CD11c+ monocyte %monocyte	DC_Trait525	cDC	GCST90001449	Relative count	0.00689371394135119	21.109305610025
ebi-a-GCST90001449	42973243	3043	0.06253	12	4.66702e-07	0.3158	rs57566659	C	G	0.0462	|| id:ebi-a-GCST90001449	TRUE	reported	igd	CD11c+ monocyte %monocyte	DC_Trait525	cDC	GCST90001449	Relative count	0.00831228404295182	25.489532004762
ebi-a-GCST90001449	31160823	3043	0.0957	14	6.82402e-07	-0.4763	rs76968110	A	G	0.0189	|| id:ebi-a-GCST90001449	TRUE	reported	igd	CD11c+ monocyte %monocyte	DC_Trait525	cDC	GCST90001449	Relative count	0.00807447697144646	24.7543630041888
ebi-a-GCST90001449	29918210	3043	0.1414	14	1.81201e-06	-0.6761	rs117909439	T	C	0.0089	|| id:ebi-a-GCST90001449	TRUE	reported	igd	CD11c+ monocyte %monocyte	DC_Trait525	cDC	GCST90001449	Relative count	0.00745710716827103	22.8474386976007
ebi-a-GCST90001449	37200279	3043	0.04225	15	5.50605e-06	0.1924	rs62002392	G	A	0.1119	|| id:ebi-a-GCST90001449	TRUE	reported	igd	CD11c+ monocyte %monocyte	DC_Trait525	cDC	GCST90001449	Relative count	0.00676869826242318	20.723885141376
ebi-a-GCST90001449	53934556	3043	0.04368	16	9.61789e-06	-0.1936	rs16952634	A	G	0.1032	|| id:ebi-a-GCST90001449	TRUE	reported	igd	CD11c+ monocyte %monocyte	DC_Trait525	cDC	GCST90001449	Relative count	0.00641429351862343	19.6317906577086
ebi-a-GCST90001449	45062476	3043	0.02963	17	8.10793e-07	0.1465	rs8065103	G	A	0.7212	|| id:ebi-a-GCST90001449	TRUE	reported	igd	CD11c+ monocyte %monocyte	DC_Trait525	cDC	GCST90001449	Relative count	0.00796957179497931	24.4301657887488
ebi-a-GCST90001449	52655304	3043	0.0349	20	7.19598e-06	-0.1569	rs1381984	A	G	0.1661	|| id:ebi-a-GCST90001449	TRUE	reported	igd	CD11c+ monocyte %monocyte	DC_Trait525	cDC	GCST90001449	Relative count	0.00659808753099727	20.1980527014425
ebi-a-GCST90001449	5421681	3043	0.03301	20	1.79602e-06	0.1579	rs35149557	C	T	0.198	|| id:ebi-a-GCST90001449	TRUE	reported	igd	CD11c+ monocyte %monocyte	DC_Trait525	cDC	GCST90001449	Relative count	0.00746307714161289	22.8658673193591
