# Supplementary material for: An exploration of the causal relationship between 731 immunophenotypes and osteoporosis: a bidirectional Mendelian randomized study
Source: Front Endocrinol (Lausanne). 2024 Jul 17;15:1341002. doi: 10.3389/fendo.2024.1341002 (PMC11288873; doi:10.3389/fendo.2024.1341002)
Supplement: Supplementary File 7 — Removal of weak IVs and F-statistics. [file DataSheet_7.zip › Supplementary file 7/731Removing weak instrumental variables/ebi-a-GCST90001450.csv]

id.exposure	beta.exposure	chr.exposure	pos.exposure	samplesize.exposure	pval.exposure	se.exposure	SNP	effect_allele.exposure	other_allele.exposure	eaf.exposure	exposure	mr_keep.exposure	pval_origin.exposure	data_source.exposure	Trait	Statistical_trait_name	Panel	CatalogID	Trait_type	R2	F
ebi-a-GCST90001450	-0.3696	1	169701466	3019	1.21801e-08	0.0647	rs4656708	C	A	0.0459	|| id:ebi-a-GCST90001450	TRUE	reported	igd	CD62L- monocyte AC	DC_Trait526	cDC	GCST90001450	Absolute count	0.0106935789120723	32.6112586454694
ebi-a-GCST90001450	0.2378	1	169662742	3019	3.6116e-15	0.03006	rs4987369	T	G	0.2774	|| id:ebi-a-GCST90001450	TRUE	reported	igd	CD62L- monocyte AC	DC_Trait526	cDC	GCST90001450	Absolute count	0.0203082309815479	62.5400098366818
ebi-a-GCST90001450	-0.347	2	56524393	3019	3.47896e-06	0.07464	rs62167331	A	G	0.0341	|| id:ebi-a-GCST90001450	TRUE	reported	igd	CD62L- monocyte AC	DC_Trait526	cDC	GCST90001450	Absolute count	0.00710811647483547	21.5987135763862
ebi-a-GCST90001450	0.269	3	74703663	3019	4.61604e-06	0.05861	rs13068785	T	C	0.0581	|| id:ebi-a-GCST90001450	TRUE	reported	igd	CD62L- monocyte AC	DC_Trait526	cDC	GCST90001450	Absolute count	0.00692912267443832	21.051028266059
ebi-a-GCST90001450	0.1274	4	4859590	3019	5.45205e-06	0.02798	rs1907980	T	G	0.3596	|| id:ebi-a-GCST90001450	TRUE	reported	igd	CD62L- monocyte AC	DC_Trait526	cDC	GCST90001450	Absolute count	0.00682037297691079	20.7183722978859
ebi-a-GCST90001450	0.1842	4	136447876	3019	3.498e-07	0.03607	rs11935230	C	G	0.1686	|| id:ebi-a-GCST90001450	TRUE	reported	igd	CD62L- monocyte AC	DC_Trait526	cDC	GCST90001450	Absolute count	0.0085642322615889	26.0614853468058
ebi-a-GCST90001450	0.1235	4	40461712	3019	6.86894e-06	0.02741	rs278949	A	G	0.5561	|| id:ebi-a-GCST90001450	TRUE	reported	igd	CD62L- monocyte AC	DC_Trait526	cDC	GCST90001450	Absolute count	0.00667947212449981	20.2874770369607
ebi-a-GCST90001450	-0.2033	4	63361327	3019	6.95505e-06	0.04515	rs17082777	A	G	0.1014	|| id:ebi-a-GCST90001450	TRUE	reported	igd	CD62L- monocyte AC	DC_Trait526	cDC	GCST90001450	Absolute count	0.00667097419987405	20.261493058464
ebi-a-GCST90001450	-0.1525	5	177033794	3019	7.66302e-09	0.02632	rs11249570	A	G	0.4581	|| id:ebi-a-GCST90001450	TRUE	reported	igd	CD62L- monocyte AC	DC_Trait526	cDC	GCST90001450	Absolute count	0.0109977059457614	33.5490413296679
ebi-a-GCST90001450	1.724	5	6308011	3019	1.048e-06	0.3525	rs79930588	G	T	0.0015	|| id:ebi-a-GCST90001450	TRUE	reported	igd	CD62L- monocyte AC	DC_Trait526	cDC	GCST90001450	Absolute count	0.00786078257566906	23.9038842677362
ebi-a-GCST90001450	0.859	7	41362245	3019	2.75201e-06	0.1829	rs528135834	G	T	0.0056	|| id:ebi-a-GCST90001450	TRUE	reported	igd	CD62L- monocyte AC	DC_Trait526	cDC	GCST90001450	Absolute count	0.00725327704174107	22.0430209728861
ebi-a-GCST90001450	-0.1386	8	66059237	3019	4.36797e-06	0.03012	rs4484736	A	G	0.7173	|| id:ebi-a-GCST90001450	TRUE	reported	igd	CD62L- monocyte AC	DC_Trait526	cDC	GCST90001450	Absolute count	0.00696494979242437	21.1606362931015
ebi-a-GCST90001450	0.1627	9	135337621	3019	6.12506e-07	0.03256	rs530377	C	T	0.2211	|| id:ebi-a-GCST90001450	TRUE	reported	igd	CD62L- monocyte AC	DC_Trait526	cDC	GCST90001450	Absolute count	0.00820287409840052	24.9527554663732
ebi-a-GCST90001450	2.05	9	76145588	3019	4.11898e-07	0.4039	rs143153359	T	C	0.0013	|| id:ebi-a-GCST90001450	TRUE	reported	igd	CD62L- monocyte AC	DC_Trait526	cDC	GCST90001450	Absolute count	0.00846071041086199	25.7437739256382
ebi-a-GCST90001450	0.352	10	89954638	3019	9.29694e-06	0.07927	rs77287889	A	G	0.0301	|| id:ebi-a-GCST90001450	TRUE	reported	igd	CD62L- monocyte AC	DC_Trait526	cDC	GCST90001450	Absolute count	0.00648899114230116	19.7051528385497
ebi-a-GCST90001450	0.3974	11	111990120	3019	9.3261e-06	0.0895	rs116691483	A	G	0.0235	|| id:ebi-a-GCST90001450	TRUE	reported	igd	CD62L- monocyte AC	DC_Trait526	cDC	GCST90001450	Absolute count	0.00648813087629663	19.7025234042269
ebi-a-GCST90001450	0.222	12	69744014	3019	5.12201e-06	0.04861	rs1800973	A	C	0.083	|| id:ebi-a-GCST90001450	TRUE	reported	igd	CD62L- monocyte AC	DC_Trait526	cDC	GCST90001450	Absolute count	0.00686122297110193	20.8433203723473
ebi-a-GCST90001450	0.139	14	69321561	3019	1.213e-06	0.02858	rs4899265	C	A	0.3475	|| id:ebi-a-GCST90001450	TRUE	reported	igd	CD62L- monocyte AC	DC_Trait526	cDC	GCST90001450	Absolute count	0.00777414395988521	23.6383603432578
ebi-a-GCST90001450	0.4639	16	31775655	3019	8.43801e-06	0.104	rs146793376	G	T	0.0171	|| id:ebi-a-GCST90001450	TRUE	reported	igd	CD62L- monocyte AC	DC_Trait526	cDC	GCST90001450	Absolute count	0.00654735851413488	19.8835654688085
ebi-a-GCST90001450	-0.1417	19	2993427	3019	6.08303e-06	0.03127	rs435806	C	T	0.2448	|| id:ebi-a-GCST90001450	TRUE	reported	igd	CD62L- monocyte AC	DC_Trait526	cDC	GCST90001450	Absolute count	0.00675580121330919	20.5208872958453
ebi-a-GCST90001450	0.295	20	15302488	3019	1.434e-06	0.06108	rs149543954	T	G	0.0517	|| id:ebi-a-GCST90001450	TRUE	reported	igd	CD62L- monocyte AC	DC_Trait526	cDC	GCST90001450	Absolute count	0.00766725985643742	23.3108533570354
