# Supplementary material for: An exploration of the causal relationship between 731 immunophenotypes and osteoporosis: a bidirectional Mendelian randomized study
Source: Front Endocrinol (Lausanne). 2024 Jul 17;15:1341002. doi: 10.3389/fendo.2024.1341002 (PMC11288873; doi:10.3389/fendo.2024.1341002)
Supplement: Supplementary File 7 — Removal of weak IVs and F-statistics. [file DataSheet_7.zip › Supplementary file 7/731Removing weak instrumental variables/ebi-a-GCST90001451.csv]

id.exposure	samplesize.exposure	pos.exposure	chr.exposure	beta.exposure	pval.exposure	se.exposure	SNP	effect_allele.exposure	other_allele.exposure	eaf.exposure	exposure	mr_keep.exposure	pval_origin.exposure	data_source.exposure	Trait	Statistical_trait_name	Panel	CatalogID	Trait_type	R2	F
ebi-a-GCST90001451	3042	169664867	1	0.3359	4.36918e-29	0.02969	rs4987360	G	A	0.2763	|| id:ebi-a-GCST90001451	TRUE	reported	igd	CD62L- monocyte %monocyte	DC_Trait527	cDC	GCST90001451	Relative count	0.0403776248317371	127.912794308238
ebi-a-GCST90001451	3042	169701466	1	-0.3294	3.93496e-07	0.06481	rs4656708	C	A	0.0457	|| id:ebi-a-GCST90001451	TRUE	reported	igd	CD62L- monocyte %monocyte	DC_Trait527	cDC	GCST90001451	Relative count	0.00842037688747425	25.8153204657139
ebi-a-GCST90001451	3042	99082513	1	0.3492	9.03005e-06	0.07853	rs141287837	C	T	0.0306	|| id:ebi-a-GCST90001451	TRUE	reported	igd	CD62L- monocyte %monocyte	DC_Trait527	cDC	GCST90001451	Relative count	0.00645809242023051	19.7602142473537
ebi-a-GCST90001451	3042	356029	2	0.5758	9.34609e-06	0.1297	rs11694457	C	T	0.0113	|| id:ebi-a-GCST90001451	TRUE	reported	igd	CD62L- monocyte %monocyte	DC_Trait527	cDC	GCST90001451	Relative count	0.00643723651219783	19.6959867219517
ebi-a-GCST90001451	3042	174360449	3	-0.1976	5.66304e-06	0.04346	rs9824107	A	C	0.106	|| id:ebi-a-GCST90001451	TRUE	reported	igd	CD62L- monocyte %monocyte	DC_Trait527	cDC	GCST90001451	Relative count	0.00674984605419495	20.6589769185903
ebi-a-GCST90001451	3042	16446085	3	0.228	6.40295e-06	0.05043	rs62236339	A	T	0.0769	|| id:ebi-a-GCST90001451	TRUE	reported	igd	CD62L- monocyte %monocyte	DC_Trait527	cDC	GCST90001451	Relative count	0.00667458236235079	20.4270725597683
ebi-a-GCST90001451	3042	31661754	3	0.227	4.89204e-08	0.04151	rs9859349	A	G	0.1205	|| id:ebi-a-GCST90001451	TRUE	reported	igd	CD62L- monocyte %monocyte	DC_Trait527	cDC	GCST90001451	Relative count	0.00973505575217875	29.8855065591589
ebi-a-GCST90001451	3042	32848987	4	-0.1512	2.34002e-06	0.03196	rs36141595	G	A	0.2516	|| id:ebi-a-GCST90001451	TRUE	reported	igd	CD62L- monocyte %monocyte	DC_Trait527	cDC	GCST90001451	Relative count	0.00730377192526682	22.3668288695659
ebi-a-GCST90001451	3042	56771414	4	0.1467	7.76694e-07	0.02962	rs1816932	A	G	0.2855	|| id:ebi-a-GCST90001451	TRUE	reported	igd	CD62L- monocyte %monocyte	DC_Trait527	cDC	GCST90001451	Relative count	0.00799913379564859	24.5134531301532
ebi-a-GCST90001451	3042	110456263	5	-0.2904	5.01695e-07	0.05766	rs17624563	G	C	0.0569	|| id:ebi-a-GCST90001451	TRUE	reported	igd	CD62L- monocyte %monocyte	DC_Trait527	cDC	GCST90001451	Relative count	0.0082694840729054	25.3488535220998
ebi-a-GCST90001451	3042	177033794	5	-0.1315	6.29506e-07	0.02634	rs11249570	A	G	0.4578	|| id:ebi-a-GCST90001451	TRUE	reported	igd	CD62L- monocyte %monocyte	DC_Trait527	cDC	GCST90001451	Relative count	0.00812675060528467	24.9077408379969
ebi-a-GCST90001451	3042	5737796	5	-0.1315	1.37101e-06	0.02718	rs2399610	G	A	0.4988	|| id:ebi-a-GCST90001451	TRUE	reported	igd	CD62L- monocyte %monocyte	DC_Trait527	cDC	GCST90001451	Relative count	0.00763597334605648	23.3919795040159
ebi-a-GCST90001451	3042	17644035	7	0.4905	7.02005e-06	0.109	rs76717104	T	C	0.0155	|| id:ebi-a-GCST90001451	TRUE	reported	igd	CD62L- monocyte %monocyte	DC_Trait527	cDC	GCST90001451	Relative count	0.00661278471711977	20.2366863905326
ebi-a-GCST90001451	3042	14032498	7	-0.3108	7.45195e-06	0.06924	rs717824	T	C	0.0396	|| id:ebi-a-GCST90001451	TRUE	reported	igd	CD62L- monocyte %monocyte	DC_Trait527	cDC	GCST90001451	Relative count	0.0065799352448681	20.135493387009
ebi-a-GCST90001451	3042	14941111	8	-0.4256	6.38602e-06	0.09413	rs2124027	G	C	0.0212	|| id:ebi-a-GCST90001451	TRUE	reported	igd	CD62L- monocyte %monocyte	DC_Trait527	cDC	GCST90001451	Relative count	0.00667542760675432	20.4296767527254
ebi-a-GCST90001451	3042	135337621	9	0.1614	7.28199e-07	0.03252	rs530377	C	T	0.2206	|| id:ebi-a-GCST90001451	TRUE	reported	igd	CD62L- monocyte %monocyte	DC_Trait527	cDC	GCST90001451	Relative count	0.00803238049822334	24.616163103049
ebi-a-GCST90001451	3042	2024995	11	0.2982	9.82404e-06	0.06733	rs117765367	T	C	0.0403	|| id:ebi-a-GCST90001451	TRUE	reported	igd	CD62L- monocyte %monocyte	DC_Trait527	cDC	GCST90001451	Relative count	0.00640689209891391	19.6025433608757
ebi-a-GCST90001451	3042	109976273	13	0.2947	4.96295e-08	0.0539	rs7139370	T	C	0.0676	|| id:ebi-a-GCST90001451	TRUE	reported	igd	CD62L- monocyte %monocyte	DC_Trait527	cDC	GCST90001451	Relative count	0.00973142697855447	29.8742571669645
ebi-a-GCST90001451	3042	31030304	14	0.5719	2.071e-06	0.1203	rs117309559	G	A	0.013	|| id:ebi-a-GCST90001451	TRUE	reported	igd	CD62L- monocyte %monocyte	DC_Trait527	cDC	GCST90001451	Relative count	0.00737454342799882	22.5851673183341
ebi-a-GCST90001451	3042	71667863	14	-0.1913	1.281e-06	0.03943	rs4899389	A	G	0.132	|| id:ebi-a-GCST90001451	TRUE	reported	igd	CD62L- monocyte %monocyte	DC_Trait527	cDC	GCST90001451	Relative count	0.00767838049780439	23.5228944473014
ebi-a-GCST90001451	3042	30153119	14	0.6623	3.74498e-08	0.1201	rs45487297	A	T	0.0135	|| id:ebi-a-GCST90001451	TRUE	reported	igd	CD62L- monocyte %monocyte	DC_Trait527	cDC	GCST90001451	Relative count	0.00989792720158277	30.3905016659205
ebi-a-GCST90001451	3042	58316355	14	-0.1787	9.95497e-07	0.03646	rs7150584	T	C	0.1624	|| id:ebi-a-GCST90001451	TRUE	reported	igd	CD62L- monocyte %monocyte	DC_Trait527	cDC	GCST90001451	Relative count	0.00783502628496943	24.0065720291676
ebi-a-GCST90001451	3042	76108637	17	-0.2057	2.34498e-07	0.0397	rs9807014	T	C	0.1333	|| id:ebi-a-GCST90001451	TRUE	reported	igd	CD62L- monocyte %monocyte	DC_Trait527	cDC	GCST90001451	Relative count	0.00874807312595704	26.8288429832114
ebi-a-GCST90001451	3042	60116421	18	0.1341	5.30897e-06	0.0294	rs9944612	A	C	0.283	|| id:ebi-a-GCST90001451	TRUE	reported	igd	CD62L- monocyte %monocyte	DC_Trait527	cDC	GCST90001451	Relative count	0.00679271792245207	20.7910904973026
ebi-a-GCST90001451	3042	37139371	22	0.2127	8.93696e-06	0.04782	rs55859756	C	G	0.0866	|| id:ebi-a-GCST90001451	TRUE	reported	igd	CD62L- monocyte %monocyte	DC_Trait527	cDC	GCST90001451	Relative count	0.00646161794263108	19.7710716569622
