# Supplementary material for: An exploration of the causal relationship between 731 immunophenotypes and osteoporosis: a bidirectional Mendelian randomized study
Source: Front Endocrinol (Lausanne). 2024 Jul 17;15:1341002. doi: 10.3389/fendo.2024.1341002 (PMC11288873; doi:10.3389/fendo.2024.1341002)
Supplement: Supplementary File 7 — Removal of weak IVs and F-statistics. [file DataSheet_7.zip › Supplementary file 7/731Removing weak instrumental variables/ebi-a-GCST90001452.csv]

id.exposure	pos.exposure	chr.exposure	samplesize.exposure	se.exposure	pval.exposure	beta.exposure	SNP	effect_allele.exposure	other_allele.exposure	eaf.exposure	exposure	mr_keep.exposure	pval_origin.exposure	data_source.exposure	Trait	Statistical_trait_name	Panel	CatalogID	Trait_type	R2	F
ebi-a-GCST90001452	224272792	1	3017	0.03003	3.597e-07	0.1532	rs2404849	G	T	0.7463	|| id:ebi-a-GCST90001452	TRUE	reported	igd	CD11c+ CD62L- monocyte AC	DC_Trait530	cDC	GCST90001452	Absolute count	0.00855266000755334	26.008713607492
ebi-a-GCST90001452	86940820	1	3017	0.04538	9.81296e-06	0.201	rs1407142	C	T	0.9123	|| id:ebi-a-GCST90001452	TRUE	reported	igd	CD11c+ CD62L- monocyte AC	DC_Trait530	cDC	GCST90001452	Absolute count	0.0064606009275145	19.605374295816
ebi-a-GCST90001452	161515326	1	3017	0.03084	4.94698e-09	-0.1809	rs55971447	T	C	0.231	|| id:ebi-a-GCST90001452	TRUE	reported	igd	CD11c+ CD62L- monocyte AC	DC_Trait530	cDC	GCST90001452	Absolute count	0.0112758227113257	34.3843169364728
ebi-a-GCST90001452	34019363	1	3017	0.04321	3.60903e-06	-0.2006	rs72660177	T	C	0.1018	|| id:ebi-a-GCST90001452	TRUE	reported	igd	CD11c+ CD62L- monocyte AC	DC_Trait530	cDC	GCST90001452	Absolute count	0.00709294530569131	21.5379979380278
ebi-a-GCST90001452	89327063	1	3017	0.2002	2.46899e-06	0.9448	rs72724781	G	A	0.0041	|| id:ebi-a-GCST90001452	TRUE	reported	igd	CD11c+ CD62L- monocyte AC	DC_Trait530	cDC	GCST90001452	Absolute count	0.00732794345539151	22.2568464301408
ebi-a-GCST90001452	79926958	2	3017	0.03322	2.80802e-06	-0.1559	rs3040901	T	C	0.2224	|| id:ebi-a-GCST90001452	TRUE	reported	igd	CD11c+ CD62L- monocyte AC	DC_Trait530	cDC	GCST90001452	Absolute count	0.00724701011822862	22.0092366672816
ebi-a-GCST90001452	173569449	4	3017	0.155	5.49604e-06	0.7057	rs13104041	A	G	0.0073	|| id:ebi-a-GCST90001452	TRUE	reported	igd	CD11c+ CD62L- monocyte AC	DC_Trait530	cDC	GCST90001452	Absolute count	0.00682382407263817	20.7151863664003
ebi-a-GCST90001452	167349999	5	3017	0.05589	9.1071e-06	0.2484	rs72835655	T	G	0.0595	|| id:ebi-a-GCST90001452	TRUE	reported	igd	CD11c+ CD62L- monocyte AC	DC_Trait530	cDC	GCST90001452	Absolute count	0.00650467320115295	19.7399918977645
ebi-a-GCST90001452	81660130	6	3017	0.2904	2.947e-06	-1.36	rs75220521	G	T	0.002	|| id:ebi-a-GCST90001452	TRUE	reported	igd	CD11c+ CD62L- monocyte AC	DC_Trait530	cDC	GCST90001452	Absolute count	0.00721711398584716	21.9177817968742
ebi-a-GCST90001452	23594922	7	3017	0.04872	4.02402e-06	0.225	rs11772116	C	G	0.0766	|| id:ebi-a-GCST90001452	TRUE	reported	igd	CD11c+ CD62L- monocyte AC	DC_Trait530	cDC	GCST90001452	Absolute count	0.00701965581699811	21.3138783785924
ebi-a-GCST90001452	80852378	10	3017	0.02571	5.50795e-06	0.117	rs1268974	G	A	0.5486	|| id:ebi-a-GCST90001452	TRUE	reported	igd	CD11c+ CD62L- monocyte AC	DC_Trait530	cDC	GCST90001452	Absolute count	0.00681744031916937	20.6956740852367
ebi-a-GCST90001452	109986288	11	3017	0.08017	8.13299e-06	0.3583	rs11213272	G	A	0.027	|| id:ebi-a-GCST90001452	TRUE	reported	igd	CD11c+ CD62L- monocyte AC	DC_Trait530	cDC	GCST90001452	Absolute count	0.00657701365715476	19.960979813163
ebi-a-GCST90001452	134569102	11	3017	0.0396	5.15395e-06	0.1808	rs12277397	T	G	0.1178	|| id:ebi-a-GCST90001452	TRUE	reported	igd	CD11c+ CD62L- monocyte AC	DC_Trait530	cDC	GCST90001452	Absolute count	0.00686184396069299	20.8314013671533
ebi-a-GCST90001452	112642209	11	3017	0.02721	7.99392e-06	-0.1217	rs10891433	T	A	0.3378	|| id:ebi-a-GCST90001452	TRUE	reported	igd	CD11c+ CD62L- monocyte AC	DC_Trait530	cDC	GCST90001452	Absolute count	0.00658686346592152	19.9910718103053
ebi-a-GCST90001452	26355696	12	3017	0.2836	4.24004e-06	1.307	rs76524078	A	G	0.0023	|| id:ebi-a-GCST90001452	TRUE	reported	igd	CD11c+ CD62L- monocyte AC	DC_Trait530	cDC	GCST90001452	Absolute count	0.00699063706593002	21.2251480605409
ebi-a-GCST90001452	69766606	12	3017	0.05911	1.68298e-07	0.3099	rs113800324	T	C	0.05	|| id:ebi-a-GCST90001452	TRUE	reported	igd	CD11c+ CD62L- monocyte AC	DC_Trait530	cDC	GCST90001452	Absolute count	0.00902832459753589	27.4683922227299
ebi-a-GCST90001452	100593548	13	3017	0.1093	1.76498e-06	-0.5233	rs17474599	T	C	0.0146	|| id:ebi-a-GCST90001452	TRUE	reported	igd	CD11c+ CD62L- monocyte AC	DC_Trait530	cDC	GCST90001452	Absolute count	0.00754047388286488	22.9072603552745
ebi-a-GCST90001452	102895904	14	3017	0.0505	7.66002e-06	-0.2264	rs77694582	A	G	0.0746	|| id:ebi-a-GCST90001452	TRUE	reported	igd	CD11c+ CD62L- monocyte AC	DC_Trait530	cDC	GCST90001452	Absolute count	0.0066177623754748	20.0854744592264
ebi-a-GCST90001452	69321561	14	3017	0.02747	6.43902e-06	0.1241	rs4899265	C	A	0.3474	|| id:ebi-a-GCST90001452	TRUE	reported	igd	CD11c+ CD62L- monocyte AC	DC_Trait530	cDC	GCST90001452	Absolute count	0.00671928308408742	20.3956828653894
ebi-a-GCST90001452	61748527	15	3017	0.0547	4.70002e-06	0.2509	rs4359381	C	G	0.06	|| id:ebi-a-GCST90001452	TRUE	reported	igd	CD11c+ CD62L- monocyte AC	DC_Trait530	cDC	GCST90001452	Absolute count	0.00692521585003999	21.0251293468727
ebi-a-GCST90001452	66062093	16	3017	0.03262	3.00898e-06	-0.1526	rs12708874	T	A	0.7957	|| id:ebi-a-GCST90001452	TRUE	reported	igd	CD11c+ CD62L- monocyte AC	DC_Trait530	cDC	GCST90001452	Absolute count	0.00720156570197024	21.8702204207166
ebi-a-GCST90001452	45778747	17	3017	0.08485	1.355e-06	-0.4108	rs9894233	A	T	0.0268	|| id:ebi-a-GCST90001452	TRUE	reported	igd	CD11c+ CD62L- monocyte AC	DC_Trait530	cDC	GCST90001452	Absolute count	0.00770940289159249	23.4244381493539
ebi-a-GCST90001452	2792530	17	3017	0.03498	6.42096e-06	-0.1581	rs34142458	G	A	0.8397	|| id:ebi-a-GCST90001452	TRUE	reported	igd	CD11c+ CD62L- monocyte AC	DC_Trait530	cDC	GCST90001452	Absolute count	0.00672540045681919	20.4143772393209
ebi-a-GCST90001452	46373171	21	3017	0.05149	2.273e-06	0.2439	rs150248455	A	G	0.0673	|| id:ebi-a-GCST90001452	TRUE	reported	igd	CD11c+ CD62L- monocyte AC	DC_Trait530	cDC	GCST90001452	Absolute count	0.00738217905520868	22.4227989683575
ebi-a-GCST90001452	25622885	22	3017	0.03948	7.29693e-06	0.1774	rs117545845	T	C	0.121	|| id:ebi-a-GCST90001452	TRUE	reported	igd	CD11c+ CD62L- monocyte AC	DC_Trait530	cDC	GCST90001452	Absolute count	0.0066478447893514	20.1773881848015
