# Supplementary material for: An exploration of the causal relationship between 731 immunophenotypes and osteoporosis: a bidirectional Mendelian randomized study
Source: Front Endocrinol (Lausanne). 2024 Jul 17;15:1341002. doi: 10.3389/fendo.2024.1341002 (PMC11288873; doi:10.3389/fendo.2024.1341002)
Supplement: Supplementary File 7 — Removal of weak IVs and F-statistics. [file DataSheet_7.zip › Supplementary file 7/731Removing weak instrumental variables/ebi-a-GCST90001453.csv]

id.exposure	beta.exposure	pos.exposure	pval.exposure	se.exposure	chr.exposure	samplesize.exposure	SNP	effect_allele.exposure	other_allele.exposure	eaf.exposure	exposure	mr_keep.exposure	pval_origin.exposure	data_source.exposure	Trait	Statistical_trait_name	Panel	CatalogID	Trait_type	R2	F
ebi-a-GCST90001453	0.245	56894640	9.3981e-06	0.0552	1	3040	rs116249234	A	G	0.0661	|| id:ebi-a-GCST90001453	TRUE	reported	igd	CD11c+ CD62L- monocyte %monocyte	DC_Trait531	cDC	GCST90001453	Relative count	0.00643835983477726	19.6864858578887
ebi-a-GCST90001453	-0.6187	17966505	4.36999e-06	0.1345	1	3040	rs80087840	A	G	0.0105	|| id:ebi-a-GCST90001453	TRUE	reported	igd	CD11c+ CD62L- monocyte %monocyte	DC_Trait531	cDC	GCST90001453	Relative count	0.0069124122881522	21.1460789473684
ebi-a-GCST90001453	0.3846	46613239	2.30399e-06	0.08124	1	3040	rs191730825	G	A	0.0293	|| id:ebi-a-GCST90001453	TRUE	reported	igd	CD11c+ CD62L- monocyte %monocyte	DC_Trait531	cDC	GCST90001453	Relative count	0.0073183828677416	22.3971581305477
ebi-a-GCST90001453	0.207	245721841	3.51601e-06	0.04455	1	3040	rs10924239	A	G	0.0993	|| id:ebi-a-GCST90001453	TRUE	reported	igd	CD11c+ CD62L- monocyte %monocyte	DC_Trait531	cDC	GCST90001453	Relative count	0.00705177254101092	21.5754300044571
ebi-a-GCST90001453	-0.195	161500712	4.68296e-07	0.03862	1	3040	rs114693598	T	G	0.1418	|| id:ebi-a-GCST90001453	TRUE	reported	igd	CD11c+ CD62L- monocyte %monocyte	DC_Trait531	cDC	GCST90001453	Relative count	0.00831656828356303	25.477620818706
ebi-a-GCST90001453	0.2479	47354461	5.49503e-06	0.05444	2	3040	rs114857887	A	G	0.0673	|| id:ebi-a-GCST90001453	TRUE	reported	igd	CD11c+ CD62L- monocyte %monocyte	DC_Trait531	cDC	GCST90001453	Relative count	0.00677471459681158	20.721968366682
ebi-a-GCST90001453	0.1244	220533049	5.93595e-06	0.02742	2	3040	rs10804278	T	C	0.387	|| id:ebi-a-GCST90001453	TRUE	reported	igd	CD11c+ CD62L- monocyte %monocyte	DC_Trait531	cDC	GCST90001453	Relative count	0.0067251459995884	20.5693252622512
ebi-a-GCST90001453	0.5956	172744541	2.52203e-06	0.1263	3	3040	rs74610143	T	C	0.0125	|| id:ebi-a-GCST90001453	TRUE	reported	igd	CD11c+ CD62L- monocyte %monocyte	DC_Trait531	cDC	GCST90001453	Relative count	0.00726212441720825	22.2237254386278
ebi-a-GCST90001453	0.1689	65576520	7.32302e-06	0.03761	3	3040	rs11921245	C	T	0.1456	|| id:ebi-a-GCST90001453	TRUE	reported	igd	CD11c+ CD62L- monocyte %monocyte	DC_Trait531	cDC	GCST90001453	Relative count	0.00659033407218103	20.1542582058394
ebi-a-GCST90001453	-0.2161	182783833	3.68697e-06	0.0466	4	3040	rs138567833	A	G	0.0895	|| id:ebi-a-GCST90001453	TRUE	reported	igd	CD11c+ CD62L- monocyte %monocyte	DC_Trait531	cDC	GCST90001453	Relative count	0.00702429495488808	21.4907655489723
ebi-a-GCST90001453	-0.2769	153684820	7.23003e-06	0.0616	7	3040	rs13241407	G	A	0.0482	|| id:ebi-a-GCST90001453	TRUE	reported	igd	CD11c+ CD62L- monocyte %monocyte	DC_Trait531	cDC	GCST90001453	Relative count	0.00660288597498093	20.192899001604
ebi-a-GCST90001453	0.4544	23486970	3.42997e-07	0.08893	7	3040	rs73073066	T	C	0.0229	|| id:ebi-a-GCST90001453	TRUE	reported	igd	CD11c+ CD62L- monocyte %monocyte	DC_Trait531	cDC	GCST90001453	Relative count	0.00851515499486575	26.0912115850527
ebi-a-GCST90001453	0.1227	19326303	7.18208e-06	0.02728	8	3040	rs4922033	T	C	0.3901	|| id:ebi-a-GCST90001453	TRUE	reported	igd	CD11c+ CD62L- monocyte %monocyte	DC_Trait531	cDC	GCST90001453	Relative count	0.00661068244118966	20.2169007672515
ebi-a-GCST90001453	0.2989	112076693	3.90796e-06	0.06464	11	3040	rs1469503	T	A	0.9564	|| id:ebi-a-GCST90001453	TRUE	reported	igd	CD11c+ CD62L- monocyte %monocyte	DC_Trait531	cDC	GCST90001453	Relative count	0.00698444021962293	21.3679727152587
ebi-a-GCST90001453	0.3077	42973243	1.21599e-06	0.06328	12	3040	rs57566659	C	G	0.0462	|| id:ebi-a-GCST90001453	TRUE	reported	igd	CD11c+ CD62L- monocyte %monocyte	DC_Trait531	cDC	GCST90001453	Relative count	0.00771762628744159	23.6285046297107
ebi-a-GCST90001453	0.25	69744014	2.10999e-07	0.04806	12	3040	rs1800973	A	C	0.0831	|| id:ebi-a-GCST90001453	TRUE	reported	igd	CD11c+ CD62L- monocyte %monocyte	DC_Trait531	cDC	GCST90001453	Relative count	0.00882247319274722	27.0412442117225
ebi-a-GCST90001453	-0.1298	27966210	2.053e-06	0.02728	12	3040	rs11610005	G	C	0.4359	|| id:ebi-a-GCST90001453	TRUE	reported	igd	CD11c+ CD62L- monocyte %monocyte	DC_Trait531	cDC	GCST90001453	Relative count	0.00739204869535968	22.6242837436333
ebi-a-GCST90001453	-0.6373	29918210	8.25392e-06	0.1427	14	3040	rs117909439	T	C	0.0089	|| id:ebi-a-GCST90001453	TRUE	reported	igd	CD11c+ CD62L- monocyte %monocyte	DC_Trait531	cDC	GCST90001453	Relative count	0.00651817824048199	19.9321467800118
ebi-a-GCST90001453	0.1991	37200279	3.12097e-06	0.04263	15	3040	rs62002392	G	A	0.1118	|| id:ebi-a-GCST90001453	TRUE	reported	igd	CD11c+ CD62L- monocyte %monocyte	DC_Trait531	cDC	GCST90001453	Relative count	0.00712415266275187	21.7984714277058
ebi-a-GCST90001453	-0.1976	53934556	7.81592e-06	0.04413	16	3040	rs16952634	A	G	0.1033	|| id:ebi-a-GCST90001453	TRUE	reported	igd	CD11c+ CD62L- monocyte %monocyte	DC_Trait531	cDC	GCST90001453	Relative count	0.00655205535027811	20.0364239126422
ebi-a-GCST90001453	0.1484	45064678	9.12998e-07	0.03016	17	3040	rs4468691	G	A	0.7286	|| id:ebi-a-GCST90001453	TRUE	reported	igd	CD11c+ CD62L- monocyte %monocyte	DC_Trait531	cDC	GCST90001453	Relative count	0.00790108111193005	24.1946482967104
