# Supplementary material for: An exploration of the causal relationship between 731 immunophenotypes and osteoporosis: a bidirectional Mendelian randomized study
Source: Front Endocrinol (Lausanne). 2024 Jul 17;15:1341002. doi: 10.3389/fendo.2024.1341002 (PMC11288873; doi:10.3389/fendo.2024.1341002)
Supplement: Supplementary File 7 — Removal of weak IVs and F-statistics. [file DataSheet_7.zip › Supplementary file 7/731Removing weak instrumental variables/ebi-a-GCST90001454.csv]

id.exposure	beta.exposure	se.exposure	chr.exposure	samplesize.exposure	pval.exposure	pos.exposure	SNP	effect_allele.exposure	other_allele.exposure	eaf.exposure	exposure	mr_keep.exposure	pval_origin.exposure	data_source.exposure	Trait	Statistical_trait_name	Panel	CatalogID	Trait_type	R2	F
ebi-a-GCST90001454	0.3042	0.06703	2	3018	5.90704e-06	112941273	rs74805957	T	C	0.0396	|| id:ebi-a-GCST90001454	TRUE	reported	igd	CD62L- HLA DR++ monocyte AC	DC_Trait532	cDC	GCST90001454	Absolute count	0.00677808543312628	20.5822136689599
ebi-a-GCST90001454	0.5986	0.134	3	3018	8.26704e-06	1641354	rs115431394	C	A	0.0096	|| id:ebi-a-GCST90001454	TRUE	reported	igd	CD62L- HLA DR++ monocyte AC	DC_Trait532	cDC	GCST90001454	Absolute count	0.00656874514340911	19.9423314453518
ebi-a-GCST90001454	0.1401	0.03165	3	3018	9.92293e-06	61569753	rs1320172	T	C	0.2179	|| id:ebi-a-GCST90001454	TRUE	reported	igd	CD62L- HLA DR++ monocyte AC	DC_Trait532	cDC	GCST90001454	Absolute count	0.00645058464662419	19.5812739593823
ebi-a-GCST90001454	-0.2927	0.06581	4	3018	8.97697e-06	1531162	rs111224423	G	C	0.0409	|| id:ebi-a-GCST90001454	TRUE	reported	igd	CD62L- HLA DR++ monocyte AC	DC_Trait532	cDC	GCST90001454	Absolute count	0.00651186089123516	19.768502184217
ebi-a-GCST90001454	-0.1209	0.02713	4	3018	8.65307e-06	148180897	rs7437802	T	C	0.6269	|| id:ebi-a-GCST90001454	TRUE	reported	igd	CD62L- HLA DR++ monocyte AC	DC_Trait532	cDC	GCST90001454	Absolute count	0.00653710454013656	19.8456403184797
ebi-a-GCST90001454	0.1137	0.02564	5	3018	9.52906e-06	178631699	rs3797612	C	T	0.4606	|| id:ebi-a-GCST90001454	TRUE	reported	igd	CD62L- HLA DR++ monocyte AC	DC_Trait532	cDC	GCST90001454	Absolute count	0.0064735881943206	19.6515580885127
ebi-a-GCST90001454	-0.2094	0.0463	6	3018	6.346e-06	54476928	rs10948829	G	A	0.0911	|| id:ebi-a-GCST90001454	TRUE	reported	igd	CD62L- HLA DR++ monocyte AC	DC_Trait532	cDC	GCST90001454	Absolute count	0.00673191491846882	20.4410628903227
ebi-a-GCST90001454	-0.1197	0.02688	9	3018	8.75004e-06	113852341	rs10759491	T	C	0.4032	|| id:ebi-a-GCST90001454	TRUE	reported	igd	CD62L- HLA DR++ monocyte AC	DC_Trait532	cDC	GCST90001454	Absolute count	0.00652779127269869	19.8171808989811
ebi-a-GCST90001454	-0.1284	0.0283	9	3018	5.89794e-06	112600304	rs10980077	A	G	0.3118	|| id:ebi-a-GCST90001454	TRUE	reported	igd	CD62L- HLA DR++ monocyte AC	DC_Trait532	cDC	GCST90001454	Absolute count	0.00677463254455308	20.5716571725486
ebi-a-GCST90001454	0.1276	0.02858	10	3018	8.36392e-06	124167004	rs10887149	A	G	0.3101	|| id:ebi-a-GCST90001454	TRUE	reported	igd	CD62L- HLA DR++ monocyte AC	DC_Trait532	cDC	GCST90001454	Absolute count	0.00656143272897124	19.9199847504797
ebi-a-GCST90001454	0.2396	0.04966	11	3018	1.47299e-06	134566275	rs28680389	A	G	0.0747	|| id:ebi-a-GCST90001454	TRUE	reported	igd	CD62L- HLA DR++ monocyte AC	DC_Trait532	cDC	GCST90001454	Absolute count	0.00765427330907678	23.2633523572029
ebi-a-GCST90001454	0.1364	0.02743	12	3018	6.93905e-07	108746427	rs938447	C	T	0.6473	|| id:ebi-a-GCST90001454	TRUE	reported	igd	CD62L- HLA DR++ monocyte AC	DC_Trait532	cDC	GCST90001454	Absolute count	0.00812669743547131	24.7109377800668
ebi-a-GCST90001454	-0.4212	0.08981	13	3018	2.86398e-06	76034172	rs148420500	A	G	0.0209	|| id:ebi-a-GCST90001454	TRUE	reported	igd	CD62L- HLA DR++ monocyte AC	DC_Trait532	cDC	GCST90001454	Absolute count	0.00723526493835906	21.9805944786466
ebi-a-GCST90001454	0.1267	0.02759	14	3018	4.52699e-06	69321561	rs4899265	C	A	0.3474	|| id:ebi-a-GCST90001454	TRUE	reported	igd	CD62L- HLA DR++ monocyte AC	DC_Trait532	cDC	GCST90001454	Absolute count	0.0069391528346603	21.0747256918598
ebi-a-GCST90001454	0.3934	0.08287	14	3018	2.16501e-06	53831558	rs139554006	A	G	0.0255	|| id:ebi-a-GCST90001454	TRUE	reported	igd	CD62L- HLA DR++ monocyte AC	DC_Trait532	cDC	GCST90001454	Absolute count	0.00741180362828341	22.5209203823046
ebi-a-GCST90001454	0.3569	0.07891	15	3018	6.31393e-06	88341038	rs144348353	T	G	0.0295	|| id:ebi-a-GCST90001454	TRUE	reported	igd	CD62L- HLA DR++ monocyte AC	DC_Trait532	cDC	GCST90001454	Absolute count	0.00673249441194733	20.4428344148958
ebi-a-GCST90001454	-0.1416	0.03148	16	3018	7.05992e-06	50273295	rs7190107	A	T	0.2169	|| id:ebi-a-GCST90001454	TRUE	reported	igd	CD62L- HLA DR++ monocyte AC	DC_Trait532	cDC	GCST90001454	Absolute count	0.00665941383824091	20.2194417664355
ebi-a-GCST90001454	-0.1231	0.02767	18	3018	8.88505e-06	3595011	rs2240899	C	G	0.6678	|| id:ebi-a-GCST90001454	TRUE	reported	igd	CD62L- HLA DR++ monocyte AC	DC_Trait532	cDC	GCST90001454	Absolute count	0.0065153792548988	19.7792531685465
ebi-a-GCST90001454	0.1995	0.03962	22	3018	5.04696e-07	25622885	rs117545845	T	C	0.1209	|| id:ebi-a-GCST90001454	TRUE	reported	igd	CD62L- HLA DR++ monocyte AC	DC_Trait532	cDC	GCST90001454	Absolute count	0.00833113744140987	25.3378032445862
