# Supplementary material for: An exploration of the causal relationship between 731 immunophenotypes and osteoporosis: a bidirectional Mendelian randomized study
Source: Front Endocrinol (Lausanne). 2024 Jul 17;15:1341002. doi: 10.3389/fendo.2024.1341002 (PMC11288873; doi:10.3389/fendo.2024.1341002)
Supplement: Supplementary File 7 — Removal of weak IVs and F-statistics. [file DataSheet_7.zip › Supplementary file 7/731Removing weak instrumental variables/ebi-a-GCST90001455.csv]

id.exposure	beta.exposure	pval.exposure	pos.exposure	chr.exposure	samplesize.exposure	se.exposure	SNP	effect_allele.exposure	other_allele.exposure	eaf.exposure	exposure	mr_keep.exposure	pval_origin.exposure	data_source.exposure	Trait	Statistical_trait_name	Panel	CatalogID	Trait_type	R2	F
ebi-a-GCST90001455	0.4559	9.40005e-06	89120861	1	3041	0.1027	rs76234991	T	A	0.0178	|| id:ebi-a-GCST90001455	TRUE	reported	igd	CD62L- HLA DR++ monocyte %monocyte	DC_Trait533	cDC	GCST90001455	Relative count	0.00643838115422888	19.6930315710382
ebi-a-GCST90001455	-0.1352	5.52993e-06	165676784	1	3041	0.02971	rs9919190	G	C	0.271	|| id:ebi-a-GCST90001455	TRUE	reported	igd	CD62L- HLA DR++ monocyte %monocyte	DC_Trait533	cDC	GCST90001455	Relative count	0.00676369855220684	20.6948536518397
ebi-a-GCST90001455	0.2764	2.63299e-06	12351867	2	3041	0.05873	rs4668750	A	G	0.0524	|| id:ebi-a-GCST90001455	TRUE	reported	igd	CD62L- HLA DR++ monocyte %monocyte	DC_Trait533	cDC	GCST90001455	Relative count	0.00723082646697038	22.1345325972613
ebi-a-GCST90001455	0.1271	9.97493e-06	145504787	2	3041	0.02872	rs6430066	C	T	0.329	|| id:ebi-a-GCST90001455	TRUE	reported	igd	CD62L- HLA DR++ monocyte %monocyte	DC_Trait533	cDC	GCST90001455	Relative count	0.0063990837349299	19.5720587130215
ebi-a-GCST90001455	-0.176	5.87801e-06	101541798	2	3041	0.03878	rs356651	T	C	0.8576	|| id:ebi-a-GCST90001455	TRUE	reported	igd	CD62L- HLA DR++ monocyte %monocyte	DC_Trait533	cDC	GCST90001455	Relative count	0.0067276232650505	20.5837266608535
ebi-a-GCST90001455	0.1248	2.23501e-06	9386094	3	3041	0.02633	rs2955643	A	G	0.4513	|| id:ebi-a-GCST90001455	TRUE	reported	igd	CD62L- HLA DR++ monocyte %monocyte	DC_Trait533	cDC	GCST90001455	Relative count	0.00733355199303424	22.4513123734335
ebi-a-GCST90001455	0.1287	1.67302e-06	188135783	3	3041	0.02682	rs12485444	A	T	0.4742	|| id:ebi-a-GCST90001455	TRUE	reported	igd	CD62L- HLA DR++ monocyte %monocyte	DC_Trait533	cDC	GCST90001455	Relative count	0.00751531074128535	23.0119714590505
ebi-a-GCST90001455	-0.2473	1.42699e-06	9228763	3	3041	0.0512	rs151240896	G	A	0.0702	|| id:ebi-a-GCST90001455	TRUE	reported	igd	CD62L- HLA DR++ monocyte %monocyte	DC_Trait533	cDC	GCST90001455	Relative count	0.00761329795502573	23.3143112837426
ebi-a-GCST90001455	-0.8168	2.31499e-06	83340880	4	3041	0.1726	rs189575603	C	T	0.0059	|| id:ebi-a-GCST90001455	TRUE	reported	igd	CD62L- HLA DR++ monocyte %monocyte	DC_Trait533	cDC	GCST90001455	Relative count	0.00731049669205738	22.3802098975862
ebi-a-GCST90001455	-0.2995	8.14798e-06	1531162	4	3041	0.06702	rs111224423	G	C	0.0406	|| id:ebi-a-GCST90001455	TRUE	reported	igd	CD62L- HLA DR++ monocyte %monocyte	DC_Trait533	cDC	GCST90001455	Relative count	0.00652417631519796	19.9571759565808
ebi-a-GCST90001455	-0.1541	5.28896e-06	50435617	7	3041	0.03378	rs11766800	T	A	0.1981	|| id:ebi-a-GCST90001455	TRUE	reported	igd	CD62L- HLA DR++ monocyte %monocyte	DC_Trait533	cDC	GCST90001455	Relative count	0.0067968495264402	20.7969796521519
ebi-a-GCST90001455	0.807	4.49097e-06	85828008	9	3041	0.1756	rs1969797	A	T	0.0064	|| id:ebi-a-GCST90001455	TRUE	reported	igd	CD62L- HLA DR++ monocyte %monocyte	DC_Trait533	cDC	GCST90001455	Relative count	0.00689724752066834	21.1063106642103
ebi-a-GCST90001455	-0.2955	6.48694e-06	18422972	10	3041	0.06541	rs78736203	A	G	0.0449	|| id:ebi-a-GCST90001455	TRUE	reported	igd	CD62L- HLA DR++ monocyte %monocyte	DC_Trait533	cDC	GCST90001455	Relative count	0.00666661360972569	20.3958097427689
ebi-a-GCST90001455	0.3488	2.80899e-06	31868358	14	3041	0.07433	rs35079623	C	T	0.0344	|| id:ebi-a-GCST90001455	TRUE	reported	igd	CD62L- HLA DR++ monocyte %monocyte	DC_Trait533	cDC	GCST90001455	Relative count	0.0071891045804507	22.0058914751909
ebi-a-GCST90001455	0.1523	1.40101e-06	2560423	19	3041	0.03151	rs765044	G	T	0.2292	|| id:ebi-a-GCST90001455	TRUE	reported	igd	CD62L- HLA DR++ monocyte %monocyte	DC_Trait533	cDC	GCST90001455	Relative count	0.00762365063070501	23.3462579810947
ebi-a-GCST90001455	0.1333	6.65503e-07	26322953	22	3041	0.02676	rs5761319	T	A	0.479	|| id:ebi-a-GCST90001455	TRUE	reported	igd	CD62L- HLA DR++ monocyte %monocyte	DC_Trait533	cDC	GCST90001455	Relative count	0.00809361138590656	24.7971837706748
