# Supplementary material for: An exploration of the causal relationship between 731 immunophenotypes and osteoporosis: a bidirectional Mendelian randomized study
Source: Front Endocrinol (Lausanne). 2024 Jul 17;15:1341002. doi: 10.3389/fendo.2024.1341002 (PMC11288873; doi:10.3389/fendo.2024.1341002)
Supplement: Supplementary File 7 — Removal of weak IVs and F-statistics. [file DataSheet_7.zip › Supplementary file 7/731Removing weak instrumental variables/ebi-a-GCST90001456.csv]

id.exposure	pos.exposure	pval.exposure	chr.exposure	beta.exposure	se.exposure	samplesize.exposure	SNP	effect_allele.exposure	other_allele.exposure	eaf.exposure	exposure	mr_keep.exposure	pval_origin.exposure	data_source.exposure	Trait	Statistical_trait_name	Panel	CatalogID	Trait_type	R2	F
ebi-a-GCST90001456	229571061	7.66408e-06	1	0.1258	0.02806	3019	rs506388	G	T	0.632	|| id:ebi-a-GCST90001456	TRUE	reported	igd	CD11c+ HLA DR++ monocyte AC	DC_Trait534	cDC	GCST90001456	Absolute count	0.00661364721607192	20.0862168027278
ebi-a-GCST90001456	103631826	3.61302e-06	1	1.163	0.2505	3019	rs561934182	G	C	0.0035	|| id:ebi-a-GCST90001456	TRUE	reported	igd	CD11c+ HLA DR++ monocyte AC	DC_Trait534	cDC	GCST90001456	Absolute count	0.00708910051431421	21.5405191571213
ebi-a-GCST90001456	45056124	5.88803e-06	1	-0.1271	0.02801	3019	rs56186608	T	C	0.3741	|| id:ebi-a-GCST90001456	TRUE	reported	igd	CD11c+ HLA DR++ monocyte AC	DC_Trait534	cDC	GCST90001456	Absolute count	0.00677407215970372	20.576764191271
ebi-a-GCST90001456	34019363	7.13806e-06	1	-0.198	0.04402	3019	rs72660177	T	C	0.1017	|| id:ebi-a-GCST90001456	TRUE	reported	igd	CD11c+ HLA DR++ monocyte AC	DC_Trait534	cDC	GCST90001456	Absolute count	0.00665681530494555	20.2182006022281
ebi-a-GCST90001456	224272792	1.79602e-06	1	0.1466	0.03065	3019	rs2404849	G	T	0.7464	|| id:ebi-a-GCST90001456	TRUE	reported	igd	CD11c+ HLA DR++ monocyte AC	DC_Trait534	cDC	GCST90001456	Absolute count	0.00752082137995419	22.8622610852861
ebi-a-GCST90001456	76985141	5.22601e-06	1	1.839	0.4029	3019	rs116484930	T	C	0.0012	|| id:ebi-a-GCST90001456	TRUE	reported	igd	CD11c+ HLA DR++ monocyte AC	DC_Trait534	cDC	GCST90001456	Absolute count	0.00685360516379466	20.8200189686825
ebi-a-GCST90001456	188133439	2.31201e-06	3	-0.1285	0.02714	3019	rs6808893	T	C	0.5711	|| id:ebi-a-GCST90001456	TRUE	reported	igd	CD11c+ HLA DR++ monocyte AC	DC_Trait534	cDC	GCST90001456	Absolute count	0.00737073050908981	22.4026176029737
ebi-a-GCST90001456	87446622	2.231e-06	3	-0.502	0.1059	3019	rs548306594	C	T	0.0187	|| id:ebi-a-GCST90001456	TRUE	reported	igd	CD11c+ HLA DR++ monocyte AC	DC_Trait534	cDC	GCST90001456	Absolute count	0.0073880850290204	22.4557575789388
ebi-a-GCST90001456	172744541	3.83902e-06	3	0.5811	0.1256	3019	rs74610143	T	C	0.0124	|| id:ebi-a-GCST90001456	TRUE	reported	igd	CD11c+ HLA DR++ monocyte AC	DC_Trait534	cDC	GCST90001456	Absolute count	0.00704029704027547	21.3911764064535
ebi-a-GCST90001456	67292748	1.71498e-06	6	-0.5072	0.1058	3019	rs55651060	T	G	0.0157	|| id:ebi-a-GCST90001456	TRUE	reported	igd	CD11c+ HLA DR++ monocyte AC	DC_Trait534	cDC	GCST90001456	Absolute count	0.0075549312996612	22.9667398729955
ebi-a-GCST90001456	47216562	1.91898e-06	6	0.1631	0.03419	3019	rs2295270	A	G	0.19	|| id:ebi-a-GCST90001456	TRUE	reported	igd	CD11c+ HLA DR++ monocyte AC	DC_Trait534	cDC	GCST90001456	Absolute count	0.00748144080236653	22.7416471879246
ebi-a-GCST90001456	20995778	1.91898e-06	7	-0.3754	0.07868	3019	rs151194174	A	G	0.0305	|| id:ebi-a-GCST90001456	TRUE	reported	igd	CD11c+ HLA DR++ monocyte AC	DC_Trait534	cDC	GCST90001456	Absolute count	0.00748400784754618	22.7495091812874
ebi-a-GCST90001456	72515785	4.46601e-07	10	-0.1584	0.03131	3019	rs2587473	T	C	0.2433	|| id:ebi-a-GCST90001456	TRUE	reported	igd	CD11c+ HLA DR++ monocyte AC	DC_Trait534	cDC	GCST90001456	Absolute count	0.00840649155845313	25.5774012394598
ebi-a-GCST90001456	134569102	4e-06	11	0.1863	0.04033	3019	rs12277397	T	G	0.1179	|| id:ebi-a-GCST90001456	TRUE	reported	igd	CD11c+ HLA DR++ monocyte AC	DC_Trait534	cDC	GCST90001456	Absolute count	0.00701854823570218	21.3246279570383
ebi-a-GCST90001456	100594821	7.07995e-06	13	-0.4377	0.09729	3019	rs112353331	T	C	0.0197	|| id:ebi-a-GCST90001456	TRUE	reported	igd	CD11c+ HLA DR++ monocyte AC	DC_Trait534	cDC	GCST90001456	Absolute count	0.00665965373538362	20.2268793321519
ebi-a-GCST90001456	76034172	6.96996e-06	13	-0.4097	0.091	3019	rs148420500	A	G	0.0209	|| id:ebi-a-GCST90001456	TRUE	reported	igd	CD11c+ HLA DR++ monocyte AC	DC_Trait534	cDC	GCST90001456	Absolute count	0.00666929443046481	20.2563569050004
ebi-a-GCST90001456	45778747	8.46896e-06	17	-0.3853	0.08638	3019	rs9894233	A	T	0.0268	|| id:ebi-a-GCST90001456	TRUE	reported	igd	CD11c+ HLA DR++ monocyte AC	DC_Trait534	cDC	GCST90001456	Absolute count	0.00654720203724366	19.8830871349608
ebi-a-GCST90001456	35215045	9.12809e-06	17	-0.1651	0.03714	3019	rs76376209	T	C	0.1423	|| id:ebi-a-GCST90001456	TRUE	reported	igd	CD11c+ HLA DR++ monocyte AC	DC_Trait534	cDC	GCST90001456	Absolute count	0.00650300060581395	19.7479739140675
ebi-a-GCST90001456	25622885	2.678e-06	22	0.189	0.04018	3019	rs117545845	T	C	0.1211	|| id:ebi-a-GCST90001456	TRUE	reported	igd	CD11c+ HLA DR++ monocyte AC	DC_Trait534	cDC	GCST90001456	Absolute count	0.00727560852620838	22.1113847026395
