# Supplementary material for: An exploration of the causal relationship between 731 immunophenotypes and osteoporosis: a bidirectional Mendelian randomized study
Source: Front Endocrinol (Lausanne). 2024 Jul 17;15:1341002. doi: 10.3389/fendo.2024.1341002 (PMC11288873; doi:10.3389/fendo.2024.1341002)
Supplement: Supplementary File 7 — Removal of weak IVs and F-statistics. [file DataSheet_7.zip › Supplementary file 7/731Removing weak instrumental variables/ebi-a-GCST90001457.csv]

id.exposure	chr.exposure	samplesize.exposure	pval.exposure	se.exposure	pos.exposure	beta.exposure	SNP	effect_allele.exposure	other_allele.exposure	eaf.exposure	exposure	mr_keep.exposure	pval_origin.exposure	data_source.exposure	Trait	Statistical_trait_name	Panel	CatalogID	Trait_type	R2	F
ebi-a-GCST90001457	1	3042	4.45502e-06	0.05533	56892198	0.2544	rs77361483	T	C	0.0661	|| id:ebi-a-GCST90001457	TRUE	reported	igd	CD11c+ HLA DR++ monocyte %monocyte	DC_Trait535	cDC	GCST90001457	Relative count	0.0069015394132695	21.1264850858229
ebi-a-GCST90001457	1	3042	4.74799e-06	0.08142	46613239	0.3732	rs191730825	G	A	0.0293	|| id:ebi-a-GCST90001457	TRUE	reported	igd	CD11c+ HLA DR++ monocyte %monocyte	DC_Trait535	cDC	GCST90001457	Relative count	0.00685918779711309	20.9959460400908
ebi-a-GCST90001457	3	3042	8.47208e-09	0.02739	188133439	-0.1582	rs6808893	T	C	0.5717	|| id:ebi-a-GCST90001457	TRUE	reported	igd	CD11c+ HLA DR++ monocyte %monocyte	DC_Trait535	cDC	GCST90001457	Relative count	0.0108475809944444	33.3382859805003
ebi-a-GCST90001457	3	3042	1.26101e-07	0.1264	172744541	0.6697	rs74610143	T	C	0.0125	|| id:ebi-a-GCST90001457	TRUE	reported	igd	CD11c+ HLA DR++ monocyte %monocyte	DC_Trait535	cDC	GCST90001457	Relative count	0.00914361544074999	28.0530976769599
ebi-a-GCST90001457	4	3042	8.7579e-06	0.7173	141946812	3.194	rs76838015	A	G	3e-04	|| id:ebi-a-GCST90001457	TRUE	reported	igd	CD11c+ HLA DR++ monocyte %monocyte	DC_Trait535	cDC	GCST90001457	Relative count	0.00647571073983922	19.8144734476203
ebi-a-GCST90001457	4	3042	3.82402e-07	0.04538	182768743	-0.2309	rs35237330	A	G	0.0971	|| id:ebi-a-GCST90001457	TRUE	reported	igd	CD11c+ HLA DR++ monocyte %monocyte	DC_Trait535	cDC	GCST90001457	Relative count	0.00843877116123097	25.8721938535109
ebi-a-GCST90001457	7	3042	5.39498e-06	0.02716	24465888	0.1238	rs6942832	T	A	0.4196	|| id:ebi-a-GCST90001457	TRUE	reported	igd	CD11c+ HLA DR++ monocyte %monocyte	DC_Trait535	cDC	GCST90001457	Relative count	0.00678369617020389	20.7632881960361
ebi-a-GCST90001457	7	3042	3.78504e-06	0.0873	23629053	0.4043	rs78175301	G	A	0.0251	|| id:ebi-a-GCST90001457	TRUE	reported	igd	CD11c+ HLA DR++ monocyte %monocyte	DC_Trait535	cDC	GCST90001457	Relative count	0.00700113636997004	21.4335135157201
ebi-a-GCST90001457	8	3042	2.32097e-06	0.03084	117400280	-0.1459	rs11785252	A	C	0.7429	|| id:ebi-a-GCST90001457	TRUE	reported	igd	CD11c+ HLA DR++ monocyte %monocyte	DC_Trait535	cDC	GCST90001457	Relative count	0.0073036350962844	22.3664067661395
ebi-a-GCST90001457	10	3042	8.46798e-06	0.03166	72515785	-0.1412	rs2587473	T	C	0.2431	|| id:ebi-a-GCST90001457	TRUE	reported	igd	CD11c+ HLA DR++ monocyte %monocyte	DC_Trait535	cDC	GCST90001457	Relative count	0.00649617782846312	19.8775084280634
ebi-a-GCST90001457	11	3042	2.80498e-06	0.06476	112076693	0.304	rs1469503	T	A	0.9564	|| id:ebi-a-GCST90001457	TRUE	reported	igd	CD11c+ HLA DR++ monocyte %monocyte	DC_Trait535	cDC	GCST90001457	Relative count	0.007191833398452	22.0215488417398
ebi-a-GCST90001457	11	3042	6.47307e-06	0.1547	80035628	0.6992	rs117853201	A	G	0.0074	|| id:ebi-a-GCST90001457	TRUE	reported	igd	CD11c+ HLA DR++ monocyte %monocyte	DC_Trait535	cDC	GCST90001457	Relative count	0.00667046867783787	20.4143983856354
ebi-a-GCST90001457	11	3042	3.21299e-06	0.06462	115387449	-0.3015	rs7101558	G	A	0.044	|| id:ebi-a-GCST90001457	TRUE	reported	igd	CD11c+ HLA DR++ monocyte %monocyte	DC_Trait535	cDC	GCST90001457	Relative count	0.00710533718182749	21.754800223668
ebi-a-GCST90001457	14	3042	3.95303e-06	0.0967	31160823	-0.447	rs76968110	A	G	0.0189	|| id:ebi-a-GCST90001457	TRUE	reported	igd	CD11c+ HLA DR++ monocyte %monocyte	DC_Trait535	cDC	GCST90001457	Relative count	0.00697530077446041	21.3538639783052
ebi-a-GCST90001457	17	3042	3.58798e-06	0.02729	45202758	-0.1267	rs9897015	A	G	0.3922	|| id:ebi-a-GCST90001457	TRUE	reported	igd	CD11c+ HLA DR++ monocyte %monocyte	DC_Trait535	cDC	GCST90001457	Relative count	0.00703591347370447	21.540735712696
ebi-a-GCST90001457	17	3042	1.749e-06	0.03753	35215045	-0.1798	rs76376209	T	C	0.1418	|| id:ebi-a-GCST90001457	TRUE	reported	igd	CD11c+ HLA DR++ monocyte %monocyte	DC_Trait535	cDC	GCST90001457	Relative count	0.00748856417112092	22.9370002786876
ebi-a-GCST90001457	20	3042	7.41293e-06	0.02905	5465449	0.1304	rs6038180	C	T	0.2936	|| id:ebi-a-GCST90001457	TRUE	reported	igd	CD11c+ HLA DR++ monocyte %monocyte	DC_Trait535	cDC	GCST90001457	Relative count	0.00658016112896051	20.1361892015091
ebi-a-GCST90001457	20	3042	7.46105e-06	0.1043	45975692	-0.4681	rs143643742	G	A	0.0168	|| id:ebi-a-GCST90001457	TRUE	reported	igd	CD11c+ HLA DR++ monocyte %monocyte	DC_Trait535	cDC	GCST90001457	Relative count	0.00657783990500725	20.1290389065913
