# Supplementary material for: An exploration of the causal relationship between 731 immunophenotypes and osteoporosis: a bidirectional Mendelian randomized study
Source: Front Endocrinol (Lausanne). 2024 Jul 17;15:1341002. doi: 10.3389/fendo.2024.1341002 (PMC11288873; doi:10.3389/fendo.2024.1341002)
Supplement: Supplementary File 7 — Removal of weak IVs and F-statistics. [file DataSheet_7.zip › Supplementary file 7/731Removing weak instrumental variables/ebi-a-GCST90001458.csv]

id.exposure	samplesize.exposure	se.exposure	beta.exposure	pval.exposure	pos.exposure	chr.exposure	SNP	effect_allele.exposure	other_allele.exposure	eaf.exposure	exposure	mr_keep.exposure	pval_origin.exposure	data_source.exposure	Trait	Statistical_trait_name	Panel	CatalogID	Trait_type	R2	F
ebi-a-GCST90001458	3387	0.1843	0.8749	2.14501e-06	73622958	1	rs141320646	A	G	0.005	|| id:ebi-a-GCST90001458	TRUE	reported	igd	Myeloid DC AC	f_DC_Trait502	cDC	GCST90001458	Absolute count	0.00660953570190093	22.5221392342868
ebi-a-GCST90001458	3387	0.03229	-0.2265	2.75296e-12	161410253	1	rs115805162	T	C	0.2083	|| id:ebi-a-GCST90001458	TRUE	reported	igd	Myeloid DC AC	f_DC_Trait502	cDC	GCST90001458	Absolute count	0.0143192867088593	49.1749355099454
ebi-a-GCST90001458	3387	0.02797	0.6546	2.29087e-112	161526397	1	rs71632979	G	A	0.2449	|| id:ebi-a-GCST90001458	TRUE	reported	igd	Myeloid DC AC	f_DC_Trait502	cDC	GCST90001458	Absolute count	0.139204109799892	547.407250705033
ebi-a-GCST90001458	3387	0.06262	0.319	3.69199e-07	161035780	1	rs147678401	A	G	0.0437	|| id:ebi-a-GCST90001458	TRUE	reported	igd	Myeloid DC AC	f_DC_Trait502	cDC	GCST90001458	Absolute count	0.00760370357299464	25.9357443062365
ebi-a-GCST90001458	3387	0.02614	0.1529	5.432e-09	160798209	1	rs569911	C	T	0.4349	|| id:ebi-a-GCST90001458	TRUE	reported	igd	Myeloid DC AC	f_DC_Trait502	cDC	GCST90001458	Absolute count	0.0100005426018391	34.1937931927682
ebi-a-GCST90001458	3387	0.1634	0.7935	1.25401e-06	40026310	2	rs142472859	C	T	0.0061	|| id:ebi-a-GCST90001458	TRUE	reported	igd	Myeloid DC AC	f_DC_Trait502	cDC	GCST90001458	Absolute count	0.00691450665656086	23.5685700670729
ebi-a-GCST90001458	3387	0.04301	-0.2007	3.18002e-06	112435483	2	rs17017403	C	T	0.0977	|| id:ebi-a-GCST90001458	TRUE	reported	igd	Myeloid DC AC	f_DC_Trait502	cDC	GCST90001458	Absolute count	0.00638789161143798	21.7620265717028
ebi-a-GCST90001458	3387	0.1168	0.5531	2.27002e-06	40472950	2	rs72794768	A	C	0.012	|| id:ebi-a-GCST90001458	TRUE	reported	igd	Myeloid DC AC	f_DC_Trait502	cDC	GCST90001458	Absolute count	0.00657719262597496	22.4111998171015
ebi-a-GCST90001458	3387	0.1242	-0.5608	6.54305e-06	1981195	3	rs115389169	T	C	0.0118	|| id:ebi-a-GCST90001458	TRUE	reported	igd	Myeloid DC AC	f_DC_Trait502	cDC	GCST90001458	Absolute count	0.00598344411990954	20.3758762629071
ebi-a-GCST90001458	3387	0.02587	-0.1157	7.97003e-06	145530567	3	rs4681269	G	A	0.4244	|| id:ebi-a-GCST90001458	TRUE	reported	igd	Myeloid DC AC	f_DC_Trait502	cDC	GCST90001458	Absolute count	0.00587085655737878	19.990209096887
ebi-a-GCST90001458	3387	0.1065	-0.4793	6.98393e-06	106927356	4	rs17036497	T	C	0.0136	|| id:ebi-a-GCST90001458	TRUE	reported	igd	Myeloid DC AC	f_DC_Trait502	cDC	GCST90001458	Absolute count	0.00594444213188235	20.2422655928567
ebi-a-GCST90001458	3387	0.1265	0.574	5.90704e-06	112543958	5	rs79275634	A	G	0.0106	|| id:ebi-a-GCST90001458	TRUE	reported	igd	Myeloid DC AC	f_DC_Trait502	cDC	GCST90001458	Absolute count	0.00604220534791822	20.577196750957
ebi-a-GCST90001458	3387	0.1815	-0.8214	6.25101e-06	4372544	7	rs76168011	G	C	0.0049	|| id:ebi-a-GCST90001458	TRUE	reported	igd	Myeloid DC AC	f_DC_Trait502	cDC	GCST90001458	Absolute count	0.00601066696380458	20.4691408612306
ebi-a-GCST90001458	3387	0.0252	0.1205	1.81301e-06	38806068	8	rs62504404	A	G	0.4846	|| id:ebi-a-GCST90001458	TRUE	reported	igd	Myeloid DC AC	f_DC_Trait502	cDC	GCST90001458	Absolute count	0.00670557176730979	22.8515934321
ebi-a-GCST90001458	3387	0.02755	0.1297	2.60898e-06	73348626	8	rs16938204	T	C	0.2938	|| id:ebi-a-GCST90001458	TRUE	reported	igd	Myeloid DC AC	f_DC_Trait502	cDC	GCST90001458	Absolute count	0.00650113113211906	22.1503310892541
ebi-a-GCST90001458	3387	0.2906	-1.325	5.28701e-06	21870164	9	rs138949944	T	C	0.0018	|| id:ebi-a-GCST90001458	TRUE	reported	igd	Myeloid DC AC	f_DC_Trait502	cDC	GCST90001458	Absolute count	0.00610053323672265	20.7770561277749
ebi-a-GCST90001458	3387	0.03219	-0.1438	8.21391e-06	88374754	9	rs10746769	C	T	0.8078	|| id:ebi-a-GCST90001458	TRUE	reported	igd	Myeloid DC AC	f_DC_Trait502	cDC	GCST90001458	Absolute count	0.00585745930930586	19.9443228213782
ebi-a-GCST90001458	3387	0.02585	-0.1158	7.76104e-06	30413417	10	rs10763776	A	T	0.428	|| id:ebi-a-GCST90001458	TRUE	reported	igd	Myeloid DC AC	f_DC_Trait502	cDC	GCST90001458	Absolute count	0.00588999966276541	20.0557773804684
ebi-a-GCST90001458	3387	0.08829	0.3915	9.54707e-06	34866130	11	rs17711429	G	A	0.0214	|| id:ebi-a-GCST90001458	TRUE	reported	igd	Myeloid DC AC	f_DC_Trait502	cDC	GCST90001458	Absolute count	0.00577180139854275	19.650969225727
ebi-a-GCST90001458	3387	0.02757	-0.1238	7.34294e-06	32875763	13	rs206131	T	C	0.3106	|| id:ebi-a-GCST90001458	TRUE	reported	igd	Myeloid DC AC	f_DC_Trait502	cDC	GCST90001458	Absolute count	0.00591799742241913	20.1516788584304
ebi-a-GCST90001458	3387	0.04469	0.1978	9.85099e-06	4079922	19	rs1664690	T	A	0.9117	|| id:ebi-a-GCST90001458	TRUE	reported	igd	Myeloid DC AC	f_DC_Trait502	cDC	GCST90001458	Absolute count	0.00575058480908378	19.5783163473229
ebi-a-GCST90001458	3387	0.4296	-1.922	7.94493e-06	45337918	19	rs147711004	A	G	9e-04	|| id:ebi-a-GCST90001458	TRUE	reported	igd	Myeloid DC AC	f_DC_Trait502	cDC	GCST90001458	Absolute count	0.00587494821323874	20.0042234787971
ebi-a-GCST90001458	3387	0.02708	-0.1264	3.16701e-06	22780354	20	rs6048352	G	A	0.6811	|| id:ebi-a-GCST90001458	TRUE	reported	igd	Myeloid DC AC	f_DC_Trait502	cDC	GCST90001458	Absolute count	0.00639141425275764	21.7741045678607
ebi-a-GCST90001458	3387	0.2032	0.9423	3.642e-06	2470273	20	rs147431504	G	C	0.0038	|| id:ebi-a-GCST90001458	TRUE	reported	igd	Myeloid DC AC	f_DC_Trait502	cDC	GCST90001458	Absolute count	0.00630909537994092	21.4918821957676
