# Supplementary material for: An exploration of the causal relationship between 731 immunophenotypes and osteoporosis: a bidirectional Mendelian randomized study
Source: Front Endocrinol (Lausanne). 2024 Jul 17;15:1341002. doi: 10.3389/fendo.2024.1341002 (PMC11288873; doi:10.3389/fendo.2024.1341002)
Supplement: Supplementary File 7 — Removal of weak IVs and F-statistics. [file DataSheet_7.zip › Supplementary file 7/731Removing weak instrumental variables/ebi-a-GCST90001459.csv]

id.exposure	samplesize.exposure	chr.exposure	pval.exposure	pos.exposure	se.exposure	beta.exposure	SNP	effect_allele.exposure	other_allele.exposure	eaf.exposure	exposure	mr_keep.exposure	pval_origin.exposure	data_source.exposure	Trait	Statistical_trait_name	Panel	CatalogID	Trait_type	R2	F
ebi-a-GCST90001459	3410	1	5.78496e-07	160972255	0.1286	0.6438	rs143140559	T	C	0.0094	|| id:ebi-a-GCST90001459	TRUE	reported	igd	Myeloid DC %DC	f_DC_Trait503	cDC	GCST90001459	Relative count	0.00729600958997531	25.0475478318222
ebi-a-GCST90001459	3410	1	9.21998e-07	161937774	0.05138	0.2526	rs71639910	A	G	0.0688	|| id:ebi-a-GCST90001459	TRUE	reported	igd	Myeloid DC %DC	f_DC_Trait503	cDC	GCST90001459	Relative count	0.00703812036149563	24.1559265101993
ebi-a-GCST90001459	3410	1	8.46058e-99	161526397	0.0287	0.6258	rs71632979	G	A	0.2447	|| id:ebi-a-GCST90001459	TRUE	reported	igd	Myeloid DC %DC	f_DC_Trait503	cDC	GCST90001459	Relative count	0.122367390008277	475.173848829684
ebi-a-GCST90001459	3410	1	7.62255e-11	161561151	0.0396	-0.2585	rs74341264	A	G	0.1218	|| id:ebi-a-GCST90001459	TRUE	reported	igd	Myeloid DC %DC	f_DC_Trait503	cDC	GCST90001459	Relative count	0.0123419266814688	42.586890409471
ebi-a-GCST90001459	3410	2	3.478e-06	65193712	0.04634	-0.2154	rs66730637	T	C	0.0839	|| id:ebi-a-GCST90001459	TRUE	reported	igd	Myeloid DC %DC	f_DC_Trait503	cDC	GCST90001459	Relative count	0.00629624891814391	21.5935748352296
ebi-a-GCST90001459	3410	2	8.07402e-06	40026310	0.1648	0.7369	rs142472859	C	T	0.006	|| id:ebi-a-GCST90001459	TRUE	reported	igd	Myeloid DC %DC	f_DC_Trait503	cDC	GCST90001459	Relative count	0.00582920488839468	19.9824118323843
ebi-a-GCST90001459	3410	2	2.14699e-06	111876763	0.02584	-0.1227	rs7577824	A	G	0.4757	|| id:ebi-a-GCST90001459	TRUE	reported	igd	Myeloid DC %DC	f_DC_Trait503	cDC	GCST90001459	Relative count	0.00656882230068645	22.5345719998283
ebi-a-GCST90001459	3410	2	5.89902e-06	211051993	0.05602	-0.2542	rs141267173	T	C	0.0531	|| id:ebi-a-GCST90001459	TRUE	reported	igd	Myeloid DC %DC	f_DC_Trait503	cDC	GCST90001459	Relative count	0.00600200032892312	20.5783282539187
ebi-a-GCST90001459	3410	3	4.99505e-06	384169	0.03678	-0.1682	rs11715127	C	G	0.1276	|| id:ebi-a-GCST90001459	TRUE	reported	igd	Myeloid DC %DC	f_DC_Trait503	cDC	GCST90001459	Relative count	0.0060956321824348	20.9013212441692
ebi-a-GCST90001459	3410	3	7.26708e-07	151963160	0.05987	0.2972	rs62272723	T	G	0.0501	|| id:ebi-a-GCST90001459	TRUE	reported	igd	Myeloid DC %DC	f_DC_Trait503	cDC	GCST90001459	Relative count	0.00717459837836243	24.6277253115421
ebi-a-GCST90001459	3410	6	2.93299e-06	36323614	0.07639	0.3577	rs114586806	T	C	0.0292	|| id:ebi-a-GCST90001459	TRUE	reported	igd	Myeloid DC %DC	f_DC_Trait503	cDC	GCST90001459	Relative count	0.00638891206240961	21.9134151913365
ebi-a-GCST90001459	3410	6	9.16495e-06	22056131	0.02668	0.1185	rs196051	G	A	0.3971	|| id:ebi-a-GCST90001459	TRUE	reported	igd	Myeloid DC %DC	f_DC_Trait503	cDC	GCST90001459	Relative count	0.0057518224926412	19.7156117540644
ebi-a-GCST90001459	3410	7	2.44399e-06	14195723	0.1305	-0.6159	rs78726632	C	G	0.0097	|| id:ebi-a-GCST90001459	TRUE	reported	igd	Myeloid DC %DC	f_DC_Trait503	cDC	GCST90001459	Relative count	0.0064895924953101	22.260996016705
ebi-a-GCST90001459	3410	7	9.42193e-08	50307710	0.02961	0.1584	rs876036	C	T	0.2645	|| id:ebi-a-GCST90001459	TRUE	reported	igd	Myeloid DC %DC	f_DC_Trait503	cDC	GCST90001459	Relative count	0.00832242050034416	28.6008372595084
ebi-a-GCST90001459	3410	8	2.39398e-06	17810983	0.07035	-0.3324	rs4921823	T	C	0.0362	|| id:ebi-a-GCST90001459	TRUE	reported	igd	Myeloid DC %DC	f_DC_Trait503	cDC	GCST90001459	Relative count	0.00650437254126667	22.3120273587289
ebi-a-GCST90001459	3410	8	9.67297e-07	130647985	0.02808	-0.1378	rs34547718	G	T	0.2875	|| id:ebi-a-GCST90001459	TRUE	reported	igd	Myeloid DC %DC	f_DC_Trait503	cDC	GCST90001459	Relative count	0.00701283280997146	24.0685227423579
ebi-a-GCST90001459	3410	8	5.08698e-06	71747316	0.2622	1.198	rs17767335	C	T	0.0023	|| id:ebi-a-GCST90001459	TRUE	reported	igd	Myeloid DC %DC	f_DC_Trait503	cDC	GCST90001459	Relative count	0.00608475692407583	20.8638027655909
ebi-a-GCST90001459	3410	9	8.53002e-06	135295345	0.04568	-0.2037	rs1571857	T	C	0.0855	|| id:ebi-a-GCST90001459	TRUE	reported	igd	Myeloid DC %DC	f_DC_Trait503	cDC	GCST90001459	Relative count	0.00579762717345237	19.8735327405749
ebi-a-GCST90001459	3410	9	4.39805e-06	31374800	0.07932	-0.3648	rs145330472	A	G	0.0265	|| id:ebi-a-GCST90001459	TRUE	reported	igd	Myeloid DC %DC	f_DC_Trait503	cDC	GCST90001459	Relative count	0.00616459195021932	21.1392441808585
ebi-a-GCST90001459	3410	9	4.35101e-06	110467582	0.02592	0.1193	rs1330145	G	T	0.5802	|| id:ebi-a-GCST90001459	TRUE	reported	igd	Myeloid DC %DC	f_DC_Trait503	cDC	GCST90001459	Relative count	0.0061740034355654	21.1717179678774
ebi-a-GCST90001459	3410	10	1.034e-06	122700529	0.02587	0.1266	rs4752481	T	G	0.4535	|| id:ebi-a-GCST90001459	TRUE	reported	igd	Myeloid DC %DC	f_DC_Trait503	cDC	GCST90001459	Relative count	0.00697398168575259	23.9342465823726
ebi-a-GCST90001459	3410	12	5.313e-06	108726677	0.02991	-0.1364	rs10735429	G	A	0.7411	|| id:ebi-a-GCST90001459	TRUE	reported	igd	Myeloid DC %DC	f_DC_Trait503	cDC	GCST90001459	Relative count	0.00606179048803302	20.7845737144566
ebi-a-GCST90001459	3410	13	6.223e-06	44765322	0.04675	0.2116	rs73180904	T	C	0.0842	|| id:ebi-a-GCST90001459	TRUE	reported	igd	Myeloid DC %DC	f_DC_Trait503	cDC	GCST90001459	Relative count	0.00597189797793062	20.4744999335398
ebi-a-GCST90001459	3410	16	5.62898e-06	111247	0.04904	-0.223	rs79691782	T	C	0.0783	|| id:ebi-a-GCST90001459	TRUE	reported	igd	Myeloid DC %DC	f_DC_Trait503	cDC	GCST90001459	Relative count	0.00602738376399186	20.6658850879318
ebi-a-GCST90001459	3410	17	7.71099e-06	12078483	0.1141	0.5111	rs79631949	T	C	0.0136	|| id:ebi-a-GCST90001459	TRUE	reported	igd	Myeloid DC %DC	f_DC_Trait503	cDC	GCST90001459	Relative count	0.00584976090076913	20.0532921139611
ebi-a-GCST90001459	3410	19	6.58097e-06	58148090	0.05971	-0.2695	rs73064521	T	A	0.0466	|| id:ebi-a-GCST90001459	TRUE	reported	igd	Myeloid DC %DC	f_DC_Trait503	cDC	GCST90001459	Relative count	0.00593857490684811	20.3595701147359
ebi-a-GCST90001459	3410	20	4.43803e-06	15407093	0.1102	-0.5066	rs6079813	A	G	0.0136	|| id:ebi-a-GCST90001459	TRUE	reported	igd	Myeloid DC %DC	f_DC_Trait503	cDC	GCST90001459	Relative count	0.00615927495718209	21.1208984751276
ebi-a-GCST90001459	3410	22	3.34996e-06	27665142	0.03597	-0.1675	rs12628370	T	C	0.1474	|| id:ebi-a-GCST90001459	TRUE	reported	igd	Myeloid DC %DC	f_DC_Trait503	cDC	GCST90001459	Relative count	0.00631889877366594	21.6717486063454
