# Supplementary material for: An exploration of the causal relationship between 731 immunophenotypes and osteoporosis: a bidirectional Mendelian randomized study
Source: Front Endocrinol (Lausanne). 2024 Jul 17;15:1341002. doi: 10.3389/fendo.2024.1341002 (PMC11288873; doi:10.3389/fendo.2024.1341002)
Supplement: Supplementary File 7 — Removal of weak IVs and F-statistics. [file DataSheet_7.zip › Supplementary file 7/731Removing weak instrumental variables/ebi-a-GCST90001460.csv]

id.exposure	chr.exposure	pval.exposure	beta.exposure	samplesize.exposure	pos.exposure	se.exposure	SNP	effect_allele.exposure	other_allele.exposure	eaf.exposure	exposure	mr_keep.exposure	pval_origin.exposure	data_source.exposure	Trait	Statistical_trait_name	Panel	CatalogID	Trait_type	R2	F
ebi-a-GCST90001460	2	8.41492e-06	-0.1841	3374	1970675	0.04126	rs6751072	T	C	0.0957	|| id:ebi-a-GCST90001460	TRUE	reported	igd	Plasmacytoid DC AC	f_DC_Trait504	cDC	GCST90001460	Absolute count	0.00586609292102189	19.8971840602499
ebi-a-GCST90001460	2	1.243e-06	0.1169	3374	111927379	0.02406	rs6708784	G	A	0.4784	|| id:ebi-a-GCST90001460	TRUE	reported	igd	Plasmacytoid DC AC	f_DC_Trait504	cDC	GCST90001460	Absolute count	0.00694807750930939	23.5928422580652
ebi-a-GCST90001460	2	5.57301e-07	0.1321	3374	85696551	0.02633	rs12616455	A	G	0.7121	|| id:ebi-a-GCST90001460	TRUE	reported	igd	Plasmacytoid DC AC	f_DC_Trait504	cDC	GCST90001460	Absolute count	0.00740509916233073	25.1562791167944
ebi-a-GCST90001460	2	6.51193e-06	-0.6432	3374	221584311	0.1424	rs7560153	G	T	0.0071	|| id:ebi-a-GCST90001460	TRUE	reported	igd	Plasmacytoid DC AC	f_DC_Trait504	cDC	GCST90001460	Absolute count	0.00601047537443479	20.3898758090321
ebi-a-GCST90001460	2	1.59302e-06	-0.7983	3374	178694935	0.166	rs115638174	T	C	0.0052	|| id:ebi-a-GCST90001460	TRUE	reported	igd	Plasmacytoid DC AC	f_DC_Trait504	cDC	GCST90001460	Absolute count	0.00680776132491943	23.1131197906373
ebi-a-GCST90001460	2	2.11787e-13	0.1937	3374	136580287	0.02628	rs2164210	C	T	0.3244	|| id:ebi-a-GCST90001460	TRUE	reported	igd	Plasmacytoid DC AC	f_DC_Trait504	cDC	GCST90001460	Absolute count	0.0158462460398136	54.2938960820275
ebi-a-GCST90001460	3	6.77907e-06	-1.742	3374	19131454	0.3865	rs192992420	T	C	0.0012	|| id:ebi-a-GCST90001460	TRUE	reported	igd	Plasmacytoid DC AC	f_DC_Trait504	cDC	GCST90001460	Absolute count	0.00598473987023798	20.3020453024112
ebi-a-GCST90001460	3	1.79399e-06	0.2251	3374	104696995	0.04706	rs77908862	C	T	0.071	|| id:ebi-a-GCST90001460	TRUE	reported	igd	Plasmacytoid DC AC	f_DC_Trait504	cDC	GCST90001460	Absolute count	0.00673545593285794	22.8659701398359
ebi-a-GCST90001460	5	1.05201e-06	0.1163	3374	176855627	0.02379	rs2545798	A	T	0.4813	|| id:ebi-a-GCST90001460	TRUE	reported	igd	Plasmacytoid DC AC	f_DC_Trait504	cDC	GCST90001460	Absolute count	0.00703331622756194	23.8843283535322
ebi-a-GCST90001460	5	1.245e-07	0.5481	3374	36514924	0.1034	rs62354582	T	C	0.0133	|| id:ebi-a-GCST90001460	TRUE	reported	igd	Plasmacytoid DC AC	f_DC_Trait504	cDC	GCST90001460	Absolute count	0.00825908015959553	28.0815460378884
ebi-a-GCST90001460	6	4.16601e-06	-1.824	3374	67895544	0.3956	rs144152085	G	C	9e-04	|| id:ebi-a-GCST90001460	TRUE	reported	igd	Plasmacytoid DC AC	f_DC_Trait504	cDC	GCST90001460	Absolute count	0.00626129590720951	21.246118030982
ebi-a-GCST90001460	7	5.68696e-06	-0.2167	3374	21574985	0.04768	rs73064418	C	T	0.0702	|| id:ebi-a-GCST90001460	TRUE	reported	igd	Plasmacytoid DC AC	f_DC_Trait504	cDC	GCST90001460	Absolute count	0.00608484560897523	20.6437132010891
ebi-a-GCST90001460	7	4.41804e-06	-0.3111	3374	11535712	0.06766	rs186765793	T	C	0.0325	|| id:ebi-a-GCST90001460	TRUE	reported	igd	Plasmacytoid DC AC	f_DC_Trait504	cDC	GCST90001460	Absolute count	0.00622698980466482	21.1289795616431
ebi-a-GCST90001460	7	9.51481e-13	-0.1971	3374	50308811	0.02752	rs876039	C	G	0.2619	|| id:ebi-a-GCST90001460	TRUE	reported	igd	Plasmacytoid DC AC	f_DC_Trait504	cDC	GCST90001460	Absolute count	0.0149753985209121	51.2647539327349
ebi-a-GCST90001460	8	1.31701e-06	2.012	3374	34472241	0.4152	rs117039412	A	T	7e-04	|| id:ebi-a-GCST90001460	TRUE	reported	igd	Plasmacytoid DC AC	f_DC_Trait504	cDC	GCST90001460	Absolute count	0.00691168689263369	23.4684145350939
ebi-a-GCST90001460	8	3.14101e-06	0.1139	3374	131805603	0.02439	rs11776881	C	A	0.4092	|| id:ebi-a-GCST90001460	TRUE	reported	igd	Plasmacytoid DC AC	f_DC_Trait504	cDC	GCST90001460	Absolute count	0.00642215331167947	21.7954748479576
ebi-a-GCST90001460	10	2.81598e-06	-0.1453	3374	99691593	0.03097	rs2862050	T	C	0.818	|| id:ebi-a-GCST90001460	TRUE	reported	igd	Plasmacytoid DC AC	f_DC_Trait504	cDC	GCST90001460	Absolute count	0.00648156187010097	21.9984106858849
ebi-a-GCST90001460	10	8.93203e-06	-0.4462	3374	95364033	0.1003	rs17108993	G	C	0.0141	|| id:ebi-a-GCST90001460	TRUE	reported	igd	Plasmacytoid DC AC	f_DC_Trait504	cDC	GCST90001460	Absolute count	0.00583139195426037	19.7787915557089
ebi-a-GCST90001460	11	3.81101e-06	1.044	3374	80180769	0.2255	rs55901425	C	T	0.0028	|| id:ebi-a-GCST90001460	TRUE	reported	igd	Plasmacytoid DC AC	f_DC_Trait504	cDC	GCST90001460	Absolute count	0.00631266266576538	21.4215253724231
ebi-a-GCST90001460	12	5.868e-06	1.338	3374	101344076	0.2948	rs117839924	C	T	0.0015	|| id:ebi-a-GCST90001460	TRUE	reported	igd	Plasmacytoid DC AC	f_DC_Trait504	cDC	GCST90001460	Absolute count	0.00606832346076331	20.5873172097117
ebi-a-GCST90001460	12	5.73694e-06	0.3807	3374	53745426	0.0838	rs117112573	C	G	0.0202	|| id:ebi-a-GCST90001460	TRUE	reported	igd	Plasmacytoid DC AC	f_DC_Trait504	cDC	GCST90001460	Absolute count	0.00607972851208672	20.6262465218326
ebi-a-GCST90001460	13	2.54302e-06	0.4301	3374	101828654	0.09125	rs17582557	C	T	0.0169	|| id:ebi-a-GCST90001460	TRUE	reported	igd	Plasmacytoid DC AC	f_DC_Trait504	cDC	GCST90001460	Absolute count	0.0065415066558772	22.2032028427958
ebi-a-GCST90001460	14	7.32099e-06	-0.2103	3374	100464091	0.04684	rs76924856	G	T	0.0637	|| id:ebi-a-GCST90001460	TRUE	reported	igd	Plasmacytoid DC AC	f_DC_Trait504	cDC	GCST90001460	Absolute count	0.00593899190482222	20.1459272016261
ebi-a-GCST90001460	14	1.424e-06	0.1614	3374	62358847	0.03341	rs217667	T	C	0.1457	|| id:ebi-a-GCST90001460	TRUE	reported	igd	Plasmacytoid DC AC	f_DC_Trait504	cDC	GCST90001460	Absolute count	0.00686934641647458	23.3236543779727
ebi-a-GCST90001460	15	5.55405e-06	0.3131	3374	43005653	0.06882	rs138423727	C	T	0.0313	|| id:ebi-a-GCST90001460	TRUE	reported	igd	Plasmacytoid DC AC	f_DC_Trait504	cDC	GCST90001460	Absolute count	0.00609727246964746	20.6861317492696
ebi-a-GCST90001460	16	5.85302e-06	-0.7037	3374	3995624	0.155	rs142129101	C	A	0.0056	|| id:ebi-a-GCST90001460	TRUE	reported	igd	Plasmacytoid DC AC	f_DC_Trait504	cDC	GCST90001460	Absolute count	0.00607185811772988	20.5993820983995
ebi-a-GCST90001460	16	6.69499e-06	0.3127	3374	83921634	0.06932	rs147983983	G	T	0.0319	|| id:ebi-a-GCST90001460	TRUE	reported	igd	Plasmacytoid DC AC	f_DC_Trait504	cDC	GCST90001460	Absolute count	0.00599490337147255	20.3367309052742
ebi-a-GCST90001460	17	8.07105e-06	0.152	3374	70427321	0.034	rs16977238	A	G	0.1432	|| id:ebi-a-GCST90001460	TRUE	reported	igd	Plasmacytoid DC AC	f_DC_Trait504	cDC	GCST90001460	Absolute count	0.0058886979004182	19.9743120094022
ebi-a-GCST90001460	17	2.80899e-07	-1.205	3374	10991039	0.2342	rs16944211	T	C	0.0027	|| id:ebi-a-GCST90001460	TRUE	reported	igd	Plasmacytoid DC AC	f_DC_Trait504	cDC	GCST90001460	Absolute count	0.00778504278401089	26.4571341892907
ebi-a-GCST90001460	17	7.06708e-06	-1.178	3374	35059123	0.2619	rs117990934	C	G	0.0019	|| id:ebi-a-GCST90001460	TRUE	reported	igd	Plasmacytoid DC AC	f_DC_Trait504	cDC	GCST90001460	Absolute count	0.00596043800384703	20.2191117108174
ebi-a-GCST90001460	18	2.72703e-06	0.1138	3374	51412543	0.02422	rs10853636	G	A	0.4413	|| id:ebi-a-GCST90001460	TRUE	reported	igd	Plasmacytoid DC AC	f_DC_Trait504	cDC	GCST90001460	Absolute count	0.00650067932029626	22.0637198353011
