# Supplementary material for: An exploration of the causal relationship between 731 immunophenotypes and osteoporosis: a bidirectional Mendelian randomized study
Source: Front Endocrinol (Lausanne). 2024 Jul 17;15:1341002. doi: 10.3389/fendo.2024.1341002 (PMC11288873; doi:10.3389/fendo.2024.1341002)
Supplement: Supplementary File 7 — Removal of weak IVs and F-statistics. [file DataSheet_7.zip › Supplementary file 7/731Removing weak instrumental variables/ebi-a-GCST90001461.csv]

id.exposure	chr.exposure	samplesize.exposure	se.exposure	beta.exposure	pval.exposure	pos.exposure	SNP	effect_allele.exposure	other_allele.exposure	eaf.exposure	exposure	mr_keep.exposure	pval_origin.exposure	data_source.exposure	Trait	Statistical_trait_name	Panel	CatalogID	Trait_type	R2	F
ebi-a-GCST90001461	1	3374	0.127	0.6722	1.276e-07	160940671	rs191217950	A	G	0.0096	|| id:ebi-a-GCST90001461	TRUE	reported	igd	DC AC	f_DC_Trait505	cDC	GCST90001461	Absolute count	0.0082348057456908	27.9983257482105
ebi-a-GCST90001461	1	3374	0.02567	0.1199	3.08901e-06	160145298	rs911228	A	G	0.5697	|| id:ebi-a-GCST90001461	TRUE	reported	igd	DC AC	f_DC_Trait505	cDC	GCST90001461	Absolute count	0.00642454543288891	21.803645712182
ebi-a-GCST90001461	1	3374	0.02846	0.5889	1.19812e-89	161515326	rs55971447	T	C	0.2358	|| id:ebi-a-GCST90001461	TRUE	reported	igd	DC AC	f_DC_Trait505	cDC	GCST90001461	Absolute count	0.112611337033678	427.91331952364
ebi-a-GCST90001461	1	3374	0.05681	0.3483	9.7389e-10	161058351	rs75072970	C	T	0.0532	|| id:ebi-a-GCST90001461	TRUE	reported	igd	DC AC	f_DC_Trait505	cDC	GCST90001461	Absolute count	0.0110179475951336	37.5664241837841
ebi-a-GCST90001461	1	3374	0.03557	0.1591	8.00295e-06	120123990	rs12144062	T	C	0.1464	|| id:ebi-a-GCST90001461	TRUE	reported	igd	DC AC	f_DC_Trait505	cDC	GCST90001461	Absolute count	0.00589467615127882	19.994710324212
ebi-a-GCST90001461	1	3374	0.04369	0.1983	5.87706e-06	162920561	rs17438107	T	A	0.0917	|| id:ebi-a-GCST90001461	TRUE	reported	igd	DC AC	f_DC_Trait505	cDC	GCST90001461	Absolute count	0.00606865776199555	20.5884582806011
ebi-a-GCST90001461	2	3374	0.02779	0.1262	5.77205e-06	136557319	rs2322660	T	C	0.3254	|| id:ebi-a-GCST90001461	TRUE	reported	igd	DC AC	f_DC_Trait505	cDC	GCST90001461	Absolute count	0.0060750538085123	20.610290063448
ebi-a-GCST90001461	2	3374	0.04252	-0.195	4.68296e-06	112435483	rs17017403	C	T	0.098	|| id:ebi-a-GCST90001461	TRUE	reported	igd	DC AC	f_DC_Trait505	cDC	GCST90001461	Absolute count	0.00619496455237667	21.0196363728478
ebi-a-GCST90001461	2	3374	0.0251	0.1158	4.08498e-06	47496463	rs7355664	C	G	0.4502	|| id:ebi-a-GCST90001461	TRUE	reported	igd	DC AC	f_DC_Trait505	cDC	GCST90001461	Absolute count	0.00626893065693079	21.2721880469582
ebi-a-GCST90001461	3	3374	0.04063	0.1846	5.74103e-06	31185662	rs6782857	A	G	0.1101	|| id:ebi-a-GCST90001461	TRUE	reported	igd	DC AC	f_DC_Trait505	cDC	GCST90001461	Absolute count	0.00608100918267002	20.6306179411073
ebi-a-GCST90001461	3	3374	0.08174	-0.3782	3.843e-06	41531792	rs115751481	A	T	0.0258	|| id:ebi-a-GCST90001461	TRUE	reported	igd	DC AC	f_DC_Trait505	cDC	GCST90001461	Absolute count	0.00630495264855905	21.3951960288094
ebi-a-GCST90001461	5	3374	0.06744	0.3124	3.75396e-06	30878060	rs11748731	T	C	0.0362	|| id:ebi-a-GCST90001461	TRUE	reported	igd	DC AC	f_DC_Trait505	cDC	GCST90001461	Absolute count	0.00631958528175203	21.4451661262842
ebi-a-GCST90001461	5	3374	0.1248	0.5945	1.98299e-06	112543958	rs79275634	A	G	0.0107	|| id:ebi-a-GCST90001461	TRUE	reported	igd	DC AC	f_DC_Trait505	cDC	GCST90001461	Absolute count	0.00668064457593427	22.6786414530633
ebi-a-GCST90001461	6	3374	0.02893	0.1328	4.60596e-06	3870889	rs2490034	A	G	0.7432	|| id:ebi-a-GCST90001461	TRUE	reported	igd	DC AC	f_DC_Trait505	cDC	GCST90001461	Absolute count	0.00620655108109608	21.0591952162927
ebi-a-GCST90001461	7	3374	0.1796	-0.7956	9.74002e-06	4372544	rs76168011	G	C	0.0049	|| id:ebi-a-GCST90001461	TRUE	reported	igd	DC AC	f_DC_Trait505	cDC	GCST90001461	Absolute count	0.00578246780299159	19.6118865341272
ebi-a-GCST90001461	7	3374	0.07248	-0.3287	5.94895e-06	46017435	rs35802809	T	G	0.0313	|| id:ebi-a-GCST90001461	TRUE	reported	igd	DC AC	f_DC_Trait505	cDC	GCST90001461	Absolute count	0.00605868958037128	20.554434201338
ebi-a-GCST90001461	8	3374	0.02716	0.1282	2.452e-06	73320315	rs28854187	A	G	0.2964	|| id:ebi-a-GCST90001461	TRUE	reported	igd	DC AC	f_DC_Trait505	cDC	GCST90001461	Absolute count	0.00656013871604356	22.2668614503843
ebi-a-GCST90001461	8	3374	0.02491	0.125	5.47797e-07	38806068	rs62504404	A	G	0.4843	|| id:ebi-a-GCST90001461	TRUE	reported	igd	DC AC	f_DC_Trait505	cDC	GCST90001461	Absolute count	0.00740795410994302	25.1660502037659
ebi-a-GCST90001461	9	3374	0.0336	0.1545	4.39805e-06	88411604	rs138192280	T	C	0.1679	|| id:ebi-a-GCST90001461	TRUE	reported	igd	DC AC	f_DC_Trait505	cDC	GCST90001461	Absolute count	0.00622759366508674	21.1310413780954
ebi-a-GCST90001461	12	3374	0.03214	-0.1534	1.894e-06	133840072	rs142917473	C	G	0.3072	|| id:ebi-a-GCST90001461	TRUE	reported	igd	DC AC	f_DC_Trait505	cDC	GCST90001461	Absolute count	0.00670643190717468	22.7667721984883
ebi-a-GCST90001461	13	3374	0.02728	-0.1209	9.57789e-06	32877696	rs9590896	A	G	0.3103	|| id:ebi-a-GCST90001461	TRUE	reported	igd	DC AC	f_DC_Trait505	cDC	GCST90001461	Absolute count	0.00578759283169528	19.6293698285871
ebi-a-GCST90001461	17	3374	0.05419	-0.252	3.434e-06	35251042	rs115102594	G	C	0.0603	|| id:ebi-a-GCST90001461	TRUE	reported	igd	DC AC	f_DC_Trait505	cDC	GCST90001461	Absolute count	0.00636858595484063	21.6125129863765
ebi-a-GCST90001461	20	3374	0.2001	0.9392	2.78298e-06	2470273	rs147431504	G	C	0.0039	|| id:ebi-a-GCST90001461	TRUE	reported	igd	DC AC	f_DC_Trait505	cDC	GCST90001461	Absolute count	0.00648709747748612	22.0173212029197
