# Supplementary material for: An exploration of the causal relationship between 731 immunophenotypes and osteoporosis: a bidirectional Mendelian randomized study
Source: Front Endocrinol (Lausanne). 2024 Jul 17;15:1341002. doi: 10.3389/fendo.2024.1341002 (PMC11288873; doi:10.3389/fendo.2024.1341002)
Supplement: Supplementary File 7 — Removal of weak IVs and F-statistics. [file DataSheet_7.zip › Supplementary file 7/731Removing weak instrumental variables/ebi-a-GCST90001462.csv]

id.exposure	chr.exposure	beta.exposure	se.exposure	pval.exposure	samplesize.exposure	pos.exposure	SNP	effect_allele.exposure	other_allele.exposure	eaf.exposure	exposure	mr_keep.exposure	pval_origin.exposure	data_source.exposure	Trait	Statistical_trait_name	Panel	CatalogID	Trait_type	R2	F
ebi-a-GCST90001462	1	-0.3652	0.03894	1.18195e-20	3387	161561151	rs74341264	A	G	0.1219	|| id:ebi-a-GCST90001462	TRUE	reported	igd	CD62L- DC AC	f_DC_Trait508	cDC	GCST90001462	Absolute count	0.025311636666722	87.9049071888398
ebi-a-GCST90001462	1	0.7418	0.1284	8.28209e-09	3387	160972255	rs143140559	T	C	0.0094	|| id:ebi-a-GCST90001462	TRUE	reported	igd	CD62L- DC AC	f_DC_Trait508	cDC	GCST90001462	Absolute count	0.00975819896920343	33.3570078301778
ebi-a-GCST90001462	1	0.7524	0.02735	1.40281e-150	3387	161526397	rs71632979	G	A	0.2449	|| id:ebi-a-GCST90001462	TRUE	reported	igd	CD62L- DC AC	f_DC_Trait508	cDC	GCST90001462	Absolute count	0.182634911959847	756.356230563289
ebi-a-GCST90001462	1	0.3283	0.06281	1.82898e-07	3387	161035780	rs147678401	A	G	0.0437	|| id:ebi-a-GCST90001462	TRUE	reported	igd	CD62L- DC AC	f_DC_Trait508	cDC	GCST90001462	Absolute count	0.00800165695993801	27.3040867451291
ebi-a-GCST90001462	1	0.3586	0.05081	2.04692e-12	3387	161937774	rs71639910	A	G	0.0686	|| id:ebi-a-GCST90001462	TRUE	reported	igd	CD62L- DC AC	f_DC_Trait508	cDC	GCST90001462	Absolute count	0.0144932764296354	49.7812338982108
ebi-a-GCST90001462	1	0.2057	0.04421	3.37699e-06	3387	162920561	rs17438107	T	A	0.0921	|| id:ebi-a-GCST90001462	TRUE	reported	igd	CD62L- DC AC	f_DC_Trait508	cDC	GCST90001462	Absolute count	0.00635104713822798	21.6357039384838
ebi-a-GCST90001462	2	-1.139	0.2448	3.39203e-06	3387	155187137	rs75055130	C	G	0.0024	|| id:ebi-a-GCST90001462	TRUE	reported	igd	CD62L- DC AC	f_DC_Trait508	cDC	GCST90001462	Absolute count	0.00635100452829877	21.6355578541956
ebi-a-GCST90001462	3	0.1447	0.03248	8.67801e-06	3387	163257483	rs9855547	G	T	0.8091	|| id:ebi-a-GCST90001462	TRUE	reported	igd	CD62L- DC AC	f_DC_Trait508	cDC	GCST90001462	Absolute count	0.00582575654733116	19.8357441289464
ebi-a-GCST90001462	4	-4.152	0.8762	2.23599e-06	3387	90807488	rs35740507	C	T	1e-04	|| id:ebi-a-GCST90001462	TRUE	reported	igd	CD62L- DC AC	f_DC_Trait508	cDC	GCST90001462	Absolute count	0.0065860232770488	22.4414889614821
ebi-a-GCST90001462	8	-1.176	0.2575	5.12201e-06	3387	141396189	rs139894456	A	C	0.0025	|| id:ebi-a-GCST90001462	TRUE	reported	igd	CD62L- DC AC	f_DC_Trait508	cDC	GCST90001462	Absolute count	0.00612038529503058	20.8450841703081
ebi-a-GCST90001462	9	0.2383	0.05385	9.91402e-06	3387	1642516	rs771894	A	G	0.0602	|| id:ebi-a-GCST90001462	TRUE	reported	igd	CD62L- DC AC	f_DC_Trait508	cDC	GCST90001462	Absolute count	0.00574854200724017	19.5713212568904
ebi-a-GCST90001462	11	0.2767	0.05667	1.09401e-06	3387	19877912	rs116910026	T	C	0.0512	|| id:ebi-a-GCST90001462	TRUE	reported	igd	CD62L- DC AC	f_DC_Trait508	cDC	GCST90001462	Absolute count	0.00698957076360502	23.8262321705894
ebi-a-GCST90001462	11	-0.36	0.0755	1.94299e-06	3387	5480718	rs149812305	C	T	0.0272	|| id:ebi-a-GCST90001462	TRUE	reported	igd	CD62L- DC AC	f_DC_Trait508	cDC	GCST90001462	Absolute count	0.00666791973136618	22.7224195604057
ebi-a-GCST90001462	12	0.1337	0.02799	1.86599e-06	3387	127036033	rs73231298	A	G	0.287	|| id:ebi-a-GCST90001462	TRUE	reported	igd	CD62L- DC AC	f_DC_Trait508	cDC	GCST90001462	Absolute count	0.00669153811646242	22.8034466567154
ebi-a-GCST90001462	15	0.128	0.02738	3.039e-06	3387	81119490	rs35519924	A	G	0.3276	|| id:ebi-a-GCST90001462	TRUE	reported	igd	CD62L- DC AC	f_DC_Trait508	cDC	GCST90001462	Absolute count	0.00641127652681257	21.842207475341
ebi-a-GCST90001462	15	-2.086	0.4634	6.98104e-06	3387	57324322	rs151030554	A	C	9e-04	|| id:ebi-a-GCST90001462	TRUE	reported	igd	CD62L- DC AC	f_DC_Trait508	cDC	GCST90001462	Absolute count	0.0059471763391521	20.2516319342987
ebi-a-GCST90001462	16	0.3107	0.07021	9.94489e-06	3387	74973365	rs139058442	A	G	0.0353	|| id:ebi-a-GCST90001462	TRUE	reported	igd	CD62L- DC AC	f_DC_Trait508	cDC	GCST90001462	Absolute count	0.00574864585722596	19.5716768658437
ebi-a-GCST90001462	18	-0.2246	0.05013	7.69502e-06	3387	10175131	rs112701148	T	G	0.0697	|| id:ebi-a-GCST90001462	TRUE	reported	igd	CD62L- DC AC	f_DC_Trait508	cDC	GCST90001462	Absolute count	0.00589172660763417	20.0616925747787
ebi-a-GCST90001462	20	-0.1219	0.02717	7.54797e-06	3387	22780354	rs6048352	G	A	0.6811	|| id:ebi-a-GCST90001462	TRUE	reported	igd	CD62L- DC AC	f_DC_Trait508	cDC	GCST90001462	Absolute count	0.00590798688137859	20.1173888629564
