# Supplementary material for: An exploration of the causal relationship between 731 immunophenotypes and osteoporosis: a bidirectional Mendelian randomized study
Source: Front Endocrinol (Lausanne). 2024 Jul 17;15:1341002. doi: 10.3389/fendo.2024.1341002 (PMC11288873; doi:10.3389/fendo.2024.1341002)
Supplement: Supplementary File 7 — Removal of weak IVs and F-statistics. [file DataSheet_7.zip › Supplementary file 7/731Removing weak instrumental variables/ebi-a-GCST90001463.csv]

id.exposure	samplesize.exposure	pval.exposure	se.exposure	chr.exposure	pos.exposure	beta.exposure	SNP	effect_allele.exposure	other_allele.exposure	eaf.exposure	exposure	mr_keep.exposure	pval_origin.exposure	data_source.exposure	Trait	Statistical_trait_name	Panel	CatalogID	Trait_type	R2	F
ebi-a-GCST90001463	3410	2.34401e-06	0.02658	1	105108278	-0.1257	rs1515318	A	G	0.435	|| id:ebi-a-GCST90001463	TRUE	reported	igd	CD62L- DC %DC	f_DC_Trait509	cDC	GCST90001463	Relative count	0.0065157916898268	22.3514555069776
ebi-a-GCST90001463	3410	5.14802e-07	0.1304	1	160972255	0.6557	rs143140559	T	C	0.0094	|| id:ebi-a-GCST90001463	TRUE	reported	igd	CD62L- DC %DC	f_DC_Trait509	cDC	GCST90001463	Relative count	0.00736024835186408	25.2697177818084
ebi-a-GCST90001463	3410	1.43285e-21	0.03987	1	161561151	-0.3829	rs74341264	A	G	0.1218	|| id:ebi-a-GCST90001463	TRUE	reported	igd	CD62L- DC %DC	f_DC_Trait509	cDC	GCST90001463	Relative count	0.0263350069986515	92.1771908166776
ebi-a-GCST90001463	3410	3.971e-08	0.07525	1	160353789	0.4142	rs143032729	G	A	0.0326	|| id:ebi-a-GCST90001463	TRUE	reported	igd	CD62L- DC %DC	f_DC_Trait509	cDC	GCST90001463	Relative count	0.00880665893616644	30.2797571483305
ebi-a-GCST90001463	3410	2.54302e-08	0.03711	1	115108914	-0.2072	rs6537835	A	G	0.8488	|| id:ebi-a-GCST90001463	TRUE	reported	igd	CD62L- DC %DC	f_DC_Trait509	cDC	GCST90001463	Relative count	0.00905922225720289	31.1560792995854
ebi-a-GCST90001463	3410	5.63599e-06	0.05218	1	62527805	0.2373	rs79979402	G	A	0.0679	|| id:ebi-a-GCST90001463	TRUE	reported	igd	CD62L- DC %DC	f_DC_Trait509	cDC	GCST90001463	Relative count	0.00602846709012423	20.6696219790091
ebi-a-GCST90001463	3410	3.25499e-06	0.02939	1	77072414	-0.137	rs341029	A	G	0.7375	|| id:ebi-a-GCST90001463	TRUE	reported	igd	CD62L- DC %DC	f_DC_Trait509	cDC	GCST90001463	Relative count	0.00633182587601908	21.7163668389571
ebi-a-GCST90001463	3410	2.11349e-144	0.02809	1	161520931	0.7548	rs56199187	T	C	0.2441	|| id:ebi-a-GCST90001463	TRUE	reported	igd	CD62L- DC %DC	f_DC_Trait509	cDC	GCST90001463	Relative count	0.174741457610813	721.614932713788
ebi-a-GCST90001463	3410	6.80503e-06	0.07348	3	155938532	-0.3312	rs4680245	A	G	0.0334	|| id:ebi-a-GCST90001463	TRUE	reported	igd	CD62L- DC %DC	f_DC_Trait509	cDC	GCST90001463	Relative count	0.00592254279244798	20.304278796706
ebi-a-GCST90001463	3410	5.72598e-06	0.1882	3	67260176	-0.855	rs112985320	T	C	0.0059	|| id:ebi-a-GCST90001463	TRUE	reported	igd	CD62L- DC %DC	f_DC_Trait509	cDC	GCST90001463	Relative count	0.00601614014794527	20.6271011555954
ebi-a-GCST90001463	3410	3.32499e-07	0.027	4	43118540	0.1381	rs62300075	C	A	0.3707	|| id:ebi-a-GCST90001463	TRUE	reported	igd	CD62L- DC %DC	f_DC_Trait509	cDC	GCST90001463	Relative count	0.00761353384573427	26.1459867009401
ebi-a-GCST90001463	3410	2.68398e-06	0.2113	5	179543345	-0.9935	rs116473196	T	C	0.0031	|| id:ebi-a-GCST90001463	TRUE	reported	igd	CD62L- DC %DC	f_DC_Trait509	cDC	GCST90001463	Relative count	0.00644133497925434	22.0943869568491
ebi-a-GCST90001463	3410	3.498e-06	0.2917	6	81660130	1.355	rs75220521	G	T	0.0023	|| id:ebi-a-GCST90001463	TRUE	reported	igd	CD62L- DC %DC	f_DC_Trait509	cDC	GCST90001463	Relative count	0.0062879907130409	21.565073330874
ebi-a-GCST90001463	3410	7.59696e-06	0.3784	6	8259337	-1.697	rs11754319	T	G	0.0012	|| id:ebi-a-GCST90001463	TRUE	reported	igd	CD62L- DC %DC	f_DC_Trait509	cDC	GCST90001463	Relative count	0.00586344819153122	20.1004896162276
ebi-a-GCST90001463	3410	7.05602e-06	0.231	6	148373443	-1.039	rs78548019	T	C	0.0031	|| id:ebi-a-GCST90001463	TRUE	reported	igd	CD62L- DC %DC	f_DC_Trait509	cDC	GCST90001463	Relative count	0.00589771562671002	20.2186587555213
ebi-a-GCST90001463	3410	4.41205e-06	0.04854	9	1621830	0.2232	rs702185	G	A	0.0783	|| id:ebi-a-GCST90001463	TRUE	reported	igd	CD62L- DC %DC	f_DC_Trait509	cDC	GCST90001463	Relative count	0.00616239994555442	21.1316808835759
ebi-a-GCST90001463	3410	8.35391e-06	0.05769	11	19889219	0.2575	rs138315340	T	A	0.0516	|| id:ebi-a-GCST90001463	TRUE	reported	igd	CD62L- DC %DC	f_DC_Trait509	cDC	GCST90001463	Relative count	0.00580856730787261	19.9112532398577
ebi-a-GCST90001463	3410	7.61395e-06	0.09061	11	6479487	0.4062	rs41275192	C	T	0.021	|| id:ebi-a-GCST90001463	TRUE	reported	igd	CD62L- DC %DC	f_DC_Trait509	cDC	GCST90001463	Relative count	0.00585896895858505	20.0850438593617
ebi-a-GCST90001463	3410	2.87799e-06	0.07663	11	5480718	-0.3592	rs149812305	C	T	0.0271	|| id:ebi-a-GCST90001463	TRUE	reported	igd	CD62L- DC %DC	f_DC_Trait509	cDC	GCST90001463	Relative count	0.00640222944180929	21.9593869714789
ebi-a-GCST90001463	3410	6.40103e-06	0.02693	14	73286458	0.1217	rs2332920	G	A	0.3752	|| id:ebi-a-GCST90001463	TRUE	reported	igd	CD62L- DC %DC	f_DC_Trait509	cDC	GCST90001463	Relative count	0.00595334211071736	20.4105006060838
ebi-a-GCST90001463	3410	4.34901e-06	0.02752	15	68361528	0.1266	rs7163051	A	G	0.3702	|| id:ebi-a-GCST90001463	TRUE	reported	igd	CD62L- DC %DC	f_DC_Trait509	cDC	GCST90001463	Relative count	0.0061677852409532	21.1502623773015
ebi-a-GCST90001463	3410	3.94703e-06	0.3084	16	65149970	-1.426	rs148188224	G	C	0.0019	|| id:ebi-a-GCST90001463	TRUE	reported	igd	CD62L- DC %DC	f_DC_Trait509	cDC	GCST90001463	Relative count	0.00623076655944282	21.367588892911
ebi-a-GCST90001463	3410	3.13098e-06	0.0348	16	11907102	0.1625	rs2024391	T	C	0.1736	|| id:ebi-a-GCST90001463	TRUE	reported	igd	CD62L- DC %DC	f_DC_Trait509	cDC	GCST90001463	Relative count	0.00635368514881543	21.7918173333194
ebi-a-GCST90001463	3410	8.76799e-06	0.03073	22	48474288	-0.1368	rs5767014	C	T	0.7776	|| id:ebi-a-GCST90001463	TRUE	reported	igd	CD62L- DC %DC	f_DC_Trait509	cDC	GCST90001463	Relative count	0.00577798051160332	19.8057950815421
