# Supplementary material for: An exploration of the causal relationship between 731 immunophenotypes and osteoporosis: a bidirectional Mendelian randomized study
Source: Front Endocrinol (Lausanne). 2024 Jul 17;15:1341002. doi: 10.3389/fendo.2024.1341002 (PMC11288873; doi:10.3389/fendo.2024.1341002)
Supplement: Supplementary File 7 — Removal of weak IVs and F-statistics. [file DataSheet_7.zip › Supplementary file 7/731Removing weak instrumental variables/ebi-a-GCST90001464.csv]

id.exposure	se.exposure	beta.exposure	pval.exposure	chr.exposure	pos.exposure	samplesize.exposure	SNP	effect_allele.exposure	other_allele.exposure	eaf.exposure	exposure	mr_keep.exposure	pval_origin.exposure	data_source.exposure	Trait	Statistical_trait_name	Panel	CatalogID	Trait_type	R2	F
ebi-a-GCST90001464	0.04595	0.2153	2.91602e-06	1	162752670	3387	rs72711599	A	G	0.0884	|| id:ebi-a-GCST90001464	TRUE	reported	igd	CD86+ myeloid DC AC	f_DC_Trait512	cDC	GCST90001464	Absolute count	0.00644014826145877	21.941206487855
ebi-a-GCST90001464	0.03471	0.1639	2.44602e-06	1	120115384	3387	rs12134798	T	C	0.1673	|| id:ebi-a-GCST90001464	TRUE	reported	igd	CD86+ myeloid DC AC	f_DC_Trait512	cDC	GCST90001464	Absolute count	0.0065400915657231	22.2839490169897
ebi-a-GCST90001464	0.06427	0.3116	1.30101e-06	1	161035780	3387	rs147678401	A	G	0.0437	|| id:ebi-a-GCST90001464	TRUE	reported	igd	CD86+ myeloid DC AC	f_DC_Trait512	cDC	GCST90001464	Absolute count	0.00689222557925801	23.4920964136006
ebi-a-GCST90001464	0.1174	-0.5561	2.28202e-06	1	163958750	3387	rs139939515	T	C	0.0124	|| id:ebi-a-GCST90001464	TRUE	reported	igd	CD86+ myeloid DC AC	f_DC_Trait512	cDC	GCST90001464	Absolute count	0.00658092429417848	22.423999378074
ebi-a-GCST90001464	0.05205	0.3667	2.25476e-12	1	161937774	3387	rs71639910	A	G	0.0686	|| id:ebi-a-GCST90001464	TRUE	reported	igd	CD86+ myeloid DC AC	f_DC_Trait512	cDC	GCST90001464	Absolute count	0.0144426555696721	49.6048143516181
ebi-a-GCST90001464	0.02956	0.1405	2.093e-06	1	157964856	3387	rs6656063	T	C	0.2499	|| id:ebi-a-GCST90001464	TRUE	reported	igd	CD86+ myeloid DC AC	f_DC_Trait512	cDC	GCST90001464	Absolute count	0.00662584768073188	22.5780934071143
ebi-a-GCST90001464	0.02785	0.8088	9.7051e-166	1	161526397	3387	rs71632979	G	A	0.2449	|| id:ebi-a-GCST90001464	TRUE	reported	igd	CD86+ myeloid DC AC	f_DC_Trait512	cDC	GCST90001464	Absolute count	0.199365861482399	842.89865826535
ebi-a-GCST90001464	0.1285	-0.6058	2.51102e-06	1	163485197	3387	rs113995133	A	G	0.0103	|| id:ebi-a-GCST90001464	TRUE	reported	igd	CD86+ myeloid DC AC	f_DC_Trait512	cDC	GCST90001464	Absolute count	0.00651923369746755	22.2124139836721
ebi-a-GCST90001464	0.08529	-0.3862	6.158e-06	1	181020181	3387	rs3789359	C	T	0.023	|| id:ebi-a-GCST90001464	TRUE	reported	igd	CD86+ myeloid DC AC	f_DC_Trait512	cDC	GCST90001464	Absolute count	0.00601716606604089	20.4914073344064
ebi-a-GCST90001464	0.04006	-0.355	1.25401e-18	1	161561151	3387	rs74341264	A	G	0.1219	|| id:ebi-a-GCST90001464	TRUE	reported	igd	CD86+ myeloid DC AC	f_DC_Trait512	cDC	GCST90001464	Absolute count	0.0226602747437775	78.4834873949051
ebi-a-GCST90001464	0.1304	0.7391	1.55299e-08	1	160972255	3387	rs143140559	T	C	0.0094	|| id:ebi-a-GCST90001464	TRUE	reported	igd	CD86+ myeloid DC AC	f_DC_Trait512	cDC	GCST90001464	Absolute count	0.00939585199996581	32.1066281461636
ebi-a-GCST90001464	0.08325	-0.3927	2.495e-06	3	1827937	3387	rs115849513	T	A	0.0245	|| id:ebi-a-GCST90001464	TRUE	reported	igd	CD86+ myeloid DC AC	f_DC_Trait512	cDC	GCST90001464	Absolute count	0.00652671001081834	22.2380547209887
ebi-a-GCST90001464	0.03211	-0.1444	7.18406e-06	4	76221611	3387	rs112966518	G	T	0.2149	|| id:ebi-a-GCST90001464	TRUE	reported	igd	CD86+ myeloid DC AC	f_DC_Trait512	cDC	GCST90001464	Absolute count	0.00593544340058898	20.2114397677798
ebi-a-GCST90001464	0.1444	-0.6969	1.45499e-06	6	73397623	3387	rs112186537	T	C	0.0075	|| id:ebi-a-GCST90001464	TRUE	reported	igd	CD86+ myeloid DC AC	f_DC_Trait512	cDC	GCST90001464	Absolute count	0.00682990995399238	23.2782334324962
ebi-a-GCST90001464	0.0264	-0.1177	8.52806e-06	8	116153312	3387	rs923967	A	T	0.4074	|| id:ebi-a-GCST90001464	TRUE	reported	igd	CD86+ myeloid DC AC	f_DC_Trait512	cDC	GCST90001464	Absolute count	0.00583429858216709	19.8649990363481
ebi-a-GCST90001464	0.02818	0.1278	5.94005e-06	8	73348626	3387	rs16938204	T	C	0.2938	|| id:ebi-a-GCST90001464	TRUE	reported	igd	CD86+ myeloid DC AC	f_DC_Trait512	cDC	GCST90001464	Absolute count	0.00603580601262447	20.5552709809116
ebi-a-GCST90001464	0.05518	-0.2492	6.52995e-06	9	133737649	3387	rs12005879	A	G	0.0576	|| id:ebi-a-GCST90001464	TRUE	reported	igd	CD86+ myeloid DC AC	f_DC_Trait512	cDC	GCST90001464	Absolute count	0.00598563386793798	20.3833780811556
ebi-a-GCST90001464	0.03771	0.1673	9.41499e-06	13	100459317	3387	rs9557311	A	G	0.1333	|| id:ebi-a-GCST90001464	TRUE	reported	igd	CD86+ myeloid DC AC	f_DC_Trait512	cDC	GCST90001464	Absolute count	0.00577759593981997	19.6708122613447
ebi-a-GCST90001464	0.2966	-1.333	7.23902e-06	14	44042820	3387	rs75700156	C	T	0.0021	|| id:ebi-a-GCST90001464	TRUE	reported	igd	CD86+ myeloid DC AC	f_DC_Trait512	cDC	GCST90001464	Absolute count	0.00592816900239123	20.1865211822329
ebi-a-GCST90001464	0.1571	-0.7215	4.52501e-06	14	51937110	3387	rs185312213	G	T	0.0066	|| id:ebi-a-GCST90001464	TRUE	reported	igd	CD86+ myeloid DC AC	f_DC_Trait512	cDC	GCST90001464	Absolute count	0.0061888360126771	21.0796685145501
ebi-a-GCST90001464	0.5106	-2.409	2.476e-06	15	25969797	3387	rs140205436	T	C	6e-04	|| id:ebi-a-GCST90001464	TRUE	reported	igd	CD86+ myeloid DC AC	f_DC_Trait512	cDC	GCST90001464	Absolute count	0.00652907927967725	22.2461804374536
ebi-a-GCST90001464	0.04565	-0.2163	2.25798e-06	16	57725145	3387	rs79497887	G	C	0.0865	|| id:ebi-a-GCST90001464	TRUE	reported	igd	CD86+ myeloid DC AC	f_DC_Trait512	cDC	GCST90001464	Absolute count	0.00658486763808471	22.4375250877458
ebi-a-GCST90001464	0.07783	-0.3544	5.46903e-06	17	77253136	3387	rs72846852	T	C	0.0282	|| id:ebi-a-GCST90001464	TRUE	reported	igd	CD86+ myeloid DC AC	f_DC_Trait512	cDC	GCST90001464	Absolute count	0.00608453811066167	20.7222468050134
