# Supplementary material for: An exploration of the causal relationship between 731 immunophenotypes and osteoporosis: a bidirectional Mendelian randomized study
Source: Front Endocrinol (Lausanne). 2024 Jul 17;15:1341002. doi: 10.3389/fendo.2024.1341002 (PMC11288873; doi:10.3389/fendo.2024.1341002)
Supplement: Supplementary File 7 — Removal of weak IVs and F-statistics. [file DataSheet_7.zip › Supplementary file 7/731Removing weak instrumental variables/ebi-a-GCST90001465.csv]

id.exposure	pos.exposure	se.exposure	samplesize.exposure	chr.exposure	beta.exposure	pval.exposure	SNP	effect_allele.exposure	other_allele.exposure	eaf.exposure	exposure	mr_keep.exposure	pval_origin.exposure	data_source.exposure	Trait	Statistical_trait_name	Panel	CatalogID	Trait_type	R2	F
ebi-a-GCST90001465	160972255	0.1308	3410	1	0.6732	2.80098e-07	rs143140559	T	C	0.0094	|| id:ebi-a-GCST90001465	TRUE	reported	igd	CD86+ myeloid DC %DC	f_DC_Trait513	cDC	GCST90001465	Relative count	0.00770828410863855	26.4739005894475
ebi-a-GCST90001465	157964856	0.02958	3410	1	0.1357	4.635e-06	rs6656063	T	C	0.2501	|| id:ebi-a-GCST90001465	TRUE	reported	igd	CD86+ myeloid DC %DC	f_DC_Trait513	cDC	GCST90001465	Relative count	0.00613390228725292	21.0333555426295
ebi-a-GCST90001465	161937774	0.0521	3410	1	0.3612	4.9023e-12	rs71639910	A	G	0.0688	|| id:ebi-a-GCST90001465	TRUE	reported	igd	CD86+ myeloid DC %DC	f_DC_Trait513	cDC	GCST90001465	Relative count	0.0138991105189471	48.0358238734576
ebi-a-GCST90001465	181020181	0.0855	3410	1	-0.3803	8.93799e-06	rs3789359	C	T	0.0229	|| id:ebi-a-GCST90001465	TRUE	reported	igd	CD86+ myeloid DC %DC	f_DC_Trait513	cDC	GCST90001465	Relative count	0.00576837671259431	19.7726841271861
ebi-a-GCST90001465	163485197	0.1287	3410	1	-0.6667	2.339e-07	rs113995133	A	G	0.0103	|| id:ebi-a-GCST90001465	TRUE	reported	igd	CD86+ myeloid DC %DC	f_DC_Trait513	cDC	GCST90001465	Relative count	0.00780809550292524	26.819397894057
ebi-a-GCST90001465	161561151	0.0401	3410	1	-0.3508	3.33887e-18	rs74341264	A	G	0.1218	|| id:ebi-a-GCST90001465	TRUE	reported	igd	CD86+ myeloid DC %DC	f_DC_Trait513	cDC	GCST90001465	Relative count	0.0219501274365402	76.4848873275379
ebi-a-GCST90001465	163958750	0.1176	3410	1	-0.6222	1.30299e-07	rs139939515	T	C	0.0123	|| id:ebi-a-GCST90001465	TRUE	reported	igd	CD86+ myeloid DC %DC	f_DC_Trait513	cDC	GCST90001465	Relative count	0.00814217467551828	27.9763193732816
ebi-a-GCST90001465	161526397	0.02792	3410	1	0.8089	4.21697e-165	rs71632979	G	A	0.2447	|| id:ebi-a-GCST90001465	TRUE	reported	igd	CD86+ myeloid DC %DC	f_DC_Trait513	cDC	GCST90001465	Relative count	0.197530075066464	838.888131392918
ebi-a-GCST90001465	82817239	0.02577	3410	1	0.1227	2.01002e-06	rs950485	C	A	0.4919	|| id:ebi-a-GCST90001465	TRUE	reported	igd	CD86+ myeloid DC %DC	f_DC_Trait513	cDC	GCST90001465	Relative count	0.00660432103281551	22.6571612463988
ebi-a-GCST90001465	191451636	0.391	3410	2	-1.864	1.948e-06	rs114566711	T	A	9e-04	|| id:ebi-a-GCST90001465	TRUE	reported	igd	CD86+ myeloid DC %DC	f_DC_Trait513	cDC	GCST90001465	Relative count	0.00662062608058336	22.7134710816519
ebi-a-GCST90001465	78748977	0.02608	3410	4	-0.1204	4.06602e-06	rs1996740	G	A	0.4776	|| id:ebi-a-GCST90001465	TRUE	reported	igd	CD86+ myeloid DC %DC	f_DC_Trait513	cDC	GCST90001465	Relative count	0.00621122849654952	21.3001669199955
ebi-a-GCST90001465	63081773	0.08154	3410	5	-0.3741	4.62999e-06	rs143512471	A	G	0.026	|| id:ebi-a-GCST90001465	TRUE	reported	igd	CD86+ myeloid DC %DC	f_DC_Trait513	cDC	GCST90001465	Relative count	0.00613489404113395	21.0367772918369
ebi-a-GCST90001465	147461264	0.05309	3410	6	0.2353	9.64295e-06	rs113404917	T	C	0.0633	|| id:ebi-a-GCST90001465	TRUE	reported	igd	CD86+ myeloid DC %DC	f_DC_Trait513	cDC	GCST90001465	Relative count	0.00572755709876116	19.6319577515606
ebi-a-GCST90001465	157588588	0.09659	3410	7	-0.443	4.67703e-06	rs78169719	C	A	0.0177	|| id:ebi-a-GCST90001465	TRUE	reported	igd	CD86+ myeloid DC %DC	f_DC_Trait513	cDC	GCST90001465	Relative count	0.00613081156948967	21.0226919921078
ebi-a-GCST90001465	109678733	0.3718	3410	7	1.672	7.10101e-06	rs144259606	C	A	0.001	|| id:ebi-a-GCST90001465	TRUE	reported	igd	CD86+ myeloid DC %DC	f_DC_Trait513	cDC	GCST90001465	Relative count	0.00589564564311685	20.2115203134188
ebi-a-GCST90001465	98162546	0.04933	3410	7	-0.225	5.26296e-06	rs77148097	G	A	0.0767	|| id:ebi-a-GCST90001465	TRUE	reported	igd	CD86+ myeloid DC %DC	f_DC_Trait513	cDC	GCST90001465	Relative count	0.00606382866980756	20.7916048362012
ebi-a-GCST90001465	113032809	0.5564	3410	8	-2.6	3.079e-06	rs76522264	C	G	4e-04	|| id:ebi-a-GCST90001465	TRUE	reported	igd	CD86+ myeloid DC %DC	f_DC_Trait513	cDC	GCST90001465	Relative count	0.0063627657059145	21.8231611873542
ebi-a-GCST90001465	107693714	0.5157	3410	8	-2.515	1.123e-06	rs117690664	A	C	7e-04	|| id:ebi-a-GCST90001465	TRUE	reported	igd	CD86+ myeloid DC %DC	f_DC_Trait513	cDC	GCST90001465	Relative count	0.00692641908835045	23.7698763785746
ebi-a-GCST90001465	89944259	0.3474	3410	10	-1.586	5.19302e-06	rs143555771	T	C	0.0015	|| id:ebi-a-GCST90001465	TRUE	reported	igd	CD86+ myeloid DC %DC	f_DC_Trait513	cDC	GCST90001465	Relative count	0.0060749957030821	20.8301282959966
ebi-a-GCST90001465	30170464	0.1186	3410	14	0.5691	1.66901e-06	rs75358870	A	C	0.0128	|| id:ebi-a-GCST90001465	TRUE	reported	igd	CD86+ myeloid DC %DC	f_DC_Trait513	cDC	GCST90001465	Relative count	0.00670703808469439	23.0119276679094
ebi-a-GCST90001465	25969797	0.5121	3410	15	-2.273	9.34394e-06	rs140205436	T	C	6e-04	|| id:ebi-a-GCST90001465	TRUE	reported	igd	CD86+ myeloid DC %DC	f_DC_Trait513	cDC	GCST90001465	Relative count	0.00574424630675979	19.6894927092142
ebi-a-GCST90001465	67606602	0.11	3410	15	-0.5139	3.12702e-06	rs72745440	A	C	0.0141	|| id:ebi-a-GCST90001465	TRUE	reported	igd	CD86+ myeloid DC %DC	f_DC_Trait513	cDC	GCST90001465	Relative count	0.00635984629015599	21.8130840183224
ebi-a-GCST90001465	22455983	0.06497	3410	18	0.2938	6.30507e-06	rs113345111	G	A	0.0428	|| id:ebi-a-GCST90001465	TRUE	reported	igd	CD86+ myeloid DC %DC	f_DC_Trait513	cDC	GCST90001465	Relative count	0.00596110604592214	20.4372781870658
ebi-a-GCST90001465	30509788	0.04991	3410	19	0.2261	6.09902e-06	rs77768825	G	A	0.0755	|| id:ebi-a-GCST90001465	TRUE	reported	igd	CD86+ myeloid DC %DC	f_DC_Trait513	cDC	GCST90001465	Relative count	0.00598226625521262	20.5102612414751
