# Supplementary material for: An exploration of the causal relationship between 731 immunophenotypes and osteoporosis: a bidirectional Mendelian randomized study
Source: Front Endocrinol (Lausanne). 2024 Jul 17;15:1341002. doi: 10.3389/fendo.2024.1341002 (PMC11288873; doi:10.3389/fendo.2024.1341002)
Supplement: Supplementary File 7 — Removal of weak IVs and F-statistics. [file DataSheet_7.zip › Supplementary file 7/731Removing weak instrumental variables/ebi-a-GCST90001466.csv]

id.exposure	se.exposure	samplesize.exposure	pos.exposure	chr.exposure	pval.exposure	beta.exposure	SNP	effect_allele.exposure	other_allele.exposure	eaf.exposure	exposure	mr_keep.exposure	pval_origin.exposure	data_source.exposure	Trait	Statistical_trait_name	Panel	CatalogID	Trait_type	R2	F
ebi-a-GCST90001466	0.02608	3374	45173351	1	2.86603e-06	-0.1223	rs56164117	C	T	0.3543	|| id:ebi-a-GCST90001466	TRUE	reported	igd	CD86+ plasmacytoid DC AC	f_DC_Trait514	cDC	GCST90001466	Absolute count	0.0064754694114264	21.9775981196905
ebi-a-GCST90001466	0.02506	3374	1732855	2	3.13798e-06	-0.117	rs1991164	C	T	0.5529	|| id:ebi-a-GCST90001466	TRUE	reported	igd	CD86+ plasmacytoid DC AC	f_DC_Trait514	cDC	GCST90001466	Absolute count	0.00641900608338261	21.7847247941446
ebi-a-GCST90001466	0.07957	3374	121714019	3	7.45401e-07	0.3946	rs13088702	C	T	0.0252	|| id:ebi-a-GCST90001466	TRUE	reported	igd	CD86+ plasmacytoid DC AC	f_DC_Trait514	cDC	GCST90001466	Absolute count	0.00723629492250564	24.5786448012665
ebi-a-GCST90001466	0.06801	3374	148318809	5	5.41801e-06	0.3098	rs78379738	G	T	0.0368	|| id:ebi-a-GCST90001466	TRUE	reported	igd	CD86+ plasmacytoid DC AC	f_DC_Trait514	cDC	GCST90001466	Absolute count	0.00611236788455929	20.7376607181082
ebi-a-GCST90001466	0.02489	3374	67115438	7	5.53095e-06	-0.1133	rs10248630	G	T	0.5221	|| id:ebi-a-GCST90001466	TRUE	reported	igd	CD86+ plasmacytoid DC AC	f_DC_Trait514	cDC	GCST90001466	Absolute count	0.00610387939216701	20.7086846237007
ebi-a-GCST90001466	0.02834	3374	4465101	8	2.16601e-07	-0.1473	rs2725015	G	A	0.266	|| id:ebi-a-GCST90001466	TRUE	reported	igd	CD86+ plasmacytoid DC AC	f_DC_Trait514	cDC	GCST90001466	Absolute count	0.00794323201125254	26.9990379645768
ebi-a-GCST90001466	0.06551	3374	36308379	8	4.44396e-06	-0.3011	rs79116372	T	A	0.0375	|| id:ebi-a-GCST90001466	TRUE	reported	igd	CD86+ plasmacytoid DC AC	f_DC_Trait514	cDC	GCST90001466	Absolute count	0.00622229337648943	21.112944198366
ebi-a-GCST90001466	0.2411	3374	18584959	8	6.19498e-06	-1.091	rs140090913	A	G	0.0028	|| id:ebi-a-GCST90001466	TRUE	reported	igd	CD86+ plasmacytoid DC AC	f_DC_Trait514	cDC	GCST90001466	Absolute count	0.00603229091696752	20.4643317747008
ebi-a-GCST90001466	0.05462	3374	77583476	9	2.52203e-06	0.2575	rs139557155	G	A	0.0578	|| id:ebi-a-GCST90001466	TRUE	reported	igd	CD86+ plasmacytoid DC AC	f_DC_Trait514	cDC	GCST90001466	Absolute count	0.00654416980543147	22.2123016577326
ebi-a-GCST90001466	0.0509	3374	90380589	10	2.84197e-07	-0.2618	rs61852527	G	A	0.0649	|| id:ebi-a-GCST90001466	TRUE	reported	igd	CD86+ plasmacytoid DC AC	f_DC_Trait514	cDC	GCST90001466	Absolute count	0.00777976931032402	26.4390719953152
ebi-a-GCST90001466	0.0269	3374	99428046	13	4.67498e-06	0.1234	rs9513487	G	T	0.3251	|| id:ebi-a-GCST90001466	TRUE	reported	igd	CD86+ plasmacytoid DC AC	f_DC_Trait514	cDC	GCST90001466	Absolute count	0.00619841097425611	21.0314030848769
ebi-a-GCST90001466	0.1505	3374	69634234	14	3.17198e-06	0.7025	rs142245023	A	G	0.0067	|| id:ebi-a-GCST90001466	TRUE	reported	igd	CD86+ plasmacytoid DC AC	f_DC_Trait514	cDC	GCST90001466	Absolute count	0.00641621743881177	21.7751996192036
ebi-a-GCST90001466	0.0548	3374	36478046	14	1.527e-06	0.2639	rs11852100	C	A	0.0587	|| id:ebi-a-GCST90001466	TRUE	reported	igd	CD86+ plasmacytoid DC AC	f_DC_Trait514	cDC	GCST90001466	Absolute count	0.00682649397068154	23.1771563874748
ebi-a-GCST90001466	0.1978	3374	96560797	15	1.18801e-06	0.9624	rs75070627	C	T	0.0037	|| id:ebi-a-GCST90001466	TRUE	reported	igd	CD86+ plasmacytoid DC AC	f_DC_Trait514	cDC	GCST90001466	Absolute count	0.0069675009691874	23.6592591793624
ebi-a-GCST90001466	0.05921	3374	78055434	16	4.77101e-06	-0.2713	rs114468547	G	A	0.0491	|| id:ebi-a-GCST90001466	TRUE	reported	igd	CD86+ plasmacytoid DC AC	f_DC_Trait514	cDC	GCST90001466	Absolute count	0.00618401260317347	20.9822449652087
ebi-a-GCST90001466	0.05772	3374	13019834	16	2.362e-06	0.2729	rs118148569	T	C	0.0505	|| id:ebi-a-GCST90001466	TRUE	reported	igd	CD86+ plasmacytoid DC AC	f_DC_Trait514	cDC	GCST90001466	Absolute count	0.00658175150934758	22.3407070720112
ebi-a-GCST90001466	0.03305	3374	33829583	17	1.286e-06	0.1603	rs112496823	C	A	0.1768	|| id:ebi-a-GCST90001466	TRUE	reported	igd	CD86+ plasmacytoid DC AC	f_DC_Trait514	cDC	GCST90001466	Absolute count	0.00692407070743223	23.5107565663119
ebi-a-GCST90001466	0.1106	3374	66297295	18	8.30692e-06	-0.4937	rs150206669	G	C	0.0123	|| id:ebi-a-GCST90001466	TRUE	reported	igd	CD86+ plasmacytoid DC AC	f_DC_Trait514	cDC	GCST90001466	Absolute count	0.00587102129796907	19.9139993309515
ebi-a-GCST90001466	0.04867	3374	3313321	19	8.44695e-06	-0.2171	rs313778	T	C	0.0702	|| id:ebi-a-GCST90001466	TRUE	reported	igd	CD86+ plasmacytoid DC AC	f_DC_Trait514	cDC	GCST90001466	Absolute count	0.00586270769650593	19.8856340121912
ebi-a-GCST90001466	0.08004	3374	34628034	21	5.90201e-06	0.3632	rs11701450	G	C	0.0252	|| id:ebi-a-GCST90001466	TRUE	reported	igd	CD86+ plasmacytoid DC AC	f_DC_Trait514	cDC	GCST90001466	Absolute count	0.00606582761371161	20.5787981555444
