# Supplementary material for: An exploration of the causal relationship between 731 immunophenotypes and osteoporosis: a bidirectional Mendelian randomized study
Source: Front Endocrinol (Lausanne). 2024 Jul 17;15:1341002. doi: 10.3389/fendo.2024.1341002 (PMC11288873; doi:10.3389/fendo.2024.1341002)
Supplement: Supplementary File 7 — Removal of weak IVs and F-statistics. [file DataSheet_7.zip › Supplementary file 7/731Removing weak instrumental variables/ebi-a-GCST90001467.csv]

id.exposure	beta.exposure	pval.exposure	se.exposure	chr.exposure	pos.exposure	samplesize.exposure	SNP	effect_allele.exposure	other_allele.exposure	eaf.exposure	exposure	mr_keep.exposure	pval_origin.exposure	data_source.exposure	Trait	Statistical_trait_name	Panel	CatalogID	Trait_type	R2	F
ebi-a-GCST90001467	-0.2739	1.98381e-20	0.02938	1	161507448	3410	rs3845548	T	C	0.2345	|| id:ebi-a-GCST90001467	TRUE	reported	igd	CD86+ plasmacytoid DC %DC	f_DC_Trait515	cDC	GCST90001467	Relative count	0.0248539694323118	86.8611727578981
ebi-a-GCST90001467	0.1173	9.1939e-06	0.0264	1	34413398	3410	rs513617	T	C	0.3594	|| id:ebi-a-GCST90001467	TRUE	reported	igd	CD86+ plasmacytoid DC %DC	f_DC_Trait515	cDC	GCST90001467	Relative count	0.00575607886785507	19.7302858631638
ebi-a-GCST90001467	-0.1537	6.62598e-07	0.03086	1	247577856	3410	rs11811863	T	C	0.2186	|| id:ebi-a-GCST90001467	TRUE	reported	igd	CD86+ plasmacytoid DC %DC	f_DC_Trait515	cDC	GCST90001467	Relative count	0.00722193682092784	24.7914026292124
ebi-a-GCST90001467	-1.201	9.93802e-06	0.2713	1	99738054	3410	rs11166208	A	G	0.0021	|| id:ebi-a-GCST90001467	TRUE	reported	igd	CD86+ plasmacytoid DC %DC	f_DC_Trait515	cDC	GCST90001467	Relative count	0.00571404103297955	19.5853634105681
ebi-a-GCST90001467	0.1318	9.80189e-07	0.02687	2	15272805	3410	rs10170363	T	C	0.2944	|| id:ebi-a-GCST90001467	TRUE	reported	igd	CD86+ plasmacytoid DC %DC	f_DC_Trait515	cDC	GCST90001467	Relative count	0.0070062819385481	24.0458810688007
ebi-a-GCST90001467	-0.3759	1.76799e-06	0.07853	2	190942111	3410	rs66967216	A	G	0.0265	|| id:ebi-a-GCST90001467	TRUE	reported	igd	CD86+ plasmacytoid DC %DC	f_DC_Trait515	cDC	GCST90001467	Relative count	0.00667437672295706	22.8991131798214
ebi-a-GCST90001467	0.1569	3.84601e-07	0.03084	3	121838791	3410	rs1915087	C	T	0.2025	|| id:ebi-a-GCST90001467	TRUE	reported	igd	CD86+ plasmacytoid DC %DC	f_DC_Trait515	cDC	GCST90001467	Relative count	0.00753318724961108	25.8679704115522
ebi-a-GCST90001467	0.3227	2.34202e-06	0.06823	5	148318809	3410	rs78379738	G	T	0.0364	|| id:ebi-a-GCST90001467	TRUE	reported	igd	CD86+ plasmacytoid DC %DC	f_DC_Trait515	cDC	GCST90001467	Relative count	0.00651708241774534	22.3559122020206
ebi-a-GCST90001467	-0.1504	3.80803e-06	0.03249	6	155772981	3410	rs6930632	T	C	0.1789	|| id:ebi-a-GCST90001467	TRUE	reported	igd	CD86+ plasmacytoid DC %DC	f_DC_Trait515	cDC	GCST90001467	Relative count	0.00624483931144236	21.4161528063405
ebi-a-GCST90001467	-0.1275	1.68702e-06	0.02658	7	43492179	3410	rs6463191	A	G	0.3198	|| id:ebi-a-GCST90001467	TRUE	reported	igd	CD86+ plasmacytoid DC %DC	f_DC_Trait515	cDC	GCST90001467	Relative count	0.00670247788074688	22.9961759784225
ebi-a-GCST90001467	-0.9025	7.20195e-07	0.1818	8	77883134	3410	rs116872766	C	G	0.0045	|| id:ebi-a-GCST90001467	TRUE	reported	igd	CD86+ plasmacytoid DC %DC	f_DC_Trait515	cDC	GCST90001467	Relative count	0.00717505057632979	24.6292887566197
ebi-a-GCST90001467	-0.1321	1.36101e-06	0.02729	8	4474949	3410	rs55966096	C	T	0.3085	|| id:ebi-a-GCST90001467	TRUE	reported	igd	CD86+ plasmacytoid DC %DC	f_DC_Trait515	cDC	GCST90001467	Relative count	0.00682448976949738	23.4176748166588
ebi-a-GCST90001467	-1.154	2.174e-06	0.2432	8	18584959	3410	rs140090913	A	G	0.0028	|| id:ebi-a-GCST90001467	TRUE	reported	igd	CD86+ plasmacytoid DC %DC	f_DC_Trait515	cDC	GCST90001467	Relative count	0.00655951833773011	22.5024436869928
ebi-a-GCST90001467	-0.186	7.12e-06	0.04137	9	8370207	3410	rs55732541	C	T	0.1062	|| id:ebi-a-GCST90001467	TRUE	reported	igd	CD86+ plasmacytoid DC %DC	f_DC_Trait515	cDC	GCST90001467	Relative count	0.00589296166994367	20.2022645417587
ebi-a-GCST90001467	0.277	3.92799e-07	0.05451	9	77583476	3410	rs139557155	G	A	0.0578	|| id:ebi-a-GCST90001467	TRUE	reported	igd	CD86+ plasmacytoid DC %DC	f_DC_Trait515	cDC	GCST90001467	Relative count	0.00751582030193141	25.8078829999834
ebi-a-GCST90001467	0.2457	6.553e-06	0.05442	9	77145787	3410	rs117919713	G	C	0.0588	|| id:ebi-a-GCST90001467	TRUE	reported	igd	CD86+ plasmacytoid DC %DC	f_DC_Trait515	cDC	GCST90001467	Relative count	0.00594224395186182	20.3722241134693
ebi-a-GCST90001467	-0.4408	5.27898e-06	0.09664	10	30336672	3410	rs72810797	T	C	0.0172	|| id:ebi-a-GCST90001467	TRUE	reported	igd	CD86+ plasmacytoid DC %DC	f_DC_Trait515	cDC	GCST90001467	Relative count	0.00606419677379642	20.7928746887034
ebi-a-GCST90001467	-0.2768	5.53694e-08	0.05083	10	90380589	3410	rs61852527	G	A	0.0648	|| id:ebi-a-GCST90001467	TRUE	reported	igd	CD86+ plasmacytoid DC %DC	f_DC_Trait515	cDC	GCST90001467	Relative count	0.00862138657707216	29.6371992060792
ebi-a-GCST90001467	-0.2631	1.44601e-06	0.05451	11	63862612	3410	rs11231693	A	G	0.0554	|| id:ebi-a-GCST90001467	TRUE	reported	igd	CD86+ plasmacytoid DC %DC	f_DC_Trait515	cDC	GCST90001467	Relative count	0.0067854402477354	23.2827641693555
ebi-a-GCST90001467	0.2649	4.38399e-06	0.0576	12	18094072	3410	rs12311260	G	C	0.0501	|| id:ebi-a-GCST90001467	TRUE	reported	igd	CD86+ plasmacytoid DC %DC	f_DC_Trait515	cDC	GCST90001467	Relative count	0.00616423507471728	21.1380128146383
ebi-a-GCST90001467	0.131	1.065e-06	0.0268	13	99428046	3410	rs9513487	G	T	0.326	|| id:ebi-a-GCST90001467	TRUE	reported	igd	CD86+ plasmacytoid DC %DC	f_DC_Trait515	cDC	GCST90001467	Relative count	0.00695802890689816	23.8791140807539
ebi-a-GCST90001467	-0.114	9.75102e-06	0.02574	13	28137152	3410	rs34692286	C	G	0.3865	|| id:ebi-a-GCST90001467	TRUE	reported	igd	CD86+ plasmacytoid DC %DC	f_DC_Trait515	cDC	GCST90001467	Relative count	0.00571935722473086	19.603689927501
ebi-a-GCST90001467	0.2436	8.60696e-06	0.05467	14	36478046	3410	rs11852100	C	A	0.0587	|| id:ebi-a-GCST90001467	TRUE	reported	igd	CD86+ plasmacytoid DC %DC	f_DC_Trait515	cDC	GCST90001467	Relative count	0.00578869593549122	19.8427393326782
ebi-a-GCST90001467	0.9606	1.73201e-06	0.2005	15	96560797	3410	rs75070627	C	T	0.0037	|| id:ebi-a-GCST90001467	TRUE	reported	igd	CD86+ plasmacytoid DC %DC	f_DC_Trait515	cDC	GCST90001467	Relative count	0.00668633973914384	22.9404333622252
ebi-a-GCST90001467	-0.1122	5.78203e-06	0.0247	15	35034619	3410	rs2955695	A	T	0.4499	|| id:ebi-a-GCST90001467	TRUE	reported	igd	CD86+ plasmacytoid DC %DC	f_DC_Trait515	cDC	GCST90001467	Relative count	0.00601474707253824	20.6222959172074
ebi-a-GCST90001467	0.1585	1.72001e-06	0.03308	17	33829583	3410	rs112496823	C	A	0.1771	|| id:ebi-a-GCST90001467	TRUE	reported	igd	CD86+ plasmacytoid DC %DC	f_DC_Trait515	cDC	GCST90001467	Relative count	0.00668742746977175	22.9441904263107
ebi-a-GCST90001467	-0.2097	3.176e-06	0.04494	17	49908577	3410	rs71381356	C	T	0.0845	|| id:ebi-a-GCST90001467	TRUE	reported	igd	CD86+ plasmacytoid DC %DC	f_DC_Trait515	cDC	GCST90001467	Relative count	0.00634471462083927	21.7608538353111
ebi-a-GCST90001467	-0.4931	8.45493e-06	0.1106	18	66297295	3410	rs150206669	G	C	0.0125	|| id:ebi-a-GCST90001467	TRUE	reported	igd	CD86+ plasmacytoid DC %DC	f_DC_Trait515	cDC	GCST90001467	Relative count	0.00579536980276296	19.8657496534671
ebi-a-GCST90001467	-0.8171	8.85299e-06	0.1836	19	10622478	3410	rs62131897	C	G	0.0047	|| id:ebi-a-GCST90001467	TRUE	reported	igd	CD86+ plasmacytoid DC %DC	f_DC_Trait515	cDC	GCST90001467	Relative count	0.00577478026499604	19.7947615414061
ebi-a-GCST90001467	0.1192	3.67198e-06	0.02572	22	22202164	3410	rs9607320	T	C	0.6037	|| id:ebi-a-GCST90001467	TRUE	reported	igd	CD86+ plasmacytoid DC %DC	f_DC_Trait515	cDC	GCST90001467	Relative count	0.00625935032040262	21.4662305489968
