# Supplementary material for: An exploration of the causal relationship between 731 immunophenotypes and osteoporosis: a bidirectional Mendelian randomized study
Source: Front Endocrinol (Lausanne). 2024 Jul 17;15:1341002. doi: 10.3389/fendo.2024.1341002 (PMC11288873; doi:10.3389/fendo.2024.1341002)
Supplement: Supplementary File 7 — Removal of weak IVs and F-statistics. [file DataSheet_7.zip › Supplementary file 7/731Removing weak instrumental variables/ebi-a-GCST90001468.csv]

id.exposure	se.exposure	beta.exposure	samplesize.exposure	pos.exposure	pval.exposure	chr.exposure	SNP	effect_allele.exposure	other_allele.exposure	eaf.exposure	exposure	mr_keep.exposure	pval_origin.exposure	data_source.exposure	Trait	Statistical_trait_name	Panel	CatalogID	Trait_type	R2	F
ebi-a-GCST90001468	0.03995	-0.4066	3387	161561151	5.48656e-24	1	rs74341264	A	G	0.1219	|| id:ebi-a-GCST90001468	TRUE	reported	igd	CD62L- myeloid DC AC	f_DC_Trait516	cDC	GCST90001468	Absolute count	0.029675827319539	103.524861386422
ebi-a-GCST90001468	0.02787	0.8094	3387	161526397	9.84011e-166	1	rs71632979	G	A	0.2449	|| id:ebi-a-GCST90001468	TRUE	reported	igd	CD62L- myeloid DC AC	f_DC_Trait516	cDC	GCST90001468	Absolute count	0.199373424220851	842.938595100725
ebi-a-GCST90001468	0.04523	0.2161	3387	162920561	1.83502e-06	1	rs17438107	T	A	0.0921	|| id:ebi-a-GCST90001468	TRUE	reported	igd	CD62L- myeloid DC AC	f_DC_Trait516	cDC	GCST90001468	Absolute count	0.00669458966345244	22.8139158157898
ebi-a-GCST90001468	0.1303	0.8211	3387	160972255	3.33903e-10	1	rs143140559	T	C	0.0094	|| id:ebi-a-GCST90001468	TRUE	reported	igd	CD62L- myeloid DC AC	f_DC_Trait516	cDC	GCST90001468	Absolute count	0.0115884641518472	39.6868609190627
ebi-a-GCST90001468	0.05202	0.401	3387	161937774	1.66303e-14	1	rs71639910	A	G	0.0686	|| id:ebi-a-GCST90001468	TRUE	reported	igd	CD62L- myeloid DC AC	f_DC_Trait516	cDC	GCST90001468	Absolute count	0.0172416800639824	59.3870189980994
ebi-a-GCST90001468	0.06429	0.3306	3387	161035780	2.86101e-07	1	rs147678401	A	G	0.0437	|| id:ebi-a-GCST90001468	TRUE	reported	igd	CD62L- myeloid DC AC	f_DC_Trait516	cDC	GCST90001468	Absolute count	0.00774686751664149	26.4278798276016
ebi-a-GCST90001468	0.05339	-0.2364	3387	4613050	9.82992e-06	2	rs10779896	T	A	0.0633	|| id:ebi-a-GCST90001468	TRUE	reported	igd	CD62L- myeloid DC AC	f_DC_Trait516	cDC	GCST90001468	Absolute count	0.00575510531906515	19.5937958638322
ebi-a-GCST90001468	0.03986	-0.1908	3387	179194521	1.77101e-06	3	rs73172229	T	C	0.1233	|| id:ebi-a-GCST90001468	TRUE	reported	igd	CD62L- myeloid DC AC	f_DC_Trait516	cDC	GCST90001468	Absolute count	0.00671952930134474	22.899480414684
ebi-a-GCST90001468	0.02714	0.1304	3387	43123482	1.61901e-06	4	rs13148506	T	C	0.3691	|| id:ebi-a-GCST90001468	TRUE	reported	igd	CD62L- myeloid DC AC	f_DC_Trait516	cDC	GCST90001468	Absolute count	0.00676971294465526	23.0716668795876
ebi-a-GCST90001468	0.05778	0.2902	3387	19877912	5.38704e-07	11	rs116910026	T	C	0.0512	|| id:ebi-a-GCST90001468	TRUE	reported	igd	CD62L- myeloid DC AC	f_DC_Trait516	cDC	GCST90001468	Absolute count	0.00739268186572162	25.2106020762608
ebi-a-GCST90001468	0.02844	0.1346	3387	127036550	2.29198e-06	12	rs4997747	C	T	0.2917	|| id:ebi-a-GCST90001468	TRUE	reported	igd	CD62L- myeloid DC AC	f_DC_Trait516	cDC	GCST90001468	Absolute count	0.00656981425390465	22.3858924044725
ebi-a-GCST90001468	0.06982	-0.314	3387	48157703	7.11705e-06	12	rs11830537	T	C	0.0371	|| id:ebi-a-GCST90001468	TRUE	reported	igd	CD62L- myeloid DC AC	f_DC_Trait516	cDC	GCST90001468	Absolute count	0.00593606609294371	20.2135728289013
ebi-a-GCST90001468	0.135	-0.6001	3387	48733325	9.04295e-06	13	rs17071426	T	C	0.0084	|| id:ebi-a-GCST90001468	TRUE	reported	igd	CD62L- myeloid DC AC	f_DC_Trait516	cDC	GCST90001468	Absolute count	0.00580013656286833	19.7480033817675
ebi-a-GCST90001468	0.02803	0.1281	3387	81119490	5.03802e-06	15	rs35519924	A	G	0.3276	|| id:ebi-a-GCST90001468	TRUE	reported	igd	CD62L- myeloid DC AC	f_DC_Trait516	cDC	GCST90001468	Absolute count	0.00612868111973447	20.8735126934481
ebi-a-GCST90001468	0.05114	-0.2301	3387	10175131	7.05895e-06	18	rs112701148	T	G	0.0697	|| id:ebi-a-GCST90001468	TRUE	reported	igd	CD62L- myeloid DC AC	f_DC_Trait516	cDC	GCST90001468	Absolute count	0.00594166911359785	20.2327663524477
ebi-a-GCST90001468	0.03788	0.1694	3387	3045627	8.03693e-06	19	rs112501424	T	C	0.1305	|| id:ebi-a-GCST90001468	TRUE	reported	igd	CD62L- myeloid DC AC	f_DC_Trait516	cDC	GCST90001468	Absolute count	0.005869956373382	19.9871258808479
ebi-a-GCST90001468	0.03083	-0.1397	3387	48474288	6.08303e-06	22	rs5767014	C	T	0.7772	|| id:ebi-a-GCST90001468	TRUE	reported	igd	CD62L- myeloid DC AC	f_DC_Trait516	cDC	GCST90001468	Absolute count	0.00602567539504991	20.5205614544929
