# Supplementary material for: An exploration of the causal relationship between 731 immunophenotypes and osteoporosis: a bidirectional Mendelian randomized study
Source: Front Endocrinol (Lausanne). 2024 Jul 17;15:1341002. doi: 10.3389/fendo.2024.1341002 (PMC11288873; doi:10.3389/fendo.2024.1341002)
Supplement: Supplementary File 7 — Removal of weak IVs and F-statistics. [file DataSheet_7.zip › Supplementary file 7/731Removing weak instrumental variables/ebi-a-GCST90001469.csv]

id.exposure	samplesize.exposure	beta.exposure	pval.exposure	se.exposure	pos.exposure	chr.exposure	SNP	effect_allele.exposure	other_allele.exposure	eaf.exposure	exposure	mr_keep.exposure	pval_origin.exposure	data_source.exposure	Trait	Statistical_trait_name	Panel	CatalogID	Trait_type	R2	F
ebi-a-GCST90001469	3410	-0.1661	6.55798e-06	0.0368	115108914	1	rs6537835	A	G	0.8488	|| id:ebi-a-GCST90001469	TRUE	reported	igd	CD62L- myeloid DC %DC	f_DC_Trait517	cDC	GCST90001469	Relative count	0.00593884990880548	20.3605185529605
ebi-a-GCST90001469	3410	-0.4263	5.29176e-27	0.03928	161561151	1	rs74341264	A	G	0.1218	|| id:ebi-a-GCST90001469	TRUE	reported	igd	CD62L- myeloid DC %DC	f_DC_Trait517	cDC	GCST90001469	Relative count	0.0333876362917423	117.715300108245
ebi-a-GCST90001469	3410	0.3059	1.48102e-06	0.06344	161035780	1	rs147678401	A	G	0.0437	|| id:ebi-a-GCST90001469	TRUE	reported	igd	CD62L- myeloid DC %DC	f_DC_Trait517	cDC	GCST90001469	Relative count	0.00677215845659942	23.2368798524889
ebi-a-GCST90001469	3410	0.2273	7.51208e-07	0.04585	192566347	1	rs34558449	C	G	0.0846	|| id:ebi-a-GCST90001469	TRUE	reported	igd	CD62L- myeloid DC %DC	f_DC_Trait517	cDC	GCST90001469	Relative count	0.00715561550172899	24.562094534297
ebi-a-GCST90001469	3410	0.7929	1.00501e-09	0.1294	160972255	1	rs143140559	T	C	0.0094	|| id:ebi-a-GCST90001469	TRUE	reported	igd	CD62L- myeloid DC %DC	f_DC_Trait517	cDC	GCST90001469	Relative count	0.0108907593899386	37.5243769616576
ebi-a-GCST90001469	3410	0.1995	8.32492e-06	0.04469	162920561	1	rs17438107	T	A	0.0919	|| id:ebi-a-GCST90001469	TRUE	reported	igd	CD62L- myeloid DC %DC	f_DC_Trait517	cDC	GCST90001469	Relative count	0.00581005280030267	19.9163751345539
ebi-a-GCST90001469	3410	0.8232	8.531e-178	0.02725	161526397	1	rs71632979	G	A	0.2447	|| id:ebi-a-GCST90001469	TRUE	reported	igd	CD62L- myeloid DC %DC	f_DC_Trait517	cDC	GCST90001469	Relative count	0.211121879066618	912.058966735868
ebi-a-GCST90001469	3410	0.4169	5.85868e-16	0.05126	161937774	1	rs71639910	A	G	0.0688	|| id:ebi-a-GCST90001469	TRUE	reported	igd	CD62L- myeloid DC %DC	f_DC_Trait517	cDC	GCST90001469	Relative count	0.0190286737755834	66.1076613490665
ebi-a-GCST90001469	3410	-0.2427	4.04297e-06	0.05258	4613050	2	rs10779896	T	A	0.0632	|| id:ebi-a-GCST90001469	TRUE	reported	igd	CD62L- myeloid DC %DC	f_DC_Trait517	cDC	GCST90001469	Relative count	0.00620924736077142	21.2933305621038
ebi-a-GCST90001469	3410	-1.817	8.18295e-06	0.4068	55606125	3	rs143586943	A	G	0.001	|| id:ebi-a-GCST90001469	TRUE	reported	igd	CD62L- myeloid DC %DC	f_DC_Trait517	cDC	GCST90001469	Relative count	0.00581647877276425	19.938531703997
ebi-a-GCST90001469	3410	-1.124	2.83903e-06	0.2398	189220585	3	rs16864449	G	A	0.0026	|| id:ebi-a-GCST90001469	TRUE	reported	igd	CD62L- myeloid DC %DC	f_DC_Trait517	cDC	GCST90001469	Relative count	0.00640163273942585	21.9573271201258
ebi-a-GCST90001469	3410	0.1393	3.94103e-06	0.03014	45440721	3	rs17637703	G	A	0.2437	|| id:ebi-a-GCST90001469	TRUE	reported	igd	CD62L- myeloid DC %DC	f_DC_Trait517	cDC	GCST90001469	Relative count	0.00622514343250193	21.3481843274283
ebi-a-GCST90001469	3410	-1.019	2.733e-06	0.2169	3387723	4	rs530300575	G	A	0.0038	|| id:ebi-a-GCST90001469	TRUE	reported	igd	CD62L- myeloid DC %DC	f_DC_Trait517	cDC	GCST90001469	Relative count	0.00643091772981557	22.0584235301835
ebi-a-GCST90001469	3410	0.1382	2.524e-07	0.02676	43118540	4	rs62300075	C	A	0.3707	|| id:ebi-a-GCST90001469	TRUE	reported	igd	CD62L- myeloid DC %DC	f_DC_Trait517	cDC	GCST90001469	Relative count	0.00776078896859308	26.6556375830707
ebi-a-GCST90001469	3410	1.34	3.67502e-06	0.289	81660130	6	rs75220521	G	T	0.0023	|| id:ebi-a-GCST90001469	TRUE	reported	igd	CD62L- myeloid DC %DC	f_DC_Trait517	cDC	GCST90001469	Relative count	0.00626512963734648	21.4861754788627
ebi-a-GCST90001469	3410	0.2018	9.14092e-06	0.04542	134645623	9	rs3012723	C	T	0.9157	|| id:ebi-a-GCST90001469	TRUE	reported	igd	CD62L- myeloid DC %DC	f_DC_Trait517	cDC	GCST90001469	Relative count	0.00575555038628653	19.7284638843952
ebi-a-GCST90001469	3410	-0.748	9.20407e-06	0.1684	138681023	9	rs181905377	T	C	0.0056	|| id:ebi-a-GCST90001469	TRUE	reported	igd	CD62L- myeloid DC %DC	f_DC_Trait517	cDC	GCST90001469	Relative count	0.00575253322273414	19.7180620299934
ebi-a-GCST90001469	3410	-0.3397	8.40795e-06	0.07614	5480718	11	rs149812305	C	T	0.0271	|| id:ebi-a-GCST90001469	TRUE	reported	igd	CD62L- myeloid DC %DC	f_DC_Trait517	cDC	GCST90001469	Relative count	0.00580340980431961	19.8934705752999
ebi-a-GCST90001469	3410	0.273	1.82201e-06	0.05712	19877912	11	rs116910026	T	C	0.0512	|| id:ebi-a-GCST90001469	TRUE	reported	igd	CD62L- myeloid DC %DC	f_DC_Trait517	cDC	GCST90001469	Relative count	0.00665418671978676	22.8293792935494
ebi-a-GCST90001469	3410	-0.1337	8.52393e-06	0.02998	108719667	12	rs7300606	C	T	0.7405	|| id:ebi-a-GCST90001469	TRUE	reported	igd	CD62L- myeloid DC %DC	f_DC_Trait517	cDC	GCST90001469	Relative count	0.00579855218151061	19.8767220445609
ebi-a-GCST90001469	3410	-0.1278	7.75104e-06	0.02853	95043651	13	rs6492701	C	A	0.7111	|| id:ebi-a-GCST90001469	TRUE	reported	igd	CD62L- myeloid DC %DC	f_DC_Trait517	cDC	GCST90001469	Relative count	0.0058499978052354	20.0541090139598
ebi-a-GCST90001469	3410	0.2287	9.50802e-06	0.05156	88587741	14	rs7148140	G	C	0.0682	|| id:ebi-a-GCST90001469	TRUE	reported	igd	CD62L- myeloid DC %DC	f_DC_Trait517	cDC	GCST90001469	Relative count	0.00573658709138121	19.6630878232105
ebi-a-GCST90001469	3410	-0.1776	7.44698e-06	0.03958	73029609	14	rs17780615	T	C	0.1226	|| id:ebi-a-GCST90001469	TRUE	reported	igd	CD62L- myeloid DC %DC	f_DC_Trait517	cDC	GCST90001469	Relative count	0.00586979902418209	20.122389456408
ebi-a-GCST90001469	3410	1.099	4.39602e-06	0.2389	67410088	15	rs72743439	T	C	0.0031	|| id:ebi-a-GCST90001469	TRUE	reported	igd	CD62L- myeloid DC %DC	f_DC_Trait517	cDC	GCST90001469	Relative count	0.00616767985226929	21.1498987408754
ebi-a-GCST90001469	3410	0.4063	7.39997e-06	0.09051	80291652	17	rs116473040	G	A	0.0198	|| id:ebi-a-GCST90001469	TRUE	reported	igd	CD62L- myeloid DC %DC	f_DC_Trait517	cDC	GCST90001469	Relative count	0.00587472109587781	20.1393626332708
ebi-a-GCST90001469	3410	-0.1514	6.94592e-07	0.03046	48474288	22	rs5767014	C	T	0.7776	|| id:ebi-a-GCST90001469	TRUE	reported	igd	CD62L- myeloid DC %DC	f_DC_Trait517	cDC	GCST90001469	Relative count	0.0071928741045297	24.6909135811523
