# Supplementary material for: An exploration of the causal relationship between 731 immunophenotypes and osteoporosis: a bidirectional Mendelian randomized study
Source: Front Endocrinol (Lausanne). 2024 Jul 17;15:1341002. doi: 10.3389/fendo.2024.1341002 (PMC11288873; doi:10.3389/fendo.2024.1341002)
Supplement: Supplementary File 7 — Removal of weak IVs and F-statistics. [file DataSheet_7.zip › Supplementary file 7/731Removing weak instrumental variables/ebi-a-GCST90001470.csv]

id.exposure	pos.exposure	beta.exposure	se.exposure	samplesize.exposure	chr.exposure	pval.exposure	SNP	effect_allele.exposure	other_allele.exposure	eaf.exposure	exposure	mr_keep.exposure	pval_origin.exposure	data_source.exposure	Trait	Statistical_trait_name	Panel	CatalogID	Trait_type	R2	F
ebi-a-GCST90001470	36975893	-0.1397	0.03017	3374	1	3.764e-06	rs4462104	C	T	0.2011	|| id:ebi-a-GCST90001470	TRUE	reported	igd	CD62L- plasmacytoid DC AC	f_DC_Trait518	cDC	GCST90001470	Absolute count	0.00631460256070916	21.4281500861163
ebi-a-GCST90001470	167814385	-0.1861	0.04131	3374	1	6.88906e-06	rs12061996	G	A	0.0947	|| id:ebi-a-GCST90001470	TRUE	reported	igd	CD62L- plasmacytoid DC AC	f_DC_Trait518	cDC	GCST90001470	Absolute count	0.00597905862849128	20.2826568899593
ebi-a-GCST90001470	182346146	-0.129	0.02753	3374	2	2.87098e-06	rs17224524	C	T	0.2945	|| id:ebi-a-GCST90001470	TRUE	reported	igd	CD62L- plasmacytoid DC AC	f_DC_Trait518	cDC	GCST90001470	Absolute count	0.00646554076273148	21.9436812173255
ebi-a-GCST90001470	51168498	0.3356	0.06158	3374	2	5.38505e-08	rs116054627	A	G	0.0413	|| id:ebi-a-GCST90001470	TRUE	reported	igd	CD62L- plasmacytoid DC AC	f_DC_Trait518	cDC	GCST90001470	Absolute count	0.00872595944001247	29.6829474270303
ebi-a-GCST90001470	77076673	0.6561	0.1466	3374	3	7.89696e-06	rs75472065	C	A	0.007	|| id:ebi-a-GCST90001470	TRUE	reported	igd	CD62L- plasmacytoid DC AC	f_DC_Trait518	cDC	GCST90001470	Absolute count	0.00590141980969079	20.0177205709999
ebi-a-GCST90001470	98972835	0.111	0.02436	3374	3	5.425e-06	rs4928176	A	G	0.525	|| id:ebi-a-GCST90001470	TRUE	reported	igd	CD62L- plasmacytoid DC AC	f_DC_Trait518	cDC	GCST90001470	Absolute count	0.00611620342604464	20.7507537840093
ebi-a-GCST90001470	82502357	-0.2628	0.04325	3374	4	1.376e-09	rs191779135	G	A	0.0865	|| id:ebi-a-GCST90001470	TRUE	reported	igd	CD62L- plasmacytoid DC AC	f_DC_Trait518	cDC	GCST90001470	Absolute count	0.0108244735290013	36.8995428647641
ebi-a-GCST90001470	84151427	-0.2794	0.02525	3374	4	5.62471e-28	rs6535445	C	T	0.3435	|| id:ebi-a-GCST90001470	TRUE	reported	igd	CD62L- plasmacytoid DC AC	f_DC_Trait518	cDC	GCST90001470	Absolute count	0.0350189986410081	122.369314267515
ebi-a-GCST90001470	6455872	-0.1252	0.02495	3374	5	5.45306e-07	rs1472757	C	T	0.6057	|| id:ebi-a-GCST90001470	TRUE	reported	igd	CD62L- plasmacytoid DC AC	f_DC_Trait518	cDC	GCST90001470	Absolute count	0.00740786923298704	25.1657597107181
ebi-a-GCST90001470	52071311	0.7317	0.1561	3374	5	2.87402e-06	rs1391986	T	G	0.0061	|| id:ebi-a-GCST90001470	TRUE	reported	igd	CD62L- plasmacytoid DC AC	f_DC_Trait518	cDC	GCST90001470	Absolute count	0.00646988055939426	21.9585061583849
ebi-a-GCST90001470	566060	-0.1362	0.03052	3374	6	8.36604e-06	rs9502274	T	A	0.2024	|| id:ebi-a-GCST90001470	TRUE	reported	igd	CD62L- plasmacytoid DC AC	f_DC_Trait518	cDC	GCST90001470	Absolute count	0.00586791976469181	19.9034171011334
ebi-a-GCST90001470	22921471	0.252	0.05616	3374	6	7.45006e-06	rs13201703	A	C	0.0508	|| id:ebi-a-GCST90001470	TRUE	reported	igd	CD62L- plasmacytoid DC AC	f_DC_Trait518	cDC	GCST90001470	Absolute count	0.00593222752092551	20.1228444924583
ebi-a-GCST90001470	148286133	-0.1501	0.03311	3374	6	5.98205e-06	rs9403901	A	G	0.1635	|| id:ebi-a-GCST90001470	TRUE	reported	igd	CD62L- plasmacytoid DC AC	f_DC_Trait518	cDC	GCST90001470	Absolute count	0.00605425381514817	20.5392939635187
ebi-a-GCST90001470	115086436	-0.1835	0.03892	3374	7	2.52802e-06	rs56374915	A	G	0.1119	|| id:ebi-a-GCST90001470	TRUE	reported	igd	CD62L- plasmacytoid DC AC	f_DC_Trait518	cDC	GCST90001470	Absolute count	0.00654529861494892	22.2161583198884
ebi-a-GCST90001470	131993230	0.3081	0.06925	3374	8	8.87503e-06	rs72716416	T	C	0.0325	|| id:ebi-a-GCST90001470	TRUE	reported	igd	CD62L- plasmacytoid DC AC	f_DC_Trait518	cDC	GCST90001470	Absolute count	0.00583254775984068	19.7827347916755
ebi-a-GCST90001470	130658684	0.2985	0.0621	3374	8	1.59698e-06	rs118054784	A	G	0.0422	|| id:ebi-a-GCST90001470	TRUE	reported	igd	CD62L- plasmacytoid DC AC	f_DC_Trait518	cDC	GCST90001470	Absolute count	0.00680137159728672	23.0912773841968
ebi-a-GCST90001470	12240106	0.5376	0.1152	3374	10	3.18801e-06	rs116894787	C	G	0.0111	|| id:ebi-a-GCST90001470	TRUE	reported	igd	CD62L- plasmacytoid DC AC	f_DC_Trait518	cDC	GCST90001470	Absolute count	0.00641319285387082	21.7648686030429
ebi-a-GCST90001470	22793001	0.1874	0.0397	3374	11	2.44101e-06	rs7114664	C	T	0.1046	|| id:ebi-a-GCST90001470	TRUE	reported	igd	CD62L- plasmacytoid DC AC	f_DC_Trait518	cDC	GCST90001470	Absolute count	0.00656076360957877	22.2689965134469
ebi-a-GCST90001470	63530291	0.1364	0.02822	3374	12	1.39601e-06	rs61936377	C	T	0.2503	|| id:ebi-a-GCST90001470	TRUE	reported	igd	CD62L- plasmacytoid DC AC	f_DC_Trait518	cDC	GCST90001470	Absolute count	0.00687658577679993	23.3484045459812
ebi-a-GCST90001470	100542252	1.17	0.2465	3374	13	2.15298e-06	rs16957038	A	G	0.0022	|| id:ebi-a-GCST90001470	TRUE	reported	igd	CD62L- plasmacytoid DC AC	f_DC_Trait518	cDC	GCST90001470	Absolute count	0.00663288665589403	22.5154361395966
ebi-a-GCST90001470	83856849	0.1127	0.02415	3374	14	3.16403e-06	rs170697	A	G	0.507	|| id:ebi-a-GCST90001470	TRUE	reported	igd	CD62L- plasmacytoid DC AC	f_DC_Trait518	cDC	GCST90001470	Absolute count	0.00641319285387082	21.7648686030429
ebi-a-GCST90001470	76194489	0.1321	0.02954	3374	17	8.00903e-06	rs9900969	T	G	0.2107	|| id:ebi-a-GCST90001470	TRUE	reported	igd	CD62L- plasmacytoid DC AC	f_DC_Trait518	cDC	GCST90001470	Absolute count	0.00589214034107918	19.9860578880604
ebi-a-GCST90001470	55736723	0.209	0.04558	3374	18	4.70804e-06	rs11659751	A	T	0.0772	|| id:ebi-a-GCST90001470	TRUE	reported	igd	CD62L- plasmacytoid DC AC	f_DC_Trait518	cDC	GCST90001470	Absolute count	0.00619299750150245	21.0129205394665
ebi-a-GCST90001470	43446390	0.8677	0.1908	3374	22	5.63197e-06	rs150918748	T	C	0.004	|| id:ebi-a-GCST90001470	TRUE	reported	igd	CD62L- plasmacytoid DC AC	f_DC_Trait518	cDC	GCST90001470	Absolute count	0.00609232997889538	20.669260645105
