# Supplementary material for: An exploration of the causal relationship between 731 immunophenotypes and osteoporosis: a bidirectional Mendelian randomized study
Source: Front Endocrinol (Lausanne). 2024 Jul 17;15:1341002. doi: 10.3389/fendo.2024.1341002 (PMC11288873; doi:10.3389/fendo.2024.1341002)
Supplement: Supplementary File 7 — Removal of weak IVs and F-statistics. [file DataSheet_7.zip › Supplementary file 7/731Removing weak instrumental variables/ebi-a-GCST90001471.csv]

id.exposure	pos.exposure	beta.exposure	samplesize.exposure	se.exposure	pval.exposure	chr.exposure	SNP	effect_allele.exposure	other_allele.exposure	eaf.exposure	exposure	mr_keep.exposure	pval_origin.exposure	data_source.exposure	Trait	Statistical_trait_name	Panel	CatalogID	Trait_type	R2	F
ebi-a-GCST90001471	36975893	-0.1401	3410	0.03077	5.46097e-06	1	rs4462104	C	T	0.2009	|| id:ebi-a-GCST90001471	TRUE	reported	igd	CD62L- plasmacytoid DC %DC	f_DC_Trait519	cDC	GCST90001471	Relative count	0.00604274969416607	20.7188900240744
ebi-a-GCST90001471	161515326	-0.3011	3410	0.02899	6.69885e-25	1	rs55971447	T	C	0.2352	|| id:ebi-a-GCST90001471	TRUE	reported	igd	CD62L- plasmacytoid DC %DC	f_DC_Trait519	cDC	GCST90001471	Relative count	0.0306651113229429	107.81279061483
ebi-a-GCST90001471	51168498	0.2959	3410	0.063	2.73602e-06	2	rs116054627	A	G	0.0411	|| id:ebi-a-GCST90001471	TRUE	reported	igd	CD62L- plasmacytoid DC %DC	f_DC_Trait519	cDC	GCST90001471	Relative count	0.00642767542619282	22.047230292834
ebi-a-GCST90001471	236709624	-0.3282	3410	0.07246	6.11097e-06	2	rs148594241	C	T	0.0324	|| id:ebi-a-GCST90001471	TRUE	reported	igd	CD62L- plasmacytoid DC %DC	f_DC_Trait519	cDC	GCST90001471	Relative count	0.00598027448340632	20.5033913475478
ebi-a-GCST90001471	78714454	-0.2638	3410	0.05899	7.96893e-06	3	rs79976443	A	G	0.0462	|| id:ebi-a-GCST90001471	TRUE	reported	igd	CD62L- plasmacytoid DC %DC	f_DC_Trait519	cDC	GCST90001471	Relative count	0.00583040719601059	19.9865574926326
ebi-a-GCST90001471	77076673	0.6724	3410	0.1479	5.61694e-06	3	rs75472065	C	A	0.0072	|| id:ebi-a-GCST90001471	TRUE	reported	igd	CD62L- plasmacytoid DC %DC	f_DC_Trait519	cDC	GCST90001471	Relative count	0.0060247668609193	20.6568582168486
ebi-a-GCST90001471	5407389	0.1816	3410	0.03899	3.30803e-06	4	rs62297340	A	C	0.1132	|| id:ebi-a-GCST90001471	TRUE	reported	igd	CD62L- plasmacytoid DC %DC	f_DC_Trait519	cDC	GCST90001471	Relative count	0.0063214506775027	21.6805564773617
ebi-a-GCST90001471	84265416	-0.2731	3410	0.06127	8.53198e-06	4	rs79659729	T	C	0.0456	|| id:ebi-a-GCST90001471	TRUE	reported	igd	CD62L- plasmacytoid DC %DC	f_DC_Trait519	cDC	GCST90001471	Relative count	0.00579255639918451	19.8560494949855
ebi-a-GCST90001471	84151427	-0.3029	3410	0.02564	1.34803e-31	4	rs6535445	C	T	0.344	|| id:ebi-a-GCST90001471	TRUE	reported	igd	CD62L- plasmacytoid DC %DC	f_DC_Trait519	cDC	GCST90001471	Relative count	0.0393176835201908	139.478642562925
ebi-a-GCST90001471	82502357	-0.2664	3410	0.04411	1.721e-09	4	rs191779135	G	A	0.0867	|| id:ebi-a-GCST90001471	TRUE	reported	igd	CD62L- plasmacytoid DC %DC	f_DC_Trait519	cDC	GCST90001471	Relative count	0.0105832536052488	36.4535251885638
ebi-a-GCST90001471	107554477	1.06	3410	0.232	5.07002e-06	4	rs148863428	A	G	0.0029	|| id:ebi-a-GCST90001471	TRUE	reported	igd	CD62L- plasmacytoid DC %DC	f_DC_Trait519	cDC	GCST90001471	Relative count	0.00608458284975088	20.8632022344577
ebi-a-GCST90001471	66583829	0.1261	3410	0.02791	6.43799e-06	5	rs1835019	T	C	0.7415	|| id:ebi-a-GCST90001471	TRUE	reported	igd	CD62L- plasmacytoid DC %DC	f_DC_Trait519	cDC	GCST90001471	Relative count	0.00595064536594882	20.4011997116777
ebi-a-GCST90001471	115086436	-0.1787	3410	0.03964	6.77407e-06	7	rs56374915	A	G	0.1116	|| id:ebi-a-GCST90001471	TRUE	reported	igd	CD62L- plasmacytoid DC %DC	f_DC_Trait519	cDC	GCST90001471	Relative count	0.00592443356417428	20.3107995693901
ebi-a-GCST90001471	13705385	-0.1115	3410	0.0251	9.15208e-06	8	rs62495198	T	A	0.4751	|| id:ebi-a-GCST90001471	TRUE	reported	igd	CD62L- plasmacytoid DC %DC	f_DC_Trait519	cDC	GCST90001471	Relative count	0.0057536299563347	19.7218430783182
ebi-a-GCST90001471	43792983	0.7951	3410	0.1781	8.28591e-06	10	rs61859443	A	G	0.005	|| id:ebi-a-GCST90001471	TRUE	reported	igd	CD62L- plasmacytoid DC %DC	f_DC_Trait519	cDC	GCST90001471	Relative count	0.00581072553753485	19.9186946998857
ebi-a-GCST90001471	131367364	1.182	3410	0.2447	1.41899e-06	10	rs146839224	A	G	0.0025	|| id:ebi-a-GCST90001471	TRUE	reported	igd	CD62L- plasmacytoid DC %DC	f_DC_Trait519	cDC	GCST90001471	Relative count	0.00679596464429168	23.3191234462224
ebi-a-GCST90001471	73619601	0.1292	3410	0.02767	3.12802e-06	10	rs11000032	A	G	0.2843	|| id:ebi-a-GCST90001471	TRUE	reported	igd	CD62L- plasmacytoid DC %DC	f_DC_Trait519	cDC	GCST90001471	Relative count	0.00635308140412021	21.7897333751481
ebi-a-GCST90001471	27972325	1.949	3410	0.408	1.86299e-06	16	rs182833362	A	G	9e-04	|| id:ebi-a-GCST90001471	TRUE	reported	igd	CD62L- plasmacytoid DC %DC	f_DC_Trait519	cDC	GCST90001471	Relative count	0.00664740901849541	22.8059705493376
ebi-a-GCST90001471	48914991	0.1095	3410	0.02473	9.80099e-06	16	rs8044705	C	T	0.4141	|| id:ebi-a-GCST90001471	TRUE	reported	igd	CD62L- plasmacytoid DC %DC	f_DC_Trait519	cDC	GCST90001471	Relative count	0.00571657396079647	19.5940951525287
ebi-a-GCST90001471	20371744	0.1206	3410	0.02628	4.61902e-06	20	rs3827963	G	A	0.3408	|| id:ebi-a-GCST90001471	TRUE	reported	igd	CD62L- plasmacytoid DC %DC	f_DC_Trait519	cDC	GCST90001471	Relative count	0.00613784150887259	21.0469466852375
