# Supplementary material for: An exploration of the causal relationship between 731 immunophenotypes and osteoporosis: a bidirectional Mendelian randomized study
Source: Front Endocrinol (Lausanne). 2024 Jul 17;15:1341002. doi: 10.3389/fendo.2024.1341002 (PMC11288873; doi:10.3389/fendo.2024.1341002)
Supplement: Supplementary File 7 — Removal of weak IVs and F-statistics. [file DataSheet_7.zip › Supplementary file 7/731Removing weak instrumental variables/ebi-a-GCST90001472.csv]

id.exposure	beta.exposure	pos.exposure	se.exposure	chr.exposure	samplesize.exposure	pval.exposure	SNP	effect_allele.exposure	other_allele.exposure	eaf.exposure	exposure	mr_keep.exposure	pval_origin.exposure	data_source.exposure	Trait	Statistical_trait_name	Panel	CatalogID	Trait_type	R2	F
ebi-a-GCST90001472	0.3417	161035780	0.06421	1	3387	1.09901e-07	rs147678401	A	G	0.0437	|| id:ebi-a-GCST90001472	TRUE	reported	igd	CD62L- CD86+ myeloid DC AC	f_DC_Trait520	cDC	GCST90001472	Absolute count	0.00829188533880496	28.3027147372328
ebi-a-GCST90001472	-0.4509	161561151	0.03985	1	3387	3.71535e-29	rs74341264	A	G	0.1219	|| id:ebi-a-GCST90001472	TRUE	reported	igd	CD62L- CD86+ myeloid DC AC	f_DC_Trait520	cDC	GCST90001472	Absolute count	0.0364229461609691	127.952063889098
ebi-a-GCST90001472	-0.1286	2897093	0.02736	1	3387	2.711e-06	rs2788088	A	G	0.6884	|| id:ebi-a-GCST90001472	TRUE	reported	igd	CD62L- CD86+ myeloid DC AC	f_DC_Trait520	cDC	GCST90001472	Absolute count	0.0064805360993562	22.0797030087319
ebi-a-GCST90001472	0.425	161937774	0.05195	1	3387	3.95913e-16	rs71639910	A	G	0.0686	|| id:ebi-a-GCST90001472	TRUE	reported	igd	CD62L- CD86+ myeloid DC AC	f_DC_Trait520	cDC	GCST90001472	Absolute count	0.019377310453109	66.8883114606309
ebi-a-GCST90001472	0.1553	120116588	0.03474	1	3387	8.03304e-06	rs61808511	G	T	0.1676	|| id:ebi-a-GCST90001472	TRUE	reported	igd	CD62L- CD86+ myeloid DC AC	f_DC_Trait520	cDC	GCST90001472	Absolute count	0.00586561000625879	19.9722392375049
ebi-a-GCST90001472	-0.6066	163485197	0.1283	1	3387	2.381e-06	rs113995133	A	G	0.0103	|| id:ebi-a-GCST90001472	TRUE	reported	igd	CD62L- CD86+ myeloid DC AC	f_DC_Trait520	cDC	GCST90001472	Absolute count	0.00655661112914575	22.3406073469211
ebi-a-GCST90001472	0.9207	161526397	0.02691	1	3387	1e-200	rs71632979	G	A	0.2449	|| id:ebi-a-GCST90001472	TRUE	reported	igd	CD62L- CD86+ myeloid DC AC	f_DC_Trait520	cDC	GCST90001472	Absolute count	0.256845871323902	1169.90976822029
ebi-a-GCST90001472	0.1319	157964856	0.02958	1	3387	8.53709e-06	rs6656063	T	C	0.2499	|| id:ebi-a-GCST90001472	TRUE	reported	igd	CD62L- CD86+ myeloid DC AC	f_DC_Trait520	cDC	GCST90001472	Absolute count	0.00583627794502781	19.8717780639623
ebi-a-GCST90001472	-0.4223	162042160	0.08238	1	3387	3.13098e-07	rs77107932	C	A	0.0279	|| id:ebi-a-GCST90001472	TRUE	reported	igd	CD62L- CD86+ myeloid DC AC	f_DC_Trait520	cDC	GCST90001472	Absolute count	0.00769886807398627	26.26286274597
ebi-a-GCST90001472	0.7645	160972255	0.1298	1	3387	4.219e-09	rs143140559	T	C	0.0094	|| id:ebi-a-GCST90001472	TRUE	reported	igd	CD62L- CD86+ myeloid DC AC	f_DC_Trait520	cDC	GCST90001472	Absolute count	0.0101382949273809	34.6696191531794
ebi-a-GCST90001472	-0.2434	4613050	0.0534	2	3387	5.33605e-06	rs10779896	T	A	0.0633	|| id:ebi-a-GCST90001472	TRUE	reported	igd	CD62L- CD86+ myeloid DC AC	f_DC_Trait520	cDC	GCST90001472	Absolute count	0.00609659876662969	20.7635740047094
ebi-a-GCST90001472	-0.4935	172101731	0.1095	3	3387	6.80503e-06	rs146507670	T	C	0.0136	|| id:ebi-a-GCST90001472	TRUE	reported	igd	CD62L- CD86+ myeloid DC AC	f_DC_Trait520	cDC	GCST90001472	Absolute count	0.00596120713108873	20.2996968362747
ebi-a-GCST90001472	-0.1544	364098	0.03158	3	3387	1.06101e-06	rs162588	A	G	0.2046	|| id:ebi-a-GCST90001472	TRUE	reported	igd	CD62L- CD86+ myeloid DC AC	f_DC_Trait520	cDC	GCST90001472	Absolute count	0.0070081089679272	23.8898716803996
ebi-a-GCST90001472	-0.4201	60446347	0.09454	4	3387	9.12095e-06	rs144101090	A	T	0.0186	|| id:ebi-a-GCST90001472	TRUE	reported	igd	CD62L- CD86+ myeloid DC AC	f_DC_Trait520	cDC	GCST90001472	Absolute count	0.0057960809354732	19.7341144913586
ebi-a-GCST90001472	-0.691	73397623	0.1441	6	3387	1.69099e-06	rs112186537	T	C	0.0075	|| id:ebi-a-GCST90001472	TRUE	reported	igd	CD62L- CD86+ myeloid DC AC	f_DC_Trait520	cDC	GCST90001472	Absolute count	0.00674333020435963	22.9811421718958
ebi-a-GCST90001472	-1.385	11604044	0.3101	7	3387	8.27409e-06	rs117044176	A	G	0.0016	|| id:ebi-a-GCST90001472	TRUE	reported	igd	CD62L- CD86+ myeloid DC AC	f_DC_Trait520	cDC	GCST90001472	Absolute count	0.00585504893168118	19.9360672831892
ebi-a-GCST90001472	-2.339	107693714	0.5107	8	3387	4.80596e-06	rs117690664	A	C	7e-04	|| id:ebi-a-GCST90001472	TRUE	reported	igd	CD62L- CD86+ myeloid DC AC	f_DC_Trait520	cDC	GCST90001472	Absolute count	0.0061550581880584	20.9639060280292
ebi-a-GCST90001472	-0.4885	1144980	0.11	8	3387	9.18904e-06	rs62489014	T	C	0.0133	|| id:ebi-a-GCST90001472	TRUE	reported	igd	CD62L- CD86+ myeloid DC AC	f_DC_Trait520	cDC	GCST90001472	Absolute count	0.00578904749008931	19.7100280423203
ebi-a-GCST90001472	0.2686	127556162	0.05451	10	3387	8.74601e-07	rs139956891	G	A	0.0616	|| id:ebi-a-GCST90001472	TRUE	reported	igd	CD62L- CD86+ myeloid DC AC	f_DC_Trait520	cDC	GCST90001472	Absolute count	0.00711774141996602	24.2662757828328
ebi-a-GCST90001472	-0.3134	48157703	0.06979	12	3387	7.35495e-06	rs11830537	T	C	0.0371	|| id:ebi-a-GCST90001472	TRUE	reported	igd	CD62L- CD86+ myeloid DC AC	f_DC_Trait520	cDC	GCST90001472	Absolute count	0.00591859118157981	20.1537127361238
ebi-a-GCST90001472	0.1435	48479731	0.03123	22	3387	4.46396e-06	rs135299	A	G	0.2166	|| id:ebi-a-GCST90001472	TRUE	reported	igd	CD62L- CD86+ myeloid DC AC	f_DC_Trait520	cDC	GCST90001472	Absolute count	0.00619506384609424	21.1010132432885
