# Supplementary material for: An exploration of the causal relationship between 731 immunophenotypes and osteoporosis: a bidirectional Mendelian randomized study
Source: Front Endocrinol (Lausanne). 2024 Jul 17;15:1341002. doi: 10.3389/fendo.2024.1341002 (PMC11288873; doi:10.3389/fendo.2024.1341002)
Supplement: Supplementary File 7 — Removal of weak IVs and F-statistics. [file DataSheet_7.zip › Supplementary file 7/731Removing weak instrumental variables/ebi-a-GCST90001473.csv]

id.exposure	se.exposure	pos.exposure	beta.exposure	samplesize.exposure	chr.exposure	pval.exposure	SNP	effect_allele.exposure	other_allele.exposure	eaf.exposure	exposure	mr_keep.exposure	pval_origin.exposure	data_source.exposure	Trait	Statistical_trait_name	Panel	CatalogID	Trait_type	R2	F
ebi-a-GCST90001473	0.02719	2897093	-0.1283	3410	1	2.488e-06	rs2788088	A	G	0.6886	|| id:ebi-a-GCST90001473	TRUE	reported	igd	CD62L- CD86+ myeloid DC %DC	f_DC_Trait521	cDC	GCST90001473	Relative count	0.00648715099591472	22.2525663520497
ebi-a-GCST90001473	0.06383	161035780	0.3215	3410	1	4.97496e-07	rs147678401	A	G	0.0437	|| id:ebi-a-GCST90001473	TRUE	reported	igd	CD62L- CD86+ myeloid DC %DC	f_DC_Trait521	cDC	GCST90001473	Relative count	0.00738480118165855	25.3546414129593
ebi-a-GCST90001473	0.05172	161937774	0.4245	3410	1	3.15864e-16	rs71639910	A	G	0.0688	|| id:ebi-a-GCST90001473	TRUE	reported	igd	CD62L- CD86+ myeloid DC %DC	f_DC_Trait521	cDC	GCST90001473	Relative count	0.0193726039461569	67.3261164374789
ebi-a-GCST90001473	0.1277	163485197	-0.6516	3410	1	3.53997e-07	rs113995133	A	G	0.0103	|| id:ebi-a-GCST90001473	TRUE	reported	igd	CD62L- CD86+ myeloid DC %DC	f_DC_Trait521	cDC	GCST90001473	Relative count	0.00757744172727326	26.021094735586
ebi-a-GCST90001473	0.03712	115108914	-0.1706	3410	1	4.48002e-06	rs6537835	A	G	0.8488	|| id:ebi-a-GCST90001473	TRUE	reported	igd	CD62L- CD86+ myeloid DC %DC	f_DC_Trait521	cDC	GCST90001473	Relative count	0.00615610352355355	21.1099558820581
ebi-a-GCST90001473	0.1119	147922051	0.5118	3410	1	4.99597e-06	rs79078281	G	A	0.017	|| id:ebi-a-GCST90001473	TRUE	reported	igd	CD62L- CD86+ myeloid DC %DC	f_DC_Trait521	cDC	GCST90001473	Relative count	0.00609719280243673	20.9067052836827
ebi-a-GCST90001473	0.03971	161561151	-0.4505	3410	1	2.65277e-29	rs74341264	A	G	0.1218	|| id:ebi-a-GCST90001473	TRUE	reported	igd	CD62L- CD86+ myeloid DC %DC	f_DC_Trait521	cDC	GCST90001473	Relative count	0.0363701975981764	128.62785387671
ebi-a-GCST90001473	0.0268	161526397	0.929	3410	1	1e-200	rs71632979	G	A	0.2447	|| id:ebi-a-GCST90001473	TRUE	reported	igd	CD62L- CD86+ myeloid DC %DC	f_DC_Trait521	cDC	GCST90001473	Relative count	0.260561178035621	1200.90055913804
ebi-a-GCST90001473	0.08194	162042160	-0.4247	3410	1	2.30802e-07	rs77107932	C	A	0.028	|| id:ebi-a-GCST90001473	TRUE	reported	igd	CD62L- CD86+ myeloid DC %DC	f_DC_Trait521	cDC	GCST90001473	Relative count	0.00781646235618226	26.8483629280212
ebi-a-GCST90001473	0.1289	160972255	0.71	3410	1	3.879e-08	rs143140559	T	C	0.0094	|| id:ebi-a-GCST90001473	TRUE	reported	igd	CD62L- CD86+ myeloid DC %DC	f_DC_Trait521	cDC	GCST90001473	Relative count	0.00881880093344095	30.3218761710477
ebi-a-GCST90001473	0.05312	4613050	-0.2429	3410	2	5.00299e-06	rs10779896	T	A	0.0632	|| id:ebi-a-GCST90001473	TRUE	reported	igd	CD62L- CD86+ myeloid DC %DC	f_DC_Trait521	cDC	GCST90001473	Relative count	0.00609438187057929	20.8970077601772
ebi-a-GCST90001473	0.03136	364098	-0.1411	3410	3	7.09594e-06	rs162588	A	G	0.2048	|| id:ebi-a-GCST90001473	TRUE	reported	igd	CD62L- CD86+ myeloid DC %DC	f_DC_Trait521	cDC	GCST90001473	Relative count	0.00590169651860546	20.2323871441793
ebi-a-GCST90001473	0.5056	107693714	-2.506	3410	8	7.49394e-07	rs117690664	A	C	7e-04	|| id:ebi-a-GCST90001473	TRUE	reported	igd	CD62L- CD86+ myeloid DC %DC	f_DC_Trait521	cDC	GCST90001473	Relative count	0.00715279930116403	24.5523581082859
ebi-a-GCST90001473	0.1299	40841454	0.5823	3410	8	7.55892e-06	rs144030104	T	C	0.0101	|| id:ebi-a-GCST90001473	TRUE	reported	igd	CD62L- CD86+ myeloid DC %DC	f_DC_Trait521	cDC	GCST90001473	Relative count	0.00585826757666284	20.0826252938804
ebi-a-GCST90001473	0.03068	60780923	0.1382	3410	8	6.85394e-06	rs72659736	T	G	0.2557	|| id:ebi-a-GCST90001473	TRUE	reported	igd	CD62L- CD86+ myeloid DC %DC	f_DC_Trait521	cDC	GCST90001473	Relative count	0.00591526765267684	20.2791889909835
ebi-a-GCST90001473	0.0541	127556162	0.244	3410	10	6.663e-06	rs139956891	G	A	0.0616	|| id:ebi-a-GCST90001473	TRUE	reported	igd	CD62L- CD86+ myeloid DC %DC	f_DC_Trait521	cDC	GCST90001473	Relative count	0.00592990522540129	20.3296700246776
ebi-a-GCST90001473	0.03329	77743499	0.1553	3410	12	3.19198e-06	rs4761369	T	C	0.1861	|| id:ebi-a-GCST90001473	TRUE	reported	igd	CD62L- CD86+ myeloid DC %DC	f_DC_Trait521	cDC	GCST90001473	Relative count	0.00634158846807723	21.7500634507665
ebi-a-GCST90001473	0.0901	106818887	0.4006	3410	12	9.03296e-06	rs113704374	G	C	0.0218	|| id:ebi-a-GCST90001473	TRUE	reported	igd	CD62L- CD86+ myeloid DC %DC	f_DC_Trait521	cDC	GCST90001473	Relative count	0.00576378150017956	19.7568414699786
ebi-a-GCST90001473	0.02597	3013136	0.1195	3410	20	4.37603e-06	rs500809	A	G	0.5667	|| id:ebi-a-GCST90001473	TRUE	reported	igd	CD62L- CD86+ myeloid DC %DC	f_DC_Trait521	cDC	GCST90001473	Relative count	0.00617091034621559	21.1610453737363
ebi-a-GCST90001473	0.03059	48474288	-0.1396	3410	22	5.18096e-06	rs5767014	C	T	0.7776	|| id:ebi-a-GCST90001473	TRUE	reported	igd	CD62L- CD86+ myeloid DC %DC	f_DC_Trait521	cDC	GCST90001473	Relative count	0.00607034191223185	20.8140737813252
