# Supplementary material for: An exploration of the causal relationship between 731 immunophenotypes and osteoporosis: a bidirectional Mendelian randomized study
Source: Front Endocrinol (Lausanne). 2024 Jul 17;15:1341002. doi: 10.3389/fendo.2024.1341002 (PMC11288873; doi:10.3389/fendo.2024.1341002)
Supplement: Supplementary File 7 — Removal of weak IVs and F-statistics. [file DataSheet_7.zip › Supplementary file 7/731Removing weak instrumental variables/ebi-a-GCST90001474.csv]

id.exposure	samplesize.exposure	pval.exposure	chr.exposure	pos.exposure	beta.exposure	se.exposure	SNP	effect_allele.exposure	other_allele.exposure	eaf.exposure	exposure	mr_keep.exposure	pval_origin.exposure	data_source.exposure	Trait	Statistical_trait_name	Panel	CatalogID	Trait_type	R2	F
ebi-a-GCST90001474	3410	3.85798e-06	1	181160955	-0.2262	0.04889	rs10910893	T	G	0.0707	|| id:ebi-a-GCST90001474	TRUE	reported	igd	Plasmacytoid DC %DC	f_DC_Trait522	cDC	GCST90001474	Relative count	0.00623839630210633	21.3939183386297
ebi-a-GCST90001474	3410	5.11105e-08	1	160353789	-0.3966	0.07264	rs143032729	G	A	0.0326	|| id:ebi-a-GCST90001474	TRUE	reported	igd	Plasmacytoid DC %DC	f_DC_Trait522	cDC	GCST90001474	Relative count	0.00866601358082174	29.7919517418344
ebi-a-GCST90001474	3410	1.12001e-10	1	161561151	0.2502	0.03866	rs74341264	A	G	0.1218	|| id:ebi-a-GCST90001474	TRUE	reported	igd	Plasmacytoid DC %DC	f_DC_Trait522	cDC	GCST90001474	Relative count	0.0121337400065215	41.8597006668678
ebi-a-GCST90001474	3410	1.96517e-92	1	161520931	-0.5887	0.02799	rs56199187	T	C	0.2441	|| id:ebi-a-GCST90001474	TRUE	reported	igd	Plasmacytoid DC %DC	f_DC_Trait522	cDC	GCST90001474	Relative count	0.1148298168278	442.107092160165
ebi-a-GCST90001474	3410	2.52e-07	2	111876941	0.1305	0.02526	rs7593638	C	A	0.4749	|| id:ebi-a-GCST90001474	TRUE	reported	igd	Plasmacytoid DC %DC	f_DC_Trait522	cDC	GCST90001474	Relative count	0.00776629578583819	26.6746996455826
ebi-a-GCST90001474	3410	8.76193e-06	2	136580287	0.1236	0.02777	rs2164210	C	T	0.3238	|| id:ebi-a-GCST90001474	TRUE	reported	igd	Plasmacytoid DC %DC	f_DC_Trait522	cDC	GCST90001474	Relative count	0.00577583948930505	19.7984134377107
ebi-a-GCST90001474	3410	3.77703e-06	3	20754619	0.2108	0.04552	rs62234997	G	A	0.085	|| id:ebi-a-GCST90001474	TRUE	reported	igd	Plasmacytoid DC %DC	f_DC_Trait522	cDC	GCST90001474	Relative count	0.00624970614033802	21.4329481539553
ebi-a-GCST90001474	3410	2.21202e-06	3	151963160	-0.2775	0.05854	rs62272723	T	G	0.0501	|| id:ebi-a-GCST90001474	TRUE	reported	igd	Plasmacytoid DC %DC	f_DC_Trait522	cDC	GCST90001474	Relative count	0.00654656786294951	22.4577242930639
ebi-a-GCST90001474	3410	4.48198e-06	3	384169	0.1657	0.03607	rs11715127	C	G	0.1276	|| id:ebi-a-GCST90001474	TRUE	reported	igd	Plasmacytoid DC %DC	f_DC_Trait522	cDC	GCST90001474	Relative count	0.00615062039739938	21.0910372784241
ebi-a-GCST90001474	3410	9.99701e-06	5	179156449	0.184	0.04158	rs7566	C	T	0.9029	|| id:ebi-a-GCST90001474	TRUE	reported	igd	Plasmacytoid DC %DC	f_DC_Trait522	cDC	GCST90001474	Relative count	0.00570985960551463	19.5709489061949
ebi-a-GCST90001474	3410	2.90503e-06	6	22056131	-0.1221	0.02607	rs196051	G	A	0.3971	|| id:ebi-a-GCST90001474	TRUE	reported	igd	Plasmacytoid DC %DC	f_DC_Trait522	cDC	GCST90001474	Relative count	0.00639160808470725	21.9227217985688
ebi-a-GCST90001474	3410	2.25201e-10	7	50307710	-0.1835	0.02885	rs876036	C	T	0.2645	|| id:ebi-a-GCST90001474	TRUE	reported	igd	Plasmacytoid DC %DC	f_DC_Trait522	cDC	GCST90001474	Relative count	0.0117247620360094	40.4320451264569
ebi-a-GCST90001474	3410	1.14101e-06	7	14195723	0.6212	0.1274	rs78726632	C	G	0.0097	|| id:ebi-a-GCST90001474	TRUE	reported	igd	Plasmacytoid DC %DC	f_DC_Trait522	cDC	GCST90001474	Relative count	0.00692392220160417	23.7612478949044
ebi-a-GCST90001474	3410	4.65897e-06	9	110238601	-0.2853	0.06219	rs4398989	A	G	0.0422	|| id:ebi-a-GCST90001474	TRUE	reported	igd	Plasmacytoid DC %DC	f_DC_Trait522	cDC	GCST90001474	Relative count	0.00613388928446124	21.0333106804434
ebi-a-GCST90001474	3410	9.85099e-06	9	99462625	-0.2618	0.05913	rs10759202	A	G	0.0477	|| id:ebi-a-GCST90001474	TRUE	reported	igd	Plasmacytoid DC %DC	f_DC_Trait522	cDC	GCST90001474	Relative count	0.00571583482825456	19.5915471421862
ebi-a-GCST90001474	3410	6.93107e-07	10	122700529	-0.1258	0.0253	rs4752481	T	G	0.4535	|| id:ebi-a-GCST90001474	TRUE	reported	igd	Plasmacytoid DC %DC	f_DC_Trait522	cDC	GCST90001474	Relative count	0.00719827417246233	24.709584745437
ebi-a-GCST90001474	3410	3.264e-06	10	133341271	-1.939	0.4161	rs79053113	T	C	9e-04	|| id:ebi-a-GCST90001474	TRUE	reported	igd	Plasmacytoid DC %DC	f_DC_Trait522	cDC	GCST90001474	Relative count	0.00632774502901572	21.7022815631652
ebi-a-GCST90001474	3410	5.31496e-06	11	107542351	-0.868	0.1904	rs607867	C	G	0.0048	|| id:ebi-a-GCST90001474	TRUE	reported	igd	Plasmacytoid DC %DC	f_DC_Trait522	cDC	GCST90001474	Relative count	0.00605776370813304	20.7706826045926
ebi-a-GCST90001474	3410	7.04596e-06	11	108509865	0.679	0.1509	rs75812106	T	C	0.007	|| id:ebi-a-GCST90001474	TRUE	reported	igd	Plasmacytoid DC %DC	f_DC_Trait522	cDC	GCST90001474	Relative count	0.00590249562092016	20.2351429185614
ebi-a-GCST90001474	3410	8.31802e-06	12	61698548	0.1222	0.02739	rs28595889	T	A	0.677	|| id:ebi-a-GCST90001474	TRUE	reported	igd	Plasmacytoid DC %DC	f_DC_Trait522	cDC	GCST90001474	Relative count	0.00580331678835835	19.8931498653119
ebi-a-GCST90001474	3410	4.91802e-06	12	108726677	0.1338	0.02924	rs10735429	G	A	0.7411	|| id:ebi-a-GCST90001474	TRUE	reported	igd	Plasmacytoid DC %DC	f_DC_Trait522	cDC	GCST90001474	Relative count	0.00610301565780559	20.9267939127184
ebi-a-GCST90001474	3410	5.99501e-06	13	44765322	-0.2075	0.04577	rs73180904	T	C	0.0842	|| id:ebi-a-GCST90001474	TRUE	reported	igd	Plasmacytoid DC %DC	f_DC_Trait522	cDC	GCST90001474	Relative count	0.00599115077076274	20.5409054885091
ebi-a-GCST90001474	3410	6.77798e-06	15	50067248	0.3577	0.07936	rs690924	T	C	0.0264	|| id:ebi-a-GCST90001474	TRUE	reported	igd	Plasmacytoid DC %DC	f_DC_Trait522	cDC	GCST90001474	Relative count	0.00592243706772874	20.3039141807838
ebi-a-GCST90001474	3410	7.24303e-06	17	77544550	0.2104	0.04683	rs12951038	T	C	0.0745	|| id:ebi-a-GCST90001474	TRUE	reported	igd	Plasmacytoid DC %DC	f_DC_Trait522	cDC	GCST90001474	Relative count	0.00588471625509506	20.1738302642475
ebi-a-GCST90001474	3410	1.23501e-06	20	56242563	-0.1217	0.02505	rs203393	A	G	0.5792	|| id:ebi-a-GCST90001474	TRUE	reported	igd	Plasmacytoid DC %DC	f_DC_Trait522	cDC	GCST90001474	Relative count	0.00687409653384811	23.5890745630449
