# Supplementary material for: An exploration of the causal relationship between 731 immunophenotypes and osteoporosis: a bidirectional Mendelian randomized study
Source: Front Endocrinol (Lausanne). 2024 Jul 17;15:1341002. doi: 10.3389/fendo.2024.1341002 (PMC11288873; doi:10.3389/fendo.2024.1341002)
Supplement: Supplementary File 7 — Removal of weak IVs and F-statistics. [file DataSheet_7.zip › Supplementary file 7/731Removing weak instrumental variables/ebi-a-GCST90001475.csv]

id.exposure	pos.exposure	pval.exposure	samplesize.exposure	beta.exposure	chr.exposure	se.exposure	SNP	effect_allele.exposure	other_allele.exposure	eaf.exposure	exposure	mr_keep.exposure	pval_origin.exposure	data_source.exposure	Trait	Statistical_trait_name	Panel	CatalogID	Trait_type	R2	F
ebi-a-GCST90001475	70942862	9.5971e-06	3595	0.1622	1	0.0366	rs76950373	C	T	0.1367	|| id:ebi-a-GCST90001475	TRUE	reported	igd	HLA DR++ monocyte %monocyte	f_MONO_Trait503	TBNK	GCST90001475	Relative count	0.0054334351672683	19.6289853754317
ebi-a-GCST90001475	19059471	2.85102e-06	3595	-0.1231	1	0.02626	rs9439731	C	T	0.3644	|| id:ebi-a-GCST90001475	TRUE	reported	igd	HLA DR++ monocyte %monocyte	f_MONO_Trait503	TBNK	GCST90001475	Relative count	0.00607548802034157	21.9626623490839
ebi-a-GCST90001475	166381821	8.531e-06	3595	0.1374	1	0.03081	rs7538058	G	T	0.7944	|| id:ebi-a-GCST90001475	TRUE	reported	igd	HLA DR++ monocyte %monocyte	f_MONO_Trait503	TBNK	GCST90001475	Relative count	0.00550167875833748	19.8768880313706
ebi-a-GCST90001475	217877436	3.84601e-06	3595	-1.812	2	0.3917	rs116670542	A	G	8e-04	|| id:ebi-a-GCST90001475	TRUE	reported	igd	HLA DR++ monocyte %monocyte	f_MONO_Trait503	TBNK	GCST90001475	Relative count	0.00591742564882675	21.3878714955964
ebi-a-GCST90001475	106940570	8.30902e-08	3595	-0.5052	2	0.09405	rs187260865	T	C	0.0185	|| id:ebi-a-GCST90001475	TRUE	reported	igd	HLA DR++ monocyte %monocyte	f_MONO_Trait503	TBNK	GCST90001475	Relative count	0.00796229689616679	28.8381506654621
ebi-a-GCST90001475	39734023	7.74694e-06	3595	-0.2782	2	0.06213	rs17023874	T	C	0.0421	|| id:ebi-a-GCST90001475	TRUE	reported	igd	HLA DR++ monocyte %monocyte	f_MONO_Trait503	TBNK	GCST90001475	Relative count	0.00554622202767228	20.0387149074524
ebi-a-GCST90001475	3233271	9.56908e-06	3595	-0.1735	3	0.03914	rs7624992	T	C	0.1139	|| id:ebi-a-GCST90001475	TRUE	reported	igd	HLA DR++ monocyte %monocyte	f_MONO_Trait503	TBNK	GCST90001475	Relative count	0.00543614575206918	19.6388312361848
ebi-a-GCST90001475	180110875	9.82992e-06	3595	0.2039	3	0.04605	rs2878953	T	C	0.0771	|| id:ebi-a-GCST90001475	TRUE	reported	igd	HLA DR++ monocyte %monocyte	f_MONO_Trait503	TBNK	GCST90001475	Relative count	0.00542393270114317	19.5944692778853
ebi-a-GCST90001475	31394424	3.90598e-10	3595	-0.2295	6	0.03657	rs62395272	T	C	0.2819	|| id:ebi-a-GCST90001475	TRUE	reported	igd	HLA DR++ monocyte %monocyte	f_MONO_Trait503	TBNK	GCST90001475	Relative count	0.0108363916879727	39.3616940693233
ebi-a-GCST90001475	32581059	5.37155e-23	3595	-0.3029	6	0.03046	rs9271281	T	C	0.5808	|| id:ebi-a-GCST90001475	TRUE	reported	igd	HLA DR++ monocyte %monocyte	f_MONO_Trait503	TBNK	GCST90001475	Relative count	0.0267704181602329	98.8318832930347
ebi-a-GCST90001475	32594188	1.68384e-14	3595	-0.2475	6	0.03213	rs9271768	G	A	0.4356	|| id:ebi-a-GCST90001475	TRUE	reported	igd	HLA DR++ monocyte %monocyte	f_MONO_Trait503	TBNK	GCST90001475	Relative count	0.0162375426780325	59.3044493698104
ebi-a-GCST90001475	32736005	5.86138e-11	3595	-0.1923	6	0.02928	rs9296042	T	C	0.5013	|| id:ebi-a-GCST90001475	TRUE	reported	igd	HLA DR++ monocyte %monocyte	f_MONO_Trait503	TBNK	GCST90001475	Relative count	0.0118559885705409	43.10967474501
ebi-a-GCST90001475	32223191	1.35101e-10	3595	0.3326	6	0.05164	rs9469094	C	G	0.0861	|| id:ebi-a-GCST90001475	TRUE	reported	igd	HLA DR++ monocyte %monocyte	f_MONO_Trait503	TBNK	GCST90001475	Relative count	0.0114074990069639	41.4600999813877
ebi-a-GCST90001475	15221128	6.63804e-07	3595	0.2678	6	0.05377	rs116322630	T	C	0.0633	|| id:ebi-a-GCST90001475	TRUE	reported	igd	HLA DR++ monocyte %monocyte	f_MONO_Trait503	TBNK	GCST90001475	Relative count	0.00685260792528369	24.7913053712092
ebi-a-GCST90001475	109646216	9.67208e-06	3595	0.1173	6	0.02647	rs2090888	T	A	0.6394	|| id:ebi-a-GCST90001475	TRUE	reported	igd	HLA DR++ monocyte %monocyte	f_MONO_Trait503	TBNK	GCST90001475	Relative count	0.00543279579367124	19.6266629385169
ebi-a-GCST90001475	3175873	4.20397e-06	3595	-0.1283	8	0.02784	rs2113347	C	G	0.2826	|| id:ebi-a-GCST90001475	TRUE	reported	igd	HLA DR++ monocyte %monocyte	f_MONO_Trait503	TBNK	GCST90001475	Relative count	0.00587297075329288	21.2262450328616
ebi-a-GCST90001475	10550265	8.39093e-06	3595	-0.5588	10	0.1253	rs61835728	T	C	0.0103	|| id:ebi-a-GCST90001475	TRUE	reported	igd	HLA DR++ monocyte %monocyte	f_MONO_Trait503	TBNK	GCST90001475	Relative count	0.00550193809067262	19.8778301506525
ebi-a-GCST90001475	51947803	9.25699e-06	3595	0.5024	12	0.1131	rs150066324	T	A	0.0129	|| id:ebi-a-GCST90001475	TRUE	reported	igd	HLA DR++ monocyte %monocyte	f_MONO_Trait503	TBNK	GCST90001475	Relative count	0.00545880941289758	19.7211562539332
ebi-a-GCST90001475	112684221	5.34995e-07	3595	-0.1366	12	0.02719	rs7953257	T	A	0.531	|| id:ebi-a-GCST90001475	TRUE	reported	igd	HLA DR++ monocyte %monocyte	f_MONO_Trait503	TBNK	GCST90001475	Relative count	0.00697181196460411	25.2255884481798
ebi-a-GCST90001475	81293101	2.943e-06	3595	0.5761	14	0.123	rs12436392	C	T	0.9897	|| id:ebi-a-GCST90001475	TRUE	reported	igd	HLA DR++ monocyte %monocyte	f_MONO_Trait503	TBNK	GCST90001475	Relative count	0.00606519171440903	21.9252144589447
ebi-a-GCST90001475	35262843	2.68201e-06	3595	-0.1742	18	0.03706	rs62083470	C	T	0.1305	|| id:ebi-a-GCST90001475	TRUE	reported	igd	HLA DR++ monocyte %monocyte	f_MONO_Trait503	TBNK	GCST90001475	Relative count	0.00610837383521147	22.0822739744825
ebi-a-GCST90001475	41033109	5.65405e-06	3595	0.1843	19	0.04055	rs10410907	T	C	0.1067	|| id:ebi-a-GCST90001475	TRUE	reported	igd	HLA DR++ monocyte %monocyte	f_MONO_Trait503	TBNK	GCST90001475	Relative count	0.00571323014847653	20.645588924553
ebi-a-GCST90001475	61265397	2.67202e-06	3595	-0.3757	20	0.07989	rs6010756	C	A	0.0243	|| id:ebi-a-GCST90001475	TRUE	reported	igd	HLA DR++ monocyte %monocyte	f_MONO_Trait503	TBNK	GCST90001475	Relative count	0.00611413700800854	22.1032364859703
