# Supplementary material for: An exploration of the causal relationship between 731 immunophenotypes and osteoporosis: a bidirectional Mendelian randomized study
Source: Front Endocrinol (Lausanne). 2024 Jul 17;15:1341002. doi: 10.3389/fendo.2024.1341002 (PMC11288873; doi:10.3389/fendo.2024.1341002)
Supplement: Supplementary File 7 — Removal of weak IVs and F-statistics. [file DataSheet_7.zip › Supplementary file 7/731Removing weak instrumental variables/ebi-a-GCST90001476.csv]

id.exposure	beta.exposure	samplesize.exposure	pval.exposure	chr.exposure	se.exposure	pos.exposure	SNP	effect_allele.exposure	other_allele.exposure	eaf.exposure	exposure	mr_keep.exposure	pval_origin.exposure	data_source.exposure	Trait	Statistical_trait_name	Panel	CatalogID	Trait_type	R2	F
ebi-a-GCST90001476	-0.1324	3595	1.62401e-07	1	0.02523	19059473	rs9439732	T	A	0.4732	|| id:ebi-a-GCST90001476	TRUE	reported	igd	HLA DR++ monocyte %leukocyte	f_MONO_Trait504	TBNK	GCST90001476	Relative count	0.00760201024109702	27.5232548615877
ebi-a-GCST90001476	-0.7033	3595	3.51504e-06	1	0.1514	248035843	rs35478452	C	G	0.0065	|| id:ebi-a-GCST90001476	TRUE	reported	igd	HLA DR++ monocyte %leukocyte	f_MONO_Trait504	TBNK	GCST90001476	Relative count	0.0059666634100522	21.5669040898184
ebi-a-GCST90001476	-0.4683	3595	8.93203e-07	2	0.09513	106954936	rs115589615	T	C	0.0175	|| id:ebi-a-GCST90001476	TRUE	reported	igd	HLA DR++ monocyte %leukocyte	f_MONO_Trait504	TBNK	GCST90001476	Relative count	0.00669571157709052	24.2198608995066
ebi-a-GCST90001476	-0.2168	3595	3.71878e-11	6	0.03267	32594188	rs9271768	G	A	0.4356	|| id:ebi-a-GCST90001476	TRUE	reported	igd	HLA DR++ monocyte %leukocyte	f_MONO_Trait504	TBNK	GCST90001476	Relative count	0.0121013489555855	44.012760571594
ebi-a-GCST90001476	-0.1829	3595	1.06999e-06	6	0.03742	31394424	rs62395272	T	C	0.2819	|| id:ebi-a-GCST90001476	TRUE	reported	igd	HLA DR++ monocyte %leukocyte	f_MONO_Trait504	TBNK	GCST90001476	Relative count	0.0066015275152265	23.8769124567709
ebi-a-GCST90001476	-0.2715	3595	7.43875e-18	6	0.03137	32561424	rs9270591	T	C	0.5793	|| id:ebi-a-GCST90001476	TRUE	reported	igd	HLA DR++ monocyte %leukocyte	f_MONO_Trait504	TBNK	GCST90001476	Relative count	0.0204106018938339	74.8632975676581
ebi-a-GCST90001476	-0.1611	3595	6.34498e-08	6	0.02972	32736005	rs9296042	T	C	0.5013	|| id:ebi-a-GCST90001476	TRUE	reported	igd	HLA DR++ monocyte %leukocyte	f_MONO_Trait504	TBNK	GCST90001476	Relative count	0.00810698571122734	29.3664732393806
ebi-a-GCST90001476	1.447	3595	6.63804e-06	21	0.3206	34394714	rs76115039	A	T	0.0017	|| id:ebi-a-GCST90001476	TRUE	reported	igd	HLA DR++ monocyte %leukocyte	f_MONO_Trait504	TBNK	GCST90001476	Relative count	0.00563452317108874	20.3595581559044
ebi-a-GCST90001476	0.1791	3595	9.19602e-06	22	0.04031	48806386	rs9615878	A	G	0.1097	|| id:ebi-a-GCST90001476	TRUE	reported	igd	HLA DR++ monocyte %leukocyte	f_MONO_Trait504	TBNK	GCST90001476	Relative count	0.00546120412787255	19.7298551980962
