# Supplementary material for: An exploration of the causal relationship between 731 immunophenotypes and osteoporosis: a bidirectional Mendelian randomized study
Source: Front Endocrinol (Lausanne). 2024 Jul 17;15:1341002. doi: 10.3389/fendo.2024.1341002 (PMC11288873; doi:10.3389/fendo.2024.1341002)
Supplement: Supplementary File 7 — Removal of weak IVs and F-statistics. [file DataSheet_7.zip › Supplementary file 7/731Removing weak instrumental variables/ebi-a-GCST90001477.csv]

id.exposure	se.exposure	samplesize.exposure	pos.exposure	pval.exposure	beta.exposure	chr.exposure	SNP	effect_allele.exposure	other_allele.exposure	eaf.exposure	exposure	mr_keep.exposure	pval_origin.exposure	data_source.exposure	Trait	Statistical_trait_name	Panel	CatalogID	Trait_type	R2	F
ebi-a-GCST90001477	0.05738	3579	160126020	8.27199e-06	0.2562	1	rs12410580	A	G	0.0482	|| id:ebi-a-GCST90001477	TRUE	reported	igd	HLA DR++ monocyte AC	f_MONO_Trait505	TBNK	GCST90001477	Absolute count	0.00553940404901008	19.9248199114021
ebi-a-GCST90001477	0.0249	3579	165314847	7.80998e-06	0.1115	1	rs10753675	T	C	0.5617	|| id:ebi-a-GCST90001477	TRUE	reported	igd	HLA DR++ monocyte AC	f_MONO_Trait505	TBNK	GCST90001477	Absolute count	0.00557138224916947	20.0404875217224
ebi-a-GCST90001477	0.09367	3579	106954936	5.98494e-07	-0.4684	2	rs115589615	T	C	0.0176	|| id:ebi-a-GCST90001477	TRUE	reported	igd	HLA DR++ monocyte AC	f_MONO_Trait505	TBNK	GCST90001477	Absolute count	0.00693820786234911	24.9913648074205
ebi-a-GCST90001477	0.1848	3579	154844527	4.02504e-07	-0.9382	3	rs138955284	T	G	0.0047	|| id:ebi-a-GCST90001477	TRUE	reported	igd	HLA DR++ monocyte AC	f_MONO_Trait505	TBNK	GCST90001477	Absolute count	0.00715004615090634	25.7598995524346
ebi-a-GCST90001477	0.08005	3579	197226213	1.74699e-06	0.3833	3	rs114141703	A	C	0.025	|| id:ebi-a-GCST90001477	TRUE	reported	igd	HLA DR++ monocyte AC	f_MONO_Trait505	TBNK	GCST90001477	Absolute count	0.0063653166060269	22.9145961592109
ebi-a-GCST90001477	0.04129	3579	109128418	4.20504e-06	0.1903	4	rs74827437	G	A	0.1018	|| id:ebi-a-GCST90001477	TRUE	reported	igd	HLA DR++ monocyte AC	f_MONO_Trait505	TBNK	GCST90001477	Absolute count	0.00590005637851871	21.2297584376459
ebi-a-GCST90001477	0.1886	3579	65872759	6.47799e-06	0.8519	5	rs12659610	A	G	0.0043	|| id:ebi-a-GCST90001477	TRUE	reported	igd	HLA DR++ monocyte AC	f_MONO_Trait505	TBNK	GCST90001477	Absolute count	0.00566843781158916	20.3915905147668
ebi-a-GCST90001477	0.06466	3579	147436169	4.98001e-06	-0.2957	6	rs73576356	T	A	0.0379	|| id:ebi-a-GCST90001477	TRUE	reported	igd	HLA DR++ monocyte AC	f_MONO_Trait505	TBNK	GCST90001477	Absolute count	0.00580950535937235	20.9020311323601
ebi-a-GCST90001477	0.02958	3579	32605578	2.66397e-08	-0.1649	6	rs9272459	A	G	0.5423	|| id:ebi-a-GCST90001477	TRUE	reported	igd	HLA DR++ monocyte AC	f_MONO_Trait505	TBNK	GCST90001477	Absolute count	0.00860851927393394	31.0600545208539
ebi-a-GCST90001477	0.0353	3579	31394424	5.79402e-07	-0.1767	6	rs62395272	T	C	0.2812	|| id:ebi-a-GCST90001477	TRUE	reported	igd	HLA DR++ monocyte AC	f_MONO_Trait505	TBNK	GCST90001477	Absolute count	0.00695235715865071	25.0426872625553
ebi-a-GCST90001477	0.03057	3579	32662533	1.67494e-14	0.2356	6	rs9275271	C	T	0.6292	|| id:ebi-a-GCST90001477	TRUE	reported	igd	HLA DR++ monocyte AC	f_MONO_Trait505	TBNK	GCST90001477	Absolute count	0.016324868381317	59.3631498072752
ebi-a-GCST90001477	0.2489	3579	127699589	7.59399e-06	-1.116	6	rs112700313	T	C	0.0022	|| id:ebi-a-GCST90001477	TRUE	reported	igd	HLA DR++ monocyte AC	f_MONO_Trait505	TBNK	GCST90001477	Absolute count	0.00558578507672878	20.0925860869764
ebi-a-GCST90001477	0.03275	3579	106771703	2.831e-07	0.1685	7	rs28610544	T	C	0.1692	|| id:ebi-a-GCST90001477	TRUE	reported	igd	HLA DR++ monocyte AC	f_MONO_Trait505	TBNK	GCST90001477	Absolute count	0.00734201292492044	26.4566251159918
ebi-a-GCST90001477	0.269	3579	45664941	5.30799e-06	1.226	7	rs117433119	C	A	0.0022	|| id:ebi-a-GCST90001477	TRUE	reported	igd	HLA DR++ monocyte AC	f_MONO_Trait505	TBNK	GCST90001477	Absolute count	0.00577033991399711	20.7602998592722
ebi-a-GCST90001477	0.03069	3579	127636944	5.61798e-06	-0.1396	8	rs16901587	A	G	0.202	|| id:ebi-a-GCST90001477	TRUE	reported	igd	HLA DR++ monocyte AC	f_MONO_Trait505	TBNK	GCST90001477	Absolute count	0.00574793519306973	20.6792270424935
ebi-a-GCST90001477	0.02672	3579	25608163	8.22792e-06	0.1193	9	rs35842632	T	G	0.2923	|| id:ebi-a-GCST90001477	TRUE	reported	igd	HLA DR++ monocyte AC	f_MONO_Trait505	TBNK	GCST90001477	Absolute count	0.00553903389220158	19.9234810692985
ebi-a-GCST90001477	0.08798	3579	66536402	6.99906e-06	0.3959	9	rs4244738	G	A	0.9719	|| id:ebi-a-GCST90001477	TRUE	reported	igd	HLA DR++ monocyte AC	f_MONO_Trait505	TBNK	GCST90001477	Absolute count	0.00562588950701992	20.2376616147352
ebi-a-GCST90001477	0.02641	3579	111865049	6.40398e-08	-0.1431	12	rs7310615	G	C	0.5222	|| id:ebi-a-GCST90001477	TRUE	reported	igd	HLA DR++ monocyte AC	f_MONO_Trait505	TBNK	GCST90001477	Absolute count	0.00813640795581092	29.3426752341556
ebi-a-GCST90001477	0.07329	3579	50914563	3.71604e-06	-0.3396	12	rs11169475	A	G	0.0296	|| id:ebi-a-GCST90001477	TRUE	reported	igd	HLA DR++ monocyte AC	f_MONO_Trait505	TBNK	GCST90001477	Absolute count	0.00596329975468074	21.4586878102476
ebi-a-GCST90001477	0.3396	3579	114508277	1.33999e-06	-1.644	13	rs111801150	G	A	0.0013	|| id:ebi-a-GCST90001477	TRUE	reported	igd	HLA DR++ monocyte AC	f_MONO_Trait505	TBNK	GCST90001477	Absolute count	0.00650537128462983	23.4220824275715
ebi-a-GCST90001477	0.04485	3579	73388512	2.28402e-06	0.2123	16	rs55952218	A	G	0.0807	|| id:ebi-a-GCST90001477	TRUE	reported	igd	HLA DR++ monocyte AC	f_MONO_Trait505	TBNK	GCST90001477	Absolute count	0.00622161227565332	22.3940341075167
ebi-a-GCST90001477	0.3795	3579	69003214	2.10902e-06	-1.803	16	rs183181627	C	A	0.001	|| id:ebi-a-GCST90001477	TRUE	reported	igd	HLA DR++ monocyte AC	f_MONO_Trait505	TBNK	GCST90001477	Absolute count	0.00626723248294827	22.5592748113957
ebi-a-GCST90001477	0.3818	3579	34011303	4.489e-06	-1.754	17	rs34795364	C	G	0.0011	|| id:ebi-a-GCST90001477	TRUE	reported	igd	HLA DR++ monocyte AC	f_MONO_Trait505	TBNK	GCST90001477	Absolute count	0.00586235549799403	21.0933020515775
ebi-a-GCST90001477	0.05887	3579	76469857	2.03301e-06	-0.2801	17	rs139181645	G	C	0.0451	|| id:ebi-a-GCST90001477	TRUE	reported	igd	HLA DR++ monocyte AC	f_MONO_Trait505	TBNK	GCST90001477	Absolute count	0.00628547474358668	22.6253542505159
ebi-a-GCST90001477	0.03947	3579	46392004	2.14902e-06	0.1874	19	rs61289229	T	C	0.1133	|| id:ebi-a-GCST90001477	TRUE	reported	igd	HLA DR++ monocyte AC	f_MONO_Trait505	TBNK	GCST90001477	Absolute count	0.00625916439755597	22.5300503390148
ebi-a-GCST90001477	0.07506	3579	22750190	3.58798e-06	-0.3484	22	rs5995959	T	C	0.0323	|| id:ebi-a-GCST90001477	TRUE	reported	igd	HLA DR++ monocyte AC	f_MONO_Trait505	TBNK	GCST90001477	Absolute count	0.00598371600559221	21.5325970979
