# Supplementary material for: An exploration of the causal relationship between 731 immunophenotypes and osteoporosis: a bidirectional Mendelian randomized study
Source: Front Endocrinol (Lausanne). 2024 Jul 17;15:1341002. doi: 10.3389/fendo.2024.1341002 (PMC11288873; doi:10.3389/fendo.2024.1341002)
Supplement: Supplementary File 7 — Removal of weak IVs and F-statistics. [file DataSheet_7.zip › Supplementary file 7/731Removing weak instrumental variables/ebi-a-GCST90001478.csv]

id.exposure	chr.exposure	se.exposure	beta.exposure	pos.exposure	pval.exposure	samplesize.exposure	SNP	effect_allele.exposure	other_allele.exposure	eaf.exposure	exposure	mr_keep.exposure	pval_origin.exposure	data_source.exposure	Trait	Statistical_trait_name	Panel	CatalogID	Trait_type	R2	F
ebi-a-GCST90001478	1	0.2679	1.241	26999658	3.73603e-06	3437	rs181741769	C	T	0.002	|| id:ebi-a-GCST90001478	TRUE	reported	igd	CD4 Treg %CD4	f_Treg_Trait501	Treg	GCST90001478	Relative count	0.00620462551835193	21.445952761307
ebi-a-GCST90001478	2	0.06743	-0.3267	161139489	1.322e-06	3437	rs13410035	T	C	0.0346	|| id:ebi-a-GCST90001478	TRUE	reported	igd	CD4 Treg %CD4	f_Treg_Trait501	Treg	GCST90001478	Relative count	0.00678353899931197	23.4606023737866
ebi-a-GCST90001478	2	0.1239	0.5648	30532493	5.34097e-06	3437	rs17009374	T	C	0.0103	|| id:ebi-a-GCST90001478	TRUE	reported	igd	CD4 Treg %CD4	f_Treg_Trait501	Treg	GCST90001478	Relative count	0.00600965302272579	20.7679664051456
ebi-a-GCST90001478	3	0.02502	-0.1117	4602747	8.30195e-06	3437	rs4685760	C	G	0.4693	|| id:ebi-a-GCST90001478	TRUE	reported	igd	CD4 Treg %CD4	f_Treg_Trait501	Treg	GCST90001478	Relative count	0.00576555353564695	19.9195234739409
ebi-a-GCST90001478	5	0.0254	-0.1134	90356197	8.30692e-06	3437	rs12186662	G	A	0.6123	|| id:ebi-a-GCST90001478	TRUE	reported	igd	CD4 Treg %CD4	f_Treg_Trait501	Treg	GCST90001478	Relative count	0.00576590913599119	19.9207591694206
ebi-a-GCST90001478	6	0.06687	-0.307	163753664	4.57804e-06	3437	rs77142596	T	C	0.0371	|| id:ebi-a-GCST90001478	TRUE	reported	igd	CD4 Treg %CD4	f_Treg_Trait501	Treg	GCST90001478	Relative count	0.00609508003629233	21.0649927413868
ebi-a-GCST90001478	6	0.03337	-0.1531	32449726	4.65704e-06	3437	rs2187822	C	A	0.3251	|| id:ebi-a-GCST90001478	TRUE	reported	igd	CD4 Treg %CD4	f_Treg_Trait501	Treg	GCST90001478	Relative count	0.0060870488300194	21.0370663814207
ebi-a-GCST90001478	7	0.0825	0.3869	148149143	2.83302e-06	3437	rs191172032	A	G	0.0253	|| id:ebi-a-GCST90001478	TRUE	reported	igd	CD4 Treg %CD4	f_Treg_Trait501	Treg	GCST90001478	Relative count	0.00635828289599359	21.9804597288782
ebi-a-GCST90001478	7	0.03743	0.1876	37406370	5.62199e-07	3437	rs77615103	A	C	0.1484	|| id:ebi-a-GCST90001478	TRUE	reported	igd	CD4 Treg %CD4	f_Treg_Trait501	Treg	GCST90001478	Relative count	0.00725577573306172	25.1057513444322
ebi-a-GCST90001478	8	0.04306	0.1934	10768753	7.26708e-06	3437	rs138899232	T	G	0.112	|| id:ebi-a-GCST90001478	TRUE	reported	igd	CD4 Treg %CD4	f_Treg_Trait501	Treg	GCST90001478	Relative count	0.00583503961155812	20.1610013069368
ebi-a-GCST90001478	10	0.0339	0.2422	6134869	1.10892e-12	3437	rs1571025	G	A	0.1766	|| id:ebi-a-GCST90001478	TRUE	reported	igd	CD4 Treg %CD4	f_Treg_Trait501	Treg	GCST90001478	Relative count	0.0146341285378132	51.0147884996212
ebi-a-GCST90001478	10	0.03926	0.2173	6078079	3.33703e-08	3437	rs6602392	A	C	0.1155	|| id:ebi-a-GCST90001478	TRUE	reported	igd	CD4 Treg %CD4	f_Treg_Trait501	Treg	GCST90001478	Relative count	0.00883457121052924	30.6172423156758
ebi-a-GCST90001478	11	0.03295	-0.1478	128174781	7.56206e-06	3437	rs73018933	A	G	0.1785	|| id:ebi-a-GCST90001478	TRUE	reported	igd	CD4 Treg %CD4	f_Treg_Trait501	Treg	GCST90001478	Relative count	0.00582000713614832	20.1087576255492
ebi-a-GCST90001478	12	0.05432	-0.2858	23501010	1.51901e-07	3437	rs77071786	C	G	0.0598	|| id:ebi-a-GCST90001478	TRUE	reported	igd	CD4 Treg %CD4	f_Treg_Trait501	Treg	GCST90001478	Relative count	0.00798990263359421	27.6663671259578
ebi-a-GCST90001478	14	0.227	1.04	56535269	4.78597e-06	3437	rs149595513	T	C	0.0031	|| id:ebi-a-GCST90001478	TRUE	reported	igd	CD4 Treg %CD4	f_Treg_Trait501	Treg	GCST90001478	Relative count	0.00607003528819729	20.9779078559156
ebi-a-GCST90001478	14	0.04891	-0.2227	25035095	5.48302e-06	3437	rs146090095	T	A	0.0708	|| id:ebi-a-GCST90001478	TRUE	reported	igd	CD4 Treg %CD4	f_Treg_Trait501	Treg	GCST90001478	Relative count	0.0059958913679421	20.7201224522352
ebi-a-GCST90001478	16	0.03867	-0.1713	84427121	9.77192e-06	3437	rs79028902	T	C	0.1251	|| id:ebi-a-GCST90001478	TRUE	reported	igd	CD4 Treg %CD4	f_Treg_Trait501	Treg	GCST90001478	Relative count	0.00567694074123124	19.6116254818289
ebi-a-GCST90001478	17	0.06114	0.2845	30183388	3.38197e-06	3437	rs72821912	T	C	0.045	|| id:ebi-a-GCST90001478	TRUE	reported	igd	CD4 Treg %CD4	f_Treg_Trait501	Treg	GCST90001478	Relative count	0.00626046667320862	21.6401806522472
ebi-a-GCST90001478	19	0.02779	-0.1357	47667326	1.08101e-06	3437	rs2909902	A	T	0.2784	|| id:ebi-a-GCST90001478	TRUE	reported	igd	CD4 Treg %CD4	f_Treg_Trait501	Treg	GCST90001478	Relative count	0.00688970384553382	23.8303165328655
ebi-a-GCST90001478	20	0.02643	0.1213	39570656	4.56604e-06	3437	rs6016476	G	A	0.3688	|| id:ebi-a-GCST90001478	TRUE	reported	igd	CD4 Treg %CD4	f_Treg_Trait501	Treg	GCST90001478	Relative count	0.00609108039106885	21.0510849943412
