# Supplementary material for: An exploration of the causal relationship between 731 immunophenotypes and osteoporosis: a bidirectional Mendelian randomized study
Source: Front Endocrinol (Lausanne). 2024 Jul 17;15:1341002. doi: 10.3389/fendo.2024.1341002 (PMC11288873; doi:10.3389/fendo.2024.1341002)
Supplement: Supplementary File 7 — Removal of weak IVs and F-statistics. [file DataSheet_7.zip › Supplementary file 7/731Removing weak instrumental variables/ebi-a-GCST90001479.csv]

id.exposure	se.exposure	chr.exposure	pos.exposure	pval.exposure	samplesize.exposure	beta.exposure	SNP	effect_allele.exposure	other_allele.exposure	eaf.exposure	exposure	mr_keep.exposure	pval_origin.exposure	data_source.exposure	Trait	Statistical_trait_name	Panel	CatalogID	Trait_type	R2	F
ebi-a-GCST90001479	0.3895	3	144158111	2.14798e-06	3437	-1.849	rs79327855	T	C	9e-04	|| id:ebi-a-GCST90001479	TRUE	reported	igd	CD4 Treg %T cell	f_Treg_Trait502	Treg	GCST90001479	Relative count	0.00651390110707425	22.5219560975574
ebi-a-GCST90001479	0.06468	5	153002618	7.21805e-07	3437	0.3211	rs76239041	A	G	0.0412	|| id:ebi-a-GCST90001479	TRUE	reported	igd	CD4 Treg %T cell	f_Treg_Trait502	Treg	GCST90001479	Relative count	0.00711963905967573	24.6313263229667
ebi-a-GCST90001479	0.02947	6	12155899	6.10506e-06	3437	0.1335	rs219948	A	G	0.262	|| id:ebi-a-GCST90001479	TRUE	reported	igd	CD4 Treg %T cell	f_Treg_Trait502	Treg	GCST90001479	Relative count	0.00593522805512969	20.5092353584593
ebi-a-GCST90001479	0.0337	6	29902327	1.42099e-06	3437	-0.1628	rs2975007	T	G	0.4342	|| id:ebi-a-GCST90001479	TRUE	reported	igd	CD4 Treg %T cell	f_Treg_Trait502	Treg	GCST90001479	Relative count	0.00674420209947027	23.3236335097642
ebi-a-GCST90001479	0.02572	6	164597687	4.56499e-06	3437	0.1181	rs971864	T	C	0.4588	|| id:ebi-a-GCST90001479	TRUE	reported	igd	CD4 Treg %T cell	f_Treg_Trait502	Treg	GCST90001479	Relative count	0.00609708568820684	21.0719669269633
ebi-a-GCST90001479	0.2348	7	81108132	8.49298e-06	3437	-1.047	rs115707165	T	C	0.0033	|| id:ebi-a-GCST90001479	TRUE	reported	igd	CD4 Treg %T cell	f_Treg_Trait502	Treg	GCST90001479	Relative count	0.00575191433749366	19.8721285303007
ebi-a-GCST90001479	0.1039	8	34560021	9.87302e-06	3437	0.46	rs28445004	C	T	0.0148	|| id:ebi-a-GCST90001479	TRUE	reported	igd	CD4 Treg %T cell	f_Treg_Trait502	Treg	GCST90001479	Relative count	0.00567068183555084	19.5898800822602
ebi-a-GCST90001479	0.04025	10	6078079	1.992e-06	3437	0.1917	rs6602392	A	C	0.1155	|| id:ebi-a-GCST90001479	TRUE	reported	igd	CD4 Treg %T cell	f_Treg_Trait502	Treg	GCST90001479	Relative count	0.00655656046037126	22.6704251948275
ebi-a-GCST90001479	0.03486	10	6134869	4.16898e-09	3437	0.2054	rs1571025	G	A	0.1766	|| id:ebi-a-GCST90001479	TRUE	reported	igd	CD4 Treg %T cell	f_Treg_Trait502	Treg	GCST90001479	Relative count	0.0100000404721713	34.6971115415918
ebi-a-GCST90001479	0.02964	11	30568643	6.97606e-06	3437	0.1334	rs509240	G	A	0.2629	|| id:ebi-a-GCST90001479	TRUE	reported	igd	CD4 Treg %T cell	f_Treg_Trait502	Treg	GCST90001479	Relative count	0.0058590028913568	20.2442862635623
ebi-a-GCST90001479	0.03501	11	128161142	7.89005e-06	3437	-0.1567	rs61907712	G	C	0.1616	|| id:ebi-a-GCST90001479	TRUE	reported	igd	CD4 Treg %T cell	f_Treg_Trait502	Treg	GCST90001479	Relative count	0.00579495677780879	20.021701426156
ebi-a-GCST90001479	0.05372	12	23591661	4.05798e-06	3437	-0.2479	rs139191636	A	G	0.0634	|| id:ebi-a-GCST90001479	TRUE	reported	igd	CD4 Treg %T cell	f_Treg_Trait502	Treg	GCST90001479	Relative count	0.00615770654132476	21.2827750526095
ebi-a-GCST90001479	0.04997	14	25035095	5.53796e-07	3437	-0.2506	rs146090095	T	A	0.0708	|| id:ebi-a-GCST90001479	TRUE	reported	igd	CD4 Treg %T cell	f_Treg_Trait502	Treg	GCST90001479	Relative count	0.00726436261676869	25.1356802848085
ebi-a-GCST90001479	0.06915	14	73155735	3.10599e-06	3437	0.323	rs2526941	C	T	0.0358	|| id:ebi-a-GCST90001479	TRUE	reported	igd	CD4 Treg %T cell	f_Treg_Trait502	Treg	GCST90001479	Relative count	0.0063080180760273	21.8055921606617
ebi-a-GCST90001479	0.02574	17	33775713	3.88597e-06	3437	-0.1191	rs11869223	G	C	0.4364	|| id:ebi-a-GCST90001479	TRUE	reported	igd	CD4 Treg %T cell	f_Treg_Trait502	Treg	GCST90001479	Relative count	0.00619056122091711	21.3970374642188
ebi-a-GCST90001479	0.02741	17	5640871	8.88894e-06	3437	0.122	rs62055610	T	C	0.334	|| id:ebi-a-GCST90001479	TRUE	reported	igd	CD4 Treg %T cell	f_Treg_Trait502	Treg	GCST90001479	Relative count	0.00573094159536711	19.7992527411776
ebi-a-GCST90001479	0.03038	17	80189590	4.622e-06	3437	0.1394	rs56043453	T	A	0.7704	|| id:ebi-a-GCST90001479	TRUE	reported	igd	CD4 Treg %T cell	f_Treg_Trait502	Treg	GCST90001479	Relative count	0.00608860982228096	21.0424942768746
ebi-a-GCST90001479	0.0316	22	49579609	6.66899e-06	3437	0.1425	rs10212061	A	G	0.2074	|| id:ebi-a-GCST90001479	TRUE	reported	igd	CD4 Treg %T cell	f_Treg_Trait502	Treg	GCST90001479	Relative count	0.00588185120381686	20.3236998636197
