# Supplementary material for: An exploration of the causal relationship between 731 immunophenotypes and osteoporosis: a bidirectional Mendelian randomized study
Source: Front Endocrinol (Lausanne). 2024 Jul 17;15:1341002. doi: 10.3389/fendo.2024.1341002 (PMC11288873; doi:10.3389/fendo.2024.1341002)
Supplement: Supplementary File 7 — Removal of weak IVs and F-statistics. [file DataSheet_7.zip › Supplementary file 7/731Removing weak instrumental variables/ebi-a-GCST90001480.csv]

id.exposure	samplesize.exposure	pval.exposure	beta.exposure	se.exposure	chr.exposure	pos.exposure	SNP	effect_allele.exposure	other_allele.exposure	eaf.exposure	exposure	mr_keep.exposure	pval_origin.exposure	data_source.exposure	Trait	Statistical_trait_name	Panel	CatalogID	Trait_type	R2	F
ebi-a-GCST90001480	3405	3.23698e-06	-0.3482	0.07468	1	210431761	rs12044365	G	A	0.0248	|| id:ebi-a-GCST90001480	TRUE	reported	igd	Resting Treg AC	f_Treg_Trait503	Treg	GCST90001480	Absolute count	0.00634406798448256	21.7266990067715
ebi-a-GCST90001480	3405	6.68498e-07	0.8994	0.1806	1	194010208	rs116794175	C	T	0.0043	|| id:ebi-a-GCST90001480	TRUE	reported	igd	Resting Treg AC	f_Treg_Trait503	Treg	GCST90001480	Absolute count	0.00723104965902318	24.7864943612552
ebi-a-GCST90001480	3405	6.94225e-15	1.651	0.2111	1	197924770	rs17583875	A	G	0.0029	|| id:ebi-a-GCST90001480	TRUE	reported	igd	Resting Treg AC	f_Treg_Trait503	Treg	GCST90001480	Absolute count	0.0176468903790478	61.1311425308883
ebi-a-GCST90001480	3405	3.10099e-20	0.2177	0.02348	2	38897810	rs6751481	C	T	0.4699	|| id:ebi-a-GCST90001480	TRUE	reported	igd	Resting Treg AC	f_Treg_Trait503	Treg	GCST90001480	Absolute count	0.0246249412350908	85.9143098544327
ebi-a-GCST90001480	3405	9.93002e-06	0.2841	0.0642	2	130435634	rs79244630	T	C	0.0352	|| id:ebi-a-GCST90001480	TRUE	reported	igd	Resting Treg AC	f_Treg_Trait503	Treg	GCST90001480	Absolute count	0.00571827126636611	19.571190495704
ebi-a-GCST90001480	3405	8.66204e-07	0.1892	0.03839	2	41884212	rs17607399	T	C	0.1084	|| id:ebi-a-GCST90001480	TRUE	reported	igd	Resting Treg AC	f_Treg_Trait503	Treg	GCST90001480	Absolute count	0.00708275107947373	24.2745323939662
ebi-a-GCST90001480	3405	1.33291e-11	-0.2089	0.03078	2	39177320	rs408686	A	C	0.814	|| id:ebi-a-GCST90001480	TRUE	reported	igd	Resting Treg AC	f_Treg_Trait503	Treg	GCST90001480	Absolute count	0.01334710045809	46.0346114423503
ebi-a-GCST90001480	3405	5.62406e-06	0.6777	0.149	3	124800996	rs111714509	A	G	0.0056	|| id:ebi-a-GCST90001480	TRUE	reported	igd	Resting Treg AC	f_Treg_Trait503	Treg	GCST90001480	Absolute count	0.00603885671503362	20.6750832666783
ebi-a-GCST90001480	3405	2.40099e-06	-0.1339	0.02833	4	132525794	rs979640	G	A	0.7852	|| id:ebi-a-GCST90001480	TRUE	reported	igd	Resting Treg AC	f_Treg_Trait503	Treg	GCST90001480	Absolute count	0.00651794834354284	22.3260985702702
ebi-a-GCST90001480	3405	2.77e-07	-0.3186	0.06187	5	142990496	rs247636	A	G	0.0363	|| id:ebi-a-GCST90001480	TRUE	reported	igd	Resting Treg AC	f_Treg_Trait503	Treg	GCST90001480	Absolute count	0.00772760834197619	26.5018470823362
ebi-a-GCST90001480	3405	1.37e-06	-0.1784	0.03687	6	32636282	rs36058358	A	G	0.2229	|| id:ebi-a-GCST90001480	TRUE	reported	igd	Resting Treg AC	f_Treg_Trait503	Treg	GCST90001480	Absolute count	0.00682889420877432	23.39851296212
ebi-a-GCST90001480	3405	7.09692e-08	0.1633	0.03024	6	32599071	rs9272050	A	G	0.7012	|| id:ebi-a-GCST90001480	TRUE	reported	igd	Resting Treg AC	f_Treg_Trait503	Treg	GCST90001480	Absolute count	0.00849157187142117	29.1442999965089
ebi-a-GCST90001480	3405	4.37502e-06	0.1509	0.0328	6	31275850	rs1618199	A	G	0.3771	|| id:ebi-a-GCST90001480	TRUE	reported	igd	Resting Treg AC	f_Treg_Trait503	Treg	GCST90001480	Absolute count	0.00617763778415543	21.1531780514666
ebi-a-GCST90001480	3405	3.81399e-07	1.635	0.3213	7	71331239	rs182630194	A	G	0.0013	|| id:ebi-a-GCST90001480	TRUE	reported	igd	Resting Treg AC	f_Treg_Trait503	Treg	GCST90001480	Absolute count	0.00754756131560103	25.8796796257941
ebi-a-GCST90001480	3405	4.685e-07	0.3441	0.06816	7	80542211	rs147199078	C	T	0.0295	|| id:ebi-a-GCST90001480	TRUE	reported	igd	Resting Treg AC	f_Treg_Trait503	Treg	GCST90001480	Absolute count	0.00742941241629808	25.4715289460765
ebi-a-GCST90001480	3405	3.13899e-06	0.1935	0.04143	7	151861663	rs7787732	C	T	0.0793	|| id:ebi-a-GCST90001480	TRUE	reported	igd	Resting Treg AC	f_Treg_Trait503	Treg	GCST90001480	Absolute count	0.00636563246832165	21.8010245997333
ebi-a-GCST90001480	3405	2.45002e-06	-0.1238	0.02622	10	118980344	rs7899451	G	C	0.2803	|| id:ebi-a-GCST90001480	TRUE	reported	igd	Resting Treg AC	f_Treg_Trait503	Treg	GCST90001480	Absolute count	0.00650466047580369	22.2802852902772
ebi-a-GCST90001480	3405	2.02899e-06	-0.1773	0.03726	10	22863004	rs16922479	C	T	0.1094	|| id:ebi-a-GCST90001480	TRUE	reported	igd	Resting Treg AC	f_Treg_Trait503	Treg	GCST90001480	Absolute count	0.00660596399277271	22.6295856956826
ebi-a-GCST90001480	3405	9.74002e-07	-0.1819	0.03707	11	128694040	rs3016770	G	T	0.89	|| id:ebi-a-GCST90001480	TRUE	reported	igd	Resting Treg AC	f_Treg_Trait503	Treg	GCST90001480	Absolute count	0.00702170958713597	24.0638470707034
ebi-a-GCST90001480	3405	3.01801e-08	-0.2006	0.03612	11	79203049	rs75958070	C	G	0.1217	|| id:ebi-a-GCST90001480	TRUE	reported	igd	Resting Treg AC	f_Treg_Trait503	Treg	GCST90001480	Absolute count	0.00897703618659456	30.8255764583203
ebi-a-GCST90001480	3405	8.00995e-06	-0.1712	0.03829	12	12168131	rs73060045	G	A	0.1026	|| id:ebi-a-GCST90001480	TRUE	reported	igd	Resting Treg AC	f_Treg_Trait503	Treg	GCST90001480	Absolute count	0.00583683397326945	19.9793622312717
ebi-a-GCST90001480	3405	7.21606e-06	0.2877	0.06401	14	99672909	rs72702642	G	A	0.0341	|| id:ebi-a-GCST90001480	TRUE	reported	igd	Resting Treg AC	f_Treg_Trait503	Treg	GCST90001480	Absolute count	0.00589790728523877	20.1896552061946
ebi-a-GCST90001480	3405	5.79696e-06	-0.429	0.09447	15	40508902	rs117432559	G	A	0.0142	|| id:ebi-a-GCST90001480	TRUE	reported	igd	Resting Treg AC	f_Treg_Trait503	Treg	GCST90001480	Absolute count	0.00601987313437218	20.6096960317174
ebi-a-GCST90001480	3405	1.94299e-07	0.2852	0.05469	18	64904859	rs8088253	G	A	0.0467	|| id:ebi-a-GCST90001480	TRUE	reported	igd	Resting Treg AC	f_Treg_Trait503	Treg	GCST90001480	Absolute count	0.00792339464840696	27.1786592316357
ebi-a-GCST90001480	3405	7.085e-06	-0.5089	0.1131	22	27946507	rs11703793	C	T	0.0103	|| id:ebi-a-GCST90001480	TRUE	reported	igd	Resting Treg AC	f_Treg_Trait503	Treg	GCST90001480	Absolute count	0.0059108225479326	20.2341294793791
ebi-a-GCST90001480	3405	8.56407e-07	-0.476	0.09652	22	28079761	rs111941642	T	C	0.0144	|| id:ebi-a-GCST90001480	TRUE	reported	igd	Resting Treg AC	f_Treg_Trait503	Treg	GCST90001480	Absolute count	0.00709203965452598	24.3065942748154
