# Supplementary material for: An exploration of the causal relationship between 731 immunophenotypes and osteoporosis: a bidirectional Mendelian randomized study
Source: Front Endocrinol (Lausanne). 2024 Jul 17;15:1341002. doi: 10.3389/fendo.2024.1341002 (PMC11288873; doi:10.3389/fendo.2024.1341002)
Supplement: Supplementary File 7 — Removal of weak IVs and F-statistics. [file DataSheet_7.zip › Supplementary file 7/731Removing weak instrumental variables/ebi-a-GCST90001481.csv]

id.exposure	pval.exposure	pos.exposure	chr.exposure	beta.exposure	samplesize.exposure	se.exposure	SNP	effect_allele.exposure	other_allele.exposure	eaf.exposure	exposure	mr_keep.exposure	pval_origin.exposure	data_source.exposure	Trait	Statistical_trait_name	Panel	CatalogID	Trait_type	R2	F
ebi-a-GCST90001481	1.00399e-08	182091538	1	0.9806	3437	0.1707	rs187089343	C	A	0.0047	|| id:ebi-a-GCST90001481	TRUE	reported	igd	Resting Treg % CD4 Treg	f_Treg_Trait504	Treg	GCST90001481	Relative count	0.00951014709323284	32.9810095170452
ebi-a-GCST90001481	7.66196e-06	203602440	1	0.2555	3437	0.05701	rs78144227	A	G	0.0444	|| id:ebi-a-GCST90001481	TRUE	reported	igd	Resting Treg % CD4 Treg	f_Treg_Trait504	Treg	GCST90001481	Relative count	0.00580991292237702	20.0736772049578
ebi-a-GCST90001481	2.36701e-06	214625781	1	2.691	3437	0.5693	rs150956189	C	T	3e-04	|| id:ebi-a-GCST90001481	TRUE	reported	igd	Resting Treg % CD4 Treg	f_Treg_Trait504	Treg	GCST90001481	Relative count	0.00645879320654932	22.3301806837985
ebi-a-GCST90001481	9.34695e-08	203502968	1	0.3706	3437	0.06927	rs61828007	G	A	0.0289	|| id:ebi-a-GCST90001481	TRUE	reported	igd	Resting Treg % CD4 Treg	f_Treg_Trait504	Treg	GCST90001481	Relative count	0.00825922112508267	28.606693572532
ebi-a-GCST90001481	6.33097e-10	195430336	1	0.7179	3437	0.1158	rs12133465	G	A	0.0096	|| id:ebi-a-GCST90001481	TRUE	reported	igd	Resting Treg % CD4 Treg	f_Treg_Trait504	Treg	GCST90001481	Relative count	0.0110586419116343	38.4112107920048
ebi-a-GCST90001481	7.07995e-09	195919849	1	0.7278	3437	0.1254	rs146899923	C	T	0.0089	|| id:ebi-a-GCST90001481	TRUE	reported	igd	Resting Treg % CD4 Treg	f_Treg_Trait504	Treg	GCST90001481	Relative count	0.00970541038095521	33.6648155084902
ebi-a-GCST90001481	3.079e-08	193505625	1	0.4297	3437	0.07742	rs60220946	T	C	0.0212	|| id:ebi-a-GCST90001481	TRUE	reported	igd	Resting Treg % CD4 Treg	f_Treg_Trait504	Treg	GCST90001481	Relative count	0.00888320484319212	30.7872985156479
ebi-a-GCST90001481	6.13762e-13	191648600	1	1.292	3437	0.1788	rs147071297	A	G	0.0039	|| id:ebi-a-GCST90001481	TRUE	reported	igd	Resting Treg % CD4 Treg	f_Treg_Trait504	Treg	GCST90001481	Relative count	0.014964504688012	52.1839810321155
ebi-a-GCST90001481	5.95498e-10	195825276	1	-0.463	3437	0.07456	rs7530076	A	G	0.9748	|| id:ebi-a-GCST90001481	TRUE	reported	igd	Resting Treg % CD4 Treg	f_Treg_Trait504	Treg	GCST90001481	Relative count	0.0110949473851351	38.5387294434038
ebi-a-GCST90001481	3.21514e-40	197924770	1	2.714	3437	0.2018	rs17583875	A	G	0.0029	|| id:ebi-a-GCST90001481	TRUE	reported	igd	Resting Treg % CD4 Treg	f_Treg_Trait504	Treg	GCST90001481	Relative count	0.0499946882125127	180.769256633795
ebi-a-GCST90001481	4.92833e-18	190079170	1	1.793	3437	0.2061	rs138915779	A	C	0.0035	|| id:ebi-a-GCST90001481	TRUE	reported	igd	Resting Treg % CD4 Treg	f_Treg_Trait504	Treg	GCST90001481	Relative count	0.0215459427650927	75.6400495770287
ebi-a-GCST90001481	8.95097e-06	238096255	1	-0.4624	3437	0.104	rs147958143	T	A	0.0111	|| id:ebi-a-GCST90001481	TRUE	reported	igd	Resting Treg % CD4 Treg	f_Treg_Trait504	Treg	GCST90001481	Relative count	0.00571871829391422	19.7567808034046
ebi-a-GCST90001481	1.53801e-06	38077329	2	0.2951	3437	0.06128	rs112553628	G	A	0.0352	|| id:ebi-a-GCST90001481	TRUE	reported	igd	Resting Treg % CD4 Treg	f_Treg_Trait504	Treg	GCST90001481	Relative count	0.00670194652118022	23.1765140580183
ebi-a-GCST90001481	1.46791e-20	39176695	2	-0.2777	3437	0.02969	rs413431	G	A	0.8154	|| id:ebi-a-GCST90001481	TRUE	reported	igd	Resting Treg % CD4 Treg	f_Treg_Trait504	Treg	GCST90001481	Relative count	0.0248219418080606	87.4336429069923
ebi-a-GCST90001481	2.93697e-06	23924920	2	0.2445	3437	0.05221	rs139681117	T	C	0.0528	|| id:ebi-a-GCST90001481	TRUE	reported	igd	Resting Treg % CD4 Treg	f_Treg_Trait504	Treg	GCST90001481	Relative count	0.00634028081060751	21.9178297800011
ebi-a-GCST90001481	5.05697e-06	42378770	2	-0.1476	3437	0.0323	rs12993274	C	A	0.1481	|| id:ebi-a-GCST90001481	TRUE	reported	igd	Resting Treg % CD4 Treg	f_Treg_Trait504	Treg	GCST90001481	Relative count	0.00603889568996694	20.8696362514465
ebi-a-GCST90001481	7.68794e-06	73109350	2	0.2968	3437	0.06625	rs76584473	A	G	0.0304	|| id:ebi-a-GCST90001481	TRUE	reported	igd	Resting Treg % CD4 Treg	f_Treg_Trait504	Treg	GCST90001481	Relative count	0.00580560928119948	20.0587209775967
ebi-a-GCST90001481	3.39782e-38	38897810	2	0.2946	3437	0.02252	rs6751481	C	T	0.4709	|| id:ebi-a-GCST90001481	TRUE	reported	igd	Resting Treg % CD4 Treg	f_Treg_Trait504	Treg	GCST90001481	Relative count	0.0474292671743534	171.031428039606
ebi-a-GCST90001481	2.14102e-08	41884212	2	0.209	3437	0.03723	rs17607399	T	C	0.1084	|| id:ebi-a-GCST90001481	TRUE	reported	igd	Resting Treg % CD4 Treg	f_Treg_Trait504	Treg	GCST90001481	Relative count	0.00908579682609341	31.4958772390848
ebi-a-GCST90001481	9.71203e-06	123422719	4	2.013	3437	0.4545	rs138960714	C	A	6e-04	|| id:ebi-a-GCST90001481	TRUE	reported	igd	Resting Treg % CD4 Treg	f_Treg_Trait504	Treg	GCST90001481	Relative count	0.00567503554302323	19.6050061972755
ebi-a-GCST90001481	1.357e-06	120100784	5	-0.1194	3437	0.02467	rs10059100	G	A	0.3224	|| id:ebi-a-GCST90001481	TRUE	reported	igd	Resting Treg % CD4 Treg	f_Treg_Trait504	Treg	GCST90001481	Relative count	0.00676925658727614	23.4108705670937
ebi-a-GCST90001481	5.12696e-06	31283604	6	-0.1327	3437	0.02906	rs1634783	A	G	0.5121	|| id:ebi-a-GCST90001481	TRUE	reported	igd	Resting Treg % CD4 Treg	f_Treg_Trait504	Treg	GCST90001481	Relative count	0.00603037343869025	20.8400057792141
ebi-a-GCST90001481	6.79908e-07	32637298	6	-0.1758	3437	0.03533	rs9274712	T	C	0.3326	|| id:ebi-a-GCST90001481	TRUE	reported	igd	Resting Treg % CD4 Treg	f_Treg_Trait504	Treg	GCST90001481	Relative count	0.00715242829238722	24.7455821864924
ebi-a-GCST90001481	8.77506e-06	28323922	8	0.831	3437	0.1867	rs76109501	A	G	0.0033	|| id:ebi-a-GCST90001481	TRUE	reported	igd	Resting Treg % CD4 Treg	f_Treg_Trait504	Treg	GCST90001481	Relative count	0.00573109669841619	19.7997916797849
ebi-a-GCST90001481	9.37001e-06	132542825	8	-0.1329	3437	0.02996	rs273421	C	G	0.8356	|| id:ebi-a-GCST90001481	TRUE	reported	igd	Resting Treg % CD4 Treg	f_Treg_Trait504	Treg	GCST90001481	Relative count	0.0056925584876918	19.6658876207146
ebi-a-GCST90001481	3.34603e-06	6096667	10	-0.2244	3437	0.0482	rs12722496	G	A	0.0611	|| id:ebi-a-GCST90001481	TRUE	reported	igd	Resting Treg % CD4 Treg	f_Treg_Trait504	Treg	GCST90001481	Relative count	0.00626674352257319	21.6620142877626
ebi-a-GCST90001481	5.99501e-07	13923816	11	1.588	3437	0.3176	rs192123974	T	C	0.0016	|| id:ebi-a-GCST90001481	TRUE	reported	igd	Resting Treg % CD4 Treg	f_Treg_Trait504	Treg	GCST90001481	Relative count	0.00722125938763721	24.9854524294443
ebi-a-GCST90001481	6.32601e-06	132114547	12	0.7514	3437	0.1662	rs138463974	G	A	0.0047	|| id:ebi-a-GCST90001481	TRUE	reported	igd	Resting Treg % CD4 Treg	f_Treg_Trait504	Treg	GCST90001481	Relative count	0.00591188113710135	20.4280800872783
ebi-a-GCST90001481	5.16797e-06	60389778	13	0.4351	3437	0.09531	rs116850494	A	G	0.0145	|| id:ebi-a-GCST90001481	TRUE	reported	igd	Resting Treg % CD4 Treg	f_Treg_Trait504	Treg	GCST90001481	Relative count	0.00602693229085013	20.8280416156387
ebi-a-GCST90001481	1.91501e-06	47523429	20	0.3448	3437	0.07228	rs73124650	C	T	0.0249	|| id:ebi-a-GCST90001481	TRUE	reported	igd	Resting Treg % CD4 Treg	f_Treg_Trait504	Treg	GCST90001481	Relative count	0.00657737707419813	22.7428787390903
ebi-a-GCST90001481	2.227e-06	47437969	20	0.2321	3437	0.04896	rs79670457	T	C	0.0541	|| id:ebi-a-GCST90001481	TRUE	reported	igd	Resting Treg % CD4 Treg	f_Treg_Trait504	Treg	GCST90001481	Relative count	0.00649617140617454	22.4602544428969
