# Supplementary material for: An exploration of the causal relationship between 731 immunophenotypes and osteoporosis: a bidirectional Mendelian randomized study
Source: Front Endocrinol (Lausanne). 2024 Jul 17;15:1341002. doi: 10.3389/fendo.2024.1341002 (PMC11288873; doi:10.3389/fendo.2024.1341002)
Supplement: Supplementary File 7 — Removal of weak IVs and F-statistics. [file DataSheet_7.zip › Supplementary file 7/731Removing weak instrumental variables/ebi-a-GCST90001482.csv]

id.exposure	chr.exposure	pos.exposure	se.exposure	samplesize.exposure	pval.exposure	beta.exposure	SNP	effect_allele.exposure	other_allele.exposure	eaf.exposure	exposure	mr_keep.exposure	pval_origin.exposure	data_source.exposure	Trait	Statistical_trait_name	Panel	CatalogID	Trait_type	R2	F
ebi-a-GCST90001482	1	238096255	0.1072	3437	5.938e-07	-0.5364	rs147958143	T	A	0.0111	|| id:ebi-a-GCST90001482	TRUE	reported	igd	Resting Treg %CD4	f_Treg_Trait505	Treg	GCST90001482	Relative count	0.00723196343318504	25.0227580643091
ebi-a-GCST90001482	1	195825276	0.07667	3437	6.27697e-07	-0.3827	rs7530076	A	G	0.9748	|| id:ebi-a-GCST90001482	TRUE	reported	igd	Resting Treg %CD4	f_Treg_Trait505	Treg	GCST90001482	Relative count	0.00719696781799542	24.9007946727163
ebi-a-GCST90001482	1	195919849	0.129	3437	3.36403e-07	0.6595	rs146899923	C	T	0.0089	|| id:ebi-a-GCST90001482	TRUE	reported	igd	Resting Treg %CD4	f_Treg_Trait505	Treg	GCST90001482	Relative count	0.00754710772042483	26.1214564654182
ebi-a-GCST90001482	1	189081342	0.1213	3437	4.72705e-07	0.6122	rs12141656	G	T	0.0092	|| id:ebi-a-GCST90001482	TRUE	reported	igd	Resting Treg %CD4	f_Treg_Trait505	Treg	GCST90001482	Relative count	0.00735662746132298	25.4572951663562
ebi-a-GCST90001482	1	191648600	0.1849	3437	1.40001e-09	1.123	rs147071297	A	G	0.0039	|| id:ebi-a-GCST90001482	TRUE	reported	igd	Resting Treg %CD4	f_Treg_Trait505	Treg	GCST90001482	Relative count	0.010618663821137	36.8665840882726
ebi-a-GCST90001482	1	214625781	0.5951	3437	1.17999e-06	2.897	rs150956189	C	T	3e-04	|| id:ebi-a-GCST90001482	TRUE	reported	igd	Resting Treg %CD4	f_Treg_Trait505	Treg	GCST90001482	Relative count	0.00684783600268602	23.6845042702742
ebi-a-GCST90001482	1	195430336	0.1191	3437	7.59801e-08	0.6418	rs12133465	G	A	0.0096	|| id:ebi-a-GCST90001482	TRUE	reported	igd	Resting Treg %CD4	f_Treg_Trait505	Treg	GCST90001482	Relative count	0.0083780414688194	29.0217175989349
ebi-a-GCST90001482	1	197924770	0.2094	3437	8.26228e-28	2.309	rs17583875	A	G	0.0029	|| id:ebi-a-GCST90001482	TRUE	reported	igd	Resting Treg %CD4	f_Treg_Trait505	Treg	GCST90001482	Relative count	0.0341677728741787	121.51830983324
ebi-a-GCST90001482	1	203497175	0.05317	3437	6.28001e-06	0.2405	rs28401504	T	G	0.0524	|| id:ebi-a-GCST90001482	TRUE	reported	igd	Resting Treg %CD4	f_Treg_Trait505	Treg	GCST90001482	Relative count	0.00591751991814295	20.4476804753135
ebi-a-GCST90001482	1	190079170	0.2131	3437	1.72108e-11	1.439	rs138915779	A	C	0.0035	|| id:ebi-a-GCST90001482	TRUE	reported	igd	Resting Treg %CD4	f_Treg_Trait505	Treg	GCST90001482	Relative count	0.0130933635216608	45.5723996926348
ebi-a-GCST90001482	2	39367533	0.0517	3437	8.37202e-07	0.2552	rs115383271	A	C	0.0541	|| id:ebi-a-GCST90001482	TRUE	reported	igd	Resting Treg %CD4	f_Treg_Trait505	Treg	GCST90001482	Relative count	0.00703935323326477	24.3515978553628
ebi-a-GCST90001482	2	41884212	0.03805	3437	1.64399e-07	0.1996	rs17607399	T	C	0.1084	|| id:ebi-a-GCST90001482	TRUE	reported	igd	Resting Treg %CD4	f_Treg_Trait505	Treg	GCST90001482	Relative count	0.00794271483078695	27.5016633128192
ebi-a-GCST90001482	2	38897810	0.0232	3437	4.7841e-32	0.2762	rs6751481	C	T	0.4709	|| id:ebi-a-GCST90001482	TRUE	reported	igd	Resting Treg %CD4	f_Treg_Trait505	Treg	GCST90001482	Relative count	0.03960427476584	141.650655293672
ebi-a-GCST90001482	2	39177320	0.03044	3437	4.21988e-18	-0.2655	rs408686	A	C	0.8142	|| id:ebi-a-GCST90001482	TRUE	reported	igd	Resting Treg %CD4	f_Treg_Trait505	Treg	GCST90001482	Relative count	0.0216547104398405	76.0303454767931
ebi-a-GCST90001482	2	38077329	0.06287	3437	4.72596e-06	0.2882	rs112553628	G	A	0.0352	|| id:ebi-a-GCST90001482	TRUE	reported	igd	Resting Treg %CD4	f_Treg_Trait505	Treg	GCST90001482	Relative count	0.00607679144721639	21.0013997475538
ebi-a-GCST90001482	5	142990496	0.06183	3437	2.69501e-06	-0.2906	rs247636	A	G	0.0361	|| id:ebi-a-GCST90001482	TRUE	reported	igd	Resting Treg %CD4	f_Treg_Trait505	Treg	GCST90001482	Relative count	0.00638602896755139	22.0769938256259
ebi-a-GCST90001482	6	125213827	0.03375	3437	4.81804e-06	-0.1546	rs1084331	G	A	0.8586	|| id:ebi-a-GCST90001482	TRUE	reported	igd	Resting Treg %CD4	f_Treg_Trait505	Treg	GCST90001482	Relative count	0.00606804157418967	20.9709755588841
ebi-a-GCST90001482	6	31297833	0.03155	3437	3.11903e-06	-0.1474	rs4959016	T	C	0.5928	|| id:ebi-a-GCST90001482	TRUE	reported	igd	Resting Treg %CD4	f_Treg_Trait505	Treg	GCST90001482	Relative count	0.00631055252078995	21.8144088818725
ebi-a-GCST90001482	6	32451834	0.02965	3437	1.834e-07	-0.155	rs62405562	G	A	0.4537	|| id:ebi-a-GCST90001482	TRUE	reported	igd	Resting Treg %CD4	f_Treg_Trait505	Treg	GCST90001482	Relative count	0.00788850941929847	27.3124846476981
ebi-a-GCST90001482	7	51393519	0.02387	3437	7.87499e-06	-0.1068	rs56090633	T	A	0.4773	|| id:ebi-a-GCST90001482	TRUE	reported	igd	Resting Treg %CD4	f_Treg_Trait505	Treg	GCST90001482	Relative count	0.00579076483179789	20.0071338040433
ebi-a-GCST90001482	7	131301614	0.04141	3437	5.11505e-06	-0.1891	rs17165751	G	A	0.0841	|| id:ebi-a-GCST90001482	TRUE	reported	igd	Resting Treg %CD4	f_Treg_Trait505	Treg	GCST90001482	Relative count	0.00603067668206667	20.841060098062
ebi-a-GCST90001482	8	49024059	0.04598	3437	8.13299e-06	0.2055	rs73579441	C	T	0.0716	|| id:ebi-a-GCST90001482	TRUE	reported	igd	Resting Treg %CD4	f_Treg_Trait505	Treg	GCST90001482	Relative count	0.00577815896754754	19.9633273323734
ebi-a-GCST90001482	11	13923816	0.3266	3437	2.53799e-06	1.539	rs192123974	T	C	0.0016	|| id:ebi-a-GCST90001482	TRUE	reported	igd	Resting Treg %CD4	f_Treg_Trait505	Treg	GCST90001482	Relative count	0.00641901834281529	22.1917774339789
ebi-a-GCST90001482	11	79167993	0.04122	3437	3.61002e-06	-0.1913	rs79505492	G	A	0.09	|| id:ebi-a-GCST90001482	TRUE	reported	igd	Resting Treg %CD4	f_Treg_Trait505	Treg	GCST90001482	Relative count	0.00622760931962004	21.5258928639072
ebi-a-GCST90001482	11	128694040	0.03691	3437	7.34108e-06	-0.1657	rs3016770	G	T	0.8897	|| id:ebi-a-GCST90001482	TRUE	reported	igd	Resting Treg %CD4	f_Treg_Trait505	Treg	GCST90001482	Relative count	0.00582959287773302	20.1420716122263
ebi-a-GCST90001482	12	41804479	0.05849	3437	2.11602e-06	0.2778	rs145833948	A	C	0.0425	|| id:ebi-a-GCST90001482	TRUE	reported	igd	Resting Treg %CD4	f_Treg_Trait505	Treg	GCST90001482	Relative count	0.00652049580500951	22.5449070621306
ebi-a-GCST90001482	12	15365872	0.0807	3437	4.617e-06	0.3703	rs76384362	T	C	0.0212	|| id:ebi-a-GCST90001482	TRUE	reported	igd	Resting Treg %CD4	f_Treg_Trait505	Treg	GCST90001482	Relative count	0.00608875398959946	21.0429955775501
ebi-a-GCST90001482	13	110095055	0.04663	3437	5.47104e-06	-0.2123	rs148054039	T	G	0.0653	|| id:ebi-a-GCST90001482	TRUE	reported	igd	Resting Treg %CD4	f_Treg_Trait505	Treg	GCST90001482	Relative count	0.00599484916183179	20.7164991585087
ebi-a-GCST90001482	14	69803533	0.07024	3437	5.90595e-06	-0.3187	rs147345848	T	C	0.0273	|| id:ebi-a-GCST90001482	TRUE	reported	igd	Resting Treg %CD4	f_Treg_Trait505	Treg	GCST90001482	Relative count	0.00595418044747413	20.57511780119
ebi-a-GCST90001482	15	81518947	0.03278	3437	4.93503e-06	-0.1499	rs72744142	A	G	0.1507	|| id:ebi-a-GCST90001482	TRUE	reported	igd	Resting Treg %CD4	f_Treg_Trait505	Treg	GCST90001482	Relative count	0.00604743894147238	20.8993402480246
ebi-a-GCST90001482	16	75514711	0.07267	3437	5.153e-06	0.3318	rs113376235	A	C	0.0278	|| id:ebi-a-GCST90001482	TRUE	reported	igd	Resting Treg %CD4	f_Treg_Trait505	Treg	GCST90001482	Relative count	0.00602888051417982	20.8348151774475
ebi-a-GCST90001482	17	13652401	0.117	3437	4.91496e-06	0.5355	rs117680001	A	C	0.0105	|| id:ebi-a-GCST90001482	TRUE	reported	igd	Resting Treg %CD4	f_Treg_Trait505	Treg	GCST90001482	Relative count	0.00605799262739602	20.9360350209089
ebi-a-GCST90001482	19	777304	0.4421	3437	5.21399e-06	2.017	rs188418491	G	A	6e-04	|| id:ebi-a-GCST90001482	TRUE	reported	igd	Resting Treg %CD4	f_Treg_Trait505	Treg	GCST90001482	Relative count	0.0060196195872696	20.8026171237758
ebi-a-GCST90001482	19	40973561	0.03202	3437	3.86296e-06	0.1481	rs79524476	G	C	0.1477	|| id:ebi-a-GCST90001482	TRUE	reported	igd	Resting Treg %CD4	f_Treg_Trait505	Treg	GCST90001482	Relative count	0.00618576112031274	21.3803431436311
ebi-a-GCST90001482	22	49440757	0.03172	3437	5.40406e-06	-0.1445	rs34441774	A	G	0.1621	|| id:ebi-a-GCST90001482	TRUE	reported	igd	Resting Treg %CD4	f_Treg_Trait505	Treg	GCST90001482	Relative count	0.00600171598019943	20.7403722153452
