# Supplementary material for: An exploration of the causal relationship between 731 immunophenotypes and osteoporosis: a bidirectional Mendelian randomized study
Source: Front Endocrinol (Lausanne). 2024 Jul 17;15:1341002. doi: 10.3389/fendo.2024.1341002 (PMC11288873; doi:10.3389/fendo.2024.1341002)
Supplement: Supplementary File 7 — Removal of weak IVs and F-statistics. [file DataSheet_7.zip › Supplementary file 7/731Removing weak instrumental variables/ebi-a-GCST90001483.csv]

id.exposure	se.exposure	pos.exposure	pval.exposure	beta.exposure	chr.exposure	samplesize.exposure	SNP	effect_allele.exposure	other_allele.exposure	eaf.exposure	exposure	mr_keep.exposure	pval_origin.exposure	data_source.exposure	Trait	Statistical_trait_name	Panel	CatalogID	Trait_type	R2	F
ebi-a-GCST90001483	0.1874	182091538	5.21795e-06	0.855	1	3405	rs187089343	C	A	0.0047	|| id:ebi-a-GCST90001483	TRUE	reported	igd	CD39+ resting Treg AC	f_Treg_Trait506	Treg	GCST90001483	Absolute count	0.00607615786321679	20.8035709899805
ebi-a-GCST90001483	0.2233	197924770	2.16721e-21	2.134	1	3405	rs17583875	A	G	0.0029	|| id:ebi-a-GCST90001483	TRUE	reported	igd	CD39+ resting Treg AC	f_Treg_Trait506	Treg	GCST90001483	Absolute count	0.0261215546933586	91.2759195461095
ebi-a-GCST90001483	0.1211	199471227	4.23701e-07	0.6136	1	3405	rs190023756	A	G	0.0101	|| id:ebi-a-GCST90001483	TRUE	reported	igd	CD39+ resting Treg AC	f_Treg_Trait506	Treg	GCST90001483	Absolute count	0.00748347044252299	25.6582627669285
ebi-a-GCST90001483	0.1368	195919849	4.292e-10	0.8565	1	3405	rs146899923	C	T	0.009	|| id:ebi-a-GCST90001483	TRUE	reported	igd	CD39+ resting Treg AC	f_Treg_Trait506	Treg	GCST90001483	Absolute count	0.0113813614936015	39.1766568565206
ebi-a-GCST90001483	0.2275	190079170	1.88899e-07	1.188	1	3405	rs138915779	A	C	0.0034	|| id:ebi-a-GCST90001483	TRUE	reported	igd	CD39+ resting Treg AC	f_Treg_Trait506	Treg	GCST90001483	Absolute count	0.00794490584197388	27.2530373962582
ebi-a-GCST90001483	0.02815	38745822	2.88403e-08	-0.1566	2	3405	rs11890666	A	G	0.2875	|| id:ebi-a-GCST90001483	TRUE	reported	igd	CD39+ resting Treg AC	f_Treg_Trait506	Treg	GCST90001483	Absolute count	0.00900700051136048	30.9294038968749
ebi-a-GCST90001483	0.3287	53370856	3.84698e-06	1.521	2	3405	rs78096816	C	A	0.0013	|| id:ebi-a-GCST90001483	TRUE	reported	igd	CD39+ resting Treg AC	f_Treg_Trait506	Treg	GCST90001483	Absolute count	0.00624912808714333	21.3995111668325
ebi-a-GCST90001483	0.02749	38897249	4.16486e-12	0.1912	2	3405	rs12712610	G	A	0.2972	|| id:ebi-a-GCST90001483	TRUE	reported	igd	CD39+ resting Treg AC	f_Treg_Trait506	Treg	GCST90001483	Absolute count	0.0140082047512827	48.3471779362934
ebi-a-GCST90001483	0.02532	60364770	7.22005e-06	-0.1138	3	3405	rs11718018	C	T	0.4137	|| id:ebi-a-GCST90001483	TRUE	reported	igd	CD39+ resting Treg AC	f_Treg_Trait506	Treg	GCST90001483	Absolute count	0.00589754348982247	20.1884024774668
ebi-a-GCST90001483	0.2041	6231929	5.48504e-07	1.024	5	3405	rs138807420	T	A	0.0034	|| id:ebi-a-GCST90001483	TRUE	reported	igd	CD39+ resting Treg AC	f_Treg_Trait506	Treg	GCST90001483	Absolute count	0.00733834345927829	25.1569934502649
ebi-a-GCST90001483	0.04927	113160344	5.77497e-06	0.2238	6	3405	rs62421103	T	G	0.0712	|| id:ebi-a-GCST90001483	TRUE	reported	igd	CD39+ resting Treg AC	f_Treg_Trait506	Treg	GCST90001483	Absolute count	0.00602301923869316	20.6205323322219
ebi-a-GCST90001483	0.02767	132897157	4.09902e-06	-0.1276	8	3405	rs10086961	C	T	0.2797	|| id:ebi-a-GCST90001483	TRUE	reported	igd	CD39+ resting Treg AC	f_Treg_Trait506	Treg	GCST90001483	Absolute count	0.00620671738966159	21.2533729565367
ebi-a-GCST90001483	0.06357	98139264	3.05703e-33	0.7719	10	3405	rs111534725	T	G	0.0408	|| id:ebi-a-GCST90001483	TRUE	reported	igd	CD39+ resting Treg AC	f_Treg_Trait506	Treg	GCST90001483	Absolute count	0.0415040818140264	147.354190803896
ebi-a-GCST90001483	0.1206	101548054	6.32397e-07	0.6017	10	3405	rs117678654	A	C	0.0107	|| id:ebi-a-GCST90001483	TRUE	reported	igd	CD39+ resting Treg AC	f_Treg_Trait506	Treg	GCST90001483	Absolute count	0.00725746452046129	24.8777007939928
ebi-a-GCST90001483	0.05595	97842115	3.74542e-37	0.7212	10	3405	rs7079761	A	G	0.0554	|| id:ebi-a-GCST90001483	TRUE	reported	igd	CD39+ resting Treg AC	f_Treg_Trait506	Treg	GCST90001483	Absolute count	0.0465267432863876	166.056579236741
ebi-a-GCST90001483	0.06066	98014850	3.22203e-09	0.3601	10	3405	rs35909109	T	C	0.0464	|| id:ebi-a-GCST90001483	TRUE	reported	igd	CD39+ resting Treg AC	f_Treg_Trait506	Treg	GCST90001483	Absolute count	0.0102436005081717	35.2197495739414
ebi-a-GCST90001483	0.05899	98160835	1.02896e-22	0.5828	10	3405	rs77520132	A	G	0.046	|| id:ebi-a-GCST90001483	TRUE	reported	igd	CD39+ resting Treg AC	f_Treg_Trait506	Treg	GCST90001483	Absolute count	0.0278670402924553	97.5499669754583
ebi-a-GCST90001483	0.0789	96890004	1.06709e-15	0.6358	10	3405	rs143132810	C	T	0.0263	|| id:ebi-a-GCST90001483	TRUE	reported	igd	CD39+ resting Treg AC	f_Treg_Trait506	Treg	GCST90001483	Absolute count	0.0187139535788682	64.8980837556492
ebi-a-GCST90001483	0.2137	109896541	1.82802e-06	-1.021	10	3405	rs117572834	G	T	0.0031	|| id:ebi-a-GCST90001483	TRUE	reported	igd	CD39+ resting Treg AC	f_Treg_Trait506	Treg	GCST90001483	Absolute count	0.00665922343951493	22.8132559333121
ebi-a-GCST90001483	0.0724	95387682	1.00392e-11	0.4945	10	3405	rs192831774	T	A	0.0311	|| id:ebi-a-GCST90001483	TRUE	reported	igd	CD39+ resting Treg AC	f_Treg_Trait506	Treg	GCST90001483	Absolute count	0.0135153923112751	46.623008282945
ebi-a-GCST90001483	0.08658	96311553	1.096e-09	0.5292	10	3405	rs185474383	T	G	0.021	|| id:ebi-a-GCST90001483	TRUE	reported	igd	CD39+ resting Treg AC	f_Treg_Trait506	Treg	GCST90001483	Absolute count	0.0108529611167958	37.3378529466708
ebi-a-GCST90001483	0.02149	97569998	1e-200	0.8068	10	3405	rs4918971	G	C	0.4264	|| id:ebi-a-GCST90001483	TRUE	reported	igd	CD39+ resting Treg AC	f_Treg_Trait506	Treg	GCST90001483	Absolute count	0.292758526280345	1408.65220996205
ebi-a-GCST90001483	0.04951	97294154	3.04299e-18	0.4336	10	3405	rs72809762	T	C	0.0675	|| id:ebi-a-GCST90001483	TRUE	reported	igd	CD39+ resting Treg AC	f_Treg_Trait506	Treg	GCST90001483	Absolute count	0.0220293359343488	76.6544774185135
ebi-a-GCST90001483	0.03738	10379180	4.55795e-06	-0.1716	12	3405	rs6488275	T	C	0.8774	|| id:ebi-a-GCST90001483	TRUE	reported	igd	CD39+ resting Treg AC	f_Treg_Trait506	Treg	GCST90001483	Absolute count	0.00615119051905987	21.0620580682621
ebi-a-GCST90001483	0.1302	130031612	3.28799e-06	0.6066	12	3405	rs78843390	T	C	0.0094	|| id:ebi-a-GCST90001483	TRUE	reported	igd	CD39+ resting Treg AC	f_Treg_Trait506	Treg	GCST90001483	Absolute count	0.00633440721671047	21.6934026044786
ebi-a-GCST90001483	0.03069	84031916	8.24005e-06	0.1371	13	3405	rs4321083	A	G	0.2137	|| id:ebi-a-GCST90001483	TRUE	reported	igd	CD39+ resting Treg AC	f_Treg_Trait506	Treg	GCST90001483	Absolute count	0.00582674606678703	19.9446291547573
ebi-a-GCST90001483	0.07017	83070118	1.38099e-06	-0.3394	16	3405	rs78654607	G	C	0.0329	|| id:ebi-a-GCST90001483	TRUE	reported	igd	CD39+ resting Treg AC	f_Treg_Trait506	Treg	GCST90001483	Absolute count	0.00682385650510184	23.3811331846402
ebi-a-GCST90001483	0.07883	57436943	8.18691e-06	-0.3521	19	3405	rs56158191	T	C	0.0266	|| id:ebi-a-GCST90001483	TRUE	reported	igd	CD39+ resting Treg AC	f_Treg_Trait506	Treg	GCST90001483	Absolute count	0.00582498385244477	19.9385618506908
ebi-a-GCST90001483	0.05016	3033175	7.27294e-06	-0.2253	20	3405	rs2326054	C	T	0.0626	|| id:ebi-a-GCST90001483	TRUE	reported	igd	CD39+ resting Treg AC	f_Treg_Trait506	Treg	GCST90001483	Absolute count	0.00589012618614268	20.1628612082337
