# Supplementary material for: An exploration of the causal relationship between 731 immunophenotypes and osteoporosis: a bidirectional Mendelian randomized study
Source: Front Endocrinol (Lausanne). 2024 Jul 17;15:1341002. doi: 10.3389/fendo.2024.1341002 (PMC11288873; doi:10.3389/fendo.2024.1341002)
Supplement: Supplementary File 7 — Removal of weak IVs and F-statistics. [file DataSheet_7.zip › Supplementary file 7/731Removing weak instrumental variables/ebi-a-GCST90001484.csv]

id.exposure	se.exposure	pval.exposure	chr.exposure	samplesize.exposure	pos.exposure	beta.exposure	SNP	effect_allele.exposure	other_allele.exposure	eaf.exposure	exposure	mr_keep.exposure	pval_origin.exposure	data_source.exposure	Trait	Statistical_trait_name	Panel	CatalogID	Trait_type	R2	F
ebi-a-GCST90001484	0.199	2.81598e-10	1	3437	197921246	1.259	rs115328872	A	G	0.0036	|| id:ebi-a-GCST90001484	TRUE	reported	igd	CD39+ resting Treg %resting Treg	f_Treg_Trait507	Treg	GCST90001484	Relative count	0.0115116435449873	40.0029958054756
ebi-a-GCST90001484	0.1367	1.44901e-06	1	3437	195919849	0.66	rs146899923	C	T	0.0089	|| id:ebi-a-GCST90001484	TRUE	reported	igd	CD39+ resting Treg %resting Treg	f_Treg_Trait507	Treg	GCST90001484	Relative count	0.00673652268202428	23.2968954775587
ebi-a-GCST90001484	0.3749	2.52802e-06	2	3437	97689175	1.767	rs183612488	C	T	0.001	|| id:ebi-a-GCST90001484	TRUE	reported	igd	CD39+ resting Treg %resting Treg	f_Treg_Trait507	Treg	GCST90001484	Relative count	0.00642191701153812	22.2018634592704
ebi-a-GCST90001484	0.03462	1.64301e-06	2	3437	38911130	-0.1662	rs75834156	T	C	0.1589	|| id:ebi-a-GCST90001484	TRUE	reported	igd	CD39+ resting Treg %resting Treg	f_Treg_Trait507	Treg	GCST90001484	Relative count	0.00666079330346	23.033244679302
ebi-a-GCST90001484	0.06134	3.41397e-06	2	3437	85424907	0.2854	rs77718305	T	C	0.0425	|| id:ebi-a-GCST90001484	TRUE	reported	igd	CD39+ resting Treg %resting Treg	f_Treg_Trait507	Treg	GCST90001484	Relative count	0.00625913060053927	21.6355332410202
ebi-a-GCST90001484	0.02792	9.78003e-06	2	3437	197121290	-0.1237	rs11676839	C	A	0.7296	|| id:ebi-a-GCST90001484	TRUE	reported	igd	CD39+ resting Treg %resting Treg	f_Treg_Trait507	Treg	GCST90001484	Relative count	0.00567878913967586	19.6180474495849
ebi-a-GCST90001484	0.02509	2.90402e-06	3	3437	60364770	-0.1175	rs11718018	C	T	0.4149	|| id:ebi-a-GCST90001484	TRUE	reported	igd	CD39+ resting Treg %resting Treg	f_Treg_Trait507	Treg	GCST90001484	Relative count	0.00634062999227551	21.9190445749
ebi-a-GCST90001484	0.1133	2.91099e-06	6	3437	57764436	0.5307	rs141700904	G	A	0.0124	|| id:ebi-a-GCST90001484	TRUE	reported	igd	CD39+ resting Treg %resting Treg	f_Treg_Trait507	Treg	GCST90001484	Relative count	0.00634300882880602	21.9273205145646
ebi-a-GCST90001484	0.1831	6.29303e-06	6	3437	93571691	0.8281	rs62416192	T	C	0.0049	|| id:ebi-a-GCST90001484	TRUE	reported	igd	CD39+ resting Treg %resting Treg	f_Treg_Trait507	Treg	GCST90001484	Relative count	0.00591605778198693	20.4425980725362
ebi-a-GCST90001484	0.03152	3.93604e-06	7	3437	86574111	-0.1457	rs73196633	C	A	0.1977	|| id:ebi-a-GCST90001484	TRUE	reported	igd	CD39+ resting Treg %resting Treg	f_Treg_Trait507	Treg	GCST90001484	Relative count	0.00617839382899914	21.3547206770632
ebi-a-GCST90001484	0.08125	8.52001e-06	8	3437	4556480	-0.3623	rs78809247	T	C	0.0239	|| id:ebi-a-GCST90001484	TRUE	reported	igd	CD39+ resting Treg %resting Treg	f_Treg_Trait507	Treg	GCST90001484	Relative count	0.00575181887699572	19.871796818541
ebi-a-GCST90001484	0.03091	4.26796e-06	10	3437	18717348	-0.1424	rs7077127	T	G	0.2054	|| id:ebi-a-GCST90001484	TRUE	reported	igd	CD39+ resting Treg %resting Treg	f_Treg_Trait507	Treg	GCST90001484	Relative count	0.00613718027224366	21.2113923739814
ebi-a-GCST90001484	0.214	6.68498e-06	10	3437	109896541	-0.9654	rs117572834	G	T	0.0031	|| id:ebi-a-GCST90001484	TRUE	reported	igd	CD39+ resting Treg %resting Treg	f_Treg_Trait507	Treg	GCST90001484	Relative count	0.00588631585261369	20.3392180151604
ebi-a-GCST90001484	0.07135	3.07326e-16	10	3437	95387682	0.5858	rs192831774	T	A	0.0313	|| id:ebi-a-GCST90001484	TRUE	reported	igd	CD39+ resting Treg %resting Treg	f_Treg_Trait507	Treg	GCST90001484	Relative count	0.0192351744508065	67.3686724047447
ebi-a-GCST90001484	0.07483	8.367e-06	10	3437	100125216	-0.3339	rs4917830	A	G	0.9711	|| id:ebi-a-GCST90001484	TRUE	reported	igd	CD39+ resting Treg %resting Treg	f_Treg_Trait507	Treg	GCST90001484	Relative count	0.00575961185105221	19.8988765133533
ebi-a-GCST90001484	0.1268	3.49897e-07	10	3437	97204949	0.647	rs118112011	G	A	0.0095	|| id:ebi-a-GCST90001484	TRUE	reported	igd	CD39+ resting Treg %resting Treg	f_Treg_Trait507	Treg	GCST90001484	Relative count	0.00751818623619928	26.0205974187156
ebi-a-GCST90001484	0.02028	1e-200	10	3437	97475574	-0.8878	rs4918962	C	A	0.5738	|| id:ebi-a-GCST90001484	TRUE	reported	igd	CD39+ resting Treg %resting Treg	f_Treg_Trait507	Treg	GCST90001484	Relative count	0.357982456301116	1915.3210834548
ebi-a-GCST90001484	0.0529	8.3888e-27	10	3437	98173715	-0.5718	rs1923692	G	T	0.9453	|| id:ebi-a-GCST90001484	TRUE	reported	igd	CD39+ resting Treg %resting Treg	f_Treg_Trait507	Treg	GCST90001484	Relative count	0.0328760450152609	116.768087529383
ebi-a-GCST90001484	0.02438	6.65733e-50	10	3437	97741071	-0.3681	rs10882701	C	A	0.5141	|| id:ebi-a-GCST90001484	TRUE	reported	igd	CD39+ resting Treg %resting Treg	f_Treg_Trait507	Treg	GCST90001484	Relative count	0.062200610305636	227.830278786482
ebi-a-GCST90001484	0.04326	1.97601e-08	10	3437	107757380	0.2434	rs4293064	A	C	0.0899	|| id:ebi-a-GCST90001484	TRUE	reported	igd	CD39+ resting Treg %resting Treg	f_Treg_Trait507	Treg	GCST90001484	Relative count	0.00912655291221943	31.6384593265789
ebi-a-GCST90001484	0.02654	4.84842e-14	10	3437	96998744	0.2009	rs12778837	C	T	0.3595	|| id:ebi-a-GCST90001484	TRUE	reported	igd	CD39+ resting Treg %resting Treg	f_Treg_Trait507	Treg	GCST90001484	Relative count	0.0163982609144645	57.2671072069822
ebi-a-GCST90001484	0.05251	7.06968e-25	10	3437	97285715	0.5451	rs72809757	G	A	0.0588	|| id:ebi-a-GCST90001484	TRUE	reported	igd	CD39+ resting Treg %resting Treg	f_Treg_Trait507	Treg	GCST90001484	Relative count	0.0304005306549086	107.699958695465
ebi-a-GCST90001484	0.02724	4.62104e-06	12	3437	10389074	0.125	rs7963011	T	C	0.2733	|| id:ebi-a-GCST90001484	TRUE	reported	igd	CD39+ resting Treg %resting Treg	f_Treg_Trait507	Treg	GCST90001484	Relative count	0.00608938755320872	21.0451986157777
ebi-a-GCST90001484	0.02677	7.92702e-06	13	3437	44805761	-0.1198	rs7328393	G	C	0.6881	|| id:ebi-a-GCST90001484	TRUE	reported	igd	CD39+ resting Treg %resting Treg	f_Treg_Trait507	Treg	GCST90001484	Relative count	0.005793141233613	20.0153921309212
ebi-a-GCST90001484	0.09898	5.98494e-06	15	3437	94569845	0.4488	rs143895795	G	T	0.0163	|| id:ebi-a-GCST90001484	TRUE	reported	igd	CD39+ resting Treg %resting Treg	f_Treg_Trait507	Treg	GCST90001484	Relative count	0.00594622235716566	20.5474535243936
ebi-a-GCST90001484	0.06305	6.49397e-06	15	3437	94581009	0.2848	rs2127464	G	C	0.0378	|| id:ebi-a-GCST90001484	TRUE	reported	igd	CD39+ resting Treg %resting Treg	f_Treg_Trait507	Treg	GCST90001484	Relative count	0.00590146302735719	20.3918673501979
ebi-a-GCST90001484	0.2258	8.20106e-06	18	3437	34080354	1.009	rs116988060	T	A	0.0031	|| id:ebi-a-GCST90001484	TRUE	reported	igd	CD39+ resting Treg %resting Treg	f_Treg_Trait507	Treg	GCST90001484	Relative count	0.00577615845426985	19.956375477347
ebi-a-GCST90001484	0.04972	7.53703e-06	20	3437	3033175	-0.223	rs2326054	C	T	0.0628	|| id:ebi-a-GCST90001484	TRUE	reported	igd	CD39+ resting Treg %resting Treg	f_Treg_Trait507	Treg	GCST90001484	Relative count	0.00581880093527398	20.1045656782379
