# Supplementary material for: An exploration of the causal relationship between 731 immunophenotypes and osteoporosis: a bidirectional Mendelian randomized study
Source: Front Endocrinol (Lausanne). 2024 Jul 17;15:1341002. doi: 10.3389/fendo.2024.1341002 (PMC11288873; doi:10.3389/fendo.2024.1341002)
Supplement: Supplementary File 7 — Removal of weak IVs and F-statistics. [file DataSheet_7.zip › Supplementary file 7/731Removing weak instrumental variables/ebi-a-GCST90001485.csv]

id.exposure	chr.exposure	samplesize.exposure	beta.exposure	pval.exposure	se.exposure	pos.exposure	SNP	effect_allele.exposure	other_allele.exposure	eaf.exposure	exposure	mr_keep.exposure	pval_origin.exposure	data_source.exposure	Trait	Statistical_trait_name	Panel	CatalogID	Trait_type	R2	F
ebi-a-GCST90001485	1	3437	0.4208	6.01395e-07	0.08415	193263354	rs61821998	A	T	0.0215	|| id:ebi-a-GCST90001485	TRUE	reported	igd	CD39+ resting Treg % CD4 Treg	f_Treg_Trait508	Treg	GCST90001485	Relative count	0.00722296337491399	24.9913910953998
ebi-a-GCST90001485	1	3437	0.7843	1.293e-09	0.1289	195875605	rs34645541	A	C	0.0095	|| id:ebi-a-GCST90001485	TRUE	reported	igd	CD39+ resting Treg % CD4 Treg	f_Treg_Trait508	Treg	GCST90001485	Relative count	0.0106567810881697	37.0003476428791
ebi-a-GCST90001485	1	3437	2.837	5.74196e-06	0.6244	214625781	rs150956189	C	T	3e-04	|| id:ebi-a-GCST90001485	TRUE	reported	igd	CD39+ resting Treg % CD4 Treg	f_Treg_Trait508	Treg	GCST90001485	Relative count	0.00597052625453372	20.6319412311258
ebi-a-GCST90001485	1	3437	1.311	6.98232e-12	0.1905	194010208	rs116794175	C	T	0.0042	|| id:ebi-a-GCST90001485	TRUE	reported	igd	CD39+ resting Treg % CD4 Treg	f_Treg_Trait508	Treg	GCST90001485	Relative count	0.0135922812776377	47.3328475664807
ebi-a-GCST90001485	1	3437	2.267	3.79315e-25	0.2171	198151688	rs113435341	G	A	0.0032	|| id:ebi-a-GCST90001485	TRUE	reported	igd	CD39+ resting Treg % CD4 Treg	f_Treg_Trait508	Treg	GCST90001485	Relative count	0.0307496260368414	108.975934674816
ebi-a-GCST90001485	1	3437	1.718	1.35114e-20	0.1835	199999121	rs11579717	A	G	0.0044	|| id:ebi-a-GCST90001485	TRUE	reported	igd	CD39+ resting Treg % CD4 Treg	f_Treg_Trait508	Treg	GCST90001485	Relative count	0.0248689603813657	87.6034865461775
ebi-a-GCST90001485	1	3437	0.8819	2.31702e-06	0.1864	182091538	rs187089343	C	A	0.0047	|| id:ebi-a-GCST90001485	TRUE	reported	igd	CD39+ resting Treg % CD4 Treg	f_Treg_Trait508	Treg	GCST90001485	Relative count	0.00647065190850554	22.3714471529327
ebi-a-GCST90001485	2	3437	1.581	1.46599e-06	0.3277	53370856	rs78096816	C	A	0.0013	|| id:ebi-a-GCST90001485	TRUE	reported	igd	CD39+ resting Treg % CD4 Treg	f_Treg_Trait508	Treg	GCST90001485	Relative count	0.00672666964808121	23.2625899992426
ebi-a-GCST90001485	2	3437	0.201	1.82684e-13	0.02719	38897249	rs12712610	G	A	0.2975	|| id:ebi-a-GCST90001485	TRUE	reported	igd	CD39+ resting Treg % CD4 Treg	f_Treg_Trait508	Treg	GCST90001485	Relative count	0.0156510418773547	54.6161281576883
ebi-a-GCST90001485	2	3437	0.6189	3.82904e-06	0.1337	160238519	rs115977640	A	C	0.0077	|| id:ebi-a-GCST90001485	TRUE	reported	igd	CD39+ resting Treg % CD4 Treg	f_Treg_Trait508	Treg	GCST90001485	Relative count	0.00619582915321427	21.4153590472022
ebi-a-GCST90001485	2	3437	-0.1612	7.94292e-09	0.02787	38745822	rs11890666	A	G	0.2866	|| id:ebi-a-GCST90001485	TRUE	reported	igd	CD39+ resting Treg % CD4 Treg	f_Treg_Trait508	Treg	GCST90001485	Relative count	0.00963983870432317	33.4351554549902
ebi-a-GCST90001485	5	3437	-0.1114	6.844e-06	0.02473	171129907	rs884599	G	A	0.4491	|| id:ebi-a-GCST90001485	TRUE	reported	igd	CD39+ resting Treg % CD4 Treg	f_Treg_Trait508	Treg	GCST90001485	Relative count	0.00586929723260614	20.2800657276545
ebi-a-GCST90001485	5	3437	0.1241	9.15398e-07	0.02523	85325148	rs12518588	G	T	0.412	|| id:ebi-a-GCST90001485	TRUE	reported	igd	CD39+ resting Treg % CD4 Treg	f_Treg_Trait508	Treg	GCST90001485	Relative count	0.00699009551425602	24.1799985911562
ebi-a-GCST90001485	7	3437	0.2772	9.87006e-06	0.06262	46328226	rs113264169	T	C	0.0418	|| id:ebi-a-GCST90001485	TRUE	reported	igd	CD39+ resting Treg % CD4 Treg	f_Treg_Trait508	Treg	GCST90001485	Relative count	0.00566906899480174	19.5842766124734
ebi-a-GCST90001485	7	3437	0.3075	6.32106e-06	0.06798	137976565	rs357363	G	C	0.9674	|| id:ebi-a-GCST90001485	TRUE	reported	igd	CD39+ resting Treg % CD4 Treg	f_Treg_Trait508	Treg	GCST90001485	Relative count	0.0059179408960987	20.449143802498
ebi-a-GCST90001485	8	3437	-0.3668	6.37397e-06	0.08113	4556480	rs78809247	T	C	0.0239	|| id:ebi-a-GCST90001485	TRUE	reported	igd	CD39+ resting Treg % CD4 Treg	f_Treg_Trait508	Treg	GCST90001485	Relative count	0.00591208898728653	20.428802570027
ebi-a-GCST90001485	8	3437	-0.1275	3.29602e-06	0.02736	132897157	rs10086961	C	T	0.28	|| id:ebi-a-GCST90001485	TRUE	reported	igd	CD39+ resting Treg % CD4 Treg	f_Treg_Trait508	Treg	GCST90001485	Relative count	0.00627875053339224	21.7037807068924
ebi-a-GCST90001485	10	3437	0.6998	4.23741e-22	0.0719	97972294	rs11818051	T	C	0.0317	|| id:ebi-a-GCST90001485	TRUE	reported	igd	CD39+ resting Treg % CD4 Treg	f_Treg_Trait508	Treg	GCST90001485	Relative count	0.0268227024839891	94.6754340320879
ebi-a-GCST90001485	10	3437	0.8426	1e-200	0.02078	97562938	rs4918969	A	G	0.4267	|| id:ebi-a-GCST90001485	TRUE	reported	igd	CD39+ resting Treg % CD4 Treg	f_Treg_Trait508	Treg	GCST90001485	Relative count	0.323583558323191	1643.23256259824
ebi-a-GCST90001485	10	3437	0.3811	2.29901e-10	0.05993	98014850	rs35909109	T	C	0.0464	|| id:ebi-a-GCST90001485	TRUE	reported	igd	CD39+ resting Treg % CD4 Treg	f_Treg_Trait508	Treg	GCST90001485	Relative count	0.0116286674325088	40.4144386977555
ebi-a-GCST90001485	10	3437	-1.108	2.25299e-07	0.2135	109896541	rs117572834	G	T	0.0031	|| id:ebi-a-GCST90001485	TRUE	reported	igd	CD39+ resting Treg % CD4 Treg	f_Treg_Trait508	Treg	GCST90001485	Relative count	0.00777524864729973	26.9172675515941
ebi-a-GCST90001485	10	3437	0.5464	1.95119e-13	0.07402	96658384	rs182702572	A	C	0.0295	|| id:ebi-a-GCST90001485	TRUE	reported	igd	CD39+ resting Treg % CD4 Treg	f_Treg_Trait508	Treg	GCST90001485	Relative count	0.0156067443815807	54.4590961434931
ebi-a-GCST90001485	10	3437	-0.1514	8.80704e-06	0.03401	68394054	rs12258674	T	A	0.165	|| id:ebi-a-GCST90001485	TRUE	reported	igd	CD39+ resting Treg % CD4 Treg	f_Treg_Trait508	Treg	GCST90001485	Relative count	0.0057327380019136	19.8054947489673
ebi-a-GCST90001485	10	3437	-0.2216	3.58922e-18	0.02536	97070694	rs1410600	T	C	0.4069	|| id:ebi-a-GCST90001485	TRUE	reported	igd	CD39+ resting Treg % CD4 Treg	f_Treg_Trait508	Treg	GCST90001485	Relative count	0.0217329610918306	76.3111894618846
ebi-a-GCST90001485	10	3437	0.1965	1.5531e-13	0.02651	96998744	rs12778837	C	T	0.3595	|| id:ebi-a-GCST90001485	TRUE	reported	igd	CD39+ resting Treg % CD4 Treg	f_Treg_Trait508	Treg	GCST90001485	Relative count	0.0157339807191462	54.9101794754183
ebi-a-GCST90001485	10	3437	0.8056	1.05512e-36	0.06291	98139264	rs111534725	T	G	0.0409	|| id:ebi-a-GCST90001485	TRUE	reported	igd	CD39+ resting Treg % CD4 Treg	f_Treg_Trait508	Treg	GCST90001485	Relative count	0.0455384706124753	163.887848527777
ebi-a-GCST90001485	10	3437	0.6853	1.85909e-41	0.05013	97881031	rs17111341	C	T	0.0666	|| id:ebi-a-GCST90001485	TRUE	reported	igd	CD39+ resting Treg % CD4 Treg	f_Treg_Trait508	Treg	GCST90001485	Relative count	0.0515694001465798	186.772642648686
ebi-a-GCST90001485	10	3437	0.6067	4.4412e-25	0.05819	98160835	rs77520132	A	G	0.0464	|| id:ebi-a-GCST90001485	TRUE	reported	igd	CD39+ resting Treg % CD4 Treg	f_Treg_Trait508	Treg	GCST90001485	Relative count	0.0306583389890127	108.642183311736
ebi-a-GCST90001485	12	3437	0.1209	9.08699e-06	0.02721	10389074	rs7963011	T	C	0.2733	|| id:ebi-a-GCST90001485	TRUE	reported	igd	CD39+ resting Treg % CD4 Treg	f_Treg_Trait508	Treg	GCST90001485	Relative count	0.0057112152260699	19.7307106365588
ebi-a-GCST90001485	12	3437	0.1246	7.79704e-06	0.02782	52495599	rs7310854	C	T	0.2827	|| id:ebi-a-GCST90001485	TRUE	reported	igd	CD39+ resting Treg % CD4 Treg	f_Treg_Trait508	Treg	GCST90001485	Relative count	0.00580249759308639	20.047907165325
ebi-a-GCST90001485	12	3437	0.6146	2.17701e-06	0.1296	130031612	rs78843390	T	C	0.0093	|| id:ebi-a-GCST90001485	TRUE	reported	igd	CD39+ resting Treg % CD4 Treg	f_Treg_Trait508	Treg	GCST90001485	Relative count	0.00650074487797098	22.4761705061244
ebi-a-GCST90001485	16	3437	-0.3327	1.52999e-06	0.06909	83070118	rs78654607	G	C	0.033	|| id:ebi-a-GCST90001485	TRUE	reported	igd	CD39+ resting Treg % CD4 Treg	f_Treg_Trait508	Treg	GCST90001485	Relative count	0.00670155275610144	23.175143161737
ebi-a-GCST90001485	18	3437	1.095	1.24799e-06	0.2254	34080354	rs116988060	T	A	0.0031	|| id:ebi-a-GCST90001485	TRUE	reported	igd	CD39+ resting Treg % CD4 Treg	f_Treg_Trait508	Treg	GCST90001485	Relative count	0.00681975784588863	23.5867239463192
ebi-a-GCST90001485	20	3437	-0.2311	3.34503e-06	0.04963	3033175	rs2326054	C	T	0.0628	|| id:ebi-a-GCST90001485	TRUE	reported	igd	CD39+ resting Treg % CD4 Treg	f_Treg_Trait508	Treg	GCST90001485	Relative count	0.00626903409218078	21.6699819623398
ebi-a-GCST90001485	22	3437	0.1309	9.80799e-06	0.02956	35786713	rs5755717	C	A	0.22	|| id:ebi-a-GCST90001485	TRUE	reported	igd	CD39+ resting Treg % CD4 Treg	f_Treg_Trait508	Treg	GCST90001485	Relative count	0.00567309547093411	19.5982657754676
