# Supplementary material for: An exploration of the causal relationship between 731 immunophenotypes and osteoporosis: a bidirectional Mendelian randomized study
Source: Front Endocrinol (Lausanne). 2024 Jul 17;15:1341002. doi: 10.3389/fendo.2024.1341002 (PMC11288873; doi:10.3389/fendo.2024.1341002)
Supplement: Supplementary File 7 — Removal of weak IVs and F-statistics. [file DataSheet_7.zip › Supplementary file 7/731Removing weak instrumental variables/ebi-a-GCST90001486.csv]

id.exposure	chr.exposure	se.exposure	beta.exposure	pos.exposure	samplesize.exposure	pval.exposure	SNP	effect_allele.exposure	other_allele.exposure	eaf.exposure	exposure	mr_keep.exposure	pval_origin.exposure	data_source.exposure	Trait	Statistical_trait_name	Panel	CatalogID	Trait_type	R2	F
ebi-a-GCST90001486	1	0.2277	-1.414	198151688	3405	5.87801e-10	rs113435341	G	A	0.0032	|| id:ebi-a-GCST90001486	TRUE	reported	igd	Activated Treg AC	f_Treg_Trait509	Treg	GCST90001486	Absolute count	0.0111986250283431	38.5405218237526
ebi-a-GCST90001486	1	0.1355	-0.6234	225667295	3405	4.38097e-06	rs139138505	G	C	0.0085	|| id:ebi-a-GCST90001486	TRUE	reported	igd	Activated Treg AC	f_Treg_Trait509	Treg	GCST90001486	Absolute count	0.00617798008929928	21.15435744297
ebi-a-GCST90001486	1	0.2345	-1.288	190079170	3405	4.23204e-08	rs138915779	A	C	0.0034	|| id:ebi-a-GCST90001486	TRUE	reported	igd	Activated Treg AC	f_Treg_Trait509	Treg	GCST90001486	Absolute count	0.00878209346291608	30.1502463355522
ebi-a-GCST90001486	2	0.0593	0.2633	195102952	3405	9.29694e-06	rs34596162	C	T	0.0533	|| id:ebi-a-GCST90001486	TRUE	reported	igd	Activated Treg AC	f_Treg_Trait509	Treg	GCST90001486	Absolute count	0.00575662475781504	19.7032180838748
ebi-a-GCST90001486	6	0.1901	0.9001	109035704	3405	2.27499e-06	rs6901124	T	C	0.0044	|| id:ebi-a-GCST90001486	TRUE	reported	igd	Activated Treg AC	f_Treg_Trait509	Treg	GCST90001486	Absolute count	0.00654108936972582	22.4058860280946
ebi-a-GCST90001486	6	0.1249	0.5526	155566192	3405	9.98803e-06	rs146746694	A	G	0.0101	|| id:ebi-a-GCST90001486	TRUE	reported	igd	Activated Treg AC	f_Treg_Trait509	Treg	GCST90001486	Absolute count	0.00571597381241294	19.5632820917626
ebi-a-GCST90001486	7	0.03297	0.1467	120927706	3405	8.952e-06	rs17509082	A	C	0.1816	|| id:ebi-a-GCST90001486	TRUE	reported	igd	Activated Treg AC	f_Treg_Trait509	Treg	GCST90001486	Absolute count	0.00578079230782059	19.7864173929781
ebi-a-GCST90001486	7	0.1132	-0.5075	135616195	3405	7.63695e-06	rs62489142	C	G	0.0138	|| id:ebi-a-GCST90001486	TRUE	reported	igd	Activated Treg AC	f_Treg_Trait509	Treg	GCST90001486	Absolute count	0.00586821588120346	20.0874159369489
ebi-a-GCST90001486	10	0.02623	-0.1265	6160702	3405	1.48201e-06	rs11593335	T	A	0.4164	|| id:ebi-a-GCST90001486	TRUE	reported	igd	Activated Treg AC	f_Treg_Trait509	Treg	GCST90001486	Absolute count	0.00678439131623442	23.2449867352987
ebi-a-GCST90001486	12	0.633	-2.9	53114409	3405	4.78101e-06	rs148991751	C	A	4e-04	|| id:ebi-a-GCST90001486	TRUE	reported	igd	Activated Treg AC	f_Treg_Trait509	Treg	GCST90001486	Absolute count	0.00612636165809053	20.9765184609012
ebi-a-GCST90001486	13	0.1035	-0.4684	19280601	3405	6.25e-06	rs145600407	T	C	0.0206	|| id:ebi-a-GCST90001486	TRUE	reported	igd	Activated Treg AC	f_Treg_Trait509	Treg	GCST90001486	Absolute count	0.00597904054944358	20.4690603314875
ebi-a-GCST90001486	15	0.09903	-0.4526	98954485	3405	5.05406e-06	rs142987815	C	T	0.0166	|| id:ebi-a-GCST90001486	TRUE	reported	igd	Activated Treg AC	f_Treg_Trait509	Treg	GCST90001486	Absolute count	0.00609708694824963	20.8756676456317
ebi-a-GCST90001486	17	0.02611	-0.1164	10150766	3405	8.58005e-06	rs8064831	T	C	0.3626	|| id:ebi-a-GCST90001486	TRUE	reported	igd	Activated Treg AC	f_Treg_Trait509	Treg	GCST90001486	Absolute count	0.00580293329276074	19.8626435910415
ebi-a-GCST90001486	18	0.035	0.1569	60125602	3405	7.65403e-06	rs10515986	G	A	0.1517	|| id:ebi-a-GCST90001486	TRUE	reported	igd	Activated Treg AC	f_Treg_Trait509	Treg	GCST90001486	Absolute count	0.005867283169689	20.0842043405556
ebi-a-GCST90001486	19	0.02662	-0.1186	45564915	3405	8.75205e-06	rs66939386	G	A	0.647	|| id:ebi-a-GCST90001486	TRUE	reported	igd	Activated Treg AC	f_Treg_Trait509	Treg	GCST90001486	Absolute count	0.00579577827338274	19.8380101726673
ebi-a-GCST90001486	21	0.03912	0.1817	34223997	3405	3.55402e-06	rs12626270	T	C	0.1232	|| id:ebi-a-GCST90001486	TRUE	reported	igd	Activated Treg AC	f_Treg_Trait509	Treg	GCST90001486	Absolute count	0.00629581798232577	21.5604090045719
