# Supplementary material for: An exploration of the causal relationship between 731 immunophenotypes and osteoporosis: a bidirectional Mendelian randomized study
Source: Front Endocrinol (Lausanne). 2024 Jul 17;15:1341002. doi: 10.3389/fendo.2024.1341002 (PMC11288873; doi:10.3389/fendo.2024.1341002)
Supplement: Supplementary File 7 — Removal of weak IVs and F-statistics. [file DataSheet_7.zip › Supplementary file 7/731Removing weak instrumental variables/ebi-a-GCST90001487.csv]

id.exposure	samplesize.exposure	beta.exposure	pos.exposure	se.exposure	pval.exposure	chr.exposure	SNP	effect_allele.exposure	other_allele.exposure	eaf.exposure	exposure	mr_keep.exposure	pval_origin.exposure	data_source.exposure	Trait	Statistical_trait_name	Panel	CatalogID	Trait_type	R2	F
ebi-a-GCST90001487	3437	-1.532	197924770	0.2241	9.63163e-12	1	rs17583875	A	G	0.0029	|| id:ebi-a-GCST90001487	TRUE	reported	igd	Activated Treg %CD4 Treg	f_Treg_Trait510	Treg	GCST90001487	Relative count	0.0134149426025942	46.7068981983875
ebi-a-GCST90001487	3437	-1.347	190079170	0.2241	2.06201e-09	1	rs138915779	A	C	0.0035	|| id:ebi-a-GCST90001487	TRUE	reported	igd	Activated Treg %CD4 Treg	f_Treg_Trait510	Treg	GCST90001487	Relative count	0.0104023296029555	36.1076053986828
ebi-a-GCST90001487	3437	0.2723	77300547	0.05492	7.49808e-07	1	rs138751156	C	T	0.0546	|| id:ebi-a-GCST90001487	TRUE	reported	igd	Activated Treg %CD4 Treg	f_Treg_Trait510	Treg	GCST90001487	Relative count	0.00710165353643539	24.5686579945883
ebi-a-GCST90001487	3437	-0.2757	104827341	0.05999	4.44601e-06	1	rs76151354	A	G	0.0432	|| id:ebi-a-GCST90001487	TRUE	reported	igd	Activated Treg %CD4 Treg	f_Treg_Trait510	Treg	GCST90001487	Relative count	0.00610767071847501	21.1087743610294
ebi-a-GCST90001487	3437	0.4628	195825276	0.08043	9.517e-09	1	rs7530076	A	G	0.9748	|| id:ebi-a-GCST90001487	TRUE	reported	igd	Activated Treg %CD4 Treg	f_Treg_Trait510	Treg	GCST90001487	Relative count	0.00954129675471534	33.0900765928559
ebi-a-GCST90001487	3437	-0.2394	104762898	0.05089	2.64698e-06	1	rs11185398	G	A	0.0615	|| id:ebi-a-GCST90001487	TRUE	reported	igd	Activated Treg %CD4 Treg	f_Treg_Trait510	Treg	GCST90001487	Relative count	0.00639759132185432	22.1172231454283
ebi-a-GCST90001487	3437	-0.964	191648600	0.1968	1.01501e-06	1	rs147071297	A	G	0.0039	|| id:ebi-a-GCST90001487	TRUE	reported	igd	Activated Treg %CD4 Treg	f_Treg_Trait510	Treg	GCST90001487	Relative count	0.00693270985599563	23.9801054688769
ebi-a-GCST90001487	3437	0.9223	161728621	0.2041	6.43102e-06	2	rs16845263	T	C	0.0039	|| id:ebi-a-GCST90001487	TRUE	reported	igd	Activated Treg %CD4 Treg	f_Treg_Trait510	Treg	GCST90001487	Relative count	0.00590617420024436	20.4082430162141
ebi-a-GCST90001487	3437	-0.8837	229924038	0.192	4.30695e-06	2	rs115862633	G	T	0.0041	|| id:ebi-a-GCST90001487	TRUE	reported	igd	Activated Treg %CD4 Treg	f_Treg_Trait510	Treg	GCST90001487	Relative count	0.00612574846471847	21.1716381059309
ebi-a-GCST90001487	3437	0.1469	94030311	0.03152	3.28897e-06	3	rs34185703	A	G	0.1852	|| id:ebi-a-GCST90001487	TRUE	reported	igd	Activated Treg %CD4 Treg	f_Treg_Trait510	Treg	GCST90001487	Relative count	0.00627994293583829	21.7079285370726
ebi-a-GCST90001487	3437	-0.1095	71513336	0.02448	7.91298e-06	3	rs76204832	A	C	0.475	|| id:ebi-a-GCST90001487	TRUE	reported	igd	Activated Treg %CD4 Treg	f_Treg_Trait510	Treg	GCST90001487	Relative count	0.00578768674040234	19.9964370669497
ebi-a-GCST90001487	3437	0.3951	174387584	0.08349	2.30802e-06	3	rs75839545	C	T	0.0223	|| id:ebi-a-GCST90001487	TRUE	reported	igd	Activated Treg %CD4 Treg	f_Treg_Trait510	Treg	GCST90001487	Relative count	0.00647358749643689	22.3816627020784
ebi-a-GCST90001487	3437	0.1526	14636829	0.03307	4.08103e-06	3	rs9878966	C	T	0.1609	|| id:ebi-a-GCST90001487	TRUE	reported	igd	Activated Treg %CD4 Treg	f_Treg_Trait510	Treg	GCST90001487	Relative count	0.00615713772654994	21.2807968880696
ebi-a-GCST90001487	3437	-0.1369	124899665	0.03068	8.36797e-06	3	rs55990322	G	A	0.1957	|| id:ebi-a-GCST90001487	TRUE	reported	igd	Activated Treg %CD4 Treg	f_Treg_Trait510	Treg	GCST90001487	Relative count	0.00575980750315139	19.8995563875152
ebi-a-GCST90001487	3437	0.8536	121611469	0.188	5.815e-06	4	rs77506321	C	T	0.0044	|| id:ebi-a-GCST90001487	TRUE	reported	igd	Activated Treg %CD4 Treg	f_Treg_Trait510	Treg	GCST90001487	Relative count	0.00596233566903085	20.6034678141752
ebi-a-GCST90001487	3437	-0.1829	29697653	0.03954	3.87097e-06	4	rs368899879	C	G	0.1231	|| id:ebi-a-GCST90001487	TRUE	reported	igd	Activated Treg %CD4 Treg	f_Treg_Trait510	Treg	GCST90001487	Relative count	0.00618698734653226	21.3846078334142
ebi-a-GCST90001487	3437	-0.5506	136049136	0.1231	7.96801e-06	5	rs551105604	G	C	0.0106	|| id:ebi-a-GCST90001487	TRUE	reported	igd	Activated Treg %CD4 Treg	f_Treg_Trait510	Treg	GCST90001487	Relative count	0.00578703618399616	19.9941763138241
ebi-a-GCST90001487	3437	0.2021	23752731	0.04291	2.57602e-06	7	rs7784817	T	C	0.0889	|| id:ebi-a-GCST90001487	TRUE	reported	igd	Activated Treg %CD4 Treg	f_Treg_Trait510	Treg	GCST90001487	Relative count	0.00641271722980076	22.1698526806328
ebi-a-GCST90001487	3437	0.1893	19490663	0.04224	7.69609e-06	8	rs117779957	T	C	0.0918	|| id:ebi-a-GCST90001487	TRUE	reported	igd	Activated Treg %CD4 Treg	f_Treg_Trait510	Treg	GCST90001487	Relative count	0.00580956290020161	20.0724607856888
ebi-a-GCST90001487	3437	-0.3153	131952722	0.06883	4.78399e-06	8	rs139502175	C	G	0.0335	|| id:ebi-a-GCST90001487	TRUE	reported	igd	Activated Treg %CD4 Treg	f_Treg_Trait510	Treg	GCST90001487	Relative count	0.00606833290484082	20.9719885362427
ebi-a-GCST90001487	3437	0.1611	106542599	0.03504	4.44795e-06	8	rs73697379	A	G	0.1423	|| id:ebi-a-GCST90001487	TRUE	reported	igd	Activated Treg %CD4 Treg	f_Treg_Trait510	Treg	GCST90001487	Relative count	0.00611252392245228	21.125650719021
ebi-a-GCST90001487	3437	0.1524	119577258	0.03107	9.78994e-07	9	rs7035176	C	G	0.1759	|| id:ebi-a-GCST90001487	TRUE	reported	igd	Activated Treg %CD4 Treg	f_Treg_Trait510	Treg	GCST90001487	Relative count	0.00695149726609119	24.045545653898
ebi-a-GCST90001487	3437	-0.1248	112150516	0.02777	7.26507e-06	9	rs3793566	C	T	0.263	|| id:ebi-a-GCST90001487	TRUE	reported	igd	Activated Treg %CD4 Treg	f_Treg_Trait510	Treg	GCST90001487	Relative count	0.00584188951305814	20.1848078949191
ebi-a-GCST90001487	3437	0.1158	81359416	0.02589	7.94694e-06	11	rs10897856	T	G	0.6676	|| id:ebi-a-GCST90001487	TRUE	reported	igd	Activated Treg %CD4 Treg	f_Treg_Trait510	Treg	GCST90001487	Relative count	0.00578699259365038	19.9940248328138
ebi-a-GCST90001487	3437	0.3286	38338290	0.07236	5.77298e-06	11	rs72969219	T	A	0.0297	|| id:ebi-a-GCST90001487	TRUE	reported	igd	Activated Treg %CD4 Treg	f_Treg_Trait510	Treg	GCST90001487	Relative count	0.00596431326470349	20.6103426040398
ebi-a-GCST90001487	3437	-0.1254	112610714	0.02574	1.15001e-06	12	rs11066188	A	G	0.4658	|| id:ebi-a-GCST90001487	TRUE	reported	igd	Activated Treg %CD4 Treg	f_Treg_Trait510	Treg	GCST90001487	Relative count	0.00685819327072556	23.7205741670727
ebi-a-GCST90001487	3437	-0.3664	80970517	0.08117	6.58203e-06	15	rs12441465	A	G	0.0233	|| id:ebi-a-GCST90001487	TRUE	reported	igd	Activated Treg %CD4 Treg	f_Treg_Trait510	Treg	GCST90001487	Relative count	0.00589349907603619	20.3641856354109
ebi-a-GCST90001487	3437	0.1108	92551913	0.02437	5.63495e-06	15	rs2030207	C	T	0.4406	|| id:ebi-a-GCST90001487	TRUE	reported	igd	Activated Treg %CD4 Treg	f_Treg_Trait510	Treg	GCST90001487	Relative count	0.00597839702671698	20.6593033042208
ebi-a-GCST90001487	3437	0.1908	21252443	0.04219	6.32295e-06	16	rs2356747	A	G	0.0946	|| id:ebi-a-GCST90001487	TRUE	reported	igd	Activated Treg %CD4 Treg	f_Treg_Trait510	Treg	GCST90001487	Relative count	0.00591536461638444	20.44018862583
ebi-a-GCST90001487	3437	-0.7579	48643554	0.171	9.59091e-06	18	rs145044935	A	G	0.0052	|| id:ebi-a-GCST90001487	TRUE	reported	igd	Activated Treg %CD4 Treg	f_Treg_Trait510	Treg	GCST90001487	Relative count	0.00568299049982587	19.6326444990766
ebi-a-GCST90001487	3437	0.3619	23103264	0.0751	1.509e-06	19	rs117140551	T	A	0.0285	|| id:ebi-a-GCST90001487	TRUE	reported	igd	Activated Treg %CD4 Treg	f_Treg_Trait510	Treg	GCST90001487	Relative count	0.00671109435426569	23.2083626182417
