# Supplementary material for: An exploration of the causal relationship between 731 immunophenotypes and osteoporosis: a bidirectional Mendelian randomized study
Source: Front Endocrinol (Lausanne). 2024 Jul 17;15:1341002. doi: 10.3389/fendo.2024.1341002 (PMC11288873; doi:10.3389/fendo.2024.1341002)
Supplement: Supplementary File 7 — Removal of weak IVs and F-statistics. [file DataSheet_7.zip › Supplementary file 7/731Removing weak instrumental variables/ebi-a-GCST90001488.csv]

id.exposure	pos.exposure	se.exposure	chr.exposure	beta.exposure	pval.exposure	samplesize.exposure	SNP	effect_allele.exposure	other_allele.exposure	eaf.exposure	exposure	mr_keep.exposure	pval_origin.exposure	data_source.exposure	Trait	Statistical_trait_name	Panel	CatalogID	Trait_type	R2	F
ebi-a-GCST90001488	77300547	0.05603	1	0.2547	5.64794e-06	3437	rs138751156	C	T	0.0546	|| id:ebi-a-GCST90001488	TRUE	reported	igd	Activated Treg %CD4	f_Treg_Trait511	Treg	GCST90001488	Relative count	0.0059763199961785	20.6520826413252
ebi-a-GCST90001488	10062088	0.04447	1	0.2145	1.47201e-06	3437	rs56295335	A	G	0.0898	|| id:ebi-a-GCST90001488	TRUE	reported	igd	Activated Treg %CD4	f_Treg_Trait511	Treg	GCST90001488	Relative count	0.00672373917391249	23.2523870480715
ebi-a-GCST90001488	199163362	0.133	1	-0.6866	2.556e-07	3437	rs112009416	C	T	0.0089	|| id:ebi-a-GCST90001488	TRUE	reported	igd	Activated Treg %CD4	f_Treg_Trait511	Treg	GCST90001488	Relative count	0.0076943203009595	26.6349279002534
ebi-a-GCST90001488	199999121	0.1881	1	-0.8482	6.72001e-06	3437	rs11579717	A	G	0.0044	|| id:ebi-a-GCST90001488	TRUE	reported	igd	Activated Treg %CD4	f_Treg_Trait511	Treg	GCST90001488	Relative count	0.00588135820273045	20.321986307243
ebi-a-GCST90001488	190079170	0.2291	1	-1.152	5.25001e-07	3437	rs138915779	A	C	0.0035	|| id:ebi-a-GCST90001488	TRUE	reported	igd	Activated Treg %CD4	f_Treg_Trait511	Treg	GCST90001488	Relative count	0.00730284402968896	25.2698107283908
ebi-a-GCST90001488	225667295	0.1333	1	-0.6029	6.28695e-06	3437	rs139138505	G	C	0.0084	|| id:ebi-a-GCST90001488	TRUE	reported	igd	Activated Treg %CD4	f_Treg_Trait511	Treg	GCST90001488	Relative count	0.00591661827263891	20.4445463429834
ebi-a-GCST90001488	39755475	0.07702	2	-0.354	4.46303e-06	3437	rs149143064	A	G	0.0276	|| id:ebi-a-GCST90001488	TRUE	reported	igd	Activated Treg %CD4	f_Treg_Trait511	Treg	GCST90001488	Relative count	0.00610884056990303	21.112842345483
ebi-a-GCST90001488	94952474	0.03006	3	0.1452	1.434e-06	3437	rs10511150	A	G	0.2376	|| id:ebi-a-GCST90001488	TRUE	reported	igd	Activated Treg %CD4	f_Treg_Trait511	Treg	GCST90001488	Relative count	0.00674275669488161	23.318600899247
ebi-a-GCST90001488	190769223	0.1478	4	-0.7478	4.42099e-07	3437	rs4109437	A	G	0.0083	|| id:ebi-a-GCST90001488	TRUE	reported	igd	Activated Treg %CD4	f_Treg_Trait511	Treg	GCST90001488	Relative count	0.00739298561647657	25.5840480921536
ebi-a-GCST90001488	2165975	0.09746	5	0.4769	1.037e-06	3437	rs16903407	T	G	0.0156	|| id:ebi-a-GCST90001488	TRUE	reported	igd	Activated Treg %CD4	f_Treg_Trait511	Treg	GCST90001488	Relative count	0.0069184247738264	23.9303494203699
ebi-a-GCST90001488	11644911	0.02868	9	-0.128	8.38996e-06	3437	rs10116430	G	C	0.2991	|| id:ebi-a-GCST90001488	TRUE	reported	igd	Activated Treg %CD4	f_Treg_Trait511	Treg	GCST90001488	Relative count	0.00576198967373461	19.9071392601288
ebi-a-GCST90001488	112150516	0.02836	9	-0.1278	6.78907e-06	3437	rs3793566	C	T	0.263	|| id:ebi-a-GCST90001488	TRUE	reported	igd	Activated Treg %CD4	f_Treg_Trait511	Treg	GCST90001488	Relative count	0.00587369361027858	20.2953461965802
ebi-a-GCST90001488	6075831	0.02638	10	0.1375	1.963e-07	3437	rs7078614	T	G	0.3413	|| id:ebi-a-GCST90001488	TRUE	reported	igd	Activated Treg %CD4	f_Treg_Trait511	Treg	GCST90001488	Relative count	0.00784254253528181	27.1520749111045
ebi-a-GCST90001488	111973358	0.02682	12	0.1264	2.536e-06	3437	rs597808	G	A	0.5349	|| id:ebi-a-GCST90001488	TRUE	reported	igd	Activated Treg %CD4	f_Treg_Trait511	Treg	GCST90001488	Relative count	0.00642095303068341	22.1985092456148
ebi-a-GCST90001488	107042891	0.0893	12	0.4076	5.19003e-06	3437	rs17038606	T	C	0.0198	|| id:ebi-a-GCST90001488	TRUE	reported	igd	Activated Treg %CD4	f_Treg_Trait511	Treg	GCST90001488	Relative count	0.00602505944496308	20.8215301503391
ebi-a-GCST90001488	23591661	0.0517	12	-0.2311	8.06102e-06	3437	rs139191636	A	G	0.0634	|| id:ebi-a-GCST90001488	TRUE	reported	igd	Activated Treg %CD4	f_Treg_Trait511	Treg	GCST90001488	Relative count	0.00577991967546033	19.9694458783465
ebi-a-GCST90001488	84640780	0.02521	16	-0.1138	6.55707e-06	3437	rs1820840	C	T	0.5797	|| id:ebi-a-GCST90001488	TRUE	reported	igd	Activated Treg %CD4	f_Treg_Trait511	Treg	GCST90001488	Relative count	0.00589375532600715	20.3650763218711
ebi-a-GCST90001488	23103264	0.07653	19	0.3571	3.18603e-06	3437	rs117140551	T	A	0.0285	|| id:ebi-a-GCST90001488	TRUE	reported	igd	Activated Treg %CD4	f_Treg_Trait511	Treg	GCST90001488	Relative count	0.00629497813835596	21.7602300778786
ebi-a-GCST90001488	22667560	0.02734	19	0.121	9.98688e-06	3437	rs8112021	C	T	0.2814	|| id:ebi-a-GCST90001488	TRUE	reported	igd	Activated Treg %CD4	f_Treg_Trait511	Treg	GCST90001488	Relative count	0.00566664746532017	19.5758635610042
