# Supplementary material for: An exploration of the causal relationship between 731 immunophenotypes and osteoporosis: a bidirectional Mendelian randomized study
Source: Front Endocrinol (Lausanne). 2024 Jul 17;15:1341002. doi: 10.3389/fendo.2024.1341002 (PMC11288873; doi:10.3389/fendo.2024.1341002)
Supplement: Supplementary File 7 — Removal of weak IVs and F-statistics. [file DataSheet_7.zip › Supplementary file 7/731Removing weak instrumental variables/ebi-a-GCST90001489.csv]

id.exposure	chr.exposure	se.exposure	samplesize.exposure	pval.exposure	pos.exposure	beta.exposure	SNP	effect_allele.exposure	other_allele.exposure	eaf.exposure	exposure	mr_keep.exposure	pval_origin.exposure	data_source.exposure	Trait	Statistical_trait_name	Panel	CatalogID	Trait_type	R2	F
ebi-a-GCST90001489	3	0.05017	3405	1.196e-06	186094684	0.2441	rs7432284	C	A	0.068	|| id:ebi-a-GCST90001489	TRUE	reported	igd	CD39+ activated Treg AC	f_Treg_Trait512	Treg	GCST90001489	Absolute count	0.00690432665409148	23.6587714904781
ebi-a-GCST90001489	4	0.08506	3405	2.52802e-06	165512454	-0.401	rs139015125	C	G	0.0231	|| id:ebi-a-GCST90001489	TRUE	reported	igd	CD39+ activated Treg AC	f_Treg_Trait512	Treg	GCST90001489	Absolute count	0.00648478222324644	22.2117522820535
ebi-a-GCST90001489	4	0.1056	3405	1.01801e-06	89266460	-0.5171	rs12648210	G	A	0.0145	|| id:ebi-a-GCST90001489	TRUE	reported	igd	CD39+ activated Treg AC	f_Treg_Trait512	Treg	GCST90001489	Absolute count	0.00699288655046657	23.964373073393
ebi-a-GCST90001489	5	0.05905	3405	4.782e-06	155375550	-0.2705	rs142422333	T	C	0.0515	|| id:ebi-a-GCST90001489	TRUE	reported	igd	CD39+ activated Treg AC	f_Treg_Trait512	Treg	GCST90001489	Absolute count	0.00612504614630895	20.9719864204946
ebi-a-GCST90001489	5	0.02655	3405	8.51805e-06	73681489	0.1184	rs10059458	C	T	0.6101	|| id:ebi-a-GCST90001489	TRUE	reported	igd	CD39+ activated Treg AC	f_Treg_Trait512	Treg	GCST90001489	Absolute count	0.00580668246299693	19.8755514375534
ebi-a-GCST90001489	7	0.04672	3405	2.29398e-06	126248228	0.2212	rs78027772	A	G	0.0846	|| id:ebi-a-GCST90001489	TRUE	reported	igd	CD39+ activated Treg AC	f_Treg_Trait512	Treg	GCST90001489	Absolute count	0.0065403006835491	22.4031666724189
ebi-a-GCST90001489	7	0.03418	3405	3.37404e-06	80480551	0.1591	rs12707040	A	G	0.1783	|| id:ebi-a-GCST90001489	TRUE	reported	igd	CD39+ activated Treg AC	f_Treg_Trait512	Treg	GCST90001489	Absolute count	0.00632301710116663	21.6541467353891
ebi-a-GCST90001489	7	0.06457	3405	1.08101e-06	23203415	-0.3155	rs139577399	C	T	0.0414	|| id:ebi-a-GCST90001489	TRUE	reported	igd	CD39+ activated Treg AC	f_Treg_Trait512	Treg	GCST90001489	Absolute count	0.00696282603512215	23.8606344442436
ebi-a-GCST90001489	8	0.0305	3405	1.57101e-06	113921646	-0.1467	rs11777493	A	T	0.2395	|| id:ebi-a-GCST90001489	TRUE	reported	igd	CD39+ activated Treg AC	f_Treg_Trait512	Treg	GCST90001489	Absolute count	0.00674842915954168	23.1209344179422
ebi-a-GCST90001489	8	0.07172	3405	1.646e-06	9606332	-0.3443	rs35163827	G	A	0.0391	|| id:ebi-a-GCST90001489	TRUE	reported	igd	CD39+ activated Treg AC	f_Treg_Trait512	Treg	GCST90001489	Absolute count	0.00672274837816929	23.032353447696
ebi-a-GCST90001489	9	0.1096	3405	6.418e-06	85042639	-0.4955	rs191262582	A	T	0.014	|| id:ebi-a-GCST90001489	TRUE	reported	igd	CD39+ activated Treg AC	f_Treg_Trait512	Treg	GCST90001489	Absolute count	0.00596691611102541	20.4273035323716
ebi-a-GCST90001489	9	0.02712	3405	9.22593e-06	86150415	0.1205	rs11795139	T	C	0.3335	|| id:ebi-a-GCST90001489	TRUE	reported	igd	CD39+ activated Treg AC	f_Treg_Trait512	Treg	GCST90001489	Absolute count	0.0057645690138879	19.7305665669187
ebi-a-GCST90001489	10	0.02116	3405	1e-200	97607644	0.8768	rs7088584	T	G	0.4687	|| id:ebi-a-GCST90001489	TRUE	reported	igd	CD39+ activated Treg AC	f_Treg_Trait512	Treg	GCST90001489	Absolute count	0.335220340060417	1715.98935101184
ebi-a-GCST90001489	10	0.0511	3405	4.74351e-11	97294154	0.3373	rs72809762	T	C	0.0675	|| id:ebi-a-GCST90001489	TRUE	reported	igd	CD39+ activated Treg AC	f_Treg_Trait512	Treg	GCST90001489	Absolute count	0.012634317726716	43.5447413211943
ebi-a-GCST90001489	10	0.04279	3405	4.27996e-06	109471331	-0.197	rs2251521	T	C	0.1021	|| id:ebi-a-GCST90001489	TRUE	reported	igd	CD39+ activated Treg AC	f_Treg_Trait512	Treg	GCST90001489	Absolute count	0.00618636746199347	21.1832558780669
ebi-a-GCST90001489	10	0.02528	3405	1.80094e-45	97741071	-0.3631	rs10882701	C	A	0.514	|| id:ebi-a-GCST90001489	TRUE	reported	igd	CD39+ activated Treg AC	f_Treg_Trait512	Treg	GCST90001489	Absolute count	0.0571261348051076	206.178412529865
ebi-a-GCST90001489	10	0.03146	3405	3.05914e-15	98205222	-0.2494	rs11188757	C	A	0.2213	|| id:ebi-a-GCST90001489	TRUE	reported	igd	CD39+ activated Treg AC	f_Treg_Trait512	Treg	GCST90001489	Absolute count	0.0181223994212347	62.8087708632016
ebi-a-GCST90001489	10	0.07836	3405	3.26302e-06	47637202	-0.3653	rs111806244	T	C	0.0476	|| id:ebi-a-GCST90001489	TRUE	reported	igd	CD39+ activated Treg AC	f_Treg_Trait512	Treg	GCST90001489	Absolute count	0.00634205904678663	21.7197750319504
ebi-a-GCST90001489	10	0.02875	3405	5.63248e-11	97069472	-0.189	rs10786199	A	G	0.2894	|| id:ebi-a-GCST90001489	TRUE	reported	igd	CD39+ activated Treg AC	f_Treg_Trait512	Treg	GCST90001489	Absolute count	0.0125329528467648	43.1909486605098
ebi-a-GCST90001489	10	0.02727	3405	1.46201e-06	80258836	-0.1316	rs11002579	A	G	0.3366	|| id:ebi-a-GCST90001489	TRUE	reported	igd	CD39+ activated Treg AC	f_Treg_Trait512	Treg	GCST90001489	Absolute count	0.00679303951516106	23.2748202437169
ebi-a-GCST90001489	10	0.04585	3405	1.01906e-19	97016742	0.4192	rs202211780	G	A	0.0878	|| id:ebi-a-GCST90001489	TRUE	reported	igd	CD39+ activated Treg AC	f_Treg_Trait512	Treg	GCST90001489	Absolute count	0.0239614837868036	83.5427372711199
ebi-a-GCST90001489	13	0.03152	3405	2.12398e-06	84031916	0.1497	rs4321083	A	G	0.2137	|| id:ebi-a-GCST90001489	TRUE	reported	igd	CD39+ activated Treg AC	f_Treg_Trait512	Treg	GCST90001489	Absolute count	0.00658091928314318	22.543223454472
ebi-a-GCST90001489	13	0.02703	3405	3.85496e-06	19650584	0.125	rs4441121	G	A	0.3192	|| id:ebi-a-GCST90001489	TRUE	reported	igd	CD39+ activated Treg AC	f_Treg_Trait512	Treg	GCST90001489	Absolute count	0.00624153855963532	21.3733583587843
ebi-a-GCST90001489	15	0.05731	3405	5.65705e-06	59643449	0.2605	rs77020191	G	C	0.0542	|| id:ebi-a-GCST90001489	TRUE	reported	igd	CD39+ activated Treg AC	f_Treg_Trait512	Treg	GCST90001489	Absolute count	0.00603129033425411	20.6490212497421
ebi-a-GCST90001489	15	0.1188	3405	2.536e-06	70222702	0.5601	rs56197234	A	G	0.0115	|| id:ebi-a-GCST90001489	TRUE	reported	igd	CD39+ activated Treg AC	f_Treg_Trait512	Treg	GCST90001489	Absolute count	0.00648567646847053	22.2148352564791
ebi-a-GCST90001489	16	0.02962	3405	3.77303e-06	57038162	0.1372	rs289708	G	A	0.7573	|| id:ebi-a-GCST90001489	TRUE	reported	igd	CD39+ activated Treg AC	f_Treg_Trait512	Treg	GCST90001489	Absolute count	0.00626171103183302	21.4428717076538
ebi-a-GCST90001489	16	0.5711	3405	3.15697e-06	18152860	2.666	rs139917391	T	C	4e-04	|| id:ebi-a-GCST90001489	TRUE	reported	igd	CD39+ activated Treg AC	f_Treg_Trait512	Treg	GCST90001489	Absolute count	0.00635928417537526	21.7791438134078
ebi-a-GCST90001489	17	0.02928	3405	5.08604e-06	75229883	0.1337	rs8076447	A	G	0.2515	|| id:ebi-a-GCST90001489	TRUE	reported	igd	CD39+ activated Treg AC	f_Treg_Trait512	Treg	GCST90001489	Absolute count	0.00608628433055432	20.8384543349683
ebi-a-GCST90001489	18	0.06017	3405	2.51299e-07	362116	0.3109	rs618250	T	C	0.0457	|| id:ebi-a-GCST90001489	TRUE	reported	igd	CD39+ activated Treg AC	f_Treg_Trait512	Treg	GCST90001489	Absolute count	0.00777986997260897	26.6824837710735
ebi-a-GCST90001489	20	0.1682	3405	9.64206e-06	17586584	-0.7453	rs7267949	T	C	0.0057	|| id:ebi-a-GCST90001489	TRUE	reported	igd	CD39+ activated Treg AC	f_Treg_Trait512	Treg	GCST90001489	Absolute count	0.0057331867305055	19.6225340960083
ebi-a-GCST90001489	20	0.02614	3405	2.651e-07	36849088	0.1348	rs4811602	A	G	0.4019	|| id:ebi-a-GCST90001489	TRUE	reported	igd	CD39+ activated Treg AC	f_Treg_Trait512	Treg	GCST90001489	Absolute count	0.00774948487021599	26.5774586268627
