# Supplementary material for: An exploration of the causal relationship between 731 immunophenotypes and osteoporosis: a bidirectional Mendelian randomized study
Source: Front Endocrinol (Lausanne). 2024 Jul 17;15:1341002. doi: 10.3389/fendo.2024.1341002 (PMC11288873; doi:10.3389/fendo.2024.1341002)
Supplement: Supplementary File 7 — Removal of weak IVs and F-statistics. [file DataSheet_7.zip › Supplementary file 7/731Removing weak instrumental variables/ebi-a-GCST90001490.csv]

id.exposure	se.exposure	pval.exposure	chr.exposure	samplesize.exposure	pos.exposure	beta.exposure	SNP	effect_allele.exposure	other_allele.exposure	eaf.exposure	exposure	mr_keep.exposure	pval_origin.exposure	data_source.exposure	Trait	Statistical_trait_name	Panel	CatalogID	Trait_type	R2	F
ebi-a-GCST90001490	0.4013	1.357e-06	1	3437	100480230	1.942	rs118006237	A	G	7e-04	|| id:ebi-a-GCST90001490	TRUE	reported	igd	CD39+ activated Treg %activated Treg	f_Treg_Trait513	Treg	GCST90001490	Relative count	0.0067675504089937	23.4049296964329
ebi-a-GCST90001490	0.05716	1.297e-07	2	3437	127229166	0.3024	rs2171655	C	A	0.0508	|| id:ebi-a-GCST90001490	TRUE	reported	igd	CD39+ activated Treg %activated Treg	f_Treg_Trait513	Treg	GCST90001490	Relative count	0.00807750693984903	27.972181831246
ebi-a-GCST90001490	0.09822	5.65197e-06	2	3437	60887023	-0.4465	rs72805325	G	C	0.0159	|| id:ebi-a-GCST90001490	TRUE	reported	igd	CD39+ activated Treg %activated Treg	f_Treg_Trait513	Treg	GCST90001490	Relative count	0.00597668142501446	20.653339123227
ebi-a-GCST90001490	0.02664	9.12599e-06	2	3437	10368044	-0.1184	rs6432076	C	T	0.3174	|| id:ebi-a-GCST90001490	TRUE	reported	igd	CD39+ activated Treg %activated Treg	f_Treg_Trait513	Treg	GCST90001490	Relative count	0.0057143469394315	19.7415920430177
ebi-a-GCST90001490	0.04072	4.30101e-06	3	3437	127066325	-0.1875	rs12106894	C	A	0.1079	|| id:ebi-a-GCST90001490	TRUE	reported	igd	CD39+ activated Treg %activated Treg	f_Treg_Trait513	Treg	GCST90001490	Relative count	0.00613107438839949	21.1901589650691
ebi-a-GCST90001490	0.2548	8.686e-06	4	3437	114230061	-1.135	rs115545577	G	A	0.0026	|| id:ebi-a-GCST90001490	TRUE	reported	igd	CD39+ activated Treg %activated Treg	f_Treg_Trait513	Treg	GCST90001490	Relative count	0.00574001864567477	19.8307931704497
ebi-a-GCST90001490	0.242	5.90201e-06	5	3437	80287625	1.098	rs77630931	T	C	0.0026	|| id:ebi-a-GCST90001490	TRUE	reported	igd	CD39+ activated Treg %activated Treg	f_Treg_Trait513	Treg	GCST90001490	Relative count	0.00595389190241386	20.5741147399411
ebi-a-GCST90001490	0.08822	8.00995e-06	6	3437	7465057	-0.3945	rs7774484	T	G	0.0185	|| id:ebi-a-GCST90001490	TRUE	reported	igd	CD39+ activated Treg %activated Treg	f_Treg_Trait513	Treg	GCST90001490	Relative count	0.00578443485169797	19.9851364352948
