# Supplementary material for: An exploration of the causal relationship between 731 immunophenotypes and osteoporosis: a bidirectional Mendelian randomized study
Source: Front Endocrinol (Lausanne). 2024 Jul 17;15:1341002. doi: 10.3389/fendo.2024.1341002 (PMC11288873; doi:10.3389/fendo.2024.1341002)
Supplement: Supplementary File 7 — Removal of weak IVs and F-statistics. [file DataSheet_7.zip › Supplementary file 7/731Removing weak instrumental variables/ebi-a-GCST90001491.csv]

id.exposure	se.exposure	pval.exposure	pos.exposure	chr.exposure	samplesize.exposure	beta.exposure	SNP	effect_allele.exposure	other_allele.exposure	eaf.exposure	exposure	mr_keep.exposure	pval_origin.exposure	data_source.exposure	Trait	Statistical_trait_name	Panel	CatalogID	Trait_type	R2	F
ebi-a-GCST90001491	0.04102	8.63098e-06	113522834	1	3437	0.1828	rs61818169	A	G	0.1013	|| id:ebi-a-GCST90001491	TRUE	reported	igd	CD39+ activated Treg %CD4 Treg	f_Treg_Trait514	Treg	GCST90001491	Relative count	0.00574485913016944	19.8476128520371
ebi-a-GCST90001491	0.02547	9.69505e-07	99477128	4	3437	-0.125	rs7681044	A	G	0.5692	|| id:ebi-a-GCST90001491	TRUE	reported	igd	CD39+ activated Treg %CD4 Treg	f_Treg_Trait514	Treg	GCST90001491	Relative count	0.00695904689616649	24.0718431738559
ebi-a-GCST90001491	0.1037	9.19094e-07	89266460	4	3437	-0.5101	rs12648210	G	A	0.0145	|| id:ebi-a-GCST90001491	TRUE	reported	igd	CD39+ activated Treg %CD4 Treg	f_Treg_Trait514	Treg	GCST90001491	Relative count	0.00699079994781841	24.1824525084907
ebi-a-GCST90001491	0.03842	6.15503e-06	56760264	5	3437	0.174	rs79629290	C	T	0.1266	|| id:ebi-a-GCST90001491	TRUE	reported	igd	CD39+ activated Treg %CD4 Treg	f_Treg_Trait514	Treg	GCST90001491	Relative count	0.00593226062943516	20.4989201993543
ebi-a-GCST90001491	0.8277	9.29009e-06	172789806	5	3437	3.675	rs115722307	A	G	1e-04	|| id:ebi-a-GCST90001491	TRUE	reported	igd	CD39+ activated Treg %CD4 Treg	f_Treg_Trait514	Treg	GCST90001491	Relative count	0.00570302613681568	19.7022572681162
ebi-a-GCST90001491	0.02908	2.14299e-06	1652500	6	3437	-0.138	rs62390650	A	G	0.23	|| id:ebi-a-GCST90001491	TRUE	reported	igd	CD39+ activated Treg %CD4 Treg	f_Treg_Trait514	Treg	GCST90001491	Relative count	0.00650958820942212	22.5069464526231
ebi-a-GCST90001491	0.1054	3.86002e-06	108484291	6	3437	0.4874	rs138483328	T	C	0.0141	|| id:ebi-a-GCST90001491	TRUE	reported	igd	CD39+ activated Treg %CD4 Treg	f_Treg_Trait514	Treg	GCST90001491	Relative count	0.00618324719563809	21.3716000028005
ebi-a-GCST90001491	0.4141	8.323e-06	68482844	8	3437	1.849	rs117008259	G	A	0.001	|| id:ebi-a-GCST90001491	TRUE	reported	igd	CD39+ activated Treg %CD4 Treg	f_Treg_Trait514	Treg	GCST90001491	Relative count	0.00576729114271116	19.9255615900849
ebi-a-GCST90001491	0.03193	2.834e-06	119577258	9	3437	0.1497	rs7035176	C	G	0.1759	|| id:ebi-a-GCST90001491	TRUE	reported	igd	CD39+ activated Treg %CD4 Treg	f_Treg_Trait514	Treg	GCST90001491	Relative count	0.00635473724114573	21.968124079542
ebi-a-GCST90001491	0.05014	6.86278e-13	97294154	10	3437	0.3615	rs72809762	T	C	0.0675	|| id:ebi-a-GCST90001491	TRUE	reported	igd	CD39+ activated Treg %CD4 Treg	f_Treg_Trait514	Treg	GCST90001491	Relative count	0.0148987313875135	51.9511485232294
ebi-a-GCST90001491	0.02672	2.04692e-12	98794615	10	3437	-0.1886	rs12268044	T	C	0.3439	|| id:ebi-a-GCST90001491	TRUE	reported	igd	CD39+ activated Treg %CD4 Treg	f_Treg_Trait514	Treg	GCST90001491	Relative count	0.0142883093518176	49.7917830224974
ebi-a-GCST90001491	0.07712	5.67597e-06	47637202	10	3437	-0.3505	rs111806244	T	C	0.0474	|| id:ebi-a-GCST90001491	TRUE	reported	igd	CD39+ activated Treg %CD4 Treg	f_Treg_Trait514	Treg	GCST90001491	Relative count	0.00597393158484985	20.6437795204672
ebi-a-GCST90001491	0.04511	2.45923e-22	97016742	10	3437	0.4416	rs202211780	G	A	0.0877	|| id:ebi-a-GCST90001491	TRUE	reported	igd	CD39+ activated Treg %CD4 Treg	f_Treg_Trait514	Treg	GCST90001491	Relative count	0.027126229861858	95.7766592496903
ebi-a-GCST90001491	0.07789	5.93704e-06	98558540	10	3437	0.3533	rs61856855	A	C	0.0294	|| id:ebi-a-GCST90001491	TRUE	reported	igd	CD39+ activated Treg %CD4 Treg	f_Treg_Trait514	Treg	GCST90001491	Relative count	0.00595048483718897	20.5622708969345
ebi-a-GCST90001491	0.05532	1.07597e-15	98169221	10	3437	0.4456	rs141018090	T	G	0.0528	|| id:ebi-a-GCST90001491	TRUE	reported	igd	CD39+ activated Treg %CD4 Treg	f_Treg_Trait514	Treg	GCST90001491	Relative count	0.0185278267175459	64.8445126690866
ebi-a-GCST90001491	0.08835	4.86598e-07	95923091	10	3437	0.4454	rs148430006	T	G	0.0227	|| id:ebi-a-GCST90001491	TRUE	reported	igd	CD39+ activated Treg %CD4 Treg	f_Treg_Trait514	Treg	GCST90001491	Relative count	0.00734020548085592	25.4000473938343
ebi-a-GCST90001491	0.02033	1e-200	97474371	10	3437	-0.9139	rs10882655	A	G	0.5319	|| id:ebi-a-GCST90001491	TRUE	reported	igd	CD39+ activated Treg %CD4 Treg	f_Treg_Trait514	Treg	GCST90001491	Relative count	0.370258683689659	2019.62066888939
ebi-a-GCST90001491	0.02489	1.31613e-44	97741071	10	3437	-0.3538	rs10882701	C	A	0.5141	|| id:ebi-a-GCST90001491	TRUE	reported	igd	CD39+ activated Treg %CD4 Treg	f_Treg_Trait514	Treg	GCST90001491	Relative count	0.0555235789246749	201.935685582401
ebi-a-GCST90001491	0.1288	3.225e-06	108283818	10	3437	0.6005	rs148903835	A	G	0.0106	|| id:ebi-a-GCST90001491	TRUE	reported	igd	CD39+ activated Treg %CD4 Treg	f_Treg_Trait514	Treg	GCST90001491	Relative count	0.00628458769828821	21.7240856651478
ebi-a-GCST90001491	0.02836	5.61177e-11	97069472	10	3437	-0.1864	rs10786199	A	G	0.2888	|| id:ebi-a-GCST90001491	TRUE	reported	igd	CD39+ activated Treg %CD4 Treg	f_Treg_Trait514	Treg	GCST90001491	Relative count	0.012412955965456	43.1744259899889
ebi-a-GCST90001491	0.22	2.339e-06	81434565	12	3437	1.041	rs117858605	G	A	0.0029	|| id:ebi-a-GCST90001491	TRUE	reported	igd	CD39+ activated Treg %CD4 Treg	f_Treg_Trait514	Treg	GCST90001491	Relative count	0.00647226899458063	22.3770744414815
ebi-a-GCST90001491	0.03582	9.4591e-06	57870174	15	3437	0.1589	rs74018295	T	C	0.1459	|| id:ebi-a-GCST90001491	TRUE	reported	igd	CD39+ activated Treg %CD4 Treg	f_Treg_Trait514	Treg	GCST90001491	Relative count	0.00569295323857645	19.6672591612461
ebi-a-GCST90001491	0.06372	6.97895e-06	45274540	15	3437	0.2868	rs117344160	C	T	0.041	|| id:ebi-a-GCST90001491	TRUE	reported	igd	CD39+ activated Treg %CD4 Treg	f_Treg_Trait514	Treg	GCST90001491	Relative count	0.00585969362912794	20.2466869988727
ebi-a-GCST90001491	0.03172	5.25702e-06	27293286	15	3437	0.1447	rs72715941	A	G	0.1898	|| id:ebi-a-GCST90001491	TRUE	reported	igd	CD39+ activated Treg %CD4 Treg	f_Treg_Trait514	Treg	GCST90001491	Relative count	0.0060182411695317	20.7978247424431
ebi-a-GCST90001491	0.2172	9.03504e-06	12479291	19	3437	-0.9656	rs146341199	A	G	0.0029	|| id:ebi-a-GCST90001491	TRUE	reported	igd	CD39+ activated Treg %CD4 Treg	f_Treg_Trait514	Treg	GCST90001491	Relative count	0.00571748642009458	19.7525005064333
ebi-a-GCST90001491	0.02596	6.03295e-06	36838101	20	3437	0.1177	rs4550723	C	T	0.3926	|| id:ebi-a-GCST90001491	TRUE	reported	igd	CD39+ activated Treg %CD4 Treg	f_Treg_Trait514	Treg	GCST90001491	Relative count	0.00594530716222518	20.5442721103639
