# Supplementary material for: An exploration of the causal relationship between 731 immunophenotypes and osteoporosis: a bidirectional Mendelian randomized study
Source: Front Endocrinol (Lausanne). 2024 Jul 17;15:1341002. doi: 10.3389/fendo.2024.1341002 (PMC11288873; doi:10.3389/fendo.2024.1341002)
Supplement: Supplementary File 7 — Removal of weak IVs and F-statistics. [file DataSheet_7.zip › Supplementary file 7/731Removing weak instrumental variables/ebi-a-GCST90001492.csv]

id.exposure	samplesize.exposure	beta.exposure	pval.exposure	pos.exposure	se.exposure	chr.exposure	SNP	effect_allele.exposure	other_allele.exposure	eaf.exposure	exposure	mr_keep.exposure	pval_origin.exposure	data_source.exposure	Trait	Statistical_trait_name	Panel	CatalogID	Trait_type	R2	F
ebi-a-GCST90001492	3405	-1.201	5.94005e-10	199999121	0.1934	1	rs11579717	A	G	0.0044	|| id:ebi-a-GCST90001492	TRUE	reported	igd	Secreting Treg AC	f_Treg_Trait515	Treg	GCST90001492	Absolute count	0.0111986331267195	38.5405500102938
ebi-a-GCST90001492	3405	-1.455	9.40091e-10	190079170	0.2371	1	rs138915779	A	C	0.0034	|| id:ebi-a-GCST90001492	TRUE	reported	igd	Secreting Treg AC	f_Treg_Trait515	Treg	GCST90001492	Absolute count	0.0109387812084306	37.6363684522685
ebi-a-GCST90001492	3405	-2.032	8.6856e-19	198151688	0.2282	1	rs113435341	G	A	0.0032	|| id:ebi-a-GCST90001492	TRUE	reported	igd	Secreting Treg AC	f_Treg_Trait515	Treg	GCST90001492	Absolute count	0.0227563122714061	79.2430093251236
ebi-a-GCST90001492	3405	-0.3478	3.37303e-06	113476831	0.07473	1	rs76202906	A	C	0.0301	|| id:ebi-a-GCST90001492	TRUE	reported	igd	Secreting Treg AC	f_Treg_Trait515	Treg	GCST90001492	Absolute count	0.00632117928086889	21.6478127985351
ebi-a-GCST90001492	3405	-0.5613	6.21799e-06	54970478	0.124	2	rs72915529	A	G	0.0103	|| id:ebi-a-GCST90001492	TRUE	reported	igd	Secreting Treg AC	f_Treg_Trait515	Treg	GCST90001492	Absolute count	0.00598169109631163	20.4781890015678
ebi-a-GCST90001492	3405	-2.391	4.302e-06	123422719	0.5194	4	rs138960714	C	A	6e-04	|| id:ebi-a-GCST90001492	TRUE	reported	igd	Secreting Treg AC	f_Treg_Trait515	Treg	GCST90001492	Absolute count	0.00618505645606176	21.1787388152185
ebi-a-GCST90001492	3405	-3.209	8.56209e-06	97974344	0.7199	4	rs114547596	G	A	7e-04	|| id:ebi-a-GCST90001492	TRUE	reported	igd	Secreting Treg AC	f_Treg_Trait515	Treg	GCST90001492	Absolute count	0.00580164314108713	19.8582018094416
ebi-a-GCST90001492	3405	-3.936	3.15297e-06	86967620	0.8431	4	rs114437347	C	G	3e-04	|| id:ebi-a-GCST90001492	TRUE	reported	igd	Secreting Treg AC	f_Treg_Trait515	Treg	GCST90001492	Absolute count	0.00636009946145424	21.7819538603454
ebi-a-GCST90001492	3405	0.694	4.20901e-06	109031005	0.1506	6	rs507492	C	G	0.007	|| id:ebi-a-GCST90001492	TRUE	reported	igd	Secreting Treg AC	f_Treg_Trait515	Treg	GCST90001492	Absolute count	0.00619800248832744	21.223344811732
ebi-a-GCST90001492	3405	1.384	5.68905e-06	121512597	0.3046	6	rs75280379	C	T	0.0022	|| id:ebi-a-GCST90001492	TRUE	reported	igd	Secreting Treg AC	f_Treg_Trait515	Treg	GCST90001492	Absolute count	0.00602656773821506	20.6327547070137
ebi-a-GCST90001492	3405	-0.1271	2.31798e-06	36530276	0.02687	7	rs6942586	A	G	0.6416	|| id:ebi-a-GCST90001492	TRUE	reported	igd	Secreting Treg AC	f_Treg_Trait515	Treg	GCST90001492	Absolute count	0.00652821112404689	22.3614829367897
ebi-a-GCST90001492	3405	0.3868	2.43798e-06	18003774	0.08192	7	rs17717645	C	T	0.0267	|| id:ebi-a-GCST90001492	TRUE	reported	igd	Secreting Treg AC	f_Treg_Trait515	Treg	GCST90001492	Absolute count	0.00650491536066439	22.2811640586797
ebi-a-GCST90001492	3405	-2.993	9.87711e-06	105304351	0.6761	10	rs56397630	C	T	3e-04	|| id:ebi-a-GCST90001492	TRUE	reported	igd	Secreting Treg AC	f_Treg_Trait515	Treg	GCST90001492	Absolute count	0.00572245094787386	19.5855780854947
ebi-a-GCST90001492	3405	0.3436	2.274e-09	6094697	0.05734	10	rs61839660	T	C	0.0542	|| id:ebi-a-GCST90001492	TRUE	reported	igd	Secreting Treg AC	f_Treg_Trait515	Treg	GCST90001492	Absolute count	0.0104356108363067	35.8868852444903
ebi-a-GCST90001492	3405	1.709	6.61394e-06	120086680	0.3788	11	rs11217768	A	G	0.001	|| id:ebi-a-GCST90001492	TRUE	reported	igd	Secreting Treg AC	f_Treg_Trait515	Treg	GCST90001492	Absolute count	0.00594235561141943	20.3427198209398
ebi-a-GCST90001492	3405	0.722	5.51595e-06	105434300	0.1586	12	rs12297353	A	G	0.0063	|| id:ebi-a-GCST90001492	TRUE	reported	igd	Secreting Treg AC	f_Treg_Trait515	Treg	GCST90001492	Absolute count	0.0060494472275296	20.7115624191375
ebi-a-GCST90001492	3405	0.2636	4.97199e-06	122520112	0.05765	12	rs75596315	T	C	0.0523	|| id:ebi-a-GCST90001492	TRUE	reported	igd	Secreting Treg AC	f_Treg_Trait515	Treg	GCST90001492	Absolute count	0.00610262405148952	20.8947424047678
ebi-a-GCST90001492	3405	-0.1297	4.39805e-06	111884608	0.0282	12	rs3184504	C	T	0.5289	|| id:ebi-a-GCST90001492	TRUE	reported	igd	Secreting Treg AC	f_Treg_Trait515	Treg	GCST90001492	Absolute count	0.00617411795193954	21.1410507312932
ebi-a-GCST90001492	3405	-0.5134	9.43409e-07	19280601	0.1045	13	rs145600407	T	C	0.0206	|| id:ebi-a-GCST90001492	TRUE	reported	igd	Secreting Treg AC	f_Treg_Trait515	Treg	GCST90001492	Absolute count	0.00703873055616502	24.1225925116351
ebi-a-GCST90001492	3405	-0.1209	2.857e-06	26030485	0.02578	15	rs7162344	A	G	0.4314	|| id:ebi-a-GCST90001492	TRUE	reported	igd	Secreting Treg AC	f_Treg_Trait515	Treg	GCST90001492	Absolute count	0.00641761328373598	21.9801984178994
ebi-a-GCST90001492	3405	1.442	4.31698e-06	69446054	0.3132	16	rs153054	G	A	0.0019	|| id:ebi-a-GCST90001492	TRUE	reported	igd	Secreting Treg AC	f_Treg_Trait515	Treg	GCST90001492	Absolute count	0.00618692149675777	21.1851648050112
ebi-a-GCST90001492	3405	0.2109	1.65501e-06	41137136	0.04394	17	rs149951966	C	T	0.1035	|| id:ebi-a-GCST90001492	TRUE	reported	igd	Secreting Treg AC	f_Treg_Trait515	Treg	GCST90001492	Absolute count	0.00672028212508816	23.0238468178961
ebi-a-GCST90001492	3405	-0.1244	8.87994e-06	34318056	0.02796	21	rs1041737	T	A	0.3065	|| id:ebi-a-GCST90001492	TRUE	reported	igd	Secreting Treg AC	f_Treg_Trait515	Treg	GCST90001492	Absolute count	0.00578005249389162	19.7838704464259
