# Supplementary material for: An exploration of the causal relationship between 731 immunophenotypes and osteoporosis: a bidirectional Mendelian randomized study
Source: Front Endocrinol (Lausanne). 2024 Jul 17;15:1341002. doi: 10.3389/fendo.2024.1341002 (PMC11288873; doi:10.3389/fendo.2024.1341002)
Supplement: Supplementary File 7 — Removal of weak IVs and F-statistics. [file DataSheet_7.zip › Supplementary file 7/731Removing weak instrumental variables/ebi-a-GCST90001493.csv]

id.exposure	samplesize.exposure	pos.exposure	se.exposure	beta.exposure	pval.exposure	chr.exposure	SNP	effect_allele.exposure	other_allele.exposure	eaf.exposure	exposure	mr_keep.exposure	pval_origin.exposure	data_source.exposure	Trait	Statistical_trait_name	Panel	CatalogID	Trait_type	R2	F
ebi-a-GCST90001493	3437	199999121	0.1774	-1.776	2.93022e-23	1	rs11579717	A	G	0.0044	|| id:ebi-a-GCST90001493	TRUE	reported	igd	Secreting Treg % CD4 Treg	f_Treg_Trait516	Treg	GCST90001493	Relative count	0.0283345246818105	100.167284682156
ebi-a-GCST90001493	3437	194010208	0.1841	-1.417	1.78115e-14	1	rs116794175	C	T	0.0042	|| id:ebi-a-GCST90001493	TRUE	reported	igd	Secreting Treg % CD4 Treg	f_Treg_Trait516	Treg	GCST90001493	Relative count	0.0169445717439903	59.2078556993114
ebi-a-GCST90001493	3437	182091538	0.1809	-0.8547	2.38699e-06	1	rs187089343	C	A	0.0047	|| id:ebi-a-GCST90001493	TRUE	reported	igd	Secreting Treg % CD4 Treg	f_Treg_Trait516	Treg	GCST90001493	Relative count	0.00645296299444489	22.3098927985573
ebi-a-GCST90001493	3437	230492271	0.3412	1.612	2.38699e-06	1	rs11577174	T	C	0.0012	|| id:ebi-a-GCST90001493	TRUE	reported	igd	Secreting Treg % CD4 Treg	f_Treg_Trait516	Treg	GCST90001493	Relative count	0.00645239843381905	22.307928261545
ebi-a-GCST90001493	3437	195875605	0.125	-0.6193	7.59994e-07	1	rs34645541	A	C	0.0095	|| id:ebi-a-GCST90001493	TRUE	reported	igd	Secreting Treg % CD4 Treg	f_Treg_Trait516	Treg	GCST90001493	Relative count	0.007091073987534	24.5317959271458
ebi-a-GCST90001493	3437	193505625	0.08175	-0.4131	4.56499e-07	1	rs60220946	T	C	0.0212	|| id:ebi-a-GCST90001493	TRUE	reported	igd	Secreting Treg % CD4 Treg	f_Treg_Trait516	Treg	GCST90001493	Relative count	0.00737463792701962	25.5200826487143
ebi-a-GCST90001493	3437	248047667	0.02583	0.1243	1.547e-06	1	rs12744266	A	G	0.2979	|| id:ebi-a-GCST90001493	TRUE	reported	igd	Secreting Treg % CD4 Treg	f_Treg_Trait516	Treg	GCST90001493	Relative count	0.00669264155342817	23.1441190287551
ebi-a-GCST90001493	3437	198151688	0.2093	-2.54	3.13834e-33	1	rs113435341	G	A	0.0032	|| id:ebi-a-GCST90001493	TRUE	reported	igd	Secreting Treg % CD4 Treg	f_Treg_Trait516	Treg	GCST90001493	Relative count	0.0410891971641041	147.189281673837
ebi-a-GCST90001493	3437	5012020	0.04589	0.212	3.97796e-06	1	rs75981740	G	A	0.0711	|| id:ebi-a-GCST90001493	TRUE	reported	igd	Secreting Treg % CD4 Treg	f_Treg_Trait516	Treg	GCST90001493	Relative count	0.00617117219025097	21.3296051395785
ebi-a-GCST90001493	3437	41884212	0.03894	-0.2213	1.43599e-08	2	rs17607399	T	C	0.1084	|| id:ebi-a-GCST90001493	TRUE	reported	igd	Secreting Treg % CD4 Treg	f_Treg_Trait516	Treg	GCST90001493	Relative count	0.00930956463361362	32.2788566184514
ebi-a-GCST90001493	3437	39176695	0.03106	0.2955	3.30598e-21	2	rs413431	G	A	0.8154	|| id:ebi-a-GCST90001493	TRUE	reported	igd	Secreting Treg % CD4 Treg	f_Treg_Trait516	Treg	GCST90001493	Relative count	0.0256592179856435	90.4605610353963
ebi-a-GCST90001493	3437	38897810	0.02374	-0.2879	3.53021e-33	2	rs6751481	C	T	0.4709	|| id:ebi-a-GCST90001493	TRUE	reported	igd	Secreting Treg % CD4 Treg	f_Treg_Trait516	Treg	GCST90001493	Relative count	0.0410341561945252	146.983677717708
ebi-a-GCST90001493	3437	208014310	0.04753	-0.2131	7.55301e-06	2	rs72966214	C	T	0.0701	|| id:ebi-a-GCST90001493	TRUE	reported	igd	Secreting Treg % CD4 Treg	f_Treg_Trait516	Treg	GCST90001493	Relative count	0.00581459036053867	20.0899326169889
ebi-a-GCST90001493	3437	42378770	0.03388	0.1532	6.29695e-06	2	rs12993274	C	A	0.1481	|| id:ebi-a-GCST90001493	TRUE	reported	igd	Secreting Treg % CD4 Treg	f_Treg_Trait516	Treg	GCST90001493	Relative count	0.00591391651134547	20.4351550171395
ebi-a-GCST90001493	3437	122780838	0.1759	-0.814	3.82798e-06	4	rs62322628	T	C	0.0049	|| id:ebi-a-GCST90001493	TRUE	reported	igd	Secreting Treg % CD4 Treg	f_Treg_Trait516	Treg	GCST90001493	Relative count	0.00619212950157041	21.4024918390179
ebi-a-GCST90001493	3437	27694229	0.08266	-0.3801	4.42497e-06	5	rs11739607	C	T	0.0214	|| id:ebi-a-GCST90001493	TRUE	reported	igd	Secreting Treg % CD4 Treg	f_Treg_Trait516	Treg	GCST90001493	Relative count	0.00611451134112336	21.1325617452169
ebi-a-GCST90001493	3437	120100784	0.02585	0.1188	4.48301e-06	5	rs10059100	G	A	0.3224	|| id:ebi-a-GCST90001493	TRUE	reported	igd	Secreting Treg % CD4 Treg	f_Treg_Trait516	Treg	GCST90001493	Relative count	0.0061076145023903	21.108578878192
ebi-a-GCST90001493	3437	31315165	0.03104	0.1387	8.15004e-06	6	rs9265947	C	T	0.5804	|| id:ebi-a-GCST90001493	TRUE	reported	igd	Secreting Treg % CD4 Treg	f_Treg_Trait516	Treg	GCST90001493	Relative count	0.00577582840650024	19.9552285522586
ebi-a-GCST90001493	3437	3414155	0.0242	0.1091	6.76893e-06	8	rs7825970	T	G	0.5701	|| id:ebi-a-GCST90001493	TRUE	reported	igd	Secreting Treg % CD4 Treg	f_Treg_Trait516	Treg	GCST90001493	Relative count	0.0058786639118145	20.3126216127118
ebi-a-GCST90001493	3437	49024059	0.04708	-0.2123	6.72698e-06	8	rs73579441	C	T	0.0716	|| id:ebi-a-GCST90001493	TRUE	reported	igd	Secreting Treg % CD4 Treg	f_Treg_Trait516	Treg	GCST90001493	Relative count	0.00588146772053019	20.3223669653326
ebi-a-GCST90001493	3437	132542825	0.03147	0.1507	1.75902e-06	8	rs273421	C	G	0.8356	|| id:ebi-a-GCST90001493	TRUE	reported	igd	Secreting Treg % CD4 Treg	f_Treg_Trait516	Treg	GCST90001493	Relative count	0.00662774078327713	22.9181853824952
ebi-a-GCST90001493	3437	3651438	0.08352	-0.4074	1.118e-06	8	rs79224901	C	G	0.0221	|| id:ebi-a-GCST90001493	TRUE	reported	igd	Secreting Treg % CD4 Treg	f_Treg_Trait516	Treg	GCST90001493	Relative count	0.00687520057583205	23.7798049063685
ebi-a-GCST90001493	3437	86285391	0.179	-0.7938	9.50605e-06	9	rs117608988	C	T	0.0044	|| id:ebi-a-GCST90001493	TRUE	reported	igd	Secreting Treg % CD4 Treg	f_Treg_Trait516	Treg	GCST90001493	Relative count	0.00568929834654207	19.6545604788061
ebi-a-GCST90001493	3437	135102542	0.1159	-0.5285	5.28896e-06	9	rs79607503	A	G	0.0097	|| id:ebi-a-GCST90001493	TRUE	reported	igd	Secreting Treg % CD4 Treg	f_Treg_Trait516	Treg	GCST90001493	Relative count	0.00601345526807768	20.7811855757241
ebi-a-GCST90001493	3437	6111075	0.03354	0.1629	1.24799e-06	10	rs7893324	C	T	0.1562	|| id:ebi-a-GCST90001493	TRUE	reported	igd	Secreting Treg % CD4 Treg	f_Treg_Trait516	Treg	GCST90001493	Relative count	0.00681657134611612	23.5756275209348
ebi-a-GCST90001493	3437	56009543	0.03323	0.1495	7.07099e-06	12	rs4759006	A	G	0.1565	|| id:ebi-a-GCST90001493	TRUE	reported	igd	Secreting Treg % CD4 Treg	f_Treg_Trait516	Treg	GCST90001493	Relative count	0.00585453097523616	20.2287437065564
ebi-a-GCST90001493	3437	36528979	0.07552	0.3416	6.29898e-06	13	rs186940149	T	A	0.0256	|| id:ebi-a-GCST90001493	TRUE	reported	igd	Secreting Treg % CD4 Treg	f_Treg_Trait516	Treg	GCST90001493	Relative count	0.00591772202140242	20.4483829898383
ebi-a-GCST90001493	3437	21794935	0.04618	-0.2105	5.35895e-06	13	rs2148708	G	A	0.9326	|| id:ebi-a-GCST90001493	TRUE	reported	igd	Secreting Treg % CD4 Treg	f_Treg_Trait516	Treg	GCST90001493	Relative count	0.00600895955457926	20.7655554528241
ebi-a-GCST90001493	3437	92726328	0.06472	0.2934	5.97806e-06	14	rs79235233	G	C	0.0342	|| id:ebi-a-GCST90001493	TRUE	reported	igd	Secreting Treg % CD4 Treg	f_Treg_Trait516	Treg	GCST90001493	Relative count	0.00594394176887361	20.5395257209263
ebi-a-GCST90001493	3437	24263725	0.02486	0.1197	1.54e-06	18	rs562562	A	G	0.3714	|| id:ebi-a-GCST90001493	TRUE	reported	igd	Secreting Treg % CD4 Treg	f_Treg_Trait516	Treg	GCST90001493	Relative count	0.00670018623209646	23.1703856058802
ebi-a-GCST90001493	3437	28835840	0.2144	-1.008	2.66999e-06	22	rs369976766	A	T	0.0035	|| id:ebi-a-GCST90001493	TRUE	reported	igd	Secreting Treg % CD4 Treg	f_Treg_Trait516	Treg	GCST90001493	Relative count	0.00639010329652694	22.0911696797648
