# Supplementary material for: An exploration of the causal relationship between 731 immunophenotypes and osteoporosis: a bidirectional Mendelian randomized study
Source: Front Endocrinol (Lausanne). 2024 Jul 17;15:1341002. doi: 10.3389/fendo.2024.1341002 (PMC11288873; doi:10.3389/fendo.2024.1341002)
Supplement: Supplementary File 7 — Removal of weak IVs and F-statistics. [file DataSheet_7.zip › Supplementary file 7/731Removing weak instrumental variables/ebi-a-GCST90001494.csv]

id.exposure	pos.exposure	beta.exposure	samplesize.exposure	chr.exposure	pval.exposure	se.exposure	SNP	effect_allele.exposure	other_allele.exposure	eaf.exposure	exposure	mr_keep.exposure	pval_origin.exposure	data_source.exposure	Trait	Statistical_trait_name	Panel	CatalogID	Trait_type	R2	F
ebi-a-GCST90001494	198151688	-2.18	3437	1	9.94489e-23	0.2206	rs113435341	G	A	0.0032	|| id:ebi-a-GCST90001494	TRUE	reported	igd	Secreting Treg %CD4	f_Treg_Trait517	Treg	GCST90001494	Relative count	0.0276283362712166	97.5998567540524
ebi-a-GCST90001494	103543193	-2.172	3437	1	4.345e-06	0.472	rs143290109	T	C	7e-04	|| id:ebi-a-GCST90001494	TRUE	reported	igd	Secreting Treg %CD4	f_Treg_Trait517	Treg	GCST90001494	Relative count	0.00612334322091687	21.1632739539478
ebi-a-GCST90001494	239767145	-0.1919	3437	1	7.73108e-07	0.03875	rs10925924	G	T	0.8829	|| id:ebi-a-GCST90001494	TRUE	reported	igd	Secreting Treg %CD4	f_Treg_Trait517	Treg	GCST90001494	Relative count	0.00708498737692365	24.5105888523526
ebi-a-GCST90001494	205001095	-0.5212	3437	1	5.03501e-07	0.1035	rs35378667	C	T	0.0141	|| id:ebi-a-GCST90001494	TRUE	reported	igd	Secreting Treg %CD4	f_Treg_Trait517	Treg	GCST90001494	Relative count	0.00732413005509866	25.3440095614093
ebi-a-GCST90001494	199999121	-1.625	3437	1	4.48642e-18	0.1865	rs11579717	A	G	0.0044	|| id:ebi-a-GCST90001494	TRUE	reported	igd	Secreting Treg %CD4	f_Treg_Trait517	Treg	GCST90001494	Relative count	0.0216113030300532	75.8745743262742
ebi-a-GCST90001494	190079170	-1.514	3437	1	4.10677e-11	0.2286	rs138915779	A	C	0.0035	|| id:ebi-a-GCST90001494	TRUE	reported	igd	Secreting Treg %CD4	f_Treg_Trait517	Treg	GCST90001494	Relative count	0.0126012130821654	43.8375735424517
ebi-a-GCST90001494	38897249	-0.1818	3437	2	5.43e-11	0.02763	rs12712610	G	A	0.2975	|| id:ebi-a-GCST90001494	TRUE	reported	igd	Secreting Treg %CD4	f_Treg_Trait517	Treg	GCST90001494	Relative count	0.0124397048612037	43.2686352504979
ebi-a-GCST90001494	39112166	0.1191	3437	2	4.79104e-06	0.026	rs11124653	A	C	0.5911	|| id:ebi-a-GCST90001494	TRUE	reported	igd	Secreting Treg %CD4	f_Treg_Trait517	Treg	GCST90001494	Relative count	0.00606811659706192	20.9712364186808
ebi-a-GCST90001494	149610852	-0.7233	3437	3	7.26892e-06	0.161	rs73155096	G	C	0.0063	|| id:ebi-a-GCST90001494	TRUE	reported	igd	Secreting Treg %CD4	f_Treg_Trait517	Treg	GCST90001494	Relative count	0.00583798281871128	20.1712302780689
ebi-a-GCST90001494	116384674	-0.1809	3437	3	1.354e-06	0.03737	rs6438325	C	A	0.8749	|| id:ebi-a-GCST90001494	TRUE	reported	igd	Secreting Treg %CD4	f_Treg_Trait517	Treg	GCST90001494	Relative count	0.00677174307723681	23.4195285003025
ebi-a-GCST90001494	55349822	-0.1137	3437	3	9.09892e-06	0.02558	rs358809	A	G	0.5422	|| id:ebi-a-GCST90001494	TRUE	reported	igd	Secreting Treg %CD4	f_Treg_Trait517	Treg	GCST90001494	Relative count	0.00571545756579487	19.7454510259617
ebi-a-GCST90001494	126747367	0.1279	3437	3	2.44298e-06	0.0271	rs9838548	C	T	0.3134	|| id:ebi-a-GCST90001494	TRUE	reported	igd	Secreting Treg %CD4	f_Treg_Trait517	Treg	GCST90001494	Relative count	0.00643898653443198	22.2612586907229
ebi-a-GCST90001494	4597367	-0.1153	3437	3	3.597e-06	0.02483	rs7651919	T	G	0.4529	|| id:ebi-a-GCST90001494	TRUE	reported	igd	Secreting Treg %CD4	f_Treg_Trait517	Treg	GCST90001494	Relative count	0.00623461312417614	21.550253575315
ebi-a-GCST90001494	1589324	-2.133	3437	4	5.52103e-06	0.4687	rs186715000	G	A	6e-04	|| id:ebi-a-GCST90001494	TRUE	reported	igd	Secreting Treg %CD4	f_Treg_Trait517	Treg	GCST90001494	Relative count	0.00598967375328589	20.6985066445179
ebi-a-GCST90001494	54555201	-0.1342	3437	4	1.996e-06	0.02819	rs2668533	T	C	0.7284	|| id:ebi-a-GCST90001494	TRUE	reported	igd	Secreting Treg %CD4	f_Treg_Trait517	Treg	GCST90001494	Relative count	0.00655060028055301	22.6496809702175
ebi-a-GCST90001494	86967620	-3.842	3437	4	2.46099e-06	0.8142	rs114437347	C	G	3e-04	|| id:ebi-a-GCST90001494	TRUE	reported	igd	Secreting Treg %CD4	f_Treg_Trait517	Treg	GCST90001494	Relative count	0.00643677754534248	22.2535721618464
ebi-a-GCST90001494	57549528	-0.1178	3437	4	6.71506e-06	0.02612	rs12642085	T	C	0.342	|| id:ebi-a-GCST90001494	TRUE	reported	igd	Secreting Treg %CD4	f_Treg_Trait517	Treg	GCST90001494	Relative count	0.00588304518982781	20.3278498865531
ebi-a-GCST90001494	123422719	-2.942	3437	4	4.97096e-09	0.5018	rs138960714	C	A	6e-04	|| id:ebi-a-GCST90001494	TRUE	reported	igd	Secreting Treg %CD4	f_Treg_Trait517	Treg	GCST90001494	Relative count	0.00990199439996064	34.3535191177881
ebi-a-GCST90001494	162101178	-0.1407	3437	6	9.88599e-06	0.03179	rs9689649	C	A	0.1834	|| id:ebi-a-GCST90001494	TRUE	reported	igd	Secreting Treg %CD4	f_Treg_Trait517	Treg	GCST90001494	Relative count	0.00566708105823837	19.5773699776191
ebi-a-GCST90001494	128186610	0.3405	3437	7	7.94603e-06	0.07612	rs185363826	T	G	0.0308	|| id:ebi-a-GCST90001494	TRUE	reported	igd	Secreting Treg %CD4	f_Treg_Trait517	Treg	GCST90001494	Relative count	0.00578810095952126	19.9978765242539
ebi-a-GCST90001494	37427289	0.1999	3437	7	4.14e-08	0.03637	rs74830391	T	C	0.1525	|| id:ebi-a-GCST90001494	TRUE	reported	igd	Secreting Treg %CD4	f_Treg_Trait517	Treg	GCST90001494	Relative count	0.00871282401061259	30.1916046140545
ebi-a-GCST90001494	6078079	0.2126	3437	10	5.28397e-08	0.03897	rs6602392	A	C	0.1155	|| id:ebi-a-GCST90001494	TRUE	reported	igd	Secreting Treg %CD4	f_Treg_Trait517	Treg	GCST90001494	Relative count	0.00858502670429092	29.7449277281023
ebi-a-GCST90001494	6111075	0.2816	3437	10	1.3671e-15	0.03509	rs7893324	C	T	0.1562	|| id:ebi-a-GCST90001494	TRUE	reported	igd	Secreting Treg %CD4	f_Treg_Trait517	Treg	GCST90001494	Relative count	0.0183931707921623	64.3644072057492
ebi-a-GCST90001494	6177083	0.1904	3437	10	3.54601e-07	0.03733	rs10905879	T	C	0.1286	|| id:ebi-a-GCST90001494	TRUE	reported	igd	Secreting Treg %CD4	f_Treg_Trait517	Treg	GCST90001494	Relative count	0.00751213839091085	25.9995072694826
ebi-a-GCST90001494	67333370	-2.824	3437	11	2.452e-06	0.5982	rs149375589	G	T	4e-04	|| id:ebi-a-GCST90001494	TRUE	reported	igd	Secreting Treg %CD4	f_Treg_Trait517	Treg	GCST90001494	Relative count	0.00644243535637929	22.2732594835616
ebi-a-GCST90001494	16263287	0.2115	3437	12	5.90595e-06	0.04661	rs10772894	G	A	0.0751	|| id:ebi-a-GCST90001494	TRUE	reported	igd	Secreting Treg %CD4	f_Treg_Trait517	Treg	GCST90001494	Relative count	0.00595509929401565	20.5783119660045
