# Supplementary material for: An exploration of the causal relationship between 731 immunophenotypes and osteoporosis: a bidirectional Mendelian randomized study
Source: Front Endocrinol (Lausanne). 2024 Jul 17;15:1341002. doi: 10.3389/fendo.2024.1341002 (PMC11288873; doi:10.3389/fendo.2024.1341002)
Supplement: Supplementary File 7 — Removal of weak IVs and F-statistics. [file DataSheet_7.zip › Supplementary file 7/731Removing weak instrumental variables/ebi-a-GCST90001495.csv]

id.exposure	beta.exposure	samplesize.exposure	pos.exposure	chr.exposure	pval.exposure	se.exposure	SNP	effect_allele.exposure	other_allele.exposure	eaf.exposure	exposure	mr_keep.exposure	pval_origin.exposure	data_source.exposure	Trait	Statistical_trait_name	Panel	CatalogID	Trait_type	R2	F
ebi-a-GCST90001495	0.3538	3405	25840181	1	1.91399e-06	0.07416	rs114114791	G	A	0.0304	|| id:ebi-a-GCST90001495	TRUE	reported	igd	CD39+ secreting Treg AC	f_Treg_Trait518	Treg	GCST90001495	Absolute count	0.00663996487669	22.7468386853022
ebi-a-GCST90001495	0.5826	3405	79140712	2	6.22501e-06	0.1287	rs7570197	C	T	0.012	|| id:ebi-a-GCST90001495	TRUE	reported	igd	CD39+ secreting Treg AC	f_Treg_Trait518	Treg	GCST90001495	Absolute count	0.00598219977356474	20.4799409274194
ebi-a-GCST90001495	-0.2948	3405	23203415	7	6.13903e-06	0.06509	rs139577399	C	T	0.0414	|| id:ebi-a-GCST90001495	TRUE	reported	igd	CD39+ secreting Treg AC	f_Treg_Trait518	Treg	GCST90001495	Absolute count	0.00598826225323257	20.5008207387405
ebi-a-GCST90001495	-0.4852	3405	67769786	7	4.47497e-06	0.1056	rs76464802	A	G	0.015	|| id:ebi-a-GCST90001495	TRUE	reported	igd	CD39+ secreting Treg AC	f_Treg_Trait518	Treg	GCST90001495	Absolute count	0.00616186654868891	21.0988401022304
ebi-a-GCST90001495	0.2585	3405	80556281	7	8.77991e-06	0.05807	rs75270901	A	G	0.0512	|| id:ebi-a-GCST90001495	TRUE	reported	igd	CD39+ secreting Treg AC	f_Treg_Trait518	Treg	GCST90001495	Absolute count	0.00578602346588906	19.8044267322216
ebi-a-GCST90001495	0.3162	3405	1172869	7	8.47891e-06	0.07091	rs57516532	T	C	0.0342	|| id:ebi-a-GCST90001495	TRUE	reported	igd	CD39+ secreting Treg AC	f_Treg_Trait518	Treg	GCST90001495	Absolute count	0.00580581061060039	19.8725497681769
ebi-a-GCST90001495	0.2257	3405	126248228	7	1.71301e-06	0.04708	rs78027772	A	G	0.0846	|| id:ebi-a-GCST90001495	TRUE	reported	igd	CD39+ secreting Treg AC	f_Treg_Trait518	Treg	GCST90001495	Absolute count	0.00670427254291294	22.9686274015695
ebi-a-GCST90001495	-0.4106	3405	10090715	8	4.89103e-07	0.08147	rs150315125	T	A	0.0295	|| id:ebi-a-GCST90001495	TRUE	reported	igd	CD39+ secreting Treg AC	f_Treg_Trait518	Treg	GCST90001495	Absolute count	0.00740453225073298	25.3855916815543
ebi-a-GCST90001495	0.5538	3405	86052403	9	3.09001e-06	0.1185	rs74791100	C	T	0.0123	|| id:ebi-a-GCST90001495	TRUE	reported	igd	CD39+ secreting Treg AC	f_Treg_Trait518	Treg	GCST90001495	Absolute count	0.00637346006508679	21.8280045165773
ebi-a-GCST90001495	-0.1185	3405	82674931	10	9.67409e-06	0.02675	rs10882324	T	C	0.3499	|| id:ebi-a-GCST90001495	TRUE	reported	igd	CD39+ secreting Treg AC	f_Treg_Trait518	Treg	GCST90001495	Absolute count	0.00573028500615976	19.6125453505163
ebi-a-GCST90001495	-0.1594	3405	131817745	10	5.24397e-06	0.03494	rs76710109	C	T	0.1671	|| id:ebi-a-GCST90001495	TRUE	reported	igd	CD39+ secreting Treg AC	f_Treg_Trait518	Treg	GCST90001495	Absolute count	0.00607529265281249	20.8005905726008
ebi-a-GCST90001495	-0.1932	3405	97069472	10	3.39313e-11	0.02906	rs10786199	A	G	0.2894	|| id:ebi-a-GCST90001495	TRUE	reported	igd	CD39+ secreting Treg AC	f_Treg_Trait518	Treg	GCST90001495	Absolute count	0.0128145876851146	44.1741149620383
ebi-a-GCST90001495	-0.6337	3405	68351521	10	4.64098e-06	0.1381	rs11598645	C	T	0.011	|| id:ebi-a-GCST90001495	TRUE	reported	igd	CD39+ secreting Treg AC	f_Treg_Trait518	Treg	GCST90001495	Absolute count	0.00614590119483084	21.0438350972775
ebi-a-GCST90001495	-0.1723	3405	16697829	10	6.88193e-06	0.03826	rs11254133	T	C	0.1317	|| id:ebi-a-GCST90001495	TRUE	reported	igd	CD39+ secreting Treg AC	f_Treg_Trait518	Treg	GCST90001495	Absolute count	0.00592085560352984	20.2686795436643
ebi-a-GCST90001495	0.4322	3405	97294154	10	4.98196e-17	0.05126	rs72809762	T	C	0.0675	|| id:ebi-a-GCST90001495	TRUE	reported	igd	CD39+ secreting Treg AC	f_Treg_Trait518	Treg	GCST90001495	Absolute count	0.0204513146828796	71.0488665944239
ebi-a-GCST90001495	-0.9594	3405	97474371	10	1e-200	0.02046	rs10882655	A	G	0.532	|| id:ebi-a-GCST90001495	TRUE	reported	igd	CD39+ secreting Treg AC	f_Treg_Trait518	Treg	GCST90001495	Absolute count	0.392377941760121	2197.52083997344
ebi-a-GCST90001495	-0.2549	3405	98205222	10	1.32801e-15	0.03174	rs11188757	C	A	0.2213	|| id:ebi-a-GCST90001495	TRUE	reported	igd	CD39+ secreting Treg AC	f_Treg_Trait518	Treg	GCST90001495	Absolute count	0.0185891513871108	64.4570846753398
ebi-a-GCST90001495	0.4715	3405	97016742	10	3.67621e-24	0.04614	rs202211780	G	A	0.0878	|| id:ebi-a-GCST90001495	TRUE	reported	igd	CD39+ secreting Treg AC	f_Treg_Trait518	Treg	GCST90001495	Absolute count	0.0297558346874954	104.364560037249
ebi-a-GCST90001495	-0.4069	3405	97741071	10	3.19374e-56	0.02528	rs10882701	C	A	0.514	|| id:ebi-a-GCST90001495	TRUE	reported	igd	CD39+ secreting Treg AC	f_Treg_Trait518	Treg	GCST90001495	Absolute count	0.070706149549371	258.92028318043
ebi-a-GCST90001495	0.1946	3405	130313067	11	7.80998e-06	0.04346	rs7937686	G	C	0.9091	|| id:ebi-a-GCST90001495	TRUE	reported	igd	CD39+ secreting Treg AC	f_Treg_Trait518	Treg	GCST90001495	Absolute count	0.0058538199411715	20.037847209379
ebi-a-GCST90001495	0.2069	3405	41137136	17	2.50599e-06	0.04388	rs149951966	C	T	0.1035	|| id:ebi-a-GCST90001495	TRUE	reported	igd	CD39+ secreting Treg AC	f_Treg_Trait518	Treg	GCST90001495	Absolute count	0.00648700420746035	22.2194127419318
ebi-a-GCST90001495	0.1294	3405	75234757	17	3.74197e-06	0.02794	rs11655883	G	A	0.2902	|| id:ebi-a-GCST90001495	TRUE	reported	igd	CD39+ secreting Treg AC	f_Treg_Trait518	Treg	GCST90001495	Absolute count	0.00625995804576893	21.4368308917684
ebi-a-GCST90001495	-0.1636	3405	65545793	18	9.73509e-06	0.03693	rs56216441	T	A	0.1373	|| id:ebi-a-GCST90001495	TRUE	reported	igd	CD39+ secreting Treg AC	f_Treg_Trait518	Treg	GCST90001495	Absolute count	0.00573053237271595	19.6133968700551
ebi-a-GCST90001495	-1.066	3405	15575550	20	9.47305e-06	0.2404	rs111461378	C	T	0.0028	|| id:ebi-a-GCST90001495	TRUE	reported	igd	CD39+ secreting Treg AC	f_Treg_Trait518	Treg	GCST90001495	Absolute count	0.00574153036104214	19.6512561021696
ebi-a-GCST90001495	-0.7497	3405	17586584	20	9.24592e-06	0.1688	rs7267949	T	C	0.0057	|| id:ebi-a-GCST90001495	TRUE	reported	igd	CD39+ secreting Treg AC	f_Treg_Trait518	Treg	GCST90001495	Absolute count	0.00575975960218969	19.7140098839784
ebi-a-GCST90001495	-0.2143	3405	39232216	21	7.39793e-06	0.04774	rs2836025	T	C	0.0762	|| id:ebi-a-GCST90001495	TRUE	reported	igd	CD39+ secreting Treg AC	f_Treg_Trait518	Treg	GCST90001495	Absolute count	0.00588301412176775	20.1383713795912
ebi-a-GCST90001495	-0.2011	3405	27065117	22	1.62301e-06	0.04185	rs6005121	G	A	0.8974	|| id:ebi-a-GCST90001495	TRUE	reported	igd	CD39+ secreting Treg AC	f_Treg_Trait518	Treg	GCST90001495	Absolute count	0.00673567212642528	23.0769308863599
