# Supplementary material for: An exploration of the causal relationship between 731 immunophenotypes and osteoporosis: a bidirectional Mendelian randomized study
Source: Front Endocrinol (Lausanne). 2024 Jul 17;15:1341002. doi: 10.3389/fendo.2024.1341002 (PMC11288873; doi:10.3389/fendo.2024.1341002)
Supplement: Supplementary File 7 — Removal of weak IVs and F-statistics. [file DataSheet_7.zip › Supplementary file 7/731Removing weak instrumental variables/ebi-a-GCST90001496.csv]

id.exposure	pval.exposure	se.exposure	pos.exposure	beta.exposure	samplesize.exposure	chr.exposure	SNP	effect_allele.exposure	other_allele.exposure	eaf.exposure	exposure	mr_keep.exposure	pval_origin.exposure	data_source.exposure	Trait	Statistical_trait_name	Panel	CatalogID	Trait_type	R2	F
ebi-a-GCST90001496	2.23301e-06	0.02772	91858207	0.1314	3437	1	rs282011	T	C	0.3099	|| id:ebi-a-GCST90001496	TRUE	reported	igd	CD39+ secreting Treg %secreting Treg	f_Treg_Trait519	Treg	GCST90001496	Relative count	0.0064952325066532	22.4569870123981
ebi-a-GCST90001496	3.68697e-06	0.1665	97319841	-0.772	3437	1	rs147911368	C	T	0.0063	|| id:ebi-a-GCST90001496	TRUE	reported	igd	CD39+ secreting Treg %secreting Treg	f_Treg_Trait519	Treg	GCST90001496	Relative count	0.00621610792260338	21.4858893209749
ebi-a-GCST90001496	1.536e-06	0.4127	100480230	1.987	3437	1	rs118006237	A	G	7e-04	|| id:ebi-a-GCST90001496	TRUE	reported	igd	CD39+ secreting Treg %secreting Treg	f_Treg_Trait519	Treg	GCST90001496	Relative count	0.00669927823577574	23.167224422245
ebi-a-GCST90001496	5.69705e-06	0.1351	236543890	0.6139	3437	2	rs2316911	C	T	0.9916	|| id:ebi-a-GCST90001496	TRUE	reported	igd	CD39+ secreting Treg %secreting Treg	f_Treg_Trait519	Treg	GCST90001496	Relative count	0.00597177932483812	20.6362973949433
ebi-a-GCST90001496	1.97601e-06	0.5036	74164120	2.399	3437	2	rs78458369	T	A	7e-04	|| id:ebi-a-GCST90001496	TRUE	reported	igd	CD39+ secreting Treg %secreting Treg	f_Treg_Trait519	Treg	GCST90001496	Relative count	0.00655920959891062	22.6796455208583
ebi-a-GCST90001496	2.298e-06	0.05858	127229166	0.2773	3437	2	rs2171655	C	A	0.0508	|| id:ebi-a-GCST90001496	TRUE	reported	igd	CD39+ secreting Treg %secreting Treg	f_Treg_Trait519	Treg	GCST90001496	Relative count	0.00647737786152409	22.3948528785831
ebi-a-GCST90001496	3.64998e-06	0.06115	10923961	-0.2836	3437	3	rs73037918	C	T	0.0451	|| id:ebi-a-GCST90001496	TRUE	reported	igd	CD39+ secreting Treg %secreting Treg	f_Treg_Trait519	Treg	GCST90001496	Relative count	0.00621914416716561	21.496449734193
ebi-a-GCST90001496	3.52704e-06	0.1285	145230069	-0.5969	3437	3	rs74346764	A	G	0.0102	|| id:ebi-a-GCST90001496	TRUE	reported	igd	CD39+ secreting Treg %secreting Treg	f_Treg_Trait519	Treg	GCST90001496	Relative count	0.00623877634737953	21.5647343075844
ebi-a-GCST90001496	9.06192e-07	0.02663	74432399	0.131	3437	3	rs35796547	G	A	0.3363	|| id:ebi-a-GCST90001496	TRUE	reported	igd	CD39+ secreting Treg %secreting Treg	f_Treg_Trait519	Treg	GCST90001496	Relative count	0.00699155323849422	24.1850766250286
ebi-a-GCST90001496	5.13003e-06	0.1326	54265667	-0.6056	3437	4	rs11930070	A	G	0.0089	|| id:ebi-a-GCST90001496	TRUE	reported	igd	CD39+ secreting Treg %secreting Treg	f_Treg_Trait519	Treg	GCST90001496	Relative count	0.00603222396533486	20.8464397141609
ebi-a-GCST90001496	1.65501e-06	0.3703	29581038	1.778	3437	5	rs17571942	G	T	0.0015	|| id:ebi-a-GCST90001496	TRUE	reported	igd	CD39+ secreting Treg %secreting Treg	f_Treg_Trait519	Treg	GCST90001496	Relative count	0.00666305114862462	23.0411047550291
ebi-a-GCST90001496	9.73307e-06	0.09029	7465057	-0.3999	3437	6	rs7774484	T	G	0.0185	|| id:ebi-a-GCST90001496	TRUE	reported	igd	CD39+ secreting Treg %secreting Treg	f_Treg_Trait519	Treg	GCST90001496	Relative count	0.00567508397576002	19.6051744682021
ebi-a-GCST90001496	5.83902e-06	0.02979	1651973	-0.1352	3437	6	rs2569847	G	A	0.2277	|| id:ebi-a-GCST90001496	TRUE	reported	igd	CD39+ secreting Treg %secreting Treg	f_Treg_Trait519	Treg	GCST90001496	Relative count	0.00595714202060883	20.5854130700022
ebi-a-GCST90001496	6.53401e-06	0.02734	97140811	0.1234	3437	7	rs10247216	T	C	0.6721	|| id:ebi-a-GCST90001496	TRUE	reported	igd	CD39+ secreting Treg %secreting Treg	f_Treg_Trait519	Treg	GCST90001496	Relative count	0.00589233175161569	20.3601281966399
ebi-a-GCST90001496	6.34205e-06	0.06316	95002810	-0.2856	3437	10	rs117748540	G	A	0.0435	|| id:ebi-a-GCST90001496	TRUE	reported	igd	CD39+ secreting Treg %secreting Treg	f_Treg_Trait519	Treg	GCST90001496	Relative count	0.00591393595368959	20.4352225985711
ebi-a-GCST90001496	7.34683e-24	0.06018	98158952	0.6107	3437	10	rs114844216	C	T	0.0464	|| id:ebi-a-GCST90001496	TRUE	reported	igd	CD39+ secreting Treg %secreting Treg	f_Treg_Trait519	Treg	GCST90001496	Relative count	0.0290904678544554	102.919740482139
ebi-a-GCST90001496	1e-200	0.02027	97472570	-0.9412	3437	10	rs4918960	A	T	0.4862	|| id:ebi-a-GCST90001496	TRUE	reported	igd	CD39+ secreting Treg %secreting Treg	f_Treg_Trait519	Treg	GCST90001496	Relative count	0.385485988523729	2154.78304131417
ebi-a-GCST90001496	9.16896e-09	0.05356	99452494	-0.3085	3437	10	rs146426185	C	A	0.0634	|| id:ebi-a-GCST90001496	TRUE	reported	igd	CD39+ secreting Treg %secreting Treg	f_Treg_Trait519	Treg	GCST90001496	Relative count	0.00956043490259207	33.1570900917857
ebi-a-GCST90001496	1.422e-14	0.03182	96999873	0.2459	3437	10	rs7910217	A	G	0.2076	|| id:ebi-a-GCST90001496	TRUE	reported	igd	CD39+ secreting Treg %secreting Treg	f_Treg_Trait519	Treg	GCST90001496	Relative count	0.0170787429517891	59.684823803254
ebi-a-GCST90001496	2.625e-08	0.08235	95924521	0.4594	3437	10	rs147121076	G	T	0.0262	|| id:ebi-a-GCST90001496	TRUE	reported	igd	CD39+ secreting Treg %secreting Treg	f_Treg_Trait519	Treg	GCST90001496	Relative count	0.00897347221450846	31.1029787726413
ebi-a-GCST90001496	5.89794e-06	0.09739	69891249	0.4419	3437	10	rs118047459	G	C	0.0166	|| id:ebi-a-GCST90001496	TRUE	reported	igd	CD39+ secreting Treg %secreting Treg	f_Treg_Trait519	Treg	GCST90001496	Relative count	0.0059545095859482	20.5762619769166
ebi-a-GCST90001496	3.91291e-25	0.0408	97070990	0.4259	3437	10	rs117200502	T	C	0.1114	|| id:ebi-a-GCST90001496	TRUE	reported	igd	CD39+ secreting Treg %secreting Treg	f_Treg_Trait519	Treg	GCST90001496	Relative count	0.0307298376356238	108.90358166074
ebi-a-GCST90001496	5.55392e-16	0.09042	95850055	0.7359	3437	10	rs145557266	G	A	0.0211	|| id:ebi-a-GCST90001496	TRUE	reported	igd	CD39+ secreting Treg %secreting Treg	f_Treg_Trait519	Treg	GCST90001496	Relative count	0.01890770993516	66.1996677427586
ebi-a-GCST90001496	2.03704e-56	0.02502	97741071	-0.4034	3437	10	rs10882701	C	A	0.5141	|| id:ebi-a-GCST90001496	TRUE	reported	igd	CD39+ secreting Treg %secreting Treg	f_Treg_Trait519	Treg	GCST90001496	Relative count	0.0703158260224353	259.803134384531
ebi-a-GCST90001496	2.59298e-06	0.103	98619863	0.4852	3437	10	rs11188950	G	T	0.0167	|| id:ebi-a-GCST90001496	TRUE	reported	igd	CD39+ secreting Treg %secreting Treg	f_Treg_Trait519	Treg	GCST90001496	Relative count	0.00641494083318062	22.1775896876442
ebi-a-GCST90001496	1.11199e-06	0.09549	19624351	0.466	3437	11	rs118111902	C	G	0.0179	|| id:ebi-a-GCST90001496	TRUE	reported	igd	CD39+ secreting Treg %secreting Treg	f_Treg_Trait519	Treg	GCST90001496	Relative count	0.00688141301768453	23.8014412634966
ebi-a-GCST90001496	9.244e-06	0.0795	43764296	0.3531	3437	13	rs7984101	A	G	0.0257	|| id:ebi-a-GCST90001496	TRUE	reported	igd	CD39+ secreting Treg %secreting Treg	f_Treg_Trait519	Treg	GCST90001496	Relative count	0.00570684523754352	19.71552685148
ebi-a-GCST90001496	3.58699e-06	0.2386	15575550	-1.107	3437	20	rs111461378	C	T	0.0028	|| id:ebi-a-GCST90001496	TRUE	reported	igd	CD39+ secreting Treg %secreting Treg	f_Treg_Trait519	Treg	GCST90001496	Relative count	0.00622391100406684	21.5130294798802
ebi-a-GCST90001496	8.342e-07	0.02586	47135205	0.1277	3437	22	rs5769126	C	A	0.6062	|| id:ebi-a-GCST90001496	TRUE	reported	igd	CD39+ secreting Treg %secreting Treg	f_Treg_Trait519	Treg	GCST90001496	Relative count	0.00704489998783701	24.3709221675015
