# Supplementary material for: An exploration of the causal relationship between 731 immunophenotypes and osteoporosis: a bidirectional Mendelian randomized study
Source: Front Endocrinol (Lausanne). 2024 Jul 17;15:1341002. doi: 10.3389/fendo.2024.1341002 (PMC11288873; doi:10.3389/fendo.2024.1341002)
Supplement: Supplementary File 7 — Removal of weak IVs and F-statistics. [file DataSheet_7.zip › Supplementary file 7/731Removing weak instrumental variables/ebi-a-GCST90001497.csv]

id.exposure	beta.exposure	chr.exposure	pval.exposure	se.exposure	pos.exposure	samplesize.exposure	SNP	effect_allele.exposure	other_allele.exposure	eaf.exposure	exposure	mr_keep.exposure	pval_origin.exposure	data_source.exposure	Trait	Statistical_trait_name	Panel	CatalogID	Trait_type	R2	F
ebi-a-GCST90001497	0.1225	1	7.93396e-06	0.02738	91858207	3437	rs282011	T	C	0.3099	|| id:ebi-a-GCST90001497	TRUE	reported	igd	CD39+ secreting Treg %CD4 Treg	f_Treg_Trait520	Treg	GCST90001497	Relative count	0.00579033563387508	20.0056422857667
ebi-a-GCST90001497	1.921	1	2.53e-06	0.4076	100480230	3437	rs118006237	A	G	7e-04	|| id:ebi-a-GCST90001497	TRUE	reported	igd	CD39+ secreting Treg %CD4 Treg	f_Treg_Trait520	Treg	GCST90001497	Relative count	0.00642109667254969	22.1990090533747
ebi-a-GCST90001497	0.2606	2	6.91099e-06	0.05786	127229166	3437	rs2171655	C	A	0.0508	|| id:ebi-a-GCST90001497	TRUE	reported	igd	CD39+ secreting Treg %CD4 Treg	f_Treg_Trait520	Treg	GCST90001497	Relative count	0.00586754842790821	20.2739874530724
ebi-a-GCST90001497	2.598	2	1.81001e-07	0.497	74164120	3437	rs78458369	T	A	7e-04	|| id:ebi-a-GCST90001497	TRUE	reported	igd	CD39+ secreting Treg %CD4 Treg	f_Treg_Trait520	Treg	GCST90001497	Relative count	0.0078876357359596	27.3094356334525
ebi-a-GCST90001497	-0.5655	3	8.65506e-06	0.1269	145230069	3437	rs74346764	A	G	0.0102	|| id:ebi-a-GCST90001497	TRUE	reported	igd	CD39+ secreting Treg %CD4 Treg	f_Treg_Trait520	Treg	GCST90001497	Relative count	0.00574460797916295	19.8467401502523
ebi-a-GCST90001497	0.2334	3	6.82905e-06	0.0518	76155328	3437	rs6805627	C	G	0.0626	|| id:ebi-a-GCST90001497	TRUE	reported	igd	CD39+ secreting Treg %CD4 Treg	f_Treg_Trait520	Treg	GCST90001497	Relative count	0.00587225419450455	20.2903432111527
ebi-a-GCST90001497	-0.5873	4	7.55892e-06	0.131	54265667	3437	rs11930070	A	G	0.0089	|| id:ebi-a-GCST90001497	TRUE	reported	igd	CD39+ secreting Treg %CD4 Treg	f_Treg_Trait520	Treg	GCST90001497	Relative count	0.00581387348184046	20.0874412521358
ebi-a-GCST90001497	1.694	5	3.77103e-06	0.3658	29581038	3437	rs17571942	G	T	0.0015	|| id:ebi-a-GCST90001497	TRUE	reported	igd	CD39+ secreting Treg %CD4 Treg	f_Treg_Trait520	Treg	GCST90001497	Relative count	0.00620095319699415	21.4331803800745
ebi-a-GCST90001497	-0.1367	6	3.46298e-06	0.02941	1651973	3437	rs2569847	G	A	0.2277	|| id:ebi-a-GCST90001497	TRUE	reported	igd	CD39+ secreting Treg %CD4 Treg	f_Treg_Trait520	Treg	GCST90001497	Relative count	0.00624663399961513	21.5920655192726
ebi-a-GCST90001497	-0.4063	7	2.21299e-06	0.0857	83238053	3437	rs115364130	A	G	0.0223	|| id:ebi-a-GCST90001497	TRUE	reported	igd	CD39+ secreting Treg %CD4 Treg	f_Treg_Trait520	Treg	GCST90001497	Relative count	0.00649713056649368	22.4635923886473
ebi-a-GCST90001497	0.2934	9	1.62002e-06	0.06107	138051433	3437	rs59428330	T	C	0.0425	|| id:ebi-a-GCST90001497	TRUE	reported	igd	CD39+ secreting Treg %CD4 Treg	f_Treg_Trait520	Treg	GCST90001497	Relative count	0.00667080196855098	23.0680874048436
ebi-a-GCST90001497	0.5653	10	3.98474e-21	0.05954	98158952	3437	rs114844216	C	T	0.0464	|| id:ebi-a-GCST90001497	TRUE	reported	igd	CD39+ secreting Treg %CD4 Treg	f_Treg_Trait520	Treg	GCST90001497	Relative count	0.0255574212097763	90.0922678938896
ebi-a-GCST90001497	0.4056	10	1.79887e-23	0.04033	97070990	3437	rs117200502	T	C	0.1114	|| id:ebi-a-GCST90001497	TRUE	reported	igd	CD39+ secreting Treg %CD4 Treg	f_Treg_Trait520	Treg	GCST90001497	Relative count	0.028586696018747	101.084986608636
ebi-a-GCST90001497	-0.3713	10	1.327e-06	0.07665	100118038	3437	rs61873892	T	C	0.0294	|| id:ebi-a-GCST90001497	TRUE	reported	igd	CD39+ secreting Treg %CD4 Treg	f_Treg_Trait520	Treg	GCST90001497	Relative count	0.00678095847681716	23.4516168076539
ebi-a-GCST90001497	0.7299	10	4.09261e-16	0.08928	95850055	3437	rs145557266	G	A	0.0211	|| id:ebi-a-GCST90001497	TRUE	reported	igd	CD39+ secreting Treg %CD4 Treg	f_Treg_Trait520	Treg	GCST90001497	Relative count	0.0190754346586051	66.798325138798
ebi-a-GCST90001497	0.2468	10	5.27959e-15	0.03142	96999873	3437	rs7910217	A	G	0.2076	|| id:ebi-a-GCST90001497	TRUE	reported	igd	CD39+ secreting Treg %CD4 Treg	f_Treg_Trait520	Treg	GCST90001497	Relative count	0.0176348338218287	61.6630722093366
ebi-a-GCST90001497	-0.3962	10	8.02786e-56	0.02472	97741071	3437	rs10882701	C	A	0.5141	|| id:ebi-a-GCST90001497	TRUE	reported	igd	CD39+ secreting Treg %CD4 Treg	f_Treg_Trait520	Treg	GCST90001497	Relative count	0.069542309162161	256.731535806774
ebi-a-GCST90001497	-0.3048	10	8.95509e-09	0.05289	99452494	3437	rs146426185	C	A	0.0634	|| id:ebi-a-GCST90001497	TRUE	reported	igd	CD39+ secreting Treg %CD4 Treg	f_Treg_Trait520	Treg	GCST90001497	Relative count	0.00957032973521056	33.1917385225944
ebi-a-GCST90001497	-0.1276	10	3.12702e-06	0.02732	116367153	3437	rs7080854	A	G	0.684	|| id:ebi-a-GCST90001497	TRUE	reported	igd	CD39+ secreting Treg %CD4 Treg	f_Treg_Trait520	Treg	GCST90001497	Relative count	0.00630685318399244	21.8015397977031
ebi-a-GCST90001497	0.4681	10	9.29009e-09	0.0813	95924521	3437	rs147121076	G	T	0.0262	|| id:ebi-a-GCST90001497	TRUE	reported	igd	CD39+ secreting Treg %CD4 Treg	f_Treg_Trait520	Treg	GCST90001497	Relative count	0.00955317695267225	33.131675592099
ebi-a-GCST90001497	-0.9321	10	1e-200	0.01998	97472570	3437	rs4918960	A	T	0.4862	|| id:ebi-a-GCST90001497	TRUE	reported	igd	CD39+ secreting Treg %CD4 Treg	f_Treg_Trait520	Treg	GCST90001497	Relative count	0.387712558091805	2175.11016214022
ebi-a-GCST90001497	-1.062	20	6.74901e-06	0.2356	15575550	3437	rs111461378	C	T	0.0028	|| id:ebi-a-GCST90001497	TRUE	reported	igd	CD39+ secreting Treg %CD4 Treg	f_Treg_Trait520	Treg	GCST90001497	Relative count	0.0058770452034351	20.3069954037332
ebi-a-GCST90001497	-0.2086	22	7.72396e-06	0.04657	47078385	3437	rs79919890	T	C	0.0781	|| id:ebi-a-GCST90001497	TRUE	reported	igd	CD39+ secreting Treg %CD4 Treg	f_Treg_Trait520	Treg	GCST90001497	Relative count	0.00580375032150532	20.0522606686735
