# Supplementary material for: An exploration of the causal relationship between 731 immunophenotypes and osteoporosis: a bidirectional Mendelian randomized study
Source: Front Endocrinol (Lausanne). 2024 Jul 17;15:1341002. doi: 10.3389/fendo.2024.1341002 (PMC11288873; doi:10.3389/fendo.2024.1341002)
Supplement: Supplementary File 7 — Removal of weak IVs and F-statistics. [file DataSheet_7.zip › Supplementary file 7/731Removing weak instrumental variables/ebi-a-GCST90001498.csv]

id.exposure	chr.exposure	se.exposure	samplesize.exposure	pval.exposure	pos.exposure	beta.exposure	SNP	effect_allele.exposure	other_allele.exposure	eaf.exposure	exposure	mr_keep.exposure	pval_origin.exposure	data_source.exposure	Trait	Statistical_trait_name	Panel	CatalogID	Trait_type	R2	F
ebi-a-GCST90001498	1	0.08542	3405	3.01301e-07	198005348	0.4385	rs144404462	A	G	0.0211	|| id:ebi-a-GCST90001498	TRUE	reported	igd	Activated & resting Treg AC	f_Treg_Trait521	Treg	GCST90001498	Absolute count	0.00767988540335312	26.336914512948
ebi-a-GCST90001498	2	0.02494	3405	1.67598e-09	38897810	0.1507	rs6751481	C	T	0.4699	|| id:ebi-a-GCST90001498	TRUE	reported	igd	Activated & resting Treg AC	f_Treg_Trait521	Treg	GCST90001498	Absolute count	0.0106092415998113	36.4903844690602
ebi-a-GCST90001498	2	0.02777	3405	7.97793e-06	241675786	0.1242	rs55732147	A	G	0.262	|| id:ebi-a-GCST90001498	TRUE	reported	igd	Activated & resting Treg AC	f_Treg_Trait521	Treg	GCST90001498	Absolute count	0.00584023735228539	19.991080364082
ebi-a-GCST90001498	2	0.03249	3405	4.71303e-07	39177320	-0.164	rs408686	A	C	0.814	|| id:ebi-a-GCST90001498	TRUE	reported	igd	Activated & resting Treg AC	f_Treg_Trait521	Treg	GCST90001498	Absolute count	0.00742734272843025	25.464379982344
ebi-a-GCST90001498	6	0.121	3405	3.65401e-06	155566192	0.5612	rs146746694	A	G	0.0101	|| id:ebi-a-GCST90001498	TRUE	reported	igd	Activated & resting Treg AC	f_Treg_Trait521	Treg	GCST90001498	Absolute count	0.00627787159703307	21.4985622580806
ebi-a-GCST90001498	6	0.03113	3405	8.44501e-06	31241639	-0.1389	rs2524084	G	A	0.358	|| id:ebi-a-GCST90001498	TRUE	reported	igd	Activated & resting Treg AC	f_Treg_Trait521	Treg	GCST90001498	Absolute count	0.00581295862705446	19.8971595732616
ebi-a-GCST90001498	6	0.03206	3405	3.67003e-07	32602396	0.1634	rs9272226	T	C	0.7159	|| id:ebi-a-GCST90001498	TRUE	reported	igd	Activated & resting Treg AC	f_Treg_Trait521	Treg	GCST90001498	Absolute count	0.00757110644150716	25.961028933838
ebi-a-GCST90001498	7	0.07196	3405	9.08908e-07	80542211	0.354	rs147199078	C	T	0.0295	|| id:ebi-a-GCST90001498	TRUE	reported	igd	Activated & resting Treg AC	f_Treg_Trait521	Treg	GCST90001498	Absolute count	0.0070571823162346	24.1862783983547
ebi-a-GCST90001498	7	0.04371	3405	4.854e-07	152112789	0.2204	rs2108908	C	A	0.0803	|| id:ebi-a-GCST90001498	TRUE	reported	igd	Activated & resting Treg AC	f_Treg_Trait521	Treg	GCST90001498	Absolute count	0.00741162835561363	25.410101523121
ebi-a-GCST90001498	7	0.3406	3405	1.81602e-06	71331239	1.629	rs182630194	A	G	0.0013	|| id:ebi-a-GCST90001498	TRUE	reported	igd	Activated & resting Treg AC	f_Treg_Trait521	Treg	GCST90001498	Absolute count	0.00667310501710595	22.8611311018641
ebi-a-GCST90001498	9	0.03527	3405	4.32096e-06	96772051	-0.1624	rs1819445	A	G	0.1427	|| id:ebi-a-GCST90001498	TRUE	reported	igd	Activated & resting Treg AC	f_Treg_Trait521	Treg	GCST90001498	Absolute count	0.00618797090963544	21.1887805632253
ebi-a-GCST90001498	10	0.05471	3405	1.548e-06	2614502	0.2633	rs12049737	A	G	0.0548	|| id:ebi-a-GCST90001498	TRUE	reported	igd	Activated & resting Treg AC	f_Treg_Trait521	Treg	GCST90001498	Absolute count	0.00675627011885248	23.1479812283398
ebi-a-GCST90001498	11	0.03808	3405	8.70803e-08	79202514	-0.2043	rs78409263	C	G	0.122	|| id:ebi-a-GCST90001498	TRUE	reported	igd	Activated & resting Treg AC	f_Treg_Trait521	Treg	GCST90001498	Absolute count	0.00838243029480607	28.7665438418014
ebi-a-GCST90001498	14	0.1301	3405	3.40596e-06	78669137	-0.6053	rs11850806	G	T	0.0085	|| id:ebi-a-GCST90001498	TRUE	reported	igd	Activated & resting Treg AC	f_Treg_Trait521	Treg	GCST90001498	Absolute count	0.00631709570489747	21.6337390840146
ebi-a-GCST90001498	17	0.0244	3405	5.72598e-06	20792822	-0.1109	rs66762238	C	T	0.486	|| id:ebi-a-GCST90001498	TRUE	reported	igd	Activated & resting Treg AC	f_Treg_Trait521	Treg	GCST90001498	Absolute count	0.0060303076007943	20.6456363030243
ebi-a-GCST90001498	17	0.02518	3405	5.02898e-06	10150766	-0.1151	rs8064831	T	C	0.3626	|| id:ebi-a-GCST90001498	TRUE	reported	igd	Activated & resting Treg AC	f_Treg_Trait521	Treg	GCST90001498	Absolute count	0.00609909175476838	20.8825739762336
ebi-a-GCST90001498	18	0.02762	3405	2.53898e-06	60137303	-0.1302	rs9709738	C	G	0.7336	|| id:ebi-a-GCST90001498	TRUE	reported	igd	Activated & resting Treg AC	f_Treg_Trait521	Treg	GCST90001498	Absolute count	0.00648384222336649	22.2085115711594
ebi-a-GCST90001498	18	0.0592	3405	6.32893e-07	64907349	0.2954	rs79684619	G	A	0.0442	|| id:ebi-a-GCST90001498	TRUE	reported	igd	Activated & resting Treg AC	f_Treg_Trait521	Treg	GCST90001498	Absolute count	0.00725932547124617	24.884126552362
ebi-a-GCST90001498	20	0.02841	3405	3.57503e-06	1295889	0.1319	rs6074425	A	G	0.2535	|| id:ebi-a-GCST90001498	TRUE	reported	igd	Activated & resting Treg AC	f_Treg_Trait521	Treg	GCST90001498	Absolute count	0.0062905616391089	21.5422943885868
