# Supplementary material for: An exploration of the causal relationship between 731 immunophenotypes and osteoporosis: a bidirectional Mendelian randomized study
Source: Front Endocrinol (Lausanne). 2024 Jul 17;15:1341002. doi: 10.3389/fendo.2024.1341002 (PMC11288873; doi:10.3389/fendo.2024.1341002)
Supplement: Supplementary File 7 — Removal of weak IVs and F-statistics. [file DataSheet_7.zip › Supplementary file 7/731Removing weak instrumental variables/ebi-a-GCST90001499.csv]

id.exposure	pval.exposure	chr.exposure	se.exposure	samplesize.exposure	pos.exposure	beta.exposure	SNP	effect_allele.exposure	other_allele.exposure	eaf.exposure	exposure	mr_keep.exposure	pval_origin.exposure	data_source.exposure	Trait	Statistical_trait_name	Panel	CatalogID	Trait_type	R2	F
ebi-a-GCST90001499	1.48201e-06	1	0.02593	3437	248047256	0.125	rs6587385	C	T	0.7012	|| id:ebi-a-GCST90001499	TRUE	reported	igd	Activated & resting Treg % CD4 Treg	f_Treg_Trait522	Treg	GCST90001499	Relative count	0.00671597254669853	23.2253464873057
ebi-a-GCST90001499	1.27909e-33	1	0.2103	3437	198151688	2.569	rs113435341	G	A	0.0032	|| id:ebi-a-GCST90001499	TRUE	reported	igd	Activated & resting Treg % CD4 Treg	f_Treg_Trait522	Treg	GCST90001499	Relative count	0.0416113488034731	149.140938763704
ebi-a-GCST90001499	5.32721e-24	1	0.1783	3437	199999121	1.815	rs11579717	A	G	0.0044	|| id:ebi-a-GCST90001499	TRUE	reported	igd	Activated & resting Treg % CD4 Treg	f_Treg_Trait522	Treg	GCST90001499	Relative count	0.0292665176401584	103.561368718379
ebi-a-GCST90001499	3.52598e-06	1	0.1818	3437	182091538	0.8446	rs187089343	C	A	0.0047	|| id:ebi-a-GCST90001499	TRUE	reported	igd	Activated & resting Treg % CD4 Treg	f_Treg_Trait522	Treg	GCST90001499	Relative count	0.00624045387893573	21.5705692164821
ebi-a-GCST90001499	3.78303e-06	1	0.343	3437	230492271	-1.588	rs11577174	T	C	0.0012	|| id:ebi-a-GCST90001499	TRUE	reported	igd	Activated & resting Treg % CD4 Treg	f_Treg_Trait522	Treg	GCST90001499	Relative count	0.00619773788259362	21.4219975524608
ebi-a-GCST90001499	2.94897e-07	1	0.08216	3437	193505625	0.4221	rs60220946	T	C	0.0212	|| id:ebi-a-GCST90001499	TRUE	reported	igd	Activated & resting Treg % CD4 Treg	f_Treg_Trait522	Treg	GCST90001499	Relative count	0.00762092886027871	26.3789225270468
ebi-a-GCST90001499	1.61696e-14	1	0.1851	3437	194010208	1.427	rs116794175	C	T	0.0042	|| id:ebi-a-GCST90001499	TRUE	reported	igd	Activated & resting Treg % CD4 Treg	f_Treg_Trait522	Treg	GCST90001499	Relative count	0.0169984675862217	59.3994355383095
ebi-a-GCST90001499	1.302e-06	1	0.1257	3437	195875605	0.6092	rs34645541	A	C	0.0095	|| id:ebi-a-GCST90001499	TRUE	reported	igd	Activated & resting Treg % CD4 Treg	f_Treg_Trait522	Treg	GCST90001499	Relative count	0.00678753160306357	23.4745050010845
ebi-a-GCST90001499	2.91602e-06	1	0.04613	3437	5012020	-0.2161	rs75981740	G	A	0.0711	|| id:ebi-a-GCST90001499	TRUE	reported	igd	Activated & resting Treg % CD4 Treg	f_Treg_Trait522	Treg	GCST90001499	Relative count	0.00634452223063492	21.9325856393954
ebi-a-GCST90001499	6.47799e-06	2	0.03406	3437	42378770	-0.1538	rs12993274	C	A	0.1481	|| id:ebi-a-GCST90001499	TRUE	reported	igd	Activated & resting Treg % CD4 Treg	f_Treg_Trait522	Treg	GCST90001499	Relative count	0.00589759541404682	20.3784239468654
ebi-a-GCST90001499	5.48656e-33	2	0.02387	3437	38897810	0.2886	rs6751481	C	T	0.4709	|| id:ebi-a-GCST90001499	TRUE	reported	igd	Activated & resting Treg % CD4 Treg	f_Treg_Trait522	Treg	GCST90001499	Relative count	0.0407961515019723	146.094889661572
ebi-a-GCST90001499	2.76599e-08	2	0.03915	3437	41884212	0.218	rs17607399	T	C	0.1084	|| id:ebi-a-GCST90001499	TRUE	reported	igd	Activated & resting Treg % CD4 Treg	f_Treg_Trait522	Treg	GCST90001499	Relative count	0.00894066002958081	30.9882223626758
ebi-a-GCST90001499	9.54333e-21	2	0.03123	3437	39176695	-0.2936	rs413431	G	A	0.8154	|| id:ebi-a-GCST90001499	TRUE	reported	igd	Activated & resting Treg % CD4 Treg	f_Treg_Trait522	Treg	GCST90001499	Relative count	0.0250704334838173	88.3314466753153
ebi-a-GCST90001499	6.55496e-06	4	0.1768	3437	122780838	0.7983	rs62322628	T	C	0.0049	|| id:ebi-a-GCST90001499	TRUE	reported	igd	Activated & resting Treg % CD4 Treg	f_Treg_Trait522	Treg	GCST90001499	Relative count	0.00589684425471478	20.3758130108333
ebi-a-GCST90001499	7.34007e-06	5	0.08311	3437	27694229	0.3732	rs11739607	C	T	0.0214	|| id:ebi-a-GCST90001499	TRUE	reported	igd	Activated & resting Treg % CD4 Treg	f_Treg_Trait522	Treg	GCST90001499	Relative count	0.00583252653727537	20.152267289292
ebi-a-GCST90001499	5.098e-06	5	0.02599	3437	120100784	-0.1187	rs10059100	G	A	0.3224	|| id:ebi-a-GCST90001499	TRUE	reported	igd	Activated & resting Treg % CD4 Treg	f_Treg_Trait522	Treg	GCST90001499	Relative count	0.00603228186848984	20.8466410329848
ebi-a-GCST90001499	6.58704e-06	6	0.0312	3437	31315165	-0.1408	rs9265947	C	T	0.5804	|| id:ebi-a-GCST90001499	TRUE	reported	igd	Activated & resting Treg % CD4 Treg	f_Treg_Trait522	Treg	GCST90001499	Relative count	0.00589048184012141	20.3536982105054
ebi-a-GCST90001499	8.27694e-06	8	0.02433	3437	3414155	-0.1086	rs7825970	T	G	0.5701	|| id:ebi-a-GCST90001499	TRUE	reported	igd	Activated & resting Treg % CD4 Treg	f_Treg_Trait522	Treg	GCST90001499	Relative count	0.00576349083970288	19.9123557141347
ebi-a-GCST90001499	2.81501e-06	8	0.03164	3437	132542825	-0.1485	rs273421	C	G	0.8356	|| id:ebi-a-GCST90001499	TRUE	reported	igd	Activated & resting Treg % CD4 Treg	f_Treg_Trait522	Treg	GCST90001499	Relative count	0.00636833423767487	22.0154297212642
ebi-a-GCST90001499	7.79704e-07	8	0.08395	3437	3651438	0.4155	rs79224901	C	G	0.0221	|| id:ebi-a-GCST90001499	TRUE	reported	igd	Activated & resting Treg % CD4 Treg	f_Treg_Trait522	Treg	GCST90001499	Relative count	0.00707679772493564	24.4820547344001
ebi-a-GCST90001499	5.71005e-06	8	0.04733	3437	49024059	0.2151	rs73579441	C	T	0.0716	|| id:ebi-a-GCST90001499	TRUE	reported	igd	Activated & resting Treg % CD4 Treg	f_Treg_Trait522	Treg	GCST90001499	Relative count	0.00597346409915562	20.6421543485297
ebi-a-GCST90001499	5.05895e-06	9	0.1165	3437	135102542	0.5324	rs79607503	A	G	0.0097	|| id:ebi-a-GCST90001499	TRUE	reported	igd	Activated & resting Treg % CD4 Treg	f_Treg_Trait522	Treg	GCST90001499	Relative count	0.00603967763541388	20.8723549731766
ebi-a-GCST90001499	1.088e-06	10	0.03371	3437	6111075	-0.1646	rs7893324	C	T	0.1562	|| id:ebi-a-GCST90001499	TRUE	reported	igd	Activated & resting Treg % CD4 Treg	f_Treg_Trait522	Treg	GCST90001499	Relative count	0.00688906666983336	23.8280973622212
ebi-a-GCST90001499	7.03008e-06	12	0.0334	3437	56009543	-0.1503	rs4759006	A	G	0.1565	|| id:ebi-a-GCST90001499	TRUE	reported	igd	Activated & resting Treg % CD4 Treg	f_Treg_Trait522	Treg	GCST90001499	Relative count	0.00585725648998482	20.2382164678499
ebi-a-GCST90001499	6.14795e-06	13	0.04643	3437	21794935	0.2102	rs2148708	G	A	0.9326	|| id:ebi-a-GCST90001499	TRUE	reported	igd	Activated & resting Treg % CD4 Treg	f_Treg_Trait522	Treg	GCST90001499	Relative count	0.00592797517119456	20.4840234957422
ebi-a-GCST90001499	7.51502e-06	13	0.07592	3437	36528979	-0.3405	rs186940149	T	A	0.0256	|| id:ebi-a-GCST90001499	TRUE	reported	igd	Activated & resting Treg % CD4 Treg	f_Treg_Trait522	Treg	GCST90001499	Relative count	0.00581845924570605	20.1033781957332
ebi-a-GCST90001499	6.48993e-06	14	0.06506	3437	92726328	-0.2939	rs79235233	G	C	0.0342	|| id:ebi-a-GCST90001499	TRUE	reported	igd	Activated & resting Treg % CD4 Treg	f_Treg_Trait522	Treg	GCST90001499	Relative count	0.0059022906943192	20.3947442441517
ebi-a-GCST90001499	1.81001e-06	18	0.02499	3437	24263725	-0.1195	rs562562	A	G	0.3714	|| id:ebi-a-GCST90001499	TRUE	reported	igd	Activated & resting Treg % CD4 Treg	f_Treg_Trait522	Treg	GCST90001499	Relative count	0.00660912449638705	22.8533835018167
ebi-a-GCST90001499	1.74201e-06	22	0.2155	3437	28835840	1.032	rs369976766	A	T	0.0035	|| id:ebi-a-GCST90001499	TRUE	reported	igd	Activated & resting Treg % CD4 Treg	f_Treg_Trait522	Treg	GCST90001499	Relative count	0.00662822328816622	22.9198649776575
