# Supplementary material for: An exploration of the causal relationship between 731 immunophenotypes and osteoporosis: a bidirectional Mendelian randomized study
Source: Front Endocrinol (Lausanne). 2024 Jul 17;15:1341002. doi: 10.3389/fendo.2024.1341002 (PMC11288873; doi:10.3389/fendo.2024.1341002)
Supplement: Supplementary File 7 — Removal of weak IVs and F-statistics. [file DataSheet_7.zip › Supplementary file 7/731Removing weak instrumental variables/ebi-a-GCST90001500.csv]

id.exposure	pos.exposure	samplesize.exposure	se.exposure	beta.exposure	pval.exposure	chr.exposure	SNP	effect_allele.exposure	other_allele.exposure	eaf.exposure	exposure	mr_keep.exposure	pval_origin.exposure	data_source.exposure	Trait	Statistical_trait_name	Panel	CatalogID	Trait_type	R2	F
ebi-a-GCST90001500	54532130	3437	0.1026	-0.4841	2.47799e-06	1	rs76882749	C	T	0.0141	|| id:ebi-a-GCST90001500	TRUE	reported	igd	Activated & resting Treg %CD4+	f_Treg_Trait523	Treg	GCST90001500	Relative count	0.00643564255984231	22.2496228125714
ebi-a-GCST90001500	208455675	3437	0.0555	-0.2458	9.80302e-06	1	rs147104104	C	T	0.055	|| id:ebi-a-GCST90001500	TRUE	reported	igd	Activated & resting Treg %CD4+	f_Treg_Trait523	Treg	GCST90001500	Relative count	0.0056744900695076	19.6031110477304
ebi-a-GCST90001500	197924770	3437	0.2239	1.827	4.63981e-16	1	rs17583875	A	G	0.0029	|| id:ebi-a-GCST90001500	TRUE	reported	igd	Activated & resting Treg %CD4+	f_Treg_Trait523	Treg	GCST90001500	Relative count	0.0190044975365937	66.545105328487
ebi-a-GCST90001500	194010208	3437	0.1912	0.9735	3.74602e-07	1	rs116794175	C	T	0.0042	|| id:ebi-a-GCST90001500	TRUE	reported	igd	Activated & resting Treg %CD4+	f_Treg_Trait523	Treg	GCST90001500	Relative count	0.00748605855063717	25.9085641496257
ebi-a-GCST90001500	199471227	3437	0.1214	0.5843	1.55801e-06	1	rs190023756	A	G	0.01	|| id:ebi-a-GCST90001500	TRUE	reported	igd	Activated & resting Treg %CD4+	f_Treg_Trait523	Treg	GCST90001500	Relative count	0.00669479951884351	23.1516318812062
ebi-a-GCST90001500	239509035	3437	0.3391	1.603	2.36903e-06	1	rs572410764	T	A	0.0013	|| id:ebi-a-GCST90001500	TRUE	reported	igd	Activated & resting Treg %CD4+	f_Treg_Trait523	Treg	GCST90001500	Relative count	0.00645977494855859	22.3335969584421
ebi-a-GCST90001500	38897810	3437	0.02476	0.2086	5.19278e-17	2	rs6751481	C	T	0.4709	|| id:ebi-a-GCST90001500	TRUE	reported	igd	Activated & resting Treg %CD4+	f_Treg_Trait523	Treg	GCST90001500	Relative count	0.0202334711365948	70.9372807773195
ebi-a-GCST90001500	39177320	3437	0.03216	-0.2228	5.06058e-12	2	rs408686	A	C	0.8142	|| id:ebi-a-GCST90001500	TRUE	reported	igd	Activated & resting Treg %CD4+	f_Treg_Trait523	Treg	GCST90001500	Relative count	0.013771971074451	47.9673252566933
ebi-a-GCST90001500	38678651	3437	0.02487	0.1161	3.145e-06	2	rs6724848	A	G	0.4951	|| id:ebi-a-GCST90001500	TRUE	reported	igd	Activated & resting Treg %CD4+	f_Treg_Trait523	Treg	GCST90001500	Relative count	0.00630069306525706	21.7801104701579
ebi-a-GCST90001500	148248261	3437	0.03282	-0.1467	8.07904e-06	2	rs1371033	C	T	0.1666	|| id:ebi-a-GCST90001500	TRUE	reported	igd	Activated & resting Treg %CD4+	f_Treg_Trait523	Treg	GCST90001500	Relative count	0.00577944691442527	19.9678030085363
ebi-a-GCST90001500	25499867	3437	0.02498	-0.1107	9.6781e-06	2	rs6733868	G	C	0.5835	|| id:ebi-a-GCST90001500	TRUE	reported	igd	Activated & resting Treg %CD4+	f_Treg_Trait523	Treg	GCST90001500	Relative count	0.0056814135036084	19.6271654275927
ebi-a-GCST90001500	161139489	3437	0.06565	-0.2939	7.82402e-06	2	rs13410035	T	C	0.0346	|| id:ebi-a-GCST90001500	TRUE	reported	igd	Activated & resting Treg %CD4+	f_Treg_Trait523	Treg	GCST90001500	Relative count	0.00579729127369913	20.0298141921867
ebi-a-GCST90001500	43022720	3437	0.02909	-0.1319	5.93403e-06	2	rs13006059	G	A	0.7496	|| id:ebi-a-GCST90001500	TRUE	reported	igd	Activated & resting Treg %CD4+	f_Treg_Trait523	Treg	GCST90001500	Relative count	0.00594610464382277	20.5470443272221
ebi-a-GCST90001500	2721613	3437	0.1	0.459	4.60098e-06	3	rs73009664	C	T	0.0147	|| id:ebi-a-GCST90001500	TRUE	reported	igd	Activated & resting Treg %CD4+	f_Treg_Trait523	Treg	GCST90001500	Relative count	0.0060924479769499	21.055840413151
ebi-a-GCST90001500	1731279	3437	0.04243	-0.1995	2.666e-06	4	rs62285107	T	C	0.0912	|| id:ebi-a-GCST90001500	TRUE	reported	igd	Activated & resting Treg %CD4+	f_Treg_Trait523	Treg	GCST90001500	Relative count	0.00639110094173125	22.094640814564
ebi-a-GCST90001500	58622934	3437	0.03414	0.1562	4.93003e-06	5	rs17780836	T	C	0.1529	|| id:ebi-a-GCST90001500	TRUE	reported	igd	Activated & resting Treg %CD4+	f_Treg_Trait523	Treg	GCST90001500	Relative count	0.00605366563624728	20.9209901395937
ebi-a-GCST90001500	14892248	3437	0.1176	0.5437	3.89798e-06	6	rs62390348	T	C	0.0106	|| id:ebi-a-GCST90001500	TRUE	reported	igd	Activated & resting Treg %CD4+	f_Treg_Trait523	Treg	GCST90001500	Relative count	0.00618061871221994	21.3624584871401
ebi-a-GCST90001500	32440792	3437	0.1027	0.4712	4.63596e-06	6	rs9269074	A	G	0.0177	|| id:ebi-a-GCST90001500	TRUE	reported	igd	Activated & resting Treg %CD4+	f_Treg_Trait523	Treg	GCST90001500	Relative count	0.00608749056228553	21.0386023748514
ebi-a-GCST90001500	124005085	3437	0.2291	1.044	5.35205e-06	6	rs137997033	T	C	0.0029	|| id:ebi-a-GCST90001500	TRUE	reported	igd	Activated & resting Treg %CD4+	f_Treg_Trait523	Treg	GCST90001500	Relative count	0.00600558380275513	20.7538191626725
ebi-a-GCST90001500	112101909	3437	0.03579	-0.1626	5.68499e-06	7	rs2708609	A	T	0.8519	|| id:ebi-a-GCST90001500	TRUE	reported	igd	Activated & resting Treg %CD4+	f_Treg_Trait523	Treg	GCST90001500	Relative count	0.00596949873198578	20.6283691679622
ebi-a-GCST90001500	51393519	3437	0.02511	-0.1155	4.36305e-06	7	rs56090633	T	A	0.4773	|| id:ebi-a-GCST90001500	TRUE	reported	igd	Activated & resting Treg %CD4+	f_Treg_Trait523	Treg	GCST90001500	Relative count	0.00611822911006372	21.1454899451981
ebi-a-GCST90001500	3654985	3437	0.08591	0.3934	4.81804e-06	8	rs76225340	T	G	0.022	|| id:ebi-a-GCST90001500	TRUE	reported	igd	Activated & resting Treg %CD4+	f_Treg_Trait523	Treg	GCST90001500	Relative count	0.00606401345089412	20.9569695490568
ebi-a-GCST90001500	21371903	3437	0.1022	-0.5131	5.38505e-07	8	rs145165211	A	G	0.0167	|| id:ebi-a-GCST90001500	TRUE	reported	igd	Activated & resting Treg %CD4+	f_Treg_Trait523	Treg	GCST90001500	Relative count	0.00728030116809288	25.1912342847883
ebi-a-GCST90001500	11577096	3437	0.09297	-0.4186	6.93793e-06	9	rs114400243	A	T	0.0198	|| id:ebi-a-GCST90001500	TRUE	reported	igd	Activated & resting Treg %CD4+	f_Treg_Trait523	Treg	GCST90001500	Relative count	0.00586379990702326	20.2609588894772
ebi-a-GCST90001500	8084573	3437	0.02507	-0.1167	3.37404e-06	10	rs514150	C	T	0.6045	|| id:ebi-a-GCST90001500	TRUE	reported	igd	Activated & resting Treg %CD4+	f_Treg_Trait523	Treg	GCST90001500	Relative count	0.00626504333486467	21.6561002618649
ebi-a-GCST90001500	79922768	3437	0.02948	0.1384	2.79299e-06	11	rs1247730	T	C	0.2232	|| id:ebi-a-GCST90001500	TRUE	reported	igd	Activated & resting Treg %CD4+	f_Treg_Trait523	Treg	GCST90001500	Relative count	0.00637179216867942	22.0274604997218
ebi-a-GCST90001500	99174032	3437	0.1105	0.5039	5.27497e-06	12	rs11109601	C	T	0.0129	|| id:ebi-a-GCST90001500	TRUE	reported	igd	Activated & resting Treg %CD4+	f_Treg_Trait523	Treg	GCST90001500	Relative count	0.0060140202654317	20.7831498964144
ebi-a-GCST90001500	25650645	3437	0.1664	0.7724	3.59302e-06	12	rs61924635	C	T	0.0055	|| id:ebi-a-GCST90001500	TRUE	reported	igd	Activated & resting Treg %CD4+	f_Treg_Trait523	Treg	GCST90001500	Relative count	0.00622994568023006	21.5340191813672
ebi-a-GCST90001500	23501010	3437	0.05283	-0.2529	1.75902e-06	12	rs77071786	C	G	0.0598	|| id:ebi-a-GCST90001500	TRUE	reported	igd	Activated & resting Treg %CD4+	f_Treg_Trait523	Treg	GCST90001500	Relative count	0.00662324618425222	22.9025398022614
ebi-a-GCST90001500	67699975	3437	0.1559	0.726	3.31597e-06	13	rs370689709	A	G	0.0081	|| id:ebi-a-GCST90001500	TRUE	reported	igd	Activated & resting Treg %CD4+	f_Treg_Trait523	Treg	GCST90001500	Relative count	0.00627003355861556	21.6734585865132
ebi-a-GCST90001500	36528979	3437	0.07796	-0.3468	8.89406e-06	13	rs186940149	T	A	0.0256	|| id:ebi-a-GCST90001500	TRUE	reported	igd	Activated & resting Treg %CD4+	f_Treg_Trait523	Treg	GCST90001500	Relative count	0.00572455455853298	19.7770597661998
ebi-a-GCST90001500	75514711	3437	0.07659	0.352	4.454e-06	16	rs113376235	A	C	0.0278	|| id:ebi-a-GCST90001500	TRUE	reported	igd	Activated & resting Treg %CD4+	f_Treg_Trait523	Treg	GCST90001500	Relative count	0.00610802547261123	21.1100079647956
ebi-a-GCST90001500	29355773	3437	0.02721	-0.1207	9.50408e-06	16	rs60174426	C	T	0.7186	|| id:ebi-a-GCST90001500	TRUE	reported	igd	Activated & resting Treg %CD4+	f_Treg_Trait523	Treg	GCST90001500	Relative count	0.00569244266218292	19.6654851914748
ebi-a-GCST90001500	47666711	3437	0.02704	-0.1276	2.46598e-06	19	rs461709	A	G	0.2789	|| id:ebi-a-GCST90001500	TRUE	reported	igd	Activated & resting Treg %CD4+	f_Treg_Trait523	Treg	GCST90001500	Relative count	0.00643729958614213	22.2553886827552
