# Supplementary material for: An exploration of the causal relationship between 731 immunophenotypes and osteoporosis: a bidirectional Mendelian randomized study
Source: Front Endocrinol (Lausanne). 2024 Jul 17;15:1341002. doi: 10.3389/fendo.2024.1341002 (PMC11288873; doi:10.3389/fendo.2024.1341002)
Supplement: Supplementary File 7 — Removal of weak IVs and F-statistics. [file DataSheet_7.zip › Supplementary file 7/731Removing weak instrumental variables/ebi-a-GCST90001501.csv]

id.exposure	se.exposure	pval.exposure	pos.exposure	beta.exposure	samplesize.exposure	chr.exposure	SNP	effect_allele.exposure	other_allele.exposure	eaf.exposure	exposure	mr_keep.exposure	pval_origin.exposure	data_source.exposure	Trait	Statistical_trait_name	Panel	CatalogID	Trait_type	R2	F
ebi-a-GCST90001501	0.1933	1.17501e-09	199999121	-1.179	3405	1	rs11579717	A	G	0.0044	|| id:ebi-a-GCST90001501	TRUE	reported	igd	Activated & secreting Treg AC	f_Treg_Trait527	Treg	GCST90001501	Absolute count	0.0108075580104155	37.1799443144465
ebi-a-GCST90001501	0.2282	1.46791e-18	198151688	-2.018	3405	1	rs113435341	G	A	0.0032	|| id:ebi-a-GCST90001501	TRUE	reported	igd	Activated & secreting Treg AC	f_Treg_Trait527	Treg	GCST90001501	Absolute count	0.0224508369400289	78.1548396683876
ebi-a-GCST90001501	0.07469	1.77701e-06	113476831	-0.3574	3405	1	rs76202906	A	C	0.0301	|| id:ebi-a-GCST90001501	TRUE	reported	igd	Activated & secreting Treg AC	f_Treg_Trait527	Treg	GCST90001501	Absolute count	0.00667969105398224	22.8838456759439
ebi-a-GCST90001501	0.1497	5.25799e-06	225934912	-0.683	3405	1	rs112622820	A	G	0.0076	|| id:ebi-a-GCST90001501	TRUE	reported	igd	Activated & secreting Treg AC	f_Treg_Trait527	Treg	GCST90001501	Absolute count	0.006076223920915	20.8037985412158
ebi-a-GCST90001501	0.2369	1.67302e-10	190079170	-1.518	3405	1	rs138915779	A	C	0.0034	|| id:ebi-a-GCST90001501	TRUE	reported	igd	Activated & secreting Treg AC	f_Treg_Trait527	Treg	GCST90001501	Absolute count	0.0119149068860694	41.0353606342882
ebi-a-GCST90001501	0.7195	5.74103e-06	98004266	-3.269	3405	4	rs115307639	G	T	7e-04	|| id:ebi-a-GCST90001501	TRUE	reported	igd	Activated & secreting Treg AC	f_Treg_Trait527	Treg	GCST90001501	Absolute count	0.00602595897601968	20.6306578935096
ebi-a-GCST90001501	0.5191	4.35502e-06	123422719	-2.389	3405	4	rs138960714	C	A	6e-04	|| id:ebi-a-GCST90001501	TRUE	reported	igd	Activated & secreting Treg AC	f_Treg_Trait527	Treg	GCST90001501	Absolute count	0.00618187244403947	21.1677683710612
ebi-a-GCST90001501	0.8428	4.46797e-06	86967620	-3.873	3405	4	rs114437347	C	G	3e-04	|| id:ebi-a-GCST90001501	TRUE	reported	igd	Activated & secreting Treg AC	f_Treg_Trait527	Treg	GCST90001501	Absolute count	0.00616373084285259	21.1052632200835
ebi-a-GCST90001501	0.3044	1.501e-06	121512597	1.467	3405	6	rs75280379	C	T	0.0022	|| id:ebi-a-GCST90001501	TRUE	reported	igd	Activated & secreting Treg AC	f_Treg_Trait527	Treg	GCST90001501	Absolute count	0.00677487849671341	23.212171163594
ebi-a-GCST90001501	0.1738	1.11199e-06	109035696	0.8482	3405	6	rs1268153	A	G	0.0053	|| id:ebi-a-GCST90001501	TRUE	reported	igd	Activated & secreting Treg AC	f_Treg_Trait527	Treg	GCST90001501	Absolute count	0.00694628528822261	23.8035551205629
ebi-a-GCST90001501	0.08188	1.72699e-06	18003774	0.3923	3405	7	rs17717645	C	T	0.0267	|| id:ebi-a-GCST90001501	TRUE	reported	igd	Activated & secreting Treg AC	f_Treg_Trait527	Treg	GCST90001501	Absolute count	0.00669646821339948	22.9417097603698
ebi-a-GCST90001501	0.1194	7.18092e-06	31426904	-0.5369	3405	7	rs575051668	T	C	0.0119	|| id:ebi-a-GCST90001501	TRUE	reported	igd	Activated & secreting Treg AC	f_Treg_Trait527	Treg	GCST90001501	Absolute count	0.00590322995106129	20.2079838992663
ebi-a-GCST90001501	0.05733	7.93305e-09	6094697	0.3316	3405	10	rs61839660	T	C	0.0542	|| id:ebi-a-GCST90001501	TRUE	reported	igd	Activated & secreting Treg AC	f_Treg_Trait527	Treg	GCST90001501	Absolute count	0.00972975209693513	33.4356671383218
ebi-a-GCST90001501	0.02732	6.74792e-06	6174601	-0.1232	3405	10	rs10905876	G	A	0.3802	|| id:ebi-a-GCST90001501	TRUE	reported	igd	Activated & secreting Treg AC	f_Treg_Trait527	Treg	GCST90001501	Absolute count	0.0059368609790697	20.3237974719318
ebi-a-GCST90001501	0.6758	9.87393e-06	105304351	-2.992	3405	10	rs56397630	C	T	3e-04	|| id:ebi-a-GCST90001501	TRUE	reported	igd	Activated & secreting Treg AC	f_Treg_Trait527	Treg	GCST90001501	Absolute count	0.00572369884737451	19.5898737152195
ebi-a-GCST90001501	0.05762	4.28499e-06	122520112	0.2653	3405	12	rs75596315	T	C	0.0523	|| id:ebi-a-GCST90001501	TRUE	reported	igd	Activated & secreting Treg AC	f_Treg_Trait527	Treg	GCST90001501	Absolute count	0.00618750168223366	21.1871638365214
ebi-a-GCST90001501	0.1044	2.85299e-07	19280601	-0.5371	3405	13	rs145600407	T	C	0.0206	|| id:ebi-a-GCST90001501	TRUE	reported	igd	Activated & secreting Treg AC	f_Treg_Trait527	Treg	GCST90001501	Absolute count	0.00771310858376219	26.4517336040596
ebi-a-GCST90001501	0.02577	2.90703e-06	26030485	-0.1207	3405	15	rs7162344	A	G	0.4314	|| id:ebi-a-GCST90001501	TRUE	reported	igd	Activated & secreting Treg AC	f_Treg_Trait527	Treg	GCST90001501	Absolute count	0.00640146725553032	21.9245423102613
ebi-a-GCST90001501	0.3131	8.39209e-06	69446054	1.397	3405	16	rs153054	G	A	0.0019	|| id:ebi-a-GCST90001501	TRUE	reported	igd	Activated & secreting Treg AC	f_Treg_Trait527	Treg	GCST90001501	Absolute count	0.0058126981728884	19.8962628530726
ebi-a-GCST90001501	0.2938	2.95101e-06	66206097	-1.375	3405	17	rs147638541	G	A	0.0018	|| id:ebi-a-GCST90001501	TRUE	reported	igd	Activated & secreting Treg AC	f_Treg_Trait527	Treg	GCST90001501	Absolute count	0.00639145908547404	21.8900445922588
ebi-a-GCST90001501	0.04392	2.33297e-06	41137136	0.2078	3405	17	rs149951966	C	T	0.1035	|| id:ebi-a-GCST90001501	TRUE	reported	igd	Activated & secreting Treg AC	f_Treg_Trait527	Treg	GCST90001501	Absolute count	0.00653135772594172	22.37233204513
ebi-a-GCST90001501	0.04169	8.83202e-06	5713335	0.1855	3405	17	rs72833913	A	C	0.1065	|| id:ebi-a-GCST90001501	TRUE	reported	igd	Activated & secreting Treg AC	f_Treg_Trait527	Treg	GCST90001501	Absolute count	0.00578081486159149	19.7864950385736
ebi-a-GCST90001501	0.02894	6.98908e-06	60137303	-0.1302	3405	18	rs9709738	C	G	0.7336	|| id:ebi-a-GCST90001501	TRUE	reported	igd	Activated & secreting Treg AC	f_Treg_Trait527	Treg	GCST90001501	Absolute count	0.00590926984953063	20.2287826332602
