# Supplementary material for: An exploration of the causal relationship between 731 immunophenotypes and osteoporosis: a bidirectional Mendelian randomized study
Source: Front Endocrinol (Lausanne). 2024 Jul 17;15:1341002. doi: 10.3389/fendo.2024.1341002 (PMC11288873; doi:10.3389/fendo.2024.1341002)
Supplement: Supplementary File 7 — Removal of weak IVs and F-statistics. [file DataSheet_7.zip › Supplementary file 7/731Removing weak instrumental variables/ebi-a-GCST90001502.csv]

id.exposure	se.exposure	beta.exposure	samplesize.exposure	chr.exposure	pos.exposure	pval.exposure	SNP	effect_allele.exposure	other_allele.exposure	eaf.exposure	exposure	mr_keep.exposure	pval_origin.exposure	data_source.exposure	Trait	Statistical_trait_name	Panel	CatalogID	Trait_type	R2	F
ebi-a-GCST90001502	0.06849	-0.356	3437	1	203502968	2.12701e-07	rs61828007	G	A	0.0289	|| id:ebi-a-GCST90001502	TRUE	reported	igd	Activated & secreting Treg %CD4 Treg	f_Treg_Trait528	Treg	GCST90001502	Relative count	0.00779947880501923	27.0018097379897
ebi-a-GCST90001502	0.1663	-1.821	3437	1	199999121	1.86896e-27	rs11579717	A	G	0.0044	|| id:ebi-a-GCST90001502	TRUE	reported	igd	Activated & secreting Treg %CD4 Treg	f_Treg_Trait528	Treg	GCST90001502	Relative count	0.0337103445382706	119.83470260129
ebi-a-GCST90001502	0.02516	-0.1135	3437	1	19206027	6.64401e-06	rs72651876	T	C	0.2699	|| id:ebi-a-GCST90001502	TRUE	reported	igd	Activated & secreting Treg %CD4 Treg	f_Treg_Trait528	Treg	GCST90001502	Relative count	0.00588609228668989	20.3384409451503
ebi-a-GCST90001502	0.2042	-1.784	3437	1	190079170	3.69828e-18	rs138915779	A	C	0.0035	|| id:ebi-a-GCST90001502	TRUE	reported	igd	Activated & secreting Treg %CD4 Treg	f_Treg_Trait528	Treg	GCST90001502	Relative count	0.0217249932717393	76.2825906572031
ebi-a-GCST90001502	0.07676	-0.4053	3437	1	193505625	1.367e-07	rs60220946	T	C	0.0212	|| id:ebi-a-GCST90001502	TRUE	reported	igd	Activated & secreting Treg %CD4 Treg	f_Treg_Trait528	Treg	GCST90001502	Relative count	0.00804628022578012	27.8631674286636
ebi-a-GCST90001502	0.5683	-2.624	3437	1	214625781	4.01597e-06	rs150956189	C	T	3e-04	|| id:ebi-a-GCST90001502	TRUE	reported	igd	Activated & secreting Treg %CD4 Treg	f_Treg_Trait528	Treg	GCST90001502	Relative count	0.00616463353674554	21.3068652145857
ebi-a-GCST90001502	0.1241	-0.7496	3437	1	195919849	1.67799e-09	rs146899923	C	T	0.0089	|| id:ebi-a-GCST90001502	TRUE	reported	igd	Activated & secreting Treg %CD4 Treg	f_Treg_Trait528	Treg	GCST90001502	Relative count	0.0105038896839251	36.4638735697074
ebi-a-GCST90001502	0.1693	-0.9956	3437	1	182091538	4.52397e-09	rs187089343	C	A	0.0047	|| id:ebi-a-GCST90001502	TRUE	reported	igd	Activated & secreting Treg %CD4 Treg	f_Treg_Trait528	Treg	GCST90001502	Relative count	0.00996158338043595	34.5623344886285
ebi-a-GCST90001502	0.1957	-2.621	3437	1	198151688	6.32995e-40	rs113435341	G	A	0.0032	|| id:ebi-a-GCST90001502	TRUE	reported	igd	Activated & secreting Treg %CD4 Treg	f_Treg_Trait528	Treg	GCST90001502	Relative count	0.0495997405368553	179.266690057869
ebi-a-GCST90001502	0.09161	-0.4303	3437	1	169592401	2.74303e-06	rs3917863	A	G	0.016	|| id:ebi-a-GCST90001502	TRUE	reported	igd	Activated & secreting Treg %CD4 Treg	f_Treg_Trait528	Treg	GCST90001502	Relative count	0.00637820542652547	22.0497736259094
ebi-a-GCST90001502	0.07373	0.4611	3437	1	195825276	4.49904e-10	rs7530076	A	G	0.9748	|| id:ebi-a-GCST90001502	TRUE	reported	igd	Activated & secreting Treg %CD4 Treg	f_Treg_Trait528	Treg	GCST90001502	Relative count	0.0112514399978832	39.0884982857986
ebi-a-GCST90001502	0.05158	-0.2345	3437	2	23924920	5.65497e-06	rs139681117	T	C	0.0528	|| id:ebi-a-GCST90001502	TRUE	reported	igd	Activated & secreting Treg %CD4 Treg	f_Treg_Trait528	Treg	GCST90001502	Relative count	0.00597777522835611	20.6571416591016
ebi-a-GCST90001502	0.02487	0.1141	3437	2	41596014	4.61604e-06	rs13000564	C	T	0.2959	|| id:ebi-a-GCST90001502	TRUE	reported	igd	Activated & secreting Treg %CD4 Treg	f_Treg_Trait528	Treg	GCST90001502	Relative count	0.00608679460417956	21.0361823868013
ebi-a-GCST90001502	0.9038	4.109	3437	2	111442886	5.64794e-06	rs115669925	A	G	3e-04	|| id:ebi-a-GCST90001502	TRUE	reported	igd	Activated & secreting Treg %CD4 Treg	f_Treg_Trait528	Treg	GCST90001502	Relative count	0.00597783802980016	20.657359984474
ebi-a-GCST90001502	0.0293	0.2748	3437	2	39176695	1.16305e-20	rs413431	G	A	0.8154	|| id:ebi-a-GCST90001502	TRUE	reported	igd	Activated & secreting Treg %CD4 Treg	f_Treg_Trait528	Treg	GCST90001502	Relative count	0.0249542027093168	87.9114463594256
ebi-a-GCST90001502	0.02943	0.1316	3437	2	8709770	8.08295e-06	rs189383	C	T	0.1718	|| id:ebi-a-GCST90001502	TRUE	reported	igd	Activated & secreting Treg %CD4 Treg	f_Treg_Trait528	Treg	GCST90001502	Relative count	0.00578405542665282	19.9838179009275
ebi-a-GCST90001502	0.09565	-0.4234	3437	2	37537677	9.86302e-06	rs115907036	T	C	0.0153	|| id:ebi-a-GCST90001502	TRUE	reported	igd	Activated & secreting Treg %CD4 Treg	f_Treg_Trait528	Treg	GCST90001502	Relative count	0.00566869822530919	19.582988455843
ebi-a-GCST90001502	0.0606	-0.2867	3437	2	38077329	2.31499e-06	rs112553628	G	A	0.0352	|| id:ebi-a-GCST90001502	TRUE	reported	igd	Activated & secreting Treg %CD4 Treg	f_Treg_Trait528	Treg	GCST90001502	Relative count	0.00647010819983263	22.3695551083583
ebi-a-GCST90001502	0.03673	-0.2077	3437	2	41884212	1.7e-08	rs17607399	T	C	0.1084	|| id:ebi-a-GCST90001502	TRUE	reported	igd	Activated & secreting Treg %CD4 Treg	f_Treg_Trait528	Treg	GCST90001502	Relative count	0.00921785297095964	31.9579082547985
ebi-a-GCST90001502	0.02227	-0.2903	3437	2	38897810	6.28782e-38	rs6751481	C	T	0.4709	|| id:ebi-a-GCST90001502	TRUE	reported	igd	Activated & secreting Treg %CD4 Treg	f_Treg_Trait528	Treg	GCST90001502	Relative count	0.0471103897412079	169.824696395945
ebi-a-GCST90001502	0.5951	-2.709	3437	3	84481659	5.50605e-06	rs78181865	A	G	3e-04	|| id:ebi-a-GCST90001502	TRUE	reported	igd	Activated & secreting Treg %CD4 Treg	f_Treg_Trait528	Treg	GCST90001502	Relative count	0.00599305133496054	20.71024892053
ebi-a-GCST90001502	0.451	-2.124	3437	4	123422719	2.585e-06	rs138960714	C	A	6e-04	|| id:ebi-a-GCST90001502	TRUE	reported	igd	Activated & secreting Treg %CD4 Treg	f_Treg_Trait528	Treg	GCST90001502	Relative count	0.00641184205449236	22.1668075258896
ebi-a-GCST90001502	0.02435	0.1214	3437	5	120100784	6.51493e-07	rs10059100	G	A	0.3224	|| id:ebi-a-GCST90001502	TRUE	reported	igd	Activated & secreting Treg %CD4 Treg	f_Treg_Trait528	Treg	GCST90001502	Relative count	0.00718009820939944	24.8420053876891
ebi-a-GCST90001502	0.5963	-2.712	3437	6	149114553	5.60906e-06	rs112637846	A	C	3e-04	|| id:ebi-a-GCST90001502	TRUE	reported	igd	Activated & secreting Treg %CD4 Treg	f_Treg_Trait528	Treg	GCST90001502	Relative count	0.00598224727221145	20.6726885145216
ebi-a-GCST90001502	0.0284	0.1281	3437	6	31283604	6.75103e-06	rs1634783	A	G	0.5121	|| id:ebi-a-GCST90001502	TRUE	reported	igd	Activated & secreting Treg %CD4 Treg	f_Treg_Trait528	Treg	GCST90001502	Relative count	0.00588462561199185	20.3333430887092
ebi-a-GCST90001502	0.04712	-0.2112	3437	6	14395373	7.66496e-06	rs11969660	T	C	0.0592	|| id:ebi-a-GCST90001502	TRUE	reported	igd	Activated & secreting Treg %CD4 Treg	f_Treg_Trait528	Treg	GCST90001502	Relative count	0.00581121032081625	20.0781860137904
ebi-a-GCST90001502	0.03457	0.1731	3437	6	32637298	5.80898e-07	rs9274712	T	C	0.3326	|| id:ebi-a-GCST90001502	TRUE	reported	igd	Activated & secreting Treg %CD4 Treg	f_Treg_Trait528	Treg	GCST90001502	Relative count	0.0072420119109892	25.0577796529576
ebi-a-GCST90001502	0.02963	0.1317	3437	8	132542825	9.00098e-06	rs273421	C	G	0.8356	|| id:ebi-a-GCST90001502	TRUE	reported	igd	Activated & secreting Treg %CD4 Treg	f_Treg_Trait528	Treg	GCST90001502	Relative count	0.00571530575269384	19.7449235355727
ebi-a-GCST90001502	0.1852	-0.8373	3437	8	28323922	6.33199e-06	rs76109501	A	G	0.0033	|| id:ebi-a-GCST90001502	TRUE	reported	igd	Activated & secreting Treg %CD4 Treg	f_Treg_Trait528	Treg	GCST90001502	Relative count	0.00591187944783409	20.4280742154231
ebi-a-GCST90001502	0.04424	-0.1959	3437	8	49024059	9.8159e-06	rs73579441	C	T	0.0716	|| id:ebi-a-GCST90001502	TRUE	reported	igd	Activated & secreting Treg %CD4 Treg	f_Treg_Trait528	Treg	GCST90001502	Relative count	0.00567268246850537	19.5968308782774
ebi-a-GCST90001502	0.04755	0.215	3437	10	6096667	6.33199e-06	rs12722496	G	A	0.0611	|| id:ebi-a-GCST90001502	TRUE	reported	igd	Activated & secreting Treg %CD4 Treg	f_Treg_Trait528	Treg	GCST90001502	Relative count	0.00591317406626137	20.4325742859826
ebi-a-GCST90001502	0.3144	-1.546	3437	11	13923816	9.19009e-07	rs192123974	T	C	0.0016	|| id:ebi-a-GCST90001502	TRUE	reported	igd	Activated & secreting Treg %CD4 Treg	f_Treg_Trait528	Treg	GCST90001502	Relative count	0.00698601856803108	24.1657964841362
ebi-a-GCST90001502	0.4233	1.967	3437	12	23093493	3.51196e-06	rs145406940	A	G	0.001	|| id:ebi-a-GCST90001502	TRUE	reported	igd	Activated & secreting Treg %CD4 Treg	f_Treg_Trait528	Treg	GCST90001502	Relative count	0.00624327880739831	21.5803951269647
ebi-a-GCST90001502	0.1648	-0.7442	3437	12	132114547	6.52004e-06	rs138463974	G	A	0.0047	|| id:ebi-a-GCST90001502	TRUE	reported	igd	Activated & secreting Treg %CD4 Treg	f_Treg_Trait528	Treg	GCST90001502	Relative count	0.00589815612018597	20.380372893955
ebi-a-GCST90001502	0.09434	-0.4419	3437	13	60389778	2.91998e-06	rs116850494	A	G	0.0145	|| id:ebi-a-GCST90001502	TRUE	reported	igd	Activated & secreting Treg %CD4 Treg	f_Treg_Trait528	Treg	GCST90001502	Relative count	0.00634326866575268	21.928224486139
ebi-a-GCST90001502	0.1874	-0.8475	3437	16	7628264	6.35404e-06	rs191384725	G	A	0.0041	|| id:ebi-a-GCST90001502	TRUE	reported	igd	Activated & secreting Treg %CD4 Treg	f_Treg_Trait528	Treg	GCST90001502	Relative count	0.00591539915276657	20.4403086743678
ebi-a-GCST90001502	0.1677	-0.7463	3437	18	33878112	8.79995e-06	rs568546879	C	G	0.0049	|| id:ebi-a-GCST90001502	TRUE	reported	igd	Activated & secreting Treg %CD4 Treg	f_Treg_Trait528	Treg	GCST90001502	Relative count	0.00572909412244753	19.7928333156224
ebi-a-GCST90001502	0.1525	0.6921	3437	20	20514860	5.90106e-06	rs112455863	G	A	0.0061	|| id:ebi-a-GCST90001502	TRUE	reported	igd	Activated & secreting Treg %CD4 Treg	f_Treg_Trait528	Treg	GCST90001502	Relative count	0.00595694614633616	20.5847321535401
ebi-a-GCST90001502	0.04699	-0.2336	3437	20	48836592	6.944e-07	rs113000944	T	C	0.063	|| id:ebi-a-GCST90001502	TRUE	reported	igd	Activated & secreting Treg %CD4 Treg	f_Treg_Trait528	Treg	GCST90001502	Relative count	0.0071391032216394	24.6991493429775
