# Supplementary material for: An exploration of the causal relationship between 731 immunophenotypes and osteoporosis: a bidirectional Mendelian randomized study
Source: Front Endocrinol (Lausanne). 2024 Jul 17;15:1341002. doi: 10.3389/fendo.2024.1341002 (PMC11288873; doi:10.3389/fendo.2024.1341002)
Supplement: Supplementary File 7 — Removal of weak IVs and F-statistics. [file DataSheet_7.zip › Supplementary file 7/731Removing weak instrumental variables/ebi-a-GCST90001503.csv]

id.exposure	pval.exposure	pos.exposure	chr.exposure	beta.exposure	samplesize.exposure	se.exposure	SNP	effect_allele.exposure	other_allele.exposure	eaf.exposure	exposure	mr_keep.exposure	pval_origin.exposure	data_source.exposure	Trait	Statistical_trait_name	Panel	CatalogID	Trait_type	R2	F
ebi-a-GCST90001503	3.3512e-17	199999121	1	-1.573	3437	0.1855	rs11579717	A	G	0.0044	|| id:ebi-a-GCST90001503	TRUE	reported	igd	Activated & secreting Treg %CD4+	f_Treg_Trait529	Treg	GCST90001503	Relative count	0.0204926343651235	71.8649001670078
ebi-a-GCST90001503	5.09202e-06	182579163	1	-2.494	3437	0.5458	rs146512168	C	T	6e-04	|| id:ebi-a-GCST90001503	TRUE	reported	igd	Activated & secreting Treg %CD4+	f_Treg_Trait529	Treg	GCST90001503	Relative count	0.00603831751598477	20.867626019116
ebi-a-GCST90001503	4.76903e-07	239767145	1	-0.1944	3437	0.03852	rs10925924	G	T	0.8829	|| id:ebi-a-GCST90001503	TRUE	reported	igd	Activated & secreting Treg %CD4+	f_Treg_Trait529	Treg	GCST90001503	Relative count	0.00735586941999852	25.4546525580433
ebi-a-GCST90001503	8.8871e-06	103543193	1	-2.089	3437	0.4694	rs143290109	T	C	7e-04	|| id:ebi-a-GCST90001503	TRUE	reported	igd	Activated & secreting Treg %CD4+	f_Treg_Trait529	Treg	GCST90001503	Relative count	0.00572948698298642	19.7941983885643
ebi-a-GCST90001503	6.75461e-12	190079170	1	-1.565	3437	0.2272	rs138915779	A	C	0.0035	|| id:ebi-a-GCST90001503	TRUE	reported	igd	Activated & secreting Treg %CD4+	f_Treg_Trait529	Treg	GCST90001503	Relative count	0.0136168960477221	47.4197476989512
ebi-a-GCST90001503	1.30707e-21	198151688	1	-2.11	3437	0.2195	rs113435341	G	A	0.0032	|| id:ebi-a-GCST90001503	TRUE	reported	igd	Activated & secreting Treg %CD4+	f_Treg_Trait529	Treg	GCST90001503	Relative count	0.0261814897476137	92.3513122170424
ebi-a-GCST90001503	2.717e-07	205001095	1	-0.5302	3437	0.1029	rs35378667	C	T	0.0141	|| id:ebi-a-GCST90001503	TRUE	reported	igd	Activated & secreting Treg %CD4+	f_Treg_Trait529	Treg	GCST90001503	Relative count	0.00766526823705027	26.5335834285376
ebi-a-GCST90001503	1.20601e-08	38897249	2	-0.1572	3437	0.02752	rs12712610	G	A	0.2975	|| id:ebi-a-GCST90001503	TRUE	reported	igd	Activated & secreting Treg %CD4+	f_Treg_Trait529	Treg	GCST90001503	Relative count	0.0094042711661898	32.6103480113849
ebi-a-GCST90001503	3.77103e-06	149610852	3	-0.7413	3437	0.1601	rs73155096	G	C	0.0063	|| id:ebi-a-GCST90001503	TRUE	reported	igd	Activated & secreting Treg %CD4+	f_Treg_Trait529	Treg	GCST90001503	Relative count	0.00619905102919581	21.4265646529516
ebi-a-GCST90001503	7.84892e-06	4602572	3	-0.11	3437	0.02458	rs4685759	G	C	0.4693	|| id:ebi-a-GCST90001503	TRUE	reported	igd	Activated & secreting Treg %CD4+	f_Treg_Trait529	Treg	GCST90001503	Relative count	0.00579320382337579	20.0156096395871
ebi-a-GCST90001503	1.232e-06	116384674	3	-0.1805	3437	0.03716	rs6438325	C	A	0.8749	|| id:ebi-a-GCST90001503	TRUE	reported	igd	Activated & secreting Treg %CD4+	f_Treg_Trait529	Treg	GCST90001503	Relative count	0.00681792691760135	23.5803480516685
ebi-a-GCST90001503	4.23097e-06	86967620	4	-3.73	3437	0.8097	rs114437347	C	G	3e-04	|| id:ebi-a-GCST90001503	TRUE	reported	igd	Activated & secreting Treg %CD4+	f_Treg_Trait529	Treg	GCST90001503	Relative count	0.0061364418006553	21.2088243012358
ebi-a-GCST90001503	4.75094e-06	1589324	4	-2.136	3437	0.466	rs186715000	G	A	6e-04	|| id:ebi-a-GCST90001503	TRUE	reported	igd	Activated & secreting Treg %CD4+	f_Treg_Trait529	Treg	GCST90001503	Relative count	0.00607581288375168	20.9979971573486
ebi-a-GCST90001503	3.093e-06	54555201	4	-0.131	3437	0.02803	rs2668533	T	C	0.7284	|| id:ebi-a-GCST90001503	TRUE	reported	igd	Activated & secreting Treg %CD4+	f_Treg_Trait529	Treg	GCST90001503	Relative count	0.00631488791742215	21.8294907839401
ebi-a-GCST90001503	5.13098e-09	123422719	4	-2.923	3437	0.4989	rs138960714	C	A	6e-04	|| id:ebi-a-GCST90001503	TRUE	reported	igd	Activated & secreting Treg %CD4+	f_Treg_Trait529	Treg	GCST90001503	Relative count	0.00988860770736524	34.3066121036614
ebi-a-GCST90001503	9.941e-06	57549528	4	-0.1149	3437	0.02598	rs12642085	T	C	0.342	|| id:ebi-a-GCST90001503	TRUE	reported	igd	Activated & secreting Treg %CD4+	f_Treg_Trait529	Treg	GCST90001503	Relative count	0.00565871347254914	19.5482990011294
ebi-a-GCST90001503	7.65403e-06	103491045	6	-2.446	3437	0.5459	rs117947776	C	G	6e-04	|| id:ebi-a-GCST90001503	TRUE	reported	igd	Activated & secreting Treg %CD4+	f_Treg_Trait529	Treg	GCST90001503	Relative count	0.00580734643285073	20.0647579976258
ebi-a-GCST90001503	3.87097e-08	37427289	7	0.1992	3437	0.03616	rs74830391	T	C	0.1525	|| id:ebi-a-GCST90001503	TRUE	reported	igd	Activated & secreting Treg %CD4+	f_Treg_Trait529	Treg	GCST90001503	Relative count	0.00875234573904877	30.3297641960603
ebi-a-GCST90001503	1.93798e-06	19426186	8	0.1207	3437	0.02532	rs2958568	C	A	0.4751	|| id:ebi-a-GCST90001503	TRUE	reported	igd	Activated & secreting Treg %CD4+	f_Treg_Trait529	Treg	GCST90001503	Relative count	0.00656818940255662	22.7109000910828
ebi-a-GCST90001503	1.38007e-13	6094697	10	0.4097	3437	0.05516	rs61839660	T	C	0.0543	|| id:ebi-a-GCST90001503	TRUE	reported	igd	Activated & secreting Treg %CD4+	f_Treg_Trait529	Treg	GCST90001503	Relative count	0.0157974993050524	55.1354117415256
ebi-a-GCST90001503	2.64101e-09	6185310	10	-0.1567	3437	0.02626	rs11256966	G	C	0.3848	|| id:ebi-a-GCST90001503	TRUE	reported	igd	Activated & secreting Treg %CD4+	f_Treg_Trait529	Treg	GCST90001503	Relative count	0.0102539873678976	35.5873589377325
ebi-a-GCST90001503	1.84999e-06	67333370	11	-2.841	3437	0.5947	rs149375589	G	T	4e-04	|| id:ebi-a-GCST90001503	TRUE	reported	igd	Activated & secreting Treg %CD4+	f_Treg_Trait529	Treg	GCST90001503	Relative count	0.00659618581803721	22.8083463758551
ebi-a-GCST90001503	6.53296e-06	129253988	11	-0.1382	3437	0.0306	rs11221698	T	C	0.2104	|| id:ebi-a-GCST90001503	TRUE	reported	igd	Activated & secreting Treg %CD4+	f_Treg_Trait529	Treg	GCST90001503	Relative count	0.00589961867054149	20.3854565534
ebi-a-GCST90001503	2.80899e-06	23612754	12	-0.1728	3437	0.03682	rs17465223	A	G	0.1318	|| id:ebi-a-GCST90001503	TRUE	reported	igd	Activated & secreting Treg %CD4+	f_Treg_Trait529	Treg	GCST90001503	Relative count	0.00636745935825546	22.0123858680002
ebi-a-GCST90001503	1.82802e-06	103258906	14	-1.986	3437	0.4154	rs145444215	A	G	9e-04	|| id:ebi-a-GCST90001503	TRUE	reported	igd	Activated & secreting Treg %CD4+	f_Treg_Trait529	Treg	GCST90001503	Relative count	0.00660643723362541	22.8440295448544
ebi-a-GCST90001503	1.894e-06	38241882	14	-2.838	3437	0.5947	rs4901222	T	C	4e-04	|| id:ebi-a-GCST90001503	TRUE	reported	igd	Activated & secreting Treg %CD4+	f_Treg_Trait529	Treg	GCST90001503	Relative count	0.00658235412292284	22.7602021225197
ebi-a-GCST90001503	7.42899e-06	39046198	15	-0.1198	3437	0.0267	rs1465510	A	G	0.6891	|| id:ebi-a-GCST90001503	TRUE	reported	igd	Activated & secreting Treg %CD4+	f_Treg_Trait529	Treg	GCST90001503	Relative count	0.00582337995082333	20.1204793269919
ebi-a-GCST90001503	5.58702e-06	88710635	16	-2.484	3437	0.5461	rs149703905	G	A	6e-04	|| id:ebi-a-GCST90001503	TRUE	reported	igd	Activated & secreting Treg %CD4+	f_Treg_Trait529	Treg	GCST90001503	Relative count	0.00598374098189701	20.6778813589224
ebi-a-GCST90001503	8.12793e-06	28651774	16	0.2033	3437	0.04548	rs140078626	G	C	0.0845	|| id:ebi-a-GCST90001503	TRUE	reported	igd	Activated & secreting Treg %CD4+	f_Treg_Trait529	Treg	GCST90001503	Relative count	0.00578011869191654	19.9701374716131
ebi-a-GCST90001503	8.34795e-06	2761413	17	0.2327	3437	0.05214	rs11655776	G	A	0.0602	|| id:ebi-a-GCST90001503	TRUE	reported	igd	Activated & secreting Treg %CD4+	f_Treg_Trait529	Treg	GCST90001503	Relative count	0.00576184546603361	19.9066381485859
ebi-a-GCST90001503	5.14505e-06	43502925	19	1.332	3437	0.2918	rs143166038	A	G	0.0016	|| id:ebi-a-GCST90001503	TRUE	reported	igd	Activated & secreting Treg %CD4+	f_Treg_Trait529	Treg	GCST90001503	Relative count	0.00602605847064036	20.8250035356065
ebi-a-GCST90001503	4.427e-06	39567774	20	0.1447	3437	0.03148	rs6065288	T	C	0.2026	|| id:ebi-a-GCST90001503	TRUE	reported	igd	Activated & secreting Treg %CD4+	f_Treg_Trait529	Treg	GCST90001503	Relative count	0.0061097929661496	21.1161541689374
ebi-a-GCST90001503	2.68398e-08	47814108	22	-2.662	3437	0.4776	rs147838148	G	T	6e-04	|| id:ebi-a-GCST90001503	TRUE	reported	igd	Activated & secreting Treg %CD4+	f_Treg_Trait529	Treg	GCST90001503	Relative count	0.00895777383301328	31.0480747479432
