# Supplementary material for: An exploration of the causal relationship between 731 immunophenotypes and osteoporosis: a bidirectional Mendelian randomized study
Source: Front Endocrinol (Lausanne). 2024 Jul 17;15:1341002. doi: 10.3389/fendo.2024.1341002 (PMC11288873; doi:10.3389/fendo.2024.1341002)
Supplement: Supplementary File 7 — Removal of weak IVs and F-statistics. [file DataSheet_7.zip › Supplementary file 7/731Removing weak instrumental variables/ebi-a-GCST90001504.csv]

id.exposure	pos.exposure	samplesize.exposure	chr.exposure	pval.exposure	beta.exposure	se.exposure	SNP	effect_allele.exposure	other_allele.exposure	eaf.exposure	exposure	mr_keep.exposure	pval_origin.exposure	data_source.exposure	Trait	Statistical_trait_name	Panel	CatalogID	Trait_type	R2	F
ebi-a-GCST90001504	198008884	3405	1	7.06399e-06	0.1666	0.03703	rs12145444	A	C	0.1391	|| id:ebi-a-GCST90001504	TRUE	reported	igd	CD25hi AC	f_Treg_Trait533	Treg	GCST90001504	Absolute count	0.00590950866119275	20.2296049999989
ebi-a-GCST90001504	113666355	3405	1	3.80496e-06	-0.1911	0.04127	rs61817905	T	G	0.1154	|| id:ebi-a-GCST90001504	TRUE	reported	igd	CD25hi AC	f_Treg_Trait533	Treg	GCST90001504	Absolute count	0.00625761921191534	21.4287712689281
ebi-a-GCST90001504	230100836	3405	1	8.48809e-06	0.2998	0.06723	rs6541307	T	A	0.0396	|| id:ebi-a-GCST90001504	TRUE	reported	igd	CD25hi AC	f_Treg_Trait533	Treg	GCST90001504	Absolute count	0.00580618640655701	19.8738435819652
ebi-a-GCST90001504	149148053	3405	1	4.53002e-06	-0.4772	0.1039	rs78193200	A	G	0.0167	|| id:ebi-a-GCST90001504	TRUE	reported	igd	CD25hi AC	f_Treg_Trait533	Treg	GCST90001504	Absolute count	0.00615701815059701	21.0821358596227
ebi-a-GCST90001504	21238984	3405	2	1.84001e-06	0.6588	0.1379	rs150956240	G	A	0.0091	|| id:ebi-a-GCST90001504	TRUE	reported	igd	CD25hi AC	f_Treg_Trait533	Treg	GCST90001504	Absolute count	0.00665825188571617	22.8099052618146
ebi-a-GCST90001504	225186492	3405	2	9.97608e-06	-0.183	0.04135	rs7560118	T	C	0.1075	|| id:ebi-a-GCST90001504	TRUE	reported	igd	CD25hi AC	f_Treg_Trait533	Treg	GCST90001504	Absolute count	0.00571930218954349	19.5747391997816
ebi-a-GCST90001504	165293521	3405	3	8.75609e-06	-0.7243	0.1627	rs188501834	A	G	0.006	|| id:ebi-a-GCST90001504	TRUE	reported	igd	CD25hi AC	f_Treg_Trait533	Treg	GCST90001504	Absolute count	0.00578661189372482	19.8064525281173
ebi-a-GCST90001504	141144312	3405	5	8.92997e-06	0.6264	0.1408	rs79749232	A	G	0.0084	|| id:ebi-a-GCST90001504	TRUE	reported	igd	CD25hi AC	f_Treg_Trait533	Treg	GCST90001504	Absolute count	0.00577914962854465	19.7807621702862
ebi-a-GCST90001504	80166444	3405	6	6.56901e-06	-0.1647	0.03647	rs9343914	T	C	0.146	|| id:ebi-a-GCST90001504	TRUE	reported	igd	CD25hi AC	f_Treg_Trait533	Treg	GCST90001504	Absolute count	0.00595394831234675	20.3826433116626
ebi-a-GCST90001504	109031005	3405	6	1.502e-06	0.7221	0.1498	rs507492	C	G	0.007	|| id:ebi-a-GCST90001504	TRUE	reported	igd	CD25hi AC	f_Treg_Trait533	Treg	GCST90001504	Absolute count	0.00677798005288866	23.2228702714508
ebi-a-GCST90001504	18003774	3405	7	2.09599e-06	0.3864	0.08132	rs17717645	C	T	0.0267	|| id:ebi-a-GCST90001504	TRUE	reported	igd	CD25hi AC	f_Treg_Trait533	Treg	GCST90001504	Absolute count	0.00658706862891381	22.5644279798693
ebi-a-GCST90001504	158180337	3405	7	4.65704e-06	0.3573	0.07789	rs140960913	T	C	0.0276	|| id:ebi-a-GCST90001504	TRUE	reported	igd	CD25hi AC	f_Treg_Trait533	Treg	GCST90001504	Absolute count	0.00614200048163614	21.0303963434784
ebi-a-GCST90001504	6094697	3405	10	4.05415e-16	0.4625	0.05656	rs61839660	T	C	0.0542	|| id:ebi-a-GCST90001504	TRUE	reported	igd	CD25hi AC	f_Treg_Trait533	Treg	GCST90001504	Absolute count	0.0192593546573231	66.8266215029464
ebi-a-GCST90001504	130770585	3405	11	4.21502e-06	-0.9764	0.2119	rs137903114	C	T	0.0035	|| id:ebi-a-GCST90001504	TRUE	reported	igd	CD25hi AC	f_Treg_Trait533	Treg	GCST90001504	Absolute count	0.00619693362179321	21.219661951553
ebi-a-GCST90001504	120086680	3405	11	6.43502e-06	1.709	0.3783	rs11217768	A	G	0.001	|| id:ebi-a-GCST90001504	TRUE	reported	igd	CD25hi AC	f_Treg_Trait533	Treg	GCST90001504	Absolute count	0.00595798039278034	20.3965293988707
ebi-a-GCST90001504	38859265	3405	13	8.13093e-06	1.533	0.3431	rs79596262	A	G	0.0016	|| id:ebi-a-GCST90001504	TRUE	reported	igd	CD25hi AC	f_Treg_Trait533	Treg	GCST90001504	Absolute count	0.00582890382903468	19.9520583595743
ebi-a-GCST90001504	19280601	3405	13	4.82103e-06	-0.4767	0.1041	rs145600407	T	C	0.0206	|| id:ebi-a-GCST90001504	TRUE	reported	igd	CD25hi AC	f_Treg_Trait533	Treg	GCST90001504	Absolute count	0.00612075995813473	20.9572202520853
ebi-a-GCST90001504	74976559	3405	13	9.08908e-06	-0.3824	0.08605	rs117676560	A	G	0.0238	|| id:ebi-a-GCST90001504	TRUE	reported	igd	CD25hi AC	f_Treg_Trait533	Treg	GCST90001504	Absolute count	0.00576640755956474	19.7368959109823
ebi-a-GCST90001504	77778611	3405	16	1.232e-06	0.4896	0.1007	rs142289362	A	G	0.016	|| id:ebi-a-GCST90001504	TRUE	reported	igd	CD25hi AC	f_Treg_Trait533	Treg	GCST90001504	Absolute count	0.00689449010046921	23.6248309751803
ebi-a-GCST90001504	28223373	3405	16	7.79005e-06	0.2962	0.06616	rs188505795	T	G	0.0388	|| id:ebi-a-GCST90001504	TRUE	reported	igd	CD25hi AC	f_Treg_Trait533	Treg	GCST90001504	Absolute count	0.00585211687651375	20.0319832379532
ebi-a-GCST90001504	63857170	3405	17	7.48307e-06	0.6427	0.1433	rs117614870	T	C	0.0085	|| id:ebi-a-GCST90001504	TRUE	reported	igd	CD25hi AC	f_Treg_Trait533	Treg	GCST90001504	Absolute count	0.00587285173328562	20.1033786102873
ebi-a-GCST90001504	41137136	3405	17	8.48106e-07	0.2152	0.04361	rs149951966	C	T	0.1035	|| id:ebi-a-GCST90001504	TRUE	reported	igd	CD25hi AC	f_Treg_Trait533	Treg	GCST90001504	Absolute count	0.00710068838523225	24.3364481093734
ebi-a-GCST90001504	43093014	3405	20	3.209e-06	0.1763	0.03779	rs11697981	C	T	0.132	|| id:ebi-a-GCST90001504	TRUE	reported	igd	CD25hi AC	f_Treg_Trait533	Treg	GCST90001504	Absolute count	0.00635135763704259	21.7518236501157
ebi-a-GCST90001504	15742230	3405	20	1.67402e-06	-0.3605	0.07513	rs6131700	C	G	0.0311	|| id:ebi-a-GCST90001504	TRUE	reported	igd	CD25hi AC	f_Treg_Trait533	Treg	GCST90001504	Absolute count	0.00671645155502431	23.0106344533037
ebi-a-GCST90001504	25652094	3405	22	3.71604e-06	0.1203	0.02597	rs2019002	A	G	0.4972	|| id:ebi-a-GCST90001504	TRUE	reported	igd	CD25hi AC	f_Treg_Trait533	Treg	GCST90001504	Absolute count	0.00626241658923362	21.4453030748994
