# Supplementary material for: An exploration of the causal relationship between 731 immunophenotypes and osteoporosis: a bidirectional Mendelian randomized study
Source: Front Endocrinol (Lausanne). 2024 Jul 17;15:1341002. doi: 10.3389/fendo.2024.1341002 (PMC11288873; doi:10.3389/fendo.2024.1341002)
Supplement: Supplementary File 7 — Removal of weak IVs and F-statistics. [file DataSheet_7.zip › Supplementary file 7/731Removing weak instrumental variables/ebi-a-GCST90001505.csv]

id.exposure	se.exposure	samplesize.exposure	beta.exposure	pval.exposure	pos.exposure	chr.exposure	SNP	effect_allele.exposure	other_allele.exposure	eaf.exposure	exposure	mr_keep.exposure	pval_origin.exposure	data_source.exposure	Trait	Statistical_trait_name	Panel	CatalogID	Trait_type	R2	F
ebi-a-GCST90001505	0.08763	3437	-0.4015	4.77002e-06	163746986	1	rs140655813	T	C	0.0207	|| id:ebi-a-GCST90001505	TRUE	reported	igd	CD25hi %CD4+	f_Treg_Trait534	Treg	GCST90001505	Relative count	0.0060707370327262	20.9803478822628
ebi-a-GCST90001505	0.2683	3437	1.191	9.3821e-06	26999658	1	rs181741769	C	T	0.002	|| id:ebi-a-GCST90001505	TRUE	reported	igd	CD25hi %CD4+	f_Treg_Trait534	Treg	GCST90001505	Relative count	0.00570059026835821	19.6937938212147
ebi-a-GCST90001505	0.12	3437	-0.5788	1.45999e-06	149047683	1	rs115815681	A	C	0.0132	|| id:ebi-a-GCST90001505	TRUE	reported	igd	CD25hi %CD4+	f_Treg_Trait534	Treg	GCST90001505	Relative count	0.00672334272297081	23.2510067403744
ebi-a-GCST90001505	0.02762	3437	0.1222	9.99402e-06	11819596	1	rs60148251	T	C	0.3	|| id:ebi-a-GCST90001505	TRUE	reported	igd	CD25hi %CD4+	f_Treg_Trait534	Treg	GCST90001505	Relative count	0.00566303331794056	19.5633071070823
ebi-a-GCST90001505	0.3883	3437	-1.787	4.30398e-06	144158111	3	rs79327855	T	C	9e-04	|| id:ebi-a-GCST90001505	TRUE	reported	igd	CD25hi %CD4+	f_Treg_Trait534	Treg	GCST90001505	Relative count	0.0061244458677247	21.167108364992
ebi-a-GCST90001505	0.04799	3437	0.2161	6.948e-06	189510063	3	rs56107686	T	C	0.0772	|| id:ebi-a-GCST90001505	TRUE	reported	igd	CD25hi %CD4+	f_Treg_Trait534	Treg	GCST90001505	Relative count	0.00586507853088058	20.2654029332382
ebi-a-GCST90001505	0.03044	3437	0.1359	8.25201e-06	170198898	3	rs3732449	T	C	0.2112	|| id:ebi-a-GCST90001505	TRUE	reported	igd	CD25hi %CD4+	f_Treg_Trait534	Treg	GCST90001505	Relative count	0.00576578956411992	19.920343662354
ebi-a-GCST90001505	0.02947	3437	-0.1308	9.36893e-06	102089442	5	rs419099	G	A	0.2912	|| id:ebi-a-GCST90001505	TRUE	reported	igd	CD25hi %CD4+	f_Treg_Trait534	Treg	GCST90001505	Relative count	0.00569893350127798	19.6880373927619
ebi-a-GCST90001505	0.03295	3437	-0.157	1.95398e-06	32421073	6	rs9268791	C	T	0.7472	|| id:ebi-a-GCST90001505	TRUE	reported	igd	CD25hi %CD4+	f_Treg_Trait534	Treg	GCST90001505	Relative count	0.00656220229766705	22.6900616672937
ebi-a-GCST90001505	0.03212	3437	0.1491	3.596e-06	1673599	8	rs7831142	A	G	0.1852	|| id:ebi-a-GCST90001505	TRUE	reported	igd	CD25hi %CD4+	f_Treg_Trait534	Treg	GCST90001505	Relative count	0.00623032100447385	21.5353246357842
ebi-a-GCST90001505	0.04892	3437	0.2309	2.452e-06	129187397	8	rs117760133	T	G	0.07	|| id:ebi-a-GCST90001505	TRUE	reported	igd	CD25hi %CD4+	f_Treg_Trait534	Treg	GCST90001505	Relative count	0.00644005404753333	22.2649732845967
ebi-a-GCST90001505	0.04212	3437	-0.1867	9.56996e-06	98470579	8	rs2448157	C	T	0.9024	|| id:ebi-a-GCST90001505	TRUE	reported	igd	CD25hi %CD4+	f_Treg_Trait534	Treg	GCST90001505	Relative count	0.00568403562305716	19.6362756555316
ebi-a-GCST90001505	0.09544	3437	-0.4481	2.76001e-06	11577096	9	rs114400243	A	T	0.0198	|| id:ebi-a-GCST90001505	TRUE	reported	igd	CD25hi %CD4+	f_Treg_Trait534	Treg	GCST90001505	Relative count	0.00637283902992117	22.0311027391877
ebi-a-GCST90001505	0.02644	3437	-0.1358	2.96797e-07	6183872	10	rs71479760	A	C	0.3695	|| id:ebi-a-GCST90001505	TRUE	reported	igd	CD25hi %CD4+	f_Treg_Trait534	Treg	GCST90001505	Relative count	0.00761686887942611	26.3647615324588
ebi-a-GCST90001505	0.05509	3437	0.592	1.63682e-26	6094697	10	rs61839660	T	C	0.0543	|| id:ebi-a-GCST90001505	TRUE	reported	igd	CD25hi %CD4+	f_Treg_Trait534	Treg	GCST90001505	Relative count	0.0325062234673856	115.410435001083
ebi-a-GCST90001505	0.09847	3437	-0.476	1.39901e-06	12094804	11	rs11603619	A	G	0.0159	|| id:ebi-a-GCST90001505	TRUE	reported	igd	CD25hi %CD4+	f_Treg_Trait534	Treg	GCST90001505	Relative count	0.00675279937668993	23.3535678171289
ebi-a-GCST90001505	0.03098	3437	-0.1372	9.7389e-06	129253988	11	rs11221698	T	C	0.2104	|| id:ebi-a-GCST90001505	TRUE	reported	igd	CD25hi %CD4+	f_Treg_Trait534	Treg	GCST90001505	Relative count	0.00567406921444984	19.6016488640069
ebi-a-GCST90001505	0.06501	3437	-0.2994	4.27396e-06	32030595	11	rs116928928	C	T	0.0407	|| id:ebi-a-GCST90001505	TRUE	reported	igd	CD25hi %CD4+	f_Treg_Trait534	Treg	GCST90001505	Relative count	0.00613326714786303	21.1977843271306
ebi-a-GCST90001505	0.03798	3437	0.176	3.74197e-06	23524261	12	rs7305147	C	T	0.8718	|| id:ebi-a-GCST90001505	TRUE	reported	igd	CD25hi %CD4+	f_Treg_Trait534	Treg	GCST90001505	Relative count	0.00620913188272025	21.4616260839167
ebi-a-GCST90001505	0.07235	3437	0.3244	7.56606e-06	69385641	12	rs537403506	A	G	0.0317	|| id:ebi-a-GCST90001505	TRUE	reported	igd	CD25hi %CD4+	f_Treg_Trait534	Treg	GCST90001505	Relative count	0.00581530052269582	20.0924006434241
ebi-a-GCST90001505	0.03338	3437	0.1524	5.16999e-06	39382086	12	rs12819777	A	G	0.2227	|| id:ebi-a-GCST90001505	TRUE	reported	igd	CD25hi %CD4+	f_Treg_Trait534	Treg	GCST90001505	Relative count	0.00602825722557552	20.8326481314784
ebi-a-GCST90001505	0.04614	3437	0.206	8.25506e-06	28651774	16	rs140078626	G	C	0.0845	|| id:ebi-a-GCST90001505	TRUE	reported	igd	CD25hi %CD4+	f_Treg_Trait534	Treg	GCST90001505	Relative count	0.00576618085655563	19.9217033869685
ebi-a-GCST90001505	0.04016	3437	-0.1839	4.853e-06	40063525	17	rs74553250	T	C	0.1135	|| id:ebi-a-GCST90001505	TRUE	reported	igd	CD25hi %CD4+	f_Treg_Trait534	Treg	GCST90001505	Relative count	0.00606394096677956	20.9567175187791
ebi-a-GCST90001505	0.1411	3437	0.64	5.94895e-06	63857170	17	rs117614870	T	C	0.0084	|| id:ebi-a-GCST90001505	TRUE	reported	igd	CD25hi %CD4+	f_Treg_Trait534	Treg	GCST90001505	Relative count	0.00595024040828521	20.5614212017461
ebi-a-GCST90001505	0.09235	3437	0.4545	9.02298e-07	35307820	18	rs12458491	T	A	0.0188	|| id:ebi-a-GCST90001505	TRUE	reported	igd	CD25hi %CD4+	f_Treg_Trait534	Treg	GCST90001505	Relative count	0.00699785005054278	24.2070119635068
ebi-a-GCST90001505	0.06621	3437	0.3302	6.422e-07	52010540	20	rs80266752	C	G	0.0368	|| id:ebi-a-GCST90001505	TRUE	reported	igd	CD25hi %CD4+	f_Treg_Trait534	Treg	GCST90001505	Relative count	0.00718449063267233	24.8573124516921
ebi-a-GCST90001505	0.07411	3437	-0.335	6.38102e-06	15742230	20	rs6131700	C	G	0.031	|| id:ebi-a-GCST90001505	TRUE	reported	igd	CD25hi %CD4+	f_Treg_Trait534	Treg	GCST90001505	Relative count	0.00590992802653426	20.4212911319439
