# Supplementary material for: An exploration of the causal relationship between 731 immunophenotypes and osteoporosis: a bidirectional Mendelian randomized study
Source: Front Endocrinol (Lausanne). 2024 Jul 17;15:1341002. doi: 10.3389/fendo.2024.1341002 (PMC11288873; doi:10.3389/fendo.2024.1341002)
Supplement: Supplementary File 7 — Removal of weak IVs and F-statistics. [file DataSheet_7.zip › Supplementary file 7/731Removing weak instrumental variables/ebi-a-GCST90001506.csv]

id.exposure	samplesize.exposure	pos.exposure	beta.exposure	pval.exposure	se.exposure	chr.exposure	SNP	effect_allele.exposure	other_allele.exposure	eaf.exposure	exposure	mr_keep.exposure	pval_origin.exposure	data_source.exposure	Trait	Statistical_trait_name	Panel	CatalogID	Trait_type	R2	F
ebi-a-GCST90001506	3437	149148053	-0.4633	5.24699e-06	0.1016	1	rs78193200	A	G	0.0172	|| id:ebi-a-GCST90001506	TRUE	reported	igd	CD25hi %T cell	f_Treg_Trait535	Treg	GCST90001506	Relative count	0.00601364896315019	20.7818589932077
ebi-a-GCST90001506	3437	149047683	-0.5916	9.73801e-07	0.1206	1	rs115815681	A	C	0.0132	|| id:ebi-a-GCST90001506	TRUE	reported	igd	CD25hi %T cell	f_Treg_Trait535	Treg	GCST90001506	Relative count	0.00695267817700314	24.0496590778407
ebi-a-GCST90001506	3437	42801648	0.2544	3.27303e-06	0.05459	2	rs113339346	T	C	0.0634	|| id:ebi-a-GCST90001506	TRUE	reported	igd	CD25hi %T cell	f_Treg_Trait535	Treg	GCST90001506	Relative count	0.00627903560008789	21.7047723244187
ebi-a-GCST90001506	3437	144158111	-2.022	2.27698e-07	0.39	3	rs79327855	T	C	9e-04	|| id:ebi-a-GCST90001506	TRUE	reported	igd	CD25hi %T cell	f_Treg_Trait535	Treg	GCST90001506	Relative count	0.00776015186717444	26.8645950008006
ebi-a-GCST90001506	3437	14769598	-0.1174	4.20504e-06	0.02547	3	rs6771179	G	C	0.5601	|| id:ebi-a-GCST90001506	TRUE	reported	igd	CD25hi %T cell	f_Treg_Trait535	Treg	GCST90001506	Relative count	0.00614359267185056	21.2336919822652
ebi-a-GCST90001506	3437	1760374	-0.1753	4.92595e-06	0.03831	4	rs2403273	G	C	0.1269	|| id:ebi-a-GCST90001506	TRUE	reported	igd	CD25hi %T cell	f_Treg_Trait535	Treg	GCST90001506	Relative count	0.00605511366161579	20.9260248868258
ebi-a-GCST90001506	3437	55482148	-0.1329	5.97407e-06	0.0293	4	rs1558501	C	G	0.2518	|| id:ebi-a-GCST90001506	TRUE	reported	igd	CD25hi %T cell	f_Treg_Trait535	Treg	GCST90001506	Relative count	0.00595036027008308	20.5618378708822
ebi-a-GCST90001506	3437	102089442	-0.1445	1.10101e-06	0.02961	5	rs419099	G	A	0.2912	|| id:ebi-a-GCST90001506	TRUE	reported	igd	CD25hi %T cell	f_Treg_Trait535	Treg	GCST90001506	Relative count	0.00688145759332674	23.8015965101152
ebi-a-GCST90001506	3437	145144060	-0.5202	7.30197e-06	0.1158	5	rs62392327	C	T	0.0125	|| id:ebi-a-GCST90001506	TRUE	reported	igd	CD25hi %T cell	f_Treg_Trait535	Treg	GCST90001506	Relative count	0.00583715963957462	20.1683693535252
ebi-a-GCST90001506	3437	1543191	0.1213	5.083e-06	0.02655	6	rs4587210	T	C	0.3473	|| id:ebi-a-GCST90001506	TRUE	reported	igd	CD25hi %T cell	f_Treg_Trait535	Treg	GCST90001506	Relative count	0.00603647582907016	20.861222739689
ebi-a-GCST90001506	3437	79791344	-0.9208	2.62803e-06	0.1957	7	rs117469911	A	C	0.0036	|| id:ebi-a-GCST90001506	TRUE	reported	igd	CD25hi %T cell	f_Treg_Trait535	Treg	GCST90001506	Relative count	0.0064000153251459	22.1256571869516
ebi-a-GCST90001506	3437	90678452	-0.8322	6.23204e-06	0.1839	8	rs183422804	G	A	0.0049	|| id:ebi-a-GCST90001506	TRUE	reported	igd	CD25hi %T cell	f_Treg_Trait535	Treg	GCST90001506	Relative count	0.00592287425999372	20.4662923592908
ebi-a-GCST90001506	3437	124831580	0.277	7.26507e-06	0.06166	9	rs139753341	T	G	0.046	|| id:ebi-a-GCST90001506	TRUE	reported	igd	CD25hi %T cell	f_Treg_Trait535	Treg	GCST90001506	Relative count	0.00583754608977649	20.1697124443939
ebi-a-GCST90001506	3437	37391292	0.1265	2.712e-06	0.02692	9	rs2004605	T	C	0.35	|| id:ebi-a-GCST90001506	TRUE	reported	igd	CD25hi %T cell	f_Treg_Trait535	Treg	GCST90001506	Relative count	0.00638366561754879	22.0687710512616
ebi-a-GCST90001506	3437	6094697	0.5156	3.2107e-20	0.05562	10	rs61839660	T	C	0.0543	|| id:ebi-a-GCST90001506	TRUE	reported	igd	CD25hi %T cell	f_Treg_Trait535	Treg	GCST90001506	Relative count	0.0243926716652716	85.8837615675025
ebi-a-GCST90001506	3437	6128374	0.1454	2.43899e-06	0.0308	10	rs62626343	G	C	0.214	|| id:ebi-a-GCST90001506	TRUE	reported	igd	CD25hi %T cell	f_Treg_Trait535	Treg	GCST90001506	Relative count	0.00644229994870455	22.2727883067663
ebi-a-GCST90001506	3437	59399542	0.3799	9.9211e-06	0.08584	10	rs71506285	C	T	0.022	|| id:ebi-a-GCST90001506	TRUE	reported	igd	CD25hi %T cell	f_Treg_Trait535	Treg	GCST90001506	Relative count	0.00566645868409013	19.5752076854316
ebi-a-GCST90001506	3437	127075073	-0.235	5.19697e-06	0.05148	11	rs58498656	A	T	0.0652	|| id:ebi-a-GCST90001506	TRUE	reported	igd	CD25hi %T cell	f_Treg_Trait535	Treg	GCST90001506	Relative count	0.00602634498374393	20.8259996778505
ebi-a-GCST90001506	3437	84053417	0.4872	3.51399e-06	0.1049	16	rs12325554	C	G	0.0147	|| id:ebi-a-GCST90001506	TRUE	reported	igd	CD25hi %T cell	f_Treg_Trait535	Treg	GCST90001506	Relative count	0.00623687340655682	21.5581153880821
ebi-a-GCST90001506	3437	33775713	-0.1182	3.21899e-06	0.02535	17	rs11869223	G	C	0.4364	|| id:ebi-a-GCST90001506	TRUE	reported	igd	CD25hi %T cell	f_Treg_Trait535	Treg	GCST90001506	Relative count	0.00628580619662473	21.7283243210656
ebi-a-GCST90001506	3437	71659838	-0.2661	4.54904e-06	0.05796	18	rs2702579	T	C	0.049	|| id:ebi-a-GCST90001506	TRUE	reported	igd	CD25hi %T cell	f_Treg_Trait535	Treg	GCST90001506	Relative count	0.00609534354991363	21.0659090467847
ebi-a-GCST90001506	3437	590294	0.2541	8.4561e-06	0.05697	20	rs141382158	G	C	0.0527	|| id:ebi-a-GCST90001506	TRUE	reported	igd	CD25hi %T cell	f_Treg_Trait535	Treg	GCST90001506	Relative count	0.00575480826184951	19.8821845393035
ebi-a-GCST90001506	3437	52169857	-0.1757	2.03198e-06	0.03693	20	rs67691565	A	G	0.134	|| id:ebi-a-GCST90001506	TRUE	reported	igd	CD25hi %T cell	f_Treg_Trait535	Treg	GCST90001506	Relative count	0.00654266368650089	22.6220582823685
