# Supplementary material for: An exploration of the causal relationship between 731 immunophenotypes and osteoporosis: a bidirectional Mendelian randomized study
Source: Front Endocrinol (Lausanne). 2024 Jul 17;15:1341002. doi: 10.3389/fendo.2024.1341002 (PMC11288873; doi:10.3389/fendo.2024.1341002)
Supplement: Supplementary File 7 — Removal of weak IVs and F-statistics. [file DataSheet_7.zip › Supplementary file 7/731Removing weak instrumental variables/ebi-a-GCST90001507.csv]

id.exposure	beta.exposure	pos.exposure	chr.exposure	pval.exposure	se.exposure	samplesize.exposure	SNP	effect_allele.exposure	other_allele.exposure	eaf.exposure	exposure	mr_keep.exposure	pval_origin.exposure	data_source.exposure	Trait	Statistical_trait_name	Panel	CatalogID	Trait_type	R2	F
ebi-a-GCST90001507	0.4366	188000439	1	2.03901e-07	0.08386	3405	rs144350975	A	C	0.0251	|| id:ebi-a-GCST90001507	TRUE	reported	igd	CD25hi CD45RA+ CD4 not Treg AC	f_Treg_Trait536	Treg	GCST90001507	Absolute count	0.00789763602707004	27.0895991946781
ebi-a-GCST90001507	0.7554	182131075	1	1.88699e-06	0.1582	3405	rs141541045	T	A	0.0066	|| id:ebi-a-GCST90001507	TRUE	reported	igd	CD25hi CD45RA+ CD4 not Treg AC	f_Treg_Trait536	Treg	GCST90001507	Absolute count	0.00665159023813991	22.7869309075721
ebi-a-GCST90001507	0.7176	200021804	1	8.28095e-07	0.1453	3405	rs180839256	C	T	0.0078	|| id:ebi-a-GCST90001507	TRUE	reported	igd	CD25hi CD45RA+ CD4 not Treg AC	f_Treg_Trait536	Treg	GCST90001507	Absolute count	0.0071124069731592	24.3768993586432
ebi-a-GCST90001507	0.5142	244367408	1	7.18307e-06	0.1144	3405	rs55728470	G	A	0.0131	|| id:ebi-a-GCST90001507	TRUE	reported	igd	CD25hi CD45RA+ CD4 not Treg AC	f_Treg_Trait536	Treg	GCST90001507	Absolute count	0.00589828566194873	20.1909581465483
ebi-a-GCST90001507	1.029	194010208	1	2.646e-07	0.1996	3405	rs116794175	C	T	0.0043	|| id:ebi-a-GCST90001507	TRUE	reported	igd	CD25hi CD45RA+ CD4 not Treg AC	f_Treg_Trait536	Treg	GCST90001507	Absolute count	0.00774490149536042	26.5616168951217
ebi-a-GCST90001507	1.722	198922068	1	3.67282e-19	0.1913	3405	rs116517602	T	C	0.0041	|| id:ebi-a-GCST90001507	TRUE	reported	igd	CD25hi CD45RA+ CD4 not Treg AC	f_Treg_Trait536	Treg	GCST90001507	Absolute count	0.023243710325574	80.9806366993485
ebi-a-GCST90001507	-0.1861	39112166	2	3.74197e-12	0.0267	3405	rs11124653	A	C	0.5907	|| id:ebi-a-GCST90001507	TRUE	reported	igd	CD25hi CD45RA+ CD4 not Treg AC	f_Treg_Trait536	Treg	GCST90001507	Absolute count	0.0140669687959051	48.5528867554044
ebi-a-GCST90001507	3.538	104762054	2	8.42093e-06	0.7931	3405	rs114780506	T	A	6e-04	|| id:ebi-a-GCST90001507	TRUE	reported	igd	CD25hi CD45RA+ CD4 not Treg AC	f_Treg_Trait536	Treg	GCST90001507	Absolute count	0.00581047749009394	19.8886172616979
ebi-a-GCST90001507	0.2347	38897249	2	2.14981e-16	0.02843	3405	rs12712610	G	A	0.2972	|| id:ebi-a-GCST90001507	TRUE	reported	igd	CD25hi CD45RA+ CD4 not Treg AC	f_Treg_Trait536	Treg	GCST90001507	Absolute count	0.0196222493444213	68.1110056551299
ebi-a-GCST90001507	0.1969	41884212	2	3.34203e-06	0.04229	3405	rs17607399	T	C	0.1084	|| id:ebi-a-GCST90001507	TRUE	reported	igd	CD25hi CD45RA+ CD4 not Treg AC	f_Treg_Trait536	Treg	GCST90001507	Absolute count	0.00632619807380472	21.665109821177
ebi-a-GCST90001507	-0.1896	120485053	2	9.30701e-06	0.0427	3405	rs11693193	A	G	0.1041	|| id:ebi-a-GCST90001507	TRUE	reported	igd	CD25hi CD45RA+ CD4 not Treg AC	f_Treg_Trait536	Treg	GCST90001507	Absolute count	0.00575700147947778	19.7045149564194
ebi-a-GCST90001507	-0.2899	145915913	3	6.61104e-06	0.06424	3405	rs116368402	T	C	0.0399	|| id:ebi-a-GCST90001507	TRUE	reported	igd	CD25hi CD45RA+ CD4 not Treg AC	f_Treg_Trait536	Treg	GCST90001507	Absolute count	0.00594536476088134	20.3530827824292
ebi-a-GCST90001507	0.4242	93093634	4	9.56093e-06	0.09568	3405	rs76537963	T	C	0.0191	|| id:ebi-a-GCST90001507	TRUE	reported	igd	CD25hi CD45RA+ CD4 not Treg AC	f_Treg_Trait536	Treg	GCST90001507	Absolute count	0.00573960518141704	19.644628845873
ebi-a-GCST90001507	-0.8126	109149543	5	5.37106e-07	0.1618	3405	rs28446907	G	A	0.0063	|| id:ebi-a-GCST90001507	TRUE	reported	igd	CD25hi CD45RA+ CD4 not Treg AC	f_Treg_Trait536	Treg	GCST90001507	Absolute count	0.00735316392480724	25.2081766915777
ebi-a-GCST90001507	-0.9619	129494174	5	1.457e-06	0.1993	3405	rs75798204	T	C	0.0043	|| id:ebi-a-GCST90001507	TRUE	reported	igd	CD25hi CD45RA+ CD4 not Treg AC	f_Treg_Trait536	Treg	GCST90001507	Absolute count	0.00679465148284572	23.2803810718953
ebi-a-GCST90001507	-0.3121	106225233	5	4.62903e-06	0.06802	3405	rs73777152	T	C	0.0372	|| id:ebi-a-GCST90001507	TRUE	reported	igd	CD25hi CD45RA+ CD4 not Treg AC	f_Treg_Trait536	Treg	GCST90001507	Absolute count	0.00614497617300723	21.0406481985885
ebi-a-GCST90001507	0.1573	6115171	10	1.262e-06	0.03239	3405	rs10905719	A	G	0.2093	|| id:ebi-a-GCST90001507	TRUE	reported	igd	CD25hi CD45RA+ CD4 not Treg AC	f_Treg_Trait536	Treg	GCST90001507	Absolute count	0.0068789258918895	23.5711288587072
ebi-a-GCST90001507	-0.205	79203049	11	2.93697e-07	0.03989	3405	rs75958070	C	G	0.1217	|| id:ebi-a-GCST90001507	TRUE	reported	igd	CD25hi CD45RA+ CD4 not Treg AC	f_Treg_Trait536	Treg	GCST90001507	Absolute count	0.00769674237895247	26.3951711479494
ebi-a-GCST90001507	1.573	110766468	11	2.323e-06	0.3324	3405	rs112238613	C	T	0.0013	|| id:ebi-a-GCST90001507	TRUE	reported	igd	CD25hi CD45RA+ CD4 not Treg AC	f_Treg_Trait536	Treg	GCST90001507	Absolute count	0.00653388307541309	22.3810391988623
ebi-a-GCST90001507	0.4748	78621679	15	1.14501e-06	0.09741	3405	rs79536602	G	T	0.0175	|| id:ebi-a-GCST90001507	TRUE	reported	igd	CD25hi CD45RA+ CD4 not Treg AC	f_Treg_Trait536	Treg	GCST90001507	Absolute count	0.0069291102113936	23.7442888436613
ebi-a-GCST90001507	-0.1593	57340615	16	5.00196e-06	0.03483	3405	rs1645894	C	G	0.8327	|| id:ebi-a-GCST90001507	TRUE	reported	igd	CD25hi CD45RA+ CD4 not Treg AC	f_Treg_Trait536	Treg	GCST90001507	Absolute count	0.00610587081847173	20.9059272866117
ebi-a-GCST90001507	0.3206	6105334	18	7.92903e-06	0.07165	3405	rs117882514	C	A	0.0322	|| id:ebi-a-GCST90001507	TRUE	reported	igd	CD25hi CD45RA+ CD4 not Treg AC	f_Treg_Trait536	Treg	GCST90001507	Absolute count	0.0058456304421442	20.0096494103465
ebi-a-GCST90001507	0.2509	17018604	19	9.63696e-06	0.05661	3405	rs116034876	G	A	0.0546	|| id:ebi-a-GCST90001507	TRUE	reported	igd	CD25hi CD45RA+ CD4 not Treg AC	f_Treg_Trait536	Treg	GCST90001507	Absolute count	0.00573587483957054	19.6317875553531
ebi-a-GCST90001507	0.3096	15750527	19	1.84302e-06	0.06479	3405	rs75952429	G	T	0.0439	|| id:ebi-a-GCST90001507	TRUE	reported	igd	CD25hi CD45RA+ CD4 not Treg AC	f_Treg_Trait536	Treg	GCST90001507	Absolute count	0.00666140955554167	22.8207953819305
ebi-a-GCST90001507	0.3347	16483486	19	1.03001e-06	0.06838	3405	rs148388592	A	G	0.0377	|| id:ebi-a-GCST90001507	TRUE	reported	igd	CD25hi CD45RA+ CD4 not Treg AC	f_Treg_Trait536	Treg	GCST90001507	Absolute count	0.00698700489460655	23.9440750257478
ebi-a-GCST90001507	0.1319	1298257	20	7.41293e-06	0.02938	3405	rs1018576	G	C	0.7458	|| id:ebi-a-GCST90001507	TRUE	reported	igd	CD25hi CD45RA+ CD4 not Treg AC	f_Treg_Trait536	Treg	GCST90001507	Absolute count	0.00588444841093013	20.1433102121641
ebi-a-GCST90001507	-0.1531	24096941	22	4.77298e-06	0.0334	3405	rs57061667	G	A	0.2043	|| id:ebi-a-GCST90001507	TRUE	reported	igd	CD25hi CD45RA+ CD4 not Treg AC	f_Treg_Trait536	Treg	GCST90001507	Absolute count	0.00613293877228103	20.9991773107877
