# Supplementary material for: An exploration of the causal relationship between 731 immunophenotypes and osteoporosis: a bidirectional Mendelian randomized study
Source: Front Endocrinol (Lausanne). 2024 Jul 17;15:1341002. doi: 10.3389/fendo.2024.1341002 (PMC11288873; doi:10.3389/fendo.2024.1341002)
Supplement: Supplementary File 7 — Removal of weak IVs and F-statistics. [file DataSheet_7.zip › Supplementary file 7/731Removing weak instrumental variables/ebi-a-GCST90001508.csv]

id.exposure	samplesize.exposure	pos.exposure	se.exposure	chr.exposure	beta.exposure	pval.exposure	SNP	effect_allele.exposure	other_allele.exposure	eaf.exposure	exposure	mr_keep.exposure	pval_origin.exposure	data_source.exposure	Trait	Statistical_trait_name	Panel	CatalogID	Trait_type	R2	F
ebi-a-GCST90001508	3437	189980053	0.206	1	1.067	2.33099e-07	rs182812626	G	C	0.0042	|| id:ebi-a-GCST90001508	TRUE	reported	igd	CD25hi CD45RA+ CD4 not Treg %CD4+	f_Treg_Trait537	Treg	GCST90001508	Relative count	0.00774529622459048	26.8127653416397
ebi-a-GCST90001508	3437	198922068	0.1905	1	1.941	4.75554e-24	rs116517602	T	C	0.0041	|| id:ebi-a-GCST90001508	TRUE	reported	igd	CD25hi CD45RA+ CD4 not Treg %CD4+	f_Treg_Trait537	Treg	GCST90001508	Relative count	0.0293195867631075	103.754829249548
ebi-a-GCST90001508	3437	226986331	0.03648	1	-0.1628	8.31706e-06	rs77180728	C	G	0.1466	|| id:ebi-a-GCST90001508	TRUE	reported	igd	CD25hi CD45RA+ CD4 not Treg %CD4+	f_Treg_Trait537	Treg	GCST90001508	Relative count	0.00576116524703858	19.9042744377357
ebi-a-GCST90001508	3437	200021804	0.1444	1	0.7622	1.37899e-07	rs180839256	C	T	0.0077	|| id:ebi-a-GCST90001508	TRUE	reported	igd	CD25hi CD45RA+ CD4 not Treg %CD4+	f_Treg_Trait537	Treg	GCST90001508	Relative count	0.00804114014021603	27.8452237278736
ebi-a-GCST90001508	3437	188691469	0.1074	1	0.6318	4.41896e-09	rs61836370	G	A	0.0145	|| id:ebi-a-GCST90001508	TRUE	reported	igd	CD25hi CD45RA+ CD4 not Treg %CD4+	f_Treg_Trait537	Treg	GCST90001508	Relative count	0.00996828066336643	34.5858050907771
ebi-a-GCST90001508	3437	182131075	0.1572	1	0.7445	2.28102e-06	rs141541045	T	A	0.0065	|| id:ebi-a-GCST90001508	TRUE	reported	igd	CD25hi CD45RA+ CD4 not Treg %CD4+	f_Treg_Trait537	Treg	GCST90001508	Relative count	0.00648365362562144	22.4166922721343
ebi-a-GCST90001508	3437	38807441	0.07231	2	0.342	2.34698e-06	rs17022951	A	G	0.0326	|| id:ebi-a-GCST90001508	TRUE	reported	igd	CD25hi CD45RA+ CD4 not Treg %CD4+	f_Treg_Trait537	Treg	GCST90001508	Relative count	0.00646634008917075	22.3564425671246
ebi-a-GCST90001508	3437	39112166	0.02624	2	-0.2138	5.22878e-16	rs11124653	A	C	0.5911	|| id:ebi-a-GCST90001508	TRUE	reported	igd	CD25hi CD45RA+ CD4 not Treg %CD4+	f_Treg_Trait537	Treg	GCST90001508	Relative count	0.0189495777554696	66.3490867687671
ebi-a-GCST90001508	3437	38895920	0.02911	2	0.2764	4.04762e-21	rs13024840	A	T	0.2587	|| id:ebi-a-GCST90001508	TRUE	reported	igd	CD25hi CD45RA+ CD4 not Treg %CD4+	f_Treg_Trait537	Treg	GCST90001508	Relative count	0.0255603663532381	90.1029221223165
ebi-a-GCST90001508	3437	104762054	0.7859	2	3.688	2.80899e-06	rs114780506	T	A	6e-04	|| id:ebi-a-GCST90001508	TRUE	reported	igd	CD25hi CD45RA+ CD4 not Treg %CD4+	f_Treg_Trait537	Treg	GCST90001508	Relative count	0.00636640090523774	22.008703338348
ebi-a-GCST90001508	3437	38132316	0.04369	2	-0.2323	1.12699e-07	rs1430018	C	T	0.9022	|| id:ebi-a-GCST90001508	TRUE	reported	igd	CD25hi CD45RA+ CD4 not Treg %CD4+	f_Treg_Trait537	Treg	GCST90001508	Relative count	0.0081582532361441	28.25410400156
ebi-a-GCST90001508	3437	175199869	0.02764	2	0.1237	7.921e-06	rs56000618	T	G	0.2963	|| id:ebi-a-GCST90001508	TRUE	reported	igd	CD25hi CD45RA+ CD4 not Treg %CD4+	f_Treg_Trait537	Treg	GCST90001508	Relative count	0.00579375699239552	20.017531984786
ebi-a-GCST90001508	3437	87854860	0.02862	2	0.127	9.34308e-06	rs71339620	G	T	0.6989	|| id:ebi-a-GCST90001508	TRUE	reported	igd	CD25hi CD45RA+ CD4 not Treg %CD4+	f_Treg_Trait537	Treg	GCST90001508	Relative count	0.00569649370553861	19.6795603703023
ebi-a-GCST90001508	3437	86967620	0.8453	4	3.89	4.33202e-06	rs114437347	C	G	3e-04	|| id:ebi-a-GCST90001508	TRUE	reported	igd	CD25hi CD45RA+ CD4 not Treg %CD4+	f_Treg_Trait537	Treg	GCST90001508	Relative count	0.00612392928197267	21.1653119572331
ebi-a-GCST90001508	3437	109149543	0.161	5	-0.7343	5.25606e-06	rs28446907	G	A	0.0063	|| id:ebi-a-GCST90001508	TRUE	reported	igd	CD25hi CD45RA+ CD4 not Treg %CD4+	f_Treg_Trait537	Treg	GCST90001508	Relative count	0.00601582566358627	20.7894267212196
ebi-a-GCST90001508	3437	129494174	0.1978	5	-0.8787	9.15103e-06	rs75798204	T	C	0.0042	|| id:ebi-a-GCST90001508	TRUE	reported	igd	CD25hi CD45RA+ CD4 not Treg %CD4+	f_Treg_Trait537	Treg	GCST90001508	Relative count	0.00570903413316396	19.7231322828338
ebi-a-GCST90001508	3437	44763296	0.151	7	-0.6809	6.70101e-06	rs73329062	A	G	0.0065	|| id:ebi-a-GCST90001508	TRUE	reported	igd	CD25hi CD45RA+ CD4 not Treg %CD4+	f_Treg_Trait537	Treg	GCST90001508	Relative count	0.0058812751200471	20.3216975314506
ebi-a-GCST90001508	3437	49024059	0.05042	8	0.225	8.33105e-06	rs73579441	C	T	0.0716	|| id:ebi-a-GCST90001508	TRUE	reported	igd	CD25hi CD45RA+ CD4 not Treg %CD4+	f_Treg_Trait537	Treg	GCST90001508	Relative count	0.00576064049765658	19.9024509745369
ebi-a-GCST90001508	3437	14028645	0.0255	8	-0.1147	6.99794e-06	rs13260343	G	A	0.4776	|| id:ebi-a-GCST90001508	TRUE	reported	igd	CD25hi CD45RA+ CD4 not Treg %CD4+	f_Treg_Trait537	Treg	GCST90001508	Relative count	0.00585218310425088	20.2205835203376
ebi-a-GCST90001508	3437	102431583	0.02576	8	0.1141	9.69192e-06	rs1264473	T	C	0.5914	|| id:ebi-a-GCST90001508	TRUE	reported	igd	CD25hi CD45RA+ CD4 not Treg %CD4+	f_Treg_Trait537	Treg	GCST90001508	Relative count	0.00567581254141075	19.6077057419041
ebi-a-GCST90001508	3437	137525725	0.1	9	0.4488	7.43293e-06	rs150635171	T	C	0.0166	|| id:ebi-a-GCST90001508	TRUE	reported	igd	CD25hi CD45RA+ CD4 not Treg %CD4+	f_Treg_Trait537	Treg	GCST90001508	Relative count	0.00582624120184281	20.1304232295607
ebi-a-GCST90001508	3437	131423918	0.5864	10	3.007	3.095e-07	rs117626397	G	A	4e-04	|| id:ebi-a-GCST90001508	TRUE	reported	igd	CD25hi CD45RA+ CD4 not Treg %CD4+	f_Treg_Trait537	Treg	GCST90001508	Relative count	0.00759258046716417	26.2800472783507
ebi-a-GCST90001508	3437	6115171	0.03172	10	0.1841	7.05797e-09	rs10905719	A	G	0.2082	|| id:ebi-a-GCST90001508	TRUE	reported	igd	CD25hi CD45RA+ CD4 not Treg %CD4+	f_Treg_Trait537	Treg	GCST90001508	Relative count	0.00970568016174097	33.665760458997
ebi-a-GCST90001508	3437	113754024	0.03245	10	-0.1482	5.11599e-06	rs11195783	A	G	0.1907	|| id:ebi-a-GCST90001508	TRUE	reported	igd	CD25hi CD45RA+ CD4 not Treg %CD4+	f_Treg_Trait537	Treg	GCST90001508	Relative count	0.00603197988383194	20.8455910870665
ebi-a-GCST90001508	3437	79203049	0.03924	11	-0.1771	6.579e-06	rs75958070	C	G	0.1219	|| id:ebi-a-GCST90001508	TRUE	reported	igd	CD25hi CD45RA+ CD4 not Treg %CD4+	f_Treg_Trait537	Treg	GCST90001508	Relative count	0.00589160111712382	20.3575886292303
ebi-a-GCST90001508	3437	15408104	0.08806	12	0.4045	4.517e-06	rs149541387	A	T	0.0212	|| id:ebi-a-GCST90001508	TRUE	reported	igd	CD25hi CD45RA+ CD4 not Treg %CD4+	f_Treg_Trait537	Treg	GCST90001508	Relative count	0.00610157787586349	21.0875875613105
ebi-a-GCST90001508	3437	60389778	0.1074	13	0.4908	5e-06	rs116850494	A	G	0.0145	|| id:ebi-a-GCST90001508	TRUE	reported	igd	CD25hi CD45RA+ CD4 not Treg %CD4+	f_Treg_Trait537	Treg	GCST90001508	Relative count	0.00603935007659843	20.8712160936294
ebi-a-GCST90001508	3437	78621679	0.09637	15	0.4559	2.32097e-06	rs79536602	G	T	0.0175	|| id:ebi-a-GCST90001508	TRUE	reported	igd	CD25hi CD45RA+ CD4 not Treg %CD4+	f_Treg_Trait537	Treg	GCST90001508	Relative count	0.00646929903091246	22.3667392960368
ebi-a-GCST90001508	3437	57340615	0.03429	16	-0.1536	7.77302e-06	rs1645894	C	G	0.8323	|| id:ebi-a-GCST90001508	TRUE	reported	igd	CD25hi CD45RA+ CD4 not Treg %CD4+	f_Treg_Trait537	Treg	GCST90001508	Relative count	0.00580416657357333	20.0537072374482
ebi-a-GCST90001508	3437	78381297	0.02717	16	0.1378	4.108e-07	rs28592611	T	G	0.3945	|| id:ebi-a-GCST90001508	TRUE	reported	igd	CD25hi CD45RA+ CD4 not Treg %CD4+	f_Treg_Trait537	Treg	GCST90001508	Relative count	0.00742850508468809	25.7078861287274
ebi-a-GCST90001508	3437	6060693	0.05331	18	0.2701	4.25696e-07	rs12958644	C	A	0.0599	|| id:ebi-a-GCST90001508	TRUE	reported	igd	CD25hi CD45RA+ CD4 not Treg %CD4+	f_Treg_Trait537	Treg	GCST90001508	Relative count	0.00741345498807954	25.6554131345266
ebi-a-GCST90001508	3437	42913522	0.3741	18	1.783	1.96499e-06	rs149429639	C	T	0.001	|| id:ebi-a-GCST90001508	TRUE	reported	igd	CD25hi CD45RA+ CD4 not Treg %CD4+	f_Treg_Trait537	Treg	GCST90001508	Relative count	0.00656578791214988	22.7025415511263
ebi-a-GCST90001508	3437	777304	0.4847	19	2.218	4.88405e-06	rs188418491	G	A	6e-04	|| id:ebi-a-GCST90001508	TRUE	reported	igd	CD25hi CD45RA+ CD4 not Treg %CD4+	f_Treg_Trait537	Treg	GCST90001508	Relative count	0.00605563357964709	20.9278326321241
ebi-a-GCST90001508	3437	20836911	0.04348	19	0.1936	8.76395e-06	rs274814	C	T	0.0989	|| id:ebi-a-GCST90001508	TRUE	reported	igd	CD25hi CD45RA+ CD4 not Treg %CD4+	f_Treg_Trait537	Treg	GCST90001508	Relative count	0.00573527352796999	19.8143050276773
ebi-a-GCST90001508	3437	49372052	0.02959	22	0.1331	7.11492e-06	rs738595	C	T	0.7597	|| id:ebi-a-GCST90001508	TRUE	reported	igd	CD25hi CD45RA+ CD4 not Treg %CD4+	f_Treg_Trait537	Treg	GCST90001508	Relative count	0.00585244709336462	20.2215010306377
