# Supplementary material for: An exploration of the causal relationship between 731 immunophenotypes and osteoporosis: a bidirectional Mendelian randomized study
Source: Front Endocrinol (Lausanne). 2024 Jul 17;15:1341002. doi: 10.3389/fendo.2024.1341002 (PMC11288873; doi:10.3389/fendo.2024.1341002)
Supplement: Supplementary File 7 — Removal of weak IVs and F-statistics. [file DataSheet_7.zip › Supplementary file 7/731Removing weak instrumental variables/ebi-a-GCST90001509.csv]

id.exposure	pos.exposure	chr.exposure	beta.exposure	samplesize.exposure	se.exposure	pval.exposure	SNP	effect_allele.exposure	other_allele.exposure	eaf.exposure	exposure	mr_keep.exposure	pval_origin.exposure	data_source.exposure	Trait	Statistical_trait_name	Panel	CatalogID	Trait_type	R2	F
ebi-a-GCST90001509	200021804	1	0.7369	3437	0.1443	3.47896e-07	rs180839256	C	T	0.0077	|| id:ebi-a-GCST90001509	TRUE	reported	igd	CD25hi CD45RA+ CD4 not Treg %T cell	f_Treg_Trait538	Treg	GCST90001509	Relative count	0.00753047031473509	26.0634354581325
ebi-a-GCST90001509	188691469	1	0.6084	3437	0.1074	1.57801e-08	rs61836370	G	A	0.0145	|| id:ebi-a-GCST90001509	TRUE	reported	igd	CD25hi CD45RA+ CD4 not Treg %T cell	f_Treg_Trait538	Treg	GCST90001509	Relative count	0.00925026724172809	32.0713364079085
ebi-a-GCST90001509	245389000	1	-0.3904	3437	0.08817	9.79603e-06	rs76432001	A	C	0.0215	|| id:ebi-a-GCST90001509	TRUE	reported	igd	CD25hi CD45RA+ CD4 not Treg %T cell	f_Treg_Trait538	Treg	GCST90001509	Relative count	0.00567189418034405	19.5940921265837
ebi-a-GCST90001509	188000439	1	0.4042	3437	0.08214	9.02402e-07	rs144350975	A	C	0.0253	|| id:ebi-a-GCST90001509	TRUE	reported	igd	CD25hi CD45RA+ CD4 not Treg %T cell	f_Treg_Trait538	Treg	GCST90001509	Relative count	0.00699607816252786	24.200839452693
ebi-a-GCST90001509	198922068	1	1.875	3437	0.1906	1.49589e-22	rs116517602	T	C	0.0041	|| id:ebi-a-GCST90001509	TRUE	reported	igd	CD25hi CD45RA+ CD4 not Treg %T cell	f_Treg_Trait538	Treg	GCST90001509	Relative count	0.0273853334652947	96.7172547258011
ebi-a-GCST90001509	39112166	2	-0.1952	3437	0.02627	1.35988e-13	rs11124653	A	C	0.5911	|| id:ebi-a-GCST90001509	TRUE	reported	igd	CD25hi CD45RA+ CD4 not Treg %T cell	f_Treg_Trait538	Treg	GCST90001509	Relative count	0.0158102517687056	55.180634550504
ebi-a-GCST90001509	38999003	2	-0.1472	3437	0.03298	8.32396e-06	rs72797312	T	A	0.1865	|| id:ebi-a-GCST90001509	TRUE	reported	igd	CD25hi CD45RA+ CD4 not Treg %T cell	f_Treg_Trait538	Treg	GCST90001509	Relative count	0.00576268451410452	19.9095537832183
ebi-a-GCST90001509	38895920	2	0.2465	3437	0.02917	4.21697e-17	rs13024840	A	T	0.2587	|| id:ebi-a-GCST90001509	TRUE	reported	igd	CD25hi CD45RA+ CD4 not Treg %T cell	f_Treg_Trait538	Treg	GCST90001509	Relative count	0.0203540393112683	71.3687677383499
ebi-a-GCST90001509	41884212	2	0.1985	3437	0.0414	1.7e-06	rs17607399	T	C	0.1084	|| id:ebi-a-GCST90001509	TRUE	reported	igd	CD25hi CD45RA+ CD4 not Treg %T cell	f_Treg_Trait538	Treg	GCST90001509	Relative count	0.00664424472292069	22.975636373966
ebi-a-GCST90001509	227684292	2	-0.7964	3437	0.1773	7.27696e-06	rs78032501	C	G	0.0055	|| id:ebi-a-GCST90001509	TRUE	reported	igd	CD25hi CD45RA+ CD4 not Treg %T cell	f_Treg_Trait538	Treg	GCST90001509	Relative count	0.00583611020134136	20.1647220818567
ebi-a-GCST90001509	104762054	2	3.735	3437	0.7854	2.053e-06	rs114780506	T	A	6e-04	|| id:ebi-a-GCST90001509	TRUE	reported	igd	CD25hi CD45RA+ CD4 not Treg %T cell	f_Treg_Trait538	Treg	GCST90001509	Relative count	0.00653689679774285	22.6019873590366
ebi-a-GCST90001509	86967620	4	3.798	3437	0.8449	7.18704e-06	rs114437347	C	G	3e-04	|| id:ebi-a-GCST90001509	TRUE	reported	igd	CD25hi CD45RA+ CD4 not Treg %T cell	f_Treg_Trait538	Treg	GCST90001509	Relative count	0.0058448575593467	20.1951233356462
ebi-a-GCST90001509	129494174	5	-0.8751	3437	0.1977	9.834e-06	rs75798204	T	C	0.0042	|| id:ebi-a-GCST90001509	TRUE	reported	igd	CD25hi CD45RA+ CD4 not Treg %T cell	f_Treg_Trait538	Treg	GCST90001509	Relative count	0.00566831238794303	19.581647950237
ebi-a-GCST90001509	109149543	5	-0.7381	3437	0.1609	4.64205e-06	rs28446907	G	A	0.0063	|| id:ebi-a-GCST90001509	TRUE	reported	igd	CD25hi CD45RA+ CD4 not Treg %T cell	f_Treg_Trait538	Treg	GCST90001509	Relative count	0.00608538231752642	21.0312715889457
ebi-a-GCST90001509	138060119	8	0.1911	3437	0.04292	8.77001e-06	rs67017865	A	T	0.0979	|| id:ebi-a-GCST90001509	TRUE	reported	igd	CD25hi CD45RA+ CD4 not Treg %T cell	f_Treg_Trait538	Treg	GCST90001509	Relative count	0.00573488373663076	19.8129506035175
ebi-a-GCST90001509	115299703	8	-0.4787	3437	0.1023	2.96299e-06	rs4876568	T	G	0.0185	|| id:ebi-a-GCST90001509	TRUE	reported	igd	CD25hi CD45RA+ CD4 not Treg %T cell	f_Treg_Trait538	Treg	GCST90001509	Relative count	0.00633050002800376	21.8838030117718
ebi-a-GCST90001509	102431583	8	0.1172	3437	0.02574	5.466e-06	rs1264473	T	C	0.5914	|| id:ebi-a-GCST90001509	TRUE	reported	igd	CD25hi CD45RA+ CD4 not Treg %T cell	f_Treg_Trait538	Treg	GCST90001509	Relative count	0.00599579571478642	20.719789907832
ebi-a-GCST90001509	131423918	10	2.958	3437	0.5861	4.71802e-07	rs117626397	G	A	4e-04	|| id:ebi-a-GCST90001509	TRUE	reported	igd	CD25hi CD45RA+ CD4 not Treg %T cell	f_Treg_Trait538	Treg	GCST90001509	Relative count	0.00735642312869113	25.4565828418493
ebi-a-GCST90001509	6115171	10	0.1734	3437	0.03172	4.88495e-08	rs10905719	A	G	0.2082	|| id:ebi-a-GCST90001509	TRUE	reported	igd	CD25hi CD45RA+ CD4 not Treg %T cell	f_Treg_Trait538	Treg	GCST90001509	Relative count	0.00861970847296895	29.866135990097
ebi-a-GCST90001509	119138812	10	0.2382	3437	0.05143	3.743e-06	rs144105723	G	A	0.0649	|| id:ebi-a-GCST90001509	TRUE	reported	igd	CD25hi CD45RA+ CD4 not Treg %T cell	f_Treg_Trait538	Treg	GCST90001509	Relative count	0.00620252924470896	21.4386618828712
ebi-a-GCST90001509	79203049	11	-0.1904	3437	0.03919	1.237e-06	rs75958070	C	G	0.1219	|| id:ebi-a-GCST90001509	TRUE	reported	igd	CD25hi CD45RA+ CD4 not Treg %T cell	f_Treg_Trait538	Treg	GCST90001509	Relative count	0.00682073962397668	23.5901428302978
ebi-a-GCST90001509	110766468	11	1.473	3437	0.3324	9.57591e-06	rs112238613	C	T	0.0013	|| id:ebi-a-GCST90001509	TRUE	reported	igd	CD25hi CD45RA+ CD4 not Treg %T cell	f_Treg_Trait538	Treg	GCST90001509	Relative count	0.00568106347657018	19.6259493058128
ebi-a-GCST90001509	78621679	15	0.4553	3437	0.09631	2.36102e-06	rs79536602	G	T	0.0175	|| id:ebi-a-GCST90001509	TRUE	reported	igd	CD25hi CD45RA+ CD4 not Treg %T cell	f_Treg_Trait538	Treg	GCST90001509	Relative count	0.00646038190957124	22.3357090701917
ebi-a-GCST90001509	78381297	16	0.1357	3437	0.02715	6.14795e-07	rs28592611	T	G	0.3945	|| id:ebi-a-GCST90001509	TRUE	reported	igd	CD25hi CD45RA+ CD4 not Treg %T cell	f_Treg_Trait538	Treg	GCST90001509	Relative count	0.00721597921773345	24.9670503292182
ebi-a-GCST90001509	42913522	18	1.778	3437	0.3739	2.06201e-06	rs149429639	C	T	0.001	|| id:ebi-a-GCST90001509	TRUE	reported	igd	CD25hi CD45RA+ CD4 not Treg %T cell	f_Treg_Trait538	Treg	GCST90001509	Relative count	0.00653619648687063	22.5995500319241
ebi-a-GCST90001509	6105334	18	0.3547	3437	0.07102	6.17106e-07	rs117882514	C	A	0.0319	|| id:ebi-a-GCST90001509	TRUE	reported	igd	CD25hi CD45RA+ CD4 not Treg %T cell	f_Treg_Trait538	Treg	GCST90001509	Relative count	0.00720511702435103	24.9291947440999
ebi-a-GCST90001509	16580644	19	0.332	3437	0.0722	4.41499e-06	rs117520868	A	C	0.0343	|| id:ebi-a-GCST90001509	TRUE	reported	igd	CD25hi CD45RA+ CD4 not Treg %T cell	f_Treg_Trait538	Treg	GCST90001509	Relative count	0.00611446705249185	21.132407736152
ebi-a-GCST90001509	777304	19	2.205	3437	0.4844	5.53095e-06	rs188418491	G	A	6e-04	|| id:ebi-a-GCST90001509	TRUE	reported	igd	CD25hi CD45RA+ CD4 not Treg %T cell	f_Treg_Trait538	Treg	GCST90001509	Relative count	0.00599265094263829	20.7088569390191
