# Supplementary material for: An exploration of the causal relationship between 731 immunophenotypes and osteoporosis: a bidirectional Mendelian randomized study
Source: Front Endocrinol (Lausanne). 2024 Jul 17;15:1341002. doi: 10.3389/fendo.2024.1341002 (PMC11288873; doi:10.3389/fendo.2024.1341002)
Supplement: Supplementary File 7 — Removal of weak IVs and F-statistics. [file DataSheet_7.zip › Supplementary file 7/731Removing weak instrumental variables/ebi-a-GCST90001510.csv]

id.exposure	chr.exposure	samplesize.exposure	pos.exposure	se.exposure	pval.exposure	beta.exposure	SNP	effect_allele.exposure	other_allele.exposure	eaf.exposure	exposure	mr_keep.exposure	pval_origin.exposure	data_source.exposure	Trait	Statistical_trait_name	Panel	CatalogID	Trait_type	R2	F
ebi-a-GCST90001510	1	3405	149148053	0.1045	4.84295e-06	-0.4785	rs78193200	A	G	0.0167	|| id:ebi-a-GCST90001510	TRUE	reported	igd	CD25hi CD45RA- CD4 not Treg AC	f_Treg_Trait539	Treg	GCST90001510	Absolute count	0.00611995400938247	20.9544437258228
ebi-a-GCST90001510	1	3405	199999121	0.1939	8.77102e-08	-1.039	rs11579717	A	G	0.0044	|| id:ebi-a-GCST90001510	TRUE	reported	igd	CD25hi CD45RA- CD4 not Treg AC	f_Treg_Trait539	Treg	GCST90001510	Absolute count	0.00836202593362681	28.6959303660424
ebi-a-GCST90001510	1	3405	113666355	0.04152	5.47104e-06	-0.189	rs61817905	T	G	0.1154	|| id:ebi-a-GCST90001510	TRUE	reported	igd	CD25hi CD45RA- CD4 not Treg AC	f_Treg_Trait539	Treg	GCST90001510	Absolute count	0.00604862889149947	20.7087436227559
ebi-a-GCST90001510	1	3405	198151688	0.2295	3.0311e-13	-1.681	rs113435341	G	A	0.0032	|| id:ebi-a-GCST90001510	TRUE	reported	igd	CD25hi CD45RA- CD4 not Treg AC	f_Treg_Trait539	Treg	GCST90001510	Absolute count	0.0155118439329197	53.6185271284552
ebi-a-GCST90001510	1	3405	190079170	0.2379	1.309e-06	-1.153	rs138915779	A	C	0.0034	|| id:ebi-a-GCST90001510	TRUE	reported	igd	CD25hi CD45RA- CD4 not Treg AC	f_Treg_Trait539	Treg	GCST90001510	Absolute count	0.00685120455671303	23.4754844525468
ebi-a-GCST90001510	2	3405	21238984	0.1387	4.21105e-06	0.6392	rs150956240	G	A	0.0091	|| id:ebi-a-GCST90001510	TRUE	reported	igd	CD25hi CD45RA- CD4 not Treg AC	f_Treg_Trait539	Treg	GCST90001510	Absolute count	0.00619873456115622	21.2258672283938
ebi-a-GCST90001510	2	3405	38573789	0.1208	3.01599e-06	-0.5649	rs115575166	A	G	0.0113	|| id:ebi-a-GCST90001510	TRUE	reported	igd	CD25hi CD45RA- CD4 not Treg AC	f_Treg_Trait539	Treg	GCST90001510	Absolute count	0.00638134027659257	21.8551662136553
ebi-a-GCST90001510	4	3405	32957041	0.06374	1.58599e-06	0.3065	rs60349936	A	T	0.043	|| id:ebi-a-GCST90001510	TRUE	reported	igd	CD25hi CD45RA- CD4 not Treg AC	f_Treg_Trait539	Treg	GCST90001510	Absolute count	0.00674497731010232	23.1090276534593
ebi-a-GCST90001510	6	3405	168197693	0.2737	9.98091e-06	1.211	rs139310498	A	G	0.0023	|| id:ebi-a-GCST90001510	TRUE	reported	igd	CD25hi CD45RA- CD4 not Treg AC	f_Treg_Trait539	Treg	GCST90001510	Absolute count	0.00571652093746703	19.5651654280146
ebi-a-GCST90001510	7	3405	156112045	0.5234	8.11802e-06	2.339	rs73176863	T	G	7e-04	|| id:ebi-a-GCST90001510	TRUE	reported	igd	CD25hi CD45RA- CD4 not Treg AC	f_Treg_Trait539	Treg	GCST90001510	Absolute count	0.005830907448609	19.9589568779425
ebi-a-GCST90001510	8	3405	76660230	0.03079	2.67399e-06	-0.1448	rs2596120	A	G	0.2401	|| id:ebi-a-GCST90001510	TRUE	reported	igd	CD25hi CD45RA- CD4 not Treg AC	f_Treg_Trait539	Treg	GCST90001510	Absolute count	0.00645340422864863	22.103577913265
ebi-a-GCST90001510	10	3405	6094697	0.05665	2.40326e-22	0.5547	rs61839660	T	C	0.0542	|| id:ebi-a-GCST90001510	TRUE	reported	igd	CD25hi CD45RA- CD4 not Treg AC	f_Treg_Trait539	Treg	GCST90001510	Absolute count	0.0273866930495506	95.8211406132538
ebi-a-GCST90001510	11	3405	130770585	0.2132	4.96101e-06	-0.9749	rs137903114	C	T	0.0035	|| id:ebi-a-GCST90001510	TRUE	reported	igd	CD25hi CD45RA- CD4 not Treg AC	f_Treg_Trait539	Treg	GCST90001510	Absolute count	0.00610337200025538	20.8973190287093
ebi-a-GCST90001510	12	3405	47505424	0.04274	7.87698e-06	-0.1913	rs61045067	A	G	0.1004	|| id:ebi-a-GCST90001510	TRUE	reported	igd	CD25hi CD45RA- CD4 not Treg AC	f_Treg_Trait539	Treg	GCST90001510	Absolute count	0.0058491944186766	20.0219207136459
ebi-a-GCST90001510	13	3405	38859265	0.345	4.98597e-06	1.578	rs79596262	A	G	0.0016	|| id:ebi-a-GCST90001510	TRUE	reported	igd	CD25hi CD45RA- CD4 not Treg AC	f_Treg_Trait539	Treg	GCST90001510	Absolute count	0.00610658636908906	20.9083923175359
ebi-a-GCST90001510	15	3405	33593233	0.198	2.231e-06	0.9382	rs144999003	T	C	0.004	|| id:ebi-a-GCST90001510	TRUE	reported	igd	CD25hi CD45RA- CD4 not Treg AC	f_Treg_Trait539	Treg	GCST90001510	Absolute count	0.0065507203475017	22.4390935693727
ebi-a-GCST90001510	15	3405	94643151	0.5001	1.58599e-06	-2.405	rs143283244	A	G	6e-04	|| id:ebi-a-GCST90001510	TRUE	reported	igd	CD25hi CD45RA- CD4 not Treg AC	f_Treg_Trait539	Treg	GCST90001510	Absolute count	0.00674620553986217	23.113264283706
ebi-a-GCST90001510	16	3405	77778611	0.1013	1.006e-06	0.4965	rs142289362	A	G	0.016	|| id:ebi-a-GCST90001510	TRUE	reported	igd	CD25hi CD45RA- CD4 not Treg AC	f_Treg_Trait539	Treg	GCST90001510	Absolute count	0.00700566345214203	24.0084679742686
ebi-a-GCST90001510	17	3405	63857170	0.144	9.3981e-07	0.7075	rs117614870	T	C	0.0085	|| id:ebi-a-GCST90001510	TRUE	reported	igd	CD25hi CD45RA- CD4 not Treg AC	f_Treg_Trait539	Treg	GCST90001510	Absolute count	0.00703951524637055	24.1253008062479
ebi-a-GCST90001510	18	3405	55275584	0.03153	3.00601e-06	0.1475	rs72942206	A	G	0.2085	|| id:ebi-a-GCST90001510	TRUE	reported	igd	CD25hi CD45RA- CD4 not Treg AC	f_Treg_Trait539	Treg	GCST90001510	Absolute count	0.0063861135349067	21.8716190014228
ebi-a-GCST90001510	19	3405	34592058	0.1922	4.87203e-06	0.88	rs187133679	T	A	0.0047	|| id:ebi-a-GCST90001510	TRUE	reported	igd	CD25hi CD45RA- CD4 not Treg AC	f_Treg_Trait539	Treg	GCST90001510	Absolute count	0.00611893553575147	20.9509350491417
ebi-a-GCST90001510	20	3405	43093014	0.03802	4.05602e-06	0.1755	rs11697981	C	T	0.132	|| id:ebi-a-GCST90001510	TRUE	reported	igd	CD25hi CD45RA- CD4 not Treg AC	f_Treg_Trait539	Treg	GCST90001510	Absolute count	0.00621875854827549	21.2948629507911
ebi-a-GCST90001510	20	3405	15742230	0.07555	5.431e-07	-0.3793	rs6131700	C	G	0.0311	|| id:ebi-a-GCST90001510	TRUE	reported	igd	CD25hi CD45RA- CD4 not Treg AC	f_Treg_Trait539	Treg	GCST90001510	Absolute count	0.00734812606679085	25.1907780178852
