# Supplementary material for: An exploration of the causal relationship between 731 immunophenotypes and osteoporosis: a bidirectional Mendelian randomized study
Source: Front Endocrinol (Lausanne). 2024 Jul 17;15:1341002. doi: 10.3389/fendo.2024.1341002 (PMC11288873; doi:10.3389/fendo.2024.1341002)
Supplement: Supplementary File 7 — Removal of weak IVs and F-statistics. [file DataSheet_7.zip › Supplementary file 7/731Removing weak instrumental variables/ebi-a-GCST90001511.csv]

id.exposure	chr.exposure	se.exposure	beta.exposure	pval.exposure	pos.exposure	samplesize.exposure	SNP	effect_allele.exposure	other_allele.exposure	eaf.exposure	exposure	mr_keep.exposure	pval_origin.exposure	data_source.exposure	Trait	Statistical_trait_name	Panel	CatalogID	Trait_type	R2	F
ebi-a-GCST90001511	1	0.2311	-1.737	7.08272e-14	197924770	3437	rs17583875	A	G	0.0029	|| id:ebi-a-GCST90001511	TRUE	reported	igd	CD25hi CD45RA- CD4 not Treg %CD4+	f_Treg_Trait540	Treg	GCST90001511	Relative count	0.0161711083112502	56.4607906094282
ebi-a-GCST90001511	1	0.1969	-1.101	2.45901e-08	194010208	3437	rs116794175	C	T	0.0042	|| id:ebi-a-GCST90001511	TRUE	reported	igd	CD25hi CD45RA- CD4 not Treg %CD4+	f_Treg_Trait540	Treg	GCST90001511	Relative count	0.0090151033338184	31.2485892124525
ebi-a-GCST90001511	1	0.04511	0.1997	9.84895e-06	159187530	3437	rs17666424	A	G	0.0912	|| id:ebi-a-GCST90001511	TRUE	reported	igd	CD25hi CD45RA- CD4 not Treg %CD4+	f_Treg_Trait540	Treg	GCST90001511	Relative count	0.00566971995747361	19.5865382406829
ebi-a-GCST90001511	2	0.07802	-0.3462	9.41109e-06	171484062	3437	rs151238138	A	G	0.0301	|| id:ebi-a-GCST90001511	TRUE	reported	igd	CD25hi CD45RA- CD4 not Treg %CD4+	f_Treg_Trait540	Treg	GCST90001511	Relative count	0.00569615530402773	19.678384604173
ebi-a-GCST90001511	2	0.1185	-0.5247	9.82494e-06	38573789	3437	rs115575166	A	G	0.0113	|| id:ebi-a-GCST90001511	TRUE	reported	igd	CD25hi CD45RA- CD4 not Treg %CD4+	f_Treg_Trait540	Treg	GCST90001511	Relative count	0.00567199146277119	19.5944301149489
ebi-a-GCST90001511	3	0.05295	0.2379	7.284e-06	169654216	3437	rs9836170	A	G	0.0602	|| id:ebi-a-GCST90001511	TRUE	reported	igd	CD25hi CD45RA- CD4 not Treg %CD4+	f_Treg_Trait540	Treg	GCST90001511	Relative count	0.00583894212388141	20.1745643089069
ebi-a-GCST90001511	3	0.02581	-0.1201	3.42003e-06	32259389	3437	rs4955262	A	G	0.5921	|| id:ebi-a-GCST90001511	TRUE	reported	igd	CD25hi CD45RA- CD4 not Treg %CD4+	f_Treg_Trait540	Treg	GCST90001511	Relative count	0.00626041414412847	21.6399979342276
ebi-a-GCST90001511	4	0.05168	-0.233	6.75196e-06	69570859	3437	rs139048853	C	T	0.0646	|| id:ebi-a-GCST90001511	TRUE	reported	igd	CD25hi CD45RA- CD4 not Treg %CD4+	f_Treg_Trait540	Treg	GCST90001511	Relative count	0.00587931070747012	20.3148697111736
ebi-a-GCST90001511	5	0.06174	-0.2794	6.24899e-06	180045604	3437	rs72818906	T	C	0.0441	|| id:ebi-a-GCST90001511	TRUE	reported	igd	CD25hi CD45RA- CD4 not Treg %CD4+	f_Treg_Trait540	Treg	GCST90001511	Relative count	0.00592324829748955	20.4675925345104
ebi-a-GCST90001511	6	0.03307	-0.1554	2.74303e-06	32421073	3437	rs9268791	C	T	0.7472	|| id:ebi-a-GCST90001511	TRUE	reported	igd	CD25hi CD45RA- CD4 not Treg %CD4+	f_Treg_Trait540	Treg	GCST90001511	Relative count	0.00638370503950197	22.0689082112537
ebi-a-GCST90001511	8	0.0695	-0.3221	3.70297e-06	24588282	3437	rs76420648	A	G	0.0364	|| id:ebi-a-GCST90001511	TRUE	reported	igd	CD25hi CD45RA- CD4 not Treg %CD4+	f_Treg_Trait540	Treg	GCST90001511	Relative count	0.00621050207554089	21.4663916996883
ebi-a-GCST90001511	8	0.07329	-0.3386	3.99098e-06	138341531	3437	rs62518962	A	G	0.0298	|| id:ebi-a-GCST90001511	TRUE	reported	igd	CD25hi CD45RA- CD4 not Treg %CD4+	f_Treg_Trait540	Treg	GCST90001511	Relative count	0.00617186219489424	21.3320048336358
ebi-a-GCST90001511	9	0.03901	0.1893	1.268e-06	20167602	3437	rs35825512	T	C	0.1189	|| id:ebi-a-GCST90001511	TRUE	reported	igd	CD25hi CD45RA- CD4 not Treg %CD4+	f_Treg_Trait540	Treg	GCST90001511	Relative count	0.00680462947033236	23.5340426709062
ebi-a-GCST90001511	10	0.05523	0.6146	2.77588e-28	6094697	3437	rs61839660	T	C	0.0543	|| id:ebi-a-GCST90001511	TRUE	reported	igd	CD25hi CD45RA- CD4 not Treg %CD4+	f_Treg_Trait540	Treg	GCST90001511	Relative count	0.0347763074644186	123.76055111792
ebi-a-GCST90001511	11	0.06526	-0.2998	4.517e-06	32030595	3437	rs116928928	C	T	0.0407	|| id:ebi-a-GCST90001511	TRUE	reported	igd	CD25hi CD45RA- CD4 not Treg %CD4+	f_Treg_Trait540	Treg	GCST90001511	Relative count	0.00610282675331481	21.0919302941143
ebi-a-GCST90001511	11	0.04992	-0.2286	4.81604e-06	122746450	3437	rs7105186	A	G	0.0662	|| id:ebi-a-GCST90001511	TRUE	reported	igd	CD25hi CD45RA- CD4 not Treg %CD4+	f_Treg_Trait540	Treg	GCST90001511	Relative count	0.00606431913605012	20.958032429448
ebi-a-GCST90001511	12	0.02734	-0.1309	1.749e-06	43312063	3437	rs10785396	A	G	0.6852	|| id:ebi-a-GCST90001511	TRUE	reported	igd	CD25hi CD45RA- CD4 not Treg %CD4+	f_Treg_Trait540	Treg	GCST90001511	Relative count	0.00662545589414932	22.9102317262298
ebi-a-GCST90001511	13	0.05719	-0.2876	5.17798e-07	101206935	3437	rs149406003	A	G	0.0499	|| id:ebi-a-GCST90001511	TRUE	reported	igd	CD25hi CD45RA- CD4 not Treg %CD4+	f_Treg_Trait540	Treg	GCST90001511	Relative count	0.00730422615035314	25.27462842837
ebi-a-GCST90001511	15	0.4952	-2.405	1.243e-06	94643151	3437	rs143283244	A	G	6e-04	|| id:ebi-a-GCST90001511	TRUE	reported	igd	CD25hi CD45RA- CD4 not Treg %CD4+	f_Treg_Trait540	Treg	GCST90001511	Relative count	0.00681583617850359	23.5730674390492
ebi-a-GCST90001511	16	0.02653	0.118	8.94108e-06	88788934	3437	rs4238686	G	A	0.6539	|| id:ebi-a-GCST90001511	TRUE	reported	igd	CD25hi CD45RA- CD4 not Treg %CD4+	f_Treg_Trait540	Treg	GCST90001511	Relative count	0.00572291653732229	19.7713681957148
ebi-a-GCST90001511	17	0.1416	0.6387	6.72605e-06	63857170	3437	rs117614870	T	C	0.0084	|| id:ebi-a-GCST90001511	TRUE	reported	igd	CD25hi CD45RA- CD4 not Treg %CD4+	f_Treg_Trait540	Treg	GCST90001511	Relative count	0.00588470301465249	20.3336121238956
ebi-a-GCST90001511	18	0.09263	0.5009	6.82905e-08	35307820	3437	rs12458491	T	A	0.0188	|| id:ebi-a-GCST90001511	TRUE	reported	igd	CD25hi CD45RA- CD4 not Treg %CD4+	f_Treg_Trait540	Treg	GCST90001511	Relative count	0.00843606515619277	29.2244229476608
ebi-a-GCST90001511	20	0.06647	0.3191	1.64999e-06	52010540	3437	rs80266752	C	G	0.0368	|| id:ebi-a-GCST90001511	TRUE	reported	igd	CD25hi CD45RA- CD4 not Treg %CD4+	f_Treg_Trait540	Treg	GCST90001511	Relative count	0.00666070705964676	23.0329444455596
ebi-a-GCST90001511	20	0.07003	0.3478	7.13099e-07	15546558	3437	rs148871284	T	C	0.0343	|| id:ebi-a-GCST90001511	TRUE	reported	igd	CD25hi CD45RA- CD4 not Treg %CD4+	f_Treg_Trait540	Treg	GCST90001511	Relative count	0.00712534333816896	24.6512026491846
