# Supplementary material for: An exploration of the causal relationship between 731 immunophenotypes and osteoporosis: a bidirectional Mendelian randomized study
Source: Front Endocrinol (Lausanne). 2024 Jul 17;15:1341002. doi: 10.3389/fendo.2024.1341002 (PMC11288873; doi:10.3389/fendo.2024.1341002)
Supplement: Supplementary File 7 — Removal of weak IVs and F-statistics. [file DataSheet_7.zip › Supplementary file 7/731Removing weak instrumental variables/ebi-a-GCST90001512.csv]

id.exposure	chr.exposure	beta.exposure	se.exposure	samplesize.exposure	pval.exposure	pos.exposure	SNP	effect_allele.exposure	other_allele.exposure	eaf.exposure	exposure	mr_keep.exposure	pval_origin.exposure	data_source.exposure	Trait	Statistical_trait_name	Panel	CatalogID	Trait_type	R2	F
ebi-a-GCST90001512	1	-1.396	0.2116	3437	4.85736e-11	197997953	rs4497244	A	G	0.0033	|| id:ebi-a-GCST90001512	TRUE	reported	igd	CD25hi CD45RA- CD4 not Treg %T cell	f_Treg_Trait541	Treg	GCST90001512	Relative count	0.012505318091833	43.4997458036348
ebi-a-GCST90001512	1	-0.9442	0.197	3437	1.72302e-06	194010208	rs116794175	C	T	0.0042	|| id:ebi-a-GCST90001512	TRUE	reported	igd	CD25hi CD45RA- CD4 not Treg %T cell	f_Treg_Trait541	Treg	GCST90001512	Relative count	0.00663931046293928	22.958459782443
ebi-a-GCST90001512	1	-0.5412	0.1204	3437	7.19399e-06	149047683	rs115815681	A	C	0.0132	|| id:ebi-a-GCST90001512	TRUE	reported	igd	CD25hi CD45RA- CD4 not Treg %T cell	f_Treg_Trait541	Treg	GCST90001512	Relative count	0.0058443665669064	20.1934168878545
ebi-a-GCST90001512	1	-0.4562	0.1013	3437	6.97397e-06	149148053	rs78193200	A	G	0.0172	|| id:ebi-a-GCST90001512	TRUE	reported	igd	CD25hi CD45RA- CD4 not Treg %T cell	f_Treg_Trait541	Treg	GCST90001512	Relative count	0.00586620152109124	20.2693060589831
ebi-a-GCST90001512	1	-1.078	0.1911	3437	1.83202e-08	199999121	rs11579717	A	G	0.0044	|| id:ebi-a-GCST90001512	TRUE	reported	igd	CD25hi CD45RA- CD4 not Treg %T cell	f_Treg_Trait541	Treg	GCST90001512	Relative count	0.00917348249466412	31.8026534539146
ebi-a-GCST90001512	1	0.212	0.04507	3437	2.65797e-06	159187530	rs17666424	A	G	0.0912	|| id:ebi-a-GCST90001512	TRUE	reported	igd	CD25hi CD45RA- CD4 not Treg %T cell	f_Treg_Trait541	Treg	GCST90001512	Relative count	0.00639632120101575	22.1128039220295
ebi-a-GCST90001512	2	-0.3506	0.07797	3437	7.14694e-06	171484062	rs151238138	A	G	0.0301	|| id:ebi-a-GCST90001512	TRUE	reported	igd	CD25hi CD45RA- CD4 not Treg %T cell	f_Treg_Trait541	Treg	GCST90001512	Relative count	0.00584846386369967	20.2076571242697
ebi-a-GCST90001512	3	-0.119	0.02542	3437	2.94897e-06	14769598	rs6771179	G	C	0.5601	|| id:ebi-a-GCST90001512	TRUE	reported	igd	CD25hi CD45RA- CD4 not Treg %T cell	f_Treg_Trait541	Treg	GCST90001512	Relative count	0.00633582148152312	21.9023159529417
ebi-a-GCST90001512	3	-1.731	0.3896	3437	9.11108e-06	144158111	rs79327855	T	C	9e-04	|| id:ebi-a-GCST90001512	TRUE	reported	igd	CD25hi CD45RA- CD4 not Treg %T cell	f_Treg_Trait541	Treg	GCST90001512	Relative count	0.00571070166059233	19.7289262158372
ebi-a-GCST90001512	4	-0.2433	0.05164	3437	2.56201e-06	69570859	rs139048853	C	T	0.0646	|| id:ebi-a-GCST90001512	TRUE	reported	igd	CD25hi CD45RA- CD4 not Treg %T cell	f_Treg_Trait541	Treg	GCST90001512	Relative count	0.00641706358980374	22.1849758316256
ebi-a-GCST90001512	4	-0.1391	0.02923	3437	2.037e-06	55482148	rs1558501	C	G	0.2518	|| id:ebi-a-GCST90001512	TRUE	reported	igd	CD25hi CD45RA- CD4 not Treg %T cell	f_Treg_Trait541	Treg	GCST90001512	Relative count	0.0065458331745148	22.6330893817753
ebi-a-GCST90001512	5	-0.1371	0.02955	3437	3.61002e-06	102089442	rs419099	G	A	0.2912	|| id:ebi-a-GCST90001512	TRUE	reported	igd	CD25hi CD45RA- CD4 not Treg %T cell	f_Treg_Trait541	Treg	GCST90001512	Relative count	0.00622399041813801	21.513305694811
ebi-a-GCST90001512	6	-0.1651	0.03674	3437	7.27093e-06	100229605	rs12374668	C	T	0.1373	|| id:ebi-a-GCST90001512	TRUE	reported	igd	CD25hi CD45RA- CD4 not Treg %T cell	f_Treg_Trait541	Treg	GCST90001512	Relative count	0.0058410662220238	20.1819465589922
ebi-a-GCST90001512	6	-0.1352	0.0303	3437	8.40098e-06	11130482	rs6926235	G	A	0.2205	|| id:ebi-a-GCST90001512	TRUE	reported	igd	CD25hi CD45RA- CD4 not Treg %T cell	f_Treg_Trait541	Treg	GCST90001512	Relative count	0.00575943752067997	19.898270730578
ebi-a-GCST90001512	6	-0.1789	0.03881	3437	4.17503e-06	22960927	rs6912413	G	C	0.1263	|| id:ebi-a-GCST90001512	TRUE	reported	igd	CD25hi CD45RA- CD4 not Treg %T cell	f_Treg_Trait541	Treg	GCST90001512	Relative count	0.00614436726845537	21.2363857204653
ebi-a-GCST90001512	7	0.1125	0.02498	3437	6.90399e-06	147873501	rs4726924	T	C	0.4594	|| id:ebi-a-GCST90001512	TRUE	reported	igd	CD25hi CD45RA- CD4 not Treg %T cell	f_Treg_Trait541	Treg	GCST90001512	Relative count	0.0058665843129208	20.2706365130634
ebi-a-GCST90001512	8	-0.8361	0.1835	3437	5.38295e-06	90678452	rs183422804	G	A	0.0049	|| id:ebi-a-GCST90001512	TRUE	reported	igd	CD25hi CD45RA- CD4 not Treg %T cell	f_Treg_Trait541	Treg	GCST90001512	Relative count	0.00600411997615562	20.7487299822609
ebi-a-GCST90001512	8	0.1194	0.02605	3437	4.74504e-06	128467754	rs7017671	G	C	0.3883	|| id:ebi-a-GCST90001512	TRUE	reported	igd	CD25hi CD45RA- CD4 not Treg %T cell	f_Treg_Trait541	Treg	GCST90001512	Relative count	0.00607529195206793	20.9961858140536
ebi-a-GCST90001512	9	0.1253	0.02686	3437	3.19198e-06	37391292	rs2004605	T	C	0.35	|| id:ebi-a-GCST90001512	TRUE	reported	igd	CD25hi CD45RA- CD4 not Treg %T cell	f_Treg_Trait541	Treg	GCST90001512	Relative count	0.00629172165187101	21.7489019112363
ebi-a-GCST90001512	9	0.183	0.03935	3437	3.422e-06	20160505	rs12006014	A	G	0.1158	|| id:ebi-a-GCST90001512	TRUE	reported	igd	CD25hi CD45RA- CD4 not Treg %T cell	f_Treg_Trait541	Treg	GCST90001512	Relative count	0.00625329440666123	21.6152327006269
ebi-a-GCST90001512	10	0.5758	0.05532	3437	5.32353e-25	6094697	rs61839660	T	C	0.0543	|| id:ebi-a-GCST90001512	TRUE	reported	igd	CD25hi CD45RA- CD4 not Treg %T cell	f_Treg_Trait541	Treg	GCST90001512	Relative count	0.0305577510694659	108.274500146256
ebi-a-GCST90001512	11	-0.2908	0.06523	3437	8.531e-06	32030595	rs116928928	C	T	0.0407	|| id:ebi-a-GCST90001512	TRUE	reported	igd	CD25hi CD45RA- CD4 not Treg %T cell	f_Treg_Trait541	Treg	GCST90001512	Relative count	0.00574924010960897	19.8628359898704
ebi-a-GCST90001512	13	-0.2579	0.05719	3437	6.73302e-06	101206935	rs149406003	A	G	0.0499	|| id:ebi-a-GCST90001512	TRUE	reported	igd	CD25hi CD45RA- CD4 not Treg %T cell	f_Treg_Trait541	Treg	GCST90001512	Relative count	0.00588194447814269	20.3240240635343
ebi-a-GCST90001512	15	-2.27	0.4951	3437	4.701e-06	94643151	rs143283244	A	G	6e-04	|| id:ebi-a-GCST90001512	TRUE	reported	igd	CD25hi CD45RA- CD4 not Treg %T cell	f_Treg_Trait541	Treg	GCST90001512	Relative count	0.00607908421000145	21.0093720029602
ebi-a-GCST90001512	15	0.3552	0.07836	3437	6.01298e-06	90197310	rs76694846	G	C	0.0276	|| id:ebi-a-GCST90001512	TRUE	reported	igd	CD25hi CD45RA- CD4 not Treg %T cell	f_Treg_Trait541	Treg	GCST90001512	Relative count	0.00594276991163954	20.5354521134234
ebi-a-GCST90001512	16	0.4724	0.1047	3437	6.57295e-06	84053417	rs12325554	C	G	0.0147	|| id:ebi-a-GCST90001512	TRUE	reported	igd	CD25hi CD45RA- CD4 not Treg %T cell	f_Treg_Trait541	Treg	GCST90001512	Relative count	0.00588819404686699	20.3457462529538
ebi-a-GCST90001512	16	-0.2786	0.06176	3437	6.67606e-06	24473291	rs12926701	T	G	0.0454	|| id:ebi-a-GCST90001512	TRUE	reported	igd	CD25hi CD45RA- CD4 not Treg %T cell	f_Treg_Trait541	Treg	GCST90001512	Relative count	0.00588578510005197	20.3373732269921
ebi-a-GCST90001512	17	0.6334	0.1416	3437	7.92392e-06	63857170	rs117614870	T	C	0.0084	|| id:ebi-a-GCST90001512	TRUE	reported	igd	CD25hi CD45RA- CD4 not Treg %T cell	f_Treg_Trait541	Treg	GCST90001512	Relative count	0.00578800738685104	19.9975513487589
ebi-a-GCST90001512	18	0.4275	0.09269	3437	4.12601e-06	35307820	rs12458491	T	A	0.0188	|| id:ebi-a-GCST90001512	TRUE	reported	igd	CD25hi CD45RA- CD4 not Treg %T cell	f_Treg_Trait541	Treg	GCST90001512	Relative count	0.00615102279939804	21.2595311769059
ebi-a-GCST90001512	18	-0.2771	0.05782	3437	1.72302e-06	71659838	rs2702579	T	C	0.049	|| id:ebi-a-GCST90001512	TRUE	reported	igd	CD25hi CD45RA- CD4 not Treg %T cell	f_Treg_Trait541	Treg	GCST90001512	Relative count	0.00663811598762686	22.954301734829
ebi-a-GCST90001512	20	0.3269	0.07002	3437	3.14702e-06	15546558	rs148871284	T	C	0.0343	|| id:ebi-a-GCST90001512	TRUE	reported	igd	CD25hi CD45RA- CD4 not Treg %T cell	f_Treg_Trait541	Treg	GCST90001512	Relative count	0.00630174208539116	21.7837596985893
ebi-a-GCST90001512	20	-0.329	0.07435	3437	9.9211e-06	15742230	rs6131700	C	G	0.031	|| id:ebi-a-GCST90001512	TRUE	reported	igd	CD25hi CD45RA- CD4 not Treg %T cell	f_Treg_Trait541	Treg	GCST90001512	Relative count	0.00566478120177802	19.569379682262
ebi-a-GCST90001512	20	-0.165	0.03686	3437	7.89605e-06	52169857	rs67691565	A	G	0.134	|| id:ebi-a-GCST90001512	TRUE	reported	igd	CD25hi CD45RA- CD4 not Treg %T cell	f_Treg_Trait541	Treg	GCST90001512	Relative count	0.00579632938267567	20.0264714544135
ebi-a-GCST90001512	22	-2.169	0.4881	3437	9.0849e-06	47814108	rs147838148	G	T	6e-04	|| id:ebi-a-GCST90001512	TRUE	reported	igd	CD25hi CD45RA- CD4 not Treg %T cell	f_Treg_Trait541	Treg	GCST90001512	Relative count	0.00571260100622974	19.7355256400288
