# Supplementary material for: An exploration of the causal relationship between 731 immunophenotypes and osteoporosis: a bidirectional Mendelian randomized study
Source: Front Endocrinol (Lausanne). 2024 Jul 17;15:1341002. doi: 10.3389/fendo.2024.1341002 (PMC11288873; doi:10.3389/fendo.2024.1341002)
Supplement: Supplementary File 7 — Removal of weak IVs and F-statistics. [file DataSheet_7.zip › Supplementary file 7/731Removing weak instrumental variables/ebi-a-GCST90001513.csv]

id.exposure	pos.exposure	beta.exposure	se.exposure	chr.exposure	pval.exposure	samplesize.exposure	SNP	effect_allele.exposure	other_allele.exposure	eaf.exposure	exposure	mr_keep.exposure	pval_origin.exposure	data_source.exposure	Trait	Statistical_trait_name	Panel	CatalogID	Trait_type	R2	F
ebi-a-GCST90001513	113476831	-0.3536	0.07325	1	1.44099e-06	3405	rs76202906	A	C	0.0301	|| id:ebi-a-GCST90001513	TRUE	reported	igd	CD4 Treg AC	f_Treg_Trait542	Treg	GCST90001513	Absolute count	0.00679720038664043	23.2891740989271
ebi-a-GCST90001513	107059453	-0.5716	0.1285	4	8.90102e-06	3405	rs78890192	C	T	0.0097	|| id:ebi-a-GCST90001513	TRUE	reported	igd	CD4 Treg AC	f_Treg_Trait542	Treg	GCST90001513	Absolute count	0.00577756218822996	19.7752971355379
ebi-a-GCST90001513	184321385	1.113	0.2492	4	8.27599e-06	3405	rs77040981	A	G	0.0028	|| id:ebi-a-GCST90001513	TRUE	reported	igd	CD4 Treg AC	f_Treg_Trait542	Treg	GCST90001513	Absolute count	0.00582425391563063	19.936048684504
ebi-a-GCST90001513	109035696	0.8168	0.17	6	1.61202e-06	3405	rs1268153	A	G	0.0053	|| id:ebi-a-GCST90001513	TRUE	reported	igd	CD4 Treg AC	f_Treg_Trait542	Treg	GCST90001513	Absolute count	0.00673413794535724	23.07163902789
ebi-a-GCST90001513	18584683	0.1675	0.03771	6	9.22295e-06	3405	rs1028334	G	A	0.1235	|| id:ebi-a-GCST90001513	TRUE	reported	igd	CD4 Treg AC	f_Treg_Trait542	Treg	GCST90001513	Absolute count	0.00576089925479205	19.7179331906816
ebi-a-GCST90001513	80166444	-0.16	0.03577	6	7.96508e-06	3405	rs9343914	T	C	0.146	|| id:ebi-a-GCST90001513	TRUE	reported	igd	CD4 Treg AC	f_Treg_Trait542	Treg	GCST90001513	Absolute count	0.00584171686801869	19.9961744916916
ebi-a-GCST90001513	18003774	0.391	0.07969	7	9.68992e-07	3405	rs17717645	C	T	0.0267	|| id:ebi-a-GCST90001513	TRUE	reported	igd	CD4 Treg AC	f_Treg_Trait542	Treg	GCST90001513	Absolute count	0.00702051579201519	24.0597269331132
ebi-a-GCST90001513	113991516	0.6586	0.1437	7	4.77101e-06	3405	rs11772999	G	T	0.0078	|| id:ebi-a-GCST90001513	TRUE	reported	igd	CD4 Treg AC	f_Treg_Trait542	Treg	GCST90001513	Absolute count	0.00613114912936397	20.9930117730809
ebi-a-GCST90001513	158180337	0.3563	0.07657	7	3.38797e-06	3405	rs140960913	T	C	0.0276	|| id:ebi-a-GCST90001513	TRUE	reported	igd	CD4 Treg AC	f_Treg_Trait542	Treg	GCST90001513	Absolute count	0.00631894021219372	21.6400960150001
ebi-a-GCST90001513	35828286	0.6083	0.1334	8	5.31105e-06	3405	rs140842863	A	C	0.0093	|| id:ebi-a-GCST90001513	TRUE	reported	igd	CD4 Treg AC	f_Treg_Trait542	Treg	GCST90001513	Absolute count	0.0060696383452431	20.7811131299728
ebi-a-GCST90001513	6094697	0.2717	0.05567	10	1.10301e-06	3405	rs61839660	T	C	0.0542	|| id:ebi-a-GCST90001513	TRUE	reported	igd	CD4 Treg AC	f_Treg_Trait542	Treg	GCST90001513	Absolute count	0.00694691814290659	23.805738960199
ebi-a-GCST90001513	79202514	-0.175	0.03891	11	7.10902e-06	3405	rs78409263	C	G	0.122	|| id:ebi-a-GCST90001513	TRUE	reported	igd	CD4 Treg AC	f_Treg_Trait542	Treg	GCST90001513	Absolute count	0.00590560160824413	20.2161508055646
ebi-a-GCST90001513	122520112	0.2496	0.05625	12	9.40005e-06	3405	rs75596315	T	C	0.0523	|| id:ebi-a-GCST90001513	TRUE	reported	igd	CD4 Treg AC	f_Treg_Trait542	Treg	GCST90001513	Absolute count	0.00574940433445912	19.6783618088432
ebi-a-GCST90001513	111884608	-0.1235	0.02705	12	5.12897e-06	3405	rs3184504	C	T	0.5289	|| id:ebi-a-GCST90001513	TRUE	reported	igd	CD4 Treg AC	f_Treg_Trait542	Treg	GCST90001513	Absolute count	0.00608459508014077	20.8326352074084
ebi-a-GCST90001513	19280601	-0.4993	0.1023	13	1.102e-06	3405	rs145600407	T	C	0.0206	|| id:ebi-a-GCST90001513	TRUE	reported	igd	CD4 Treg AC	f_Treg_Trait542	Treg	GCST90001513	Absolute count	0.00694747461513556	23.8076592234067
ebi-a-GCST90001513	93385046	0.1988	0.04067	14	1.06901e-06	3405	rs78334049	A	G	0.1051	|| id:ebi-a-GCST90001513	TRUE	reported	igd	CD4 Treg AC	f_Treg_Trait542	Treg	GCST90001513	Absolute count	0.00696835691123035	23.8797209876998
ebi-a-GCST90001513	26030485	-0.1224	0.02515	15	1.19501e-06	3405	rs7162344	A	G	0.4314	|| id:ebi-a-GCST90001513	TRUE	reported	igd	CD4 Treg AC	f_Treg_Trait542	Treg	GCST90001513	Absolute count	0.00690810891801384	23.671822173866
ebi-a-GCST90001513	28223373	0.3047	0.065	16	2.87197e-06	3405	rs188505795	T	G	0.0388	|| id:ebi-a-GCST90001513	TRUE	reported	igd	CD4 Treg AC	f_Treg_Trait542	Treg	GCST90001513	Absolute count	0.00641220395231937	21.9615520002781
ebi-a-GCST90001513	41137136	0.2109	0.04275	17	8.45707e-07	3405	rs149951966	C	T	0.1035	|| id:ebi-a-GCST90001513	TRUE	reported	igd	CD4 Treg AC	f_Treg_Trait542	Treg	GCST90001513	Absolute count	0.00709693222274207	24.323482460434
ebi-a-GCST90001513	5713335	0.1885	0.04072	17	3.79603e-06	3405	rs72833913	A	C	0.1065	|| id:ebi-a-GCST90001513	TRUE	reported	igd	CD4 Treg AC	f_Treg_Trait542	Treg	GCST90001513	Absolute count	0.00625410834180658	21.4166728796783
ebi-a-GCST90001513	64907349	0.2751	0.06059	18	5.82801e-06	3405	rs79684619	G	A	0.0442	|| id:ebi-a-GCST90001513	TRUE	reported	igd	CD4 Treg AC	f_Treg_Trait542	Treg	GCST90001513	Absolute count	0.00601784155058457	20.602698572161
ebi-a-GCST90001513	60137303	-0.1376	0.02823	18	1.148e-06	3405	rs9709738	C	G	0.7336	|| id:ebi-a-GCST90001513	TRUE	reported	igd	CD4 Treg AC	f_Treg_Trait542	Treg	GCST90001513	Absolute count	0.00692912253243915	23.74433135933
