# Supplementary material for: An exploration of the causal relationship between 731 immunophenotypes and osteoporosis: a bidirectional Mendelian randomized study
Source: Front Endocrinol (Lausanne). 2024 Jul 17;15:1341002. doi: 10.3389/fendo.2024.1341002 (PMC11288873; doi:10.3389/fendo.2024.1341002)
Supplement: Supplementary File 7 — Removal of weak IVs and F-statistics. [file DataSheet_7.zip › Supplementary file 7/731Removing weak instrumental variables/ebi-a-GCST90001514.csv]

id.exposure	beta.exposure	samplesize.exposure	pval.exposure	chr.exposure	se.exposure	pos.exposure	SNP	effect_allele.exposure	other_allele.exposure	eaf.exposure	exposure	mr_keep.exposure	pval_origin.exposure	data_source.exposure	Trait	Statistical_trait_name	Panel	CatalogID	Trait_type	R2	F
ebi-a-GCST90001514	0.4172	1858	7.04596e-06	1	0.0926	217396264	rs80237985	A	G	0.0307	|| id:ebi-a-GCST90001514	TRUE	reported	igd	HSC AC	MDSC_Trait1	Myeloid cell	GCST90001514	Absolute count	0.0108069212182666	20.2767752942685
ebi-a-GCST90001514	0.2177	1858	1.493e-06	2	0.0451	135226197	rs76038700	C	T	0.1485	|| id:ebi-a-GCST90001514	TRUE	reported	igd	HSC AC	MDSC_Trait1	Myeloid cell	GCST90001514	Absolute count	0.0123852740747585	23.2753401496889
ebi-a-GCST90001514	-0.5029	1858	1.20099e-06	2	0.1032	137773206	rs1432243	C	T	0.9771	|| id:ebi-a-GCST90001514	TRUE	reported	igd	HSC AC	MDSC_Trait1	Myeloid cell	GCST90001514	Absolute count	0.012619516210852	23.7211717994042
ebi-a-GCST90001514	1.543	1858	2.30303e-18	2	0.1747	136121922	rs115937242	A	G	0.0086	|| id:ebi-a-GCST90001514	TRUE	reported	igd	HSC AC	MDSC_Trait1	Myeloid cell	GCST90001514	Absolute count	0.0402938361978131	77.9252679662437
ebi-a-GCST90001514	1.453	1858	1.9971e-15	2	0.1814	137747326	rs74529033	G	A	0.0081	|| id:ebi-a-GCST90001514	TRUE	reported	igd	HSC AC	MDSC_Trait1	Myeloid cell	GCST90001514	Absolute count	0.0333785436971467	64.0898013363511
ebi-a-GCST90001514	-0.7371	1858	4.75094e-06	2	0.1606	191015741	rs112258784	G	A	0.0102	|| id:ebi-a-GCST90001514	TRUE	reported	igd	HSC AC	MDSC_Trait1	Myeloid cell	GCST90001514	Absolute count	0.0112103696718538	21.0423385043547
ebi-a-GCST90001514	0.152	1858	3.24997e-06	3	0.03257	131748507	rs2887466	T	C	0.5823	|| id:ebi-a-GCST90001514	TRUE	reported	igd	HSC AC	MDSC_Trait1	Myeloid cell	GCST90001514	Absolute count	0.0115862983152565	21.7562440063937
ebi-a-GCST90001514	0.1703	1858	2.34202e-06	6	0.03596	2760245	rs10080768	T	C	0.7374	|| id:ebi-a-GCST90001514	TRUE	reported	igd	HSC AC	MDSC_Trait1	Myeloid cell	GCST90001514	Absolute count	0.0119270551623826	22.4038260505353
ebi-a-GCST90001514	-0.4209	1858	2.87402e-06	7	0.08967	82240518	rs142114110	G	A	0.0334	|| id:ebi-a-GCST90001514	TRUE	reported	igd	HSC AC	MDSC_Trait1	Myeloid cell	GCST90001514	Absolute count	0.0117192051853385	22.0087701168647
ebi-a-GCST90001514	0.9085	1858	4.58997e-06	8	0.1977	4006968	rs77538571	G	C	0.0062	|| id:ebi-a-GCST90001514	TRUE	reported	igd	HSC AC	MDSC_Trait1	Myeloid cell	GCST90001514	Absolute count	0.0112378350901224	21.0944781945295
ebi-a-GCST90001514	-0.2775	1858	7.82997e-06	8	0.0619	78599881	rs34526926	A	G	0.0721	|| id:ebi-a-GCST90001514	TRUE	reported	igd	HSC AC	MDSC_Trait1	Myeloid cell	GCST90001514	Absolute count	0.0107010529758309	20.0759885400514
ebi-a-GCST90001514	-0.276	1858	7.11394e-06	9	0.06129	136023292	rs143685973	T	C	0.0751	|| id:ebi-a-GCST90001514	TRUE	reported	igd	HSC AC	MDSC_Trait1	Myeloid cell	GCST90001514	Absolute count	0.0107963983636506	20.2568160182477
ebi-a-GCST90001514	0.2534	1858	6.39102e-07	9	0.05071	13585363	rs10809987	C	T	0.1082	|| id:ebi-a-GCST90001514	TRUE	reported	igd	HSC AC	MDSC_Trait1	Myeloid cell	GCST90001514	Absolute count	0.0132611900874875	24.9435499598512
ebi-a-GCST90001514	-0.3134	1858	7.42506e-06	10	0.06974	12404560	rs2724803	G	C	0.9451	|| id:ebi-a-GCST90001514	TRUE	reported	igd	HSC AC	MDSC_Trait1	Myeloid cell	GCST90001514	Absolute count	0.0107521056488854	20.1728082498686
ebi-a-GCST90001514	0.1647	1858	9.09704e-06	11	0.03701	121009383	rs115076910	C	T	0.2484	|| id:ebi-a-GCST90001514	TRUE	reported	igd	HSC AC	MDSC_Trait1	Myeloid cell	GCST90001514	Absolute count	0.0105462681451873	19.7825052827632
ebi-a-GCST90001514	0.1444	1858	8.32204e-06	11	0.03232	4597980	rs2709155	T	G	0.4029	|| id:ebi-a-GCST90001514	TRUE	reported	igd	HSC AC	MDSC_Trait1	Myeloid cell	GCST90001514	Absolute count	0.0106293085378241	19.9399444681809
ebi-a-GCST90001514	-1.326	1858	1.77501e-06	15	0.2766	81301816	rs77058454	T	C	0.0038	|| id:ebi-a-GCST90001514	TRUE	reported	igd	HSC AC	MDSC_Trait1	Myeloid cell	GCST90001514	Absolute count	0.0122179437002378	22.9569907278814
ebi-a-GCST90001514	0.1462	1858	5.24505e-06	17	0.03201	2750333	rs6416872	C	T	0.4378	|| id:ebi-a-GCST90001514	TRUE	reported	igd	HSC AC	MDSC_Trait1	Myeloid cell	GCST90001514	Absolute count	0.0111027069091066	20.8379820303623
ebi-a-GCST90001514	0.2384	1858	5.95196e-06	21	0.0525	20337514	rs466736	G	A	0.0974	|| id:ebi-a-GCST90001514	TRUE	reported	igd	HSC AC	MDSC_Trait1	Myeloid cell	GCST90001514	Absolute count	0.0109762729014846	20.5980523489769
