# Supplementary material for: An exploration of the causal relationship between 731 immunophenotypes and osteoporosis: a bidirectional Mendelian randomized study
Source: Front Endocrinol (Lausanne). 2024 Jul 17;15:1341002. doi: 10.3389/fendo.2024.1341002 (PMC11288873; doi:10.3389/fendo.2024.1341002)
Supplement: Supplementary File 7 — Removal of weak IVs and F-statistics. [file DataSheet_7.zip › Supplementary file 7/731Removing weak instrumental variables/ebi-a-GCST90001515.csv]

id.exposure	beta.exposure	se.exposure	chr.exposure	pval.exposure	samplesize.exposure	pos.exposure	SNP	effect_allele.exposure	other_allele.exposure	eaf.exposure	exposure	mr_keep.exposure	pval_origin.exposure	data_source.exposure	Trait	Statistical_trait_name	Panel	CatalogID	Trait_type	R2	F
ebi-a-GCST90001515	-0.3383	0.07002	1	1.47201e-06	1857	247722588	rs74227709	A	G	0.0584	|| id:ebi-a-GCST90001515	TRUE	reported	igd	Im MDSC AC	MDSC_Trait10	Myeloid cell	GCST90001515	Absolute count	0.0124143122972665	23.3180265754935
ebi-a-GCST90001515	0.499	0.1116	1	8.25392e-06	1857	234866398	rs6682502	G	T	0.0221	|| id:ebi-a-GCST90001515	TRUE	reported	igd	Im MDSC AC	MDSC_Trait10	Myeloid cell	GCST90001515	Absolute count	0.0106514836516903	19.9712253542505
ebi-a-GCST90001515	-0.1767	0.03762	1	2.83602e-06	1857	162312753	rs347282	G	T	0.7124	|| id:ebi-a-GCST90001515	TRUE	reported	igd	Im MDSC AC	MDSC_Trait10	Myeloid cell	GCST90001515	Absolute count	0.0117407142068262	22.0377639418615
ebi-a-GCST90001515	-0.1586	0.03538	2	7.801e-06	1857	147899621	rs423524	T	C	0.6675	|| id:ebi-a-GCST90001515	TRUE	reported	igd	Im MDSC AC	MDSC_Trait10	Myeloid cell	GCST90001515	Absolute count	0.0107054376655305	20.0734822828684
ebi-a-GCST90001515	-0.5264	0.1007	2	1.90498e-07	1857	176971968	rs113696385	T	G	0.0293	|| id:ebi-a-GCST90001515	TRUE	reported	igd	Im MDSC AC	MDSC_Trait10	Myeloid cell	GCST90001515	Absolute count	0.0145016302133333	27.2963658494498
ebi-a-GCST90001515	-0.3866	0.07377	3	1.78698e-07	1857	113575708	rs9829934	T	A	0.0582	|| id:ebi-a-GCST90001515	TRUE	reported	igd	Im MDSC AC	MDSC_Trait10	Myeloid cell	GCST90001515	Absolute count	0.0145739166762693	27.4344427166925
ebi-a-GCST90001515	0.6111	0.1339	3	5.39002e-06	1857	14039647	rs143216098	G	A	0.0148	|| id:ebi-a-GCST90001515	TRUE	reported	igd	Im MDSC AC	MDSC_Trait10	Myeloid cell	GCST90001515	Absolute count	0.011091937842776	20.8063271862356
ebi-a-GCST90001515	-0.1512	0.03353	3	6.93793e-06	1857	78947955	rs329820	T	C	0.5078	|| id:ebi-a-GCST90001515	TRUE	reported	igd	Im MDSC AC	MDSC_Trait10	Myeloid cell	GCST90001515	Absolute count	0.0108316540798718	20.3127388791156
ebi-a-GCST90001515	-0.1953	0.04376	4	8.52904e-06	1857	182229502	rs76522245	T	C	0.1753	|| id:ebi-a-GCST90001515	TRUE	reported	igd	Im MDSC AC	MDSC_Trait10	Myeloid cell	GCST90001515	Absolute count	0.0106121777777702	19.8967374932395
ebi-a-GCST90001515	0.151	0.03405	6	9.73509e-06	1857	34029204	rs2451361	T	C	0.5555	|| id:ebi-a-GCST90001515	TRUE	reported	igd	Im MDSC AC	MDSC_Trait10	Myeloid cell	GCST90001515	Absolute count	0.0104793088015944	19.6449836773144
ebi-a-GCST90001515	0.2687	0.05618	7	1.862e-06	1857	131327890	rs1421603	T	C	0.9047	|| id:ebi-a-GCST90001515	TRUE	reported	igd	Im MDSC AC	MDSC_Trait10	Myeloid cell	GCST90001515	Absolute count	0.0121686600852775	22.8509296537793
ebi-a-GCST90001515	-0.8322	0.1774	10	2.922e-06	1857	125501892	rs72841673	T	C	0.0083	|| id:ebi-a-GCST90001515	TRUE	reported	igd	Im MDSC AC	MDSC_Trait10	Myeloid cell	GCST90001515	Absolute count	0.0117117000770715	21.9826579396537
ebi-a-GCST90001515	0.1487	0.03341	10	9.06192e-06	1857	11698793	rs56236288	T	C	0.4631	|| id:ebi-a-GCST90001515	TRUE	reported	igd	Im MDSC AC	MDSC_Trait10	Myeloid cell	GCST90001515	Absolute count	0.0105547716158302	19.7879587325303
ebi-a-GCST90001515	-1.55	0.3181	10	1.18899e-06	1857	117921053	rs2420243	T	A	0.0027	|| id:ebi-a-GCST90001515	TRUE	reported	igd	Im MDSC AC	MDSC_Trait10	Myeloid cell	GCST90001515	Absolute count	0.012624279411931	23.7174540763312
ebi-a-GCST90001515	0.1499	0.03367	12	9.06108e-06	1857	29371578	rs10843345	T	A	0.4922	|| id:ebi-a-GCST90001515	TRUE	reported	igd	Im MDSC AC	MDSC_Trait10	Myeloid cell	GCST90001515	Absolute count	0.0105607380100399	19.7992638469029
ebi-a-GCST90001515	-1.579	0.3546	13	8.97098e-06	1857	52130641	rs144437325	A	G	0.0022	|| id:ebi-a-GCST90001515	TRUE	reported	igd	Im MDSC AC	MDSC_Trait10	Myeloid cell	GCST90001515	Absolute count	0.0105648233597413	19.8070048397375
ebi-a-GCST90001515	-0.7864	0.1448	16	6.37294e-08	1857	58686745	rs141792521	G	A	0.0137	|| id:ebi-a-GCST90001515	TRUE	reported	igd	Im MDSC AC	MDSC_Trait10	Myeloid cell	GCST90001515	Absolute count	0.0156348674684362	29.4633344837812
ebi-a-GCST90001515	0.1655	0.03697	19	8.05008e-06	1857	51540750	rs7259307	T	G	0.297	|| id:ebi-a-GCST90001515	TRUE	reported	igd	Im MDSC AC	MDSC_Trait10	Myeloid cell	GCST90001515	Absolute count	0.0106763689636962	20.018388125341
ebi-a-GCST90001515	0.278	0.05161	19	8.12007e-08	1857	51676649	rs17801681	T	C	0.1201	|| id:ebi-a-GCST90001515	TRUE	reported	igd	Im MDSC AC	MDSC_Trait10	Myeloid cell	GCST90001515	Absolute count	0.0153842646392698	28.9837038765079
ebi-a-GCST90001515	0.3938	0.03247	19	1.24911e-32	1857	51728641	rs2455069	G	A	0.5197	|| id:ebi-a-GCST90001515	TRUE	reported	igd	Im MDSC AC	MDSC_Trait10	Myeloid cell	GCST90001515	Absolute count	0.073395486563129	146.932834451254
ebi-a-GCST90001515	0.2453	0.0488	19	5.45494e-07	1857	51476281	rs1654530	G	A	0.1314	|| id:ebi-a-GCST90001515	TRUE	reported	igd	Im MDSC AC	MDSC_Trait10	Myeloid cell	GCST90001515	Absolute count	0.0134237606637806	25.2398902775794
ebi-a-GCST90001515	-0.2816	0.04685	19	2.20298e-09	1857	8786913	rs4499342	T	C	0.1527	|| id:ebi-a-GCST90001515	TRUE	reported	igd	Im MDSC AC	MDSC_Trait10	Myeloid cell	GCST90001515	Absolute count	0.0190838541953899	36.0892719360945
ebi-a-GCST90001515	-1.442	0.3192	21	6.66807e-06	1857	19549947	rs1546826	C	T	0.9973	|| id:ebi-a-GCST90001515	TRUE	reported	igd	Im MDSC AC	MDSC_Trait10	Myeloid cell	GCST90001515	Absolute count	0.0108704129961817	20.3862227688467
ebi-a-GCST90001515	-0.3098	0.06913	21	7.86104e-06	1857	47549410	rs76978157	T	C	0.0649	|| id:ebi-a-GCST90001515	TRUE	reported	igd	Im MDSC AC	MDSC_Trait10	Myeloid cell	GCST90001515	Absolute count	0.010699074818992	20.0614224489873
