# Supplementary material for: An exploration of the causal relationship between 731 immunophenotypes and osteoporosis: a bidirectional Mendelian randomized study
Source: Front Endocrinol (Lausanne). 2024 Jul 17;15:1341002. doi: 10.3389/fendo.2024.1341002 (PMC11288873; doi:10.3389/fendo.2024.1341002)
Supplement: Supplementary File 7 — Removal of weak IVs and F-statistics. [file DataSheet_7.zip › Supplementary file 7/731Removing weak instrumental variables/ebi-a-GCST90001516.csv]

id.exposure	se.exposure	pos.exposure	samplesize.exposure	beta.exposure	pval.exposure	chr.exposure	SNP	effect_allele.exposure	other_allele.exposure	eaf.exposure	exposure	mr_keep.exposure	pval_origin.exposure	data_source.exposure	Trait	Statistical_trait_name	Panel	CatalogID	Trait_type	R2	F
ebi-a-GCST90001516	0.04837	247286936	1857	-0.2383	9.09097e-07	1	rs12094489	A	G	0.1373	|| id:ebi-a-GCST90001516	TRUE	reported	igd	Im MDSC %CD33dim HLA DR- CD66b-	MDSC_Trait11	Myeloid cell	GCST90001516	Relative count	0.01290162583984	24.2453199796479
ebi-a-GCST90001516	0.09656	176970247	1857	-0.5379	2.91897e-08	2	rs72923436	A	C	0.0307	|| id:ebi-a-GCST90001516	TRUE	reported	igd	Im MDSC %CD33dim HLA DR- CD66b-	MDSC_Trait11	Myeloid cell	GCST90001516	Relative count	0.0164361177207447	30.9984932563078
ebi-a-GCST90001516	0.07241	113575708	1857	-0.3737	2.72402e-07	3	rs9829934	T	A	0.0582	|| id:ebi-a-GCST90001516	TRUE	reported	igd	Im MDSC %CD33dim HLA DR- CD66b-	MDSC_Trait11	Myeloid cell	GCST90001516	Relative count	0.0141400973723784	26.6060933768085
ebi-a-GCST90001516	0.03564	179340006	1857	-0.167	2.98497e-06	5	rs469318	C	T	0.3024	|| id:ebi-a-GCST90001516	TRUE	reported	igd	Im MDSC %CD33dim HLA DR- CD66b-	MDSC_Trait11	Myeloid cell	GCST90001516	Relative count	0.0116853275550238	21.9325719013607
ebi-a-GCST90001516	0.06165	10417917	1857	0.2747	8.8589e-06	6	rs79899973	C	T	0.074	|| id:ebi-a-GCST90001516	TRUE	reported	igd	Im MDSC %CD33dim HLA DR- CD66b-	MDSC_Trait11	Myeloid cell	GCST90001516	Relative count	0.010578415797482	19.832760491217
ebi-a-GCST90001516	0.1863	873131	1857	-0.8503	5.35599e-06	6	rs115076391	C	T	0.0078	|| id:ebi-a-GCST90001516	TRUE	reported	igd	Im MDSC %CD33dim HLA DR- CD66b-	MDSC_Trait11	Myeloid cell	GCST90001516	Relative count	0.0110933329897588	20.8089735689784
ebi-a-GCST90001516	0.4325	141084101	1857	-1.976	5.20799e-06	7	rs182908654	C	T	0.0019	|| id:ebi-a-GCST90001516	TRUE	reported	igd	Im MDSC %CD33dim HLA DR- CD66b-	MDSC_Trait11	Myeloid cell	GCST90001516	Relative count	0.0111156599562726	20.8513254623629
ebi-a-GCST90001516	0.2377	117925703	1857	-1.066	7.76497e-06	7	rs41928	G	T	0.9943	|| id:ebi-a-GCST90001516	TRUE	reported	igd	Im MDSC %CD33dim HLA DR- CD66b-	MDSC_Trait11	Myeloid cell	GCST90001516	Relative count	0.0107143505503484	20.0903755977387
ebi-a-GCST90001516	0.09126	32093300	1857	-0.4335	2.19498e-06	9	rs147302158	G	A	0.0369	|| id:ebi-a-GCST90001516	TRUE	reported	igd	Im MDSC %CD33dim HLA DR- CD66b-	MDSC_Trait11	Myeloid cell	GCST90001516	Relative count	0.0120049441048193	22.5397598718372
ebi-a-GCST90001516	0.1217	129479345	1857	0.5458	7.808e-06	9	rs12350919	T	C	0.0199	|| id:ebi-a-GCST90001516	TRUE	reported	igd	Im MDSC %CD33dim HLA DR- CD66b-	MDSC_Trait11	Myeloid cell	GCST90001516	Relative count	0.0107150793560766	20.091756975922
ebi-a-GCST90001516	0.2228	49759225	1857	-0.9907	9.21595e-06	10	rs139228307	A	G	0.0059	|| id:ebi-a-GCST90001516	TRUE	reported	igd	Im MDSC %CD33dim HLA DR- CD66b-	MDSC_Trait11	Myeloid cell	GCST90001516	Relative count	0.0105351907221763	19.7508578439496
ebi-a-GCST90001516	0.1007	10423376	1857	0.4464	9.86597e-06	10	rs7907229	T	C	0.0267	|| id:ebi-a-GCST90001516	TRUE	reported	igd	Im MDSC %CD33dim HLA DR- CD66b-	MDSC_Trait11	Myeloid cell	GCST90001516	Relative count	0.0104714269211387	19.6300515893887
ebi-a-GCST90001516	0.3142	117921053	1857	-1.503	1.852e-06	10	rs2420243	T	A	0.0027	|| id:ebi-a-GCST90001516	TRUE	reported	igd	Im MDSC %CD33dim HLA DR- CD66b-	MDSC_Trait11	Myeloid cell	GCST90001516	Relative count	0.0121723622596396	22.8579674519759
ebi-a-GCST90001516	0.1452	127752441	1857	-0.675	3.58699e-06	10	rs3829176	T	C	0.0132	|| id:ebi-a-GCST90001516	TRUE	reported	igd	Im MDSC %CD33dim HLA DR- CD66b-	MDSC_Trait11	Myeloid cell	GCST90001516	Relative count	0.0115036976394971	21.5876974656449
ebi-a-GCST90001516	0.03423	93613399	1857	0.1528	8.57492e-06	14	rs12878160	T	C	0.6292	|| id:ebi-a-GCST90001516	TRUE	reported	igd	Im MDSC %CD33dim HLA DR- CD66b-	MDSC_Trait11	Myeloid cell	GCST90001516	Relative count	0.0106166041379039	19.9051255137061
ebi-a-GCST90001516	0.04735	74210489	1857	-0.2101	9.67899e-06	16	rs12443996	T	G	0.1373	|| id:ebi-a-GCST90001516	TRUE	reported	igd	Im MDSC %CD33dim HLA DR- CD66b-	MDSC_Trait11	Myeloid cell	GCST90001516	Relative count	0.0104910740043079	19.667273095499
ebi-a-GCST90001516	0.04632	8786913	1857	-0.2163	3.24601e-06	19	rs4499342	T	C	0.1527	|| id:ebi-a-GCST90001516	TRUE	reported	igd	Im MDSC %CD33dim HLA DR- CD66b-	MDSC_Trait11	Myeloid cell	GCST90001516	Relative count	0.0116063055529297	21.7825112823375
ebi-a-GCST90001516	0.04819	51476715	1857	0.2248	3.31101e-06	19	rs1701958	G	C	0.1314	|| id:ebi-a-GCST90001516	TRUE	reported	igd	Im MDSC %CD33dim HLA DR- CD66b-	MDSC_Trait11	Myeloid cell	GCST90001516	Relative count	0.0115826311348176	21.7375588813811
ebi-a-GCST90001516	0.1161	47622471	1857	0.5143	9.92499e-06	19	rs151124788	G	C	0.0213	|| id:ebi-a-GCST90001516	TRUE	reported	igd	Im MDSC %CD33dim HLA DR- CD66b-	MDSC_Trait11	Myeloid cell	GCST90001516	Relative count	0.0104566251792748	19.6020105850023
ebi-a-GCST90001516	0.03266	51728641	1857	0.2522	1.8608e-14	19	rs2455069	G	A	0.5197	|| id:ebi-a-GCST90001516	TRUE	reported	igd	Im MDSC %CD33dim HLA DR- CD66b-	MDSC_Trait11	Myeloid cell	GCST90001516	Relative count	0.0311114132788606	59.5648172795503
ebi-a-GCST90001516	0.03332	46598506	1857	-0.1594	1.85999e-06	21	rs1537122	T	C	0.5312	|| id:ebi-a-GCST90001516	TRUE	reported	igd	Im MDSC %CD33dim HLA DR- CD66b-	MDSC_Trait11	Myeloid cell	GCST90001516	Relative count	0.0121740526197938	22.861180828069
ebi-a-GCST90001516	0.05064	47428075	1857	0.2287	6.70101e-06	21	rs12482767	A	G	0.1206	|| id:ebi-a-GCST90001516	TRUE	reported	igd	Im MDSC %CD33dim HLA DR- CD66b-	MDSC_Trait11	Myeloid cell	GCST90001516	Relative count	0.0108639822586735	20.3740301923871
