# Supplementary material for: An exploration of the causal relationship between 731 immunophenotypes and osteoporosis: a bidirectional Mendelian randomized study
Source: Front Endocrinol (Lausanne). 2024 Jul 17;15:1341002. doi: 10.3389/fendo.2024.1341002 (PMC11288873; doi:10.3389/fendo.2024.1341002)
Supplement: Supplementary File 7 — Removal of weak IVs and F-statistics. [file DataSheet_7.zip › Supplementary file 7/731Removing weak instrumental variables/ebi-a-GCST90001517.csv]

id.exposure	samplesize.exposure	beta.exposure	chr.exposure	pos.exposure	se.exposure	pval.exposure	SNP	effect_allele.exposure	other_allele.exposure	eaf.exposure	exposure	mr_keep.exposure	pval_origin.exposure	data_source.exposure	Trait	Statistical_trait_name	Panel	CatalogID	Trait_type	R2	F
ebi-a-GCST90001517	1858	0.7558	1	90495703	0.1608	2.80899e-06	rs2703989	T	C	0.0105	|| id:ebi-a-GCST90001517	TRUE	reported	igd	CD33br HLA DR+ AC	MDSC_Trait12	Myeloid cell	GCST90001517	Absolute count	0.0117506666664505	22.0685575970647
ebi-a-GCST90001517	1858	0.1593	1	87752464	0.03298	1.483e-06	rs11161969	G	A	0.4128	|| id:ebi-a-GCST90001517	TRUE	reported	igd	CD33br HLA DR+ AC	MDSC_Trait12	Myeloid cell	GCST90001517	Absolute count	0.0124012389526615	23.305719290019
ebi-a-GCST90001517	1858	0.2285	2	147077389	0.0465	9.69304e-07	rs5020267	G	A	0.1453	|| id:ebi-a-GCST90001517	TRUE	reported	igd	CD33br HLA DR+ AC	MDSC_Trait12	Myeloid cell	GCST90001517	Absolute count	0.0128295942222873	24.1211919818502
ebi-a-GCST90001517	1858	-1.096	2	227300526	0.2455	8.54496e-06	rs150886675	A	G	0.004	|| id:ebi-a-GCST90001517	TRUE	reported	igd	CD33br HLA DR+ AC	MDSC_Trait12	Myeloid cell	GCST90001517	Absolute count	0.01061301066653	19.9090426793966
ebi-a-GCST90001517	1858	0.1643	2	206649338	0.03508	3.02002e-06	rs3770997	C	T	0.3103	|| id:ebi-a-GCST90001517	TRUE	reported	igd	CD33br HLA DR+ AC	MDSC_Trait12	Myeloid cell	GCST90001517	Absolute count	0.0116684430321834	21.9123128418307
ebi-a-GCST90001517	1858	-0.7744	3	15416436	0.1677	4.14801e-06	rs143438920	A	C	0.01	|| id:ebi-a-GCST90001517	TRUE	reported	igd	CD33br HLA DR+ AC	MDSC_Trait12	Myeloid cell	GCST90001517	Absolute count	0.0113465269776906	21.3008446793962
ebi-a-GCST90001517	1858	3.847	4	130012204	0.8008	1.67498e-06	rs115418145	T	G	5e-04	|| id:ebi-a-GCST90001517	TRUE	reported	igd	CD33br HLA DR+ AC	MDSC_Trait12	Myeloid cell	GCST90001517	Absolute count	0.0122684433842817	23.0530560340148
ebi-a-GCST90001517	1858	0.1792	4	27723538	0.03652	1.011e-06	rs73248200	G	T	0.2801	|| id:ebi-a-GCST90001517	TRUE	reported	igd	CD33br HLA DR+ AC	MDSC_Trait12	Myeloid cell	GCST90001517	Absolute count	0.0127931334651081	24.0517529974063
ebi-a-GCST90001517	1858	0.1809	5	29036863	0.03789	1.93402e-06	rs505769	A	C	0.2672	|| id:ebi-a-GCST90001517	TRUE	reported	igd	CD33br HLA DR+ AC	MDSC_Trait12	Myeloid cell	GCST90001517	Absolute count	0.012119553023469	22.7698508259803
ebi-a-GCST90001517	1858	0.4335	5	162397650	0.09504	5.41502e-06	rs1902950	C	G	0.0293	|| id:ebi-a-GCST90001517	TRUE	reported	igd	CD33br HLA DR+ AC	MDSC_Trait12	Myeloid cell	GCST90001517	Absolute count	0.0110734683150996	20.7824914534434
ebi-a-GCST90001517	1858	-0.6389	5	133807831	0.1429	8.26894e-06	rs141849324	A	C	0.0137	|| id:ebi-a-GCST90001517	TRUE	reported	igd	CD33br HLA DR+ AC	MDSC_Trait12	Myeloid cell	GCST90001517	Absolute count	0.010644080868366	19.9679546153893
ebi-a-GCST90001517	1858	1.586	6	125326624	0.3361	2.54097e-06	rs77906933	G	A	0.0022	|| id:ebi-a-GCST90001517	TRUE	reported	igd	CD33br HLA DR+ AC	MDSC_Trait12	Myeloid cell	GCST90001517	Absolute count	0.011842672700041	22.2434220989225
ebi-a-GCST90001517	1858	0.564	6	135523741	0.1251	6.98297e-06	rs183489799	A	G	0.0178	|| id:ebi-a-GCST90001517	TRUE	reported	igd	CD33br HLA DR+ AC	MDSC_Trait12	Myeloid cell	GCST90001517	Absolute count	0.0108211323463859	20.3037309951158
ebi-a-GCST90001517	1858	0.6932	6	19571542	0.1563	9.78994e-06	rs34908874	G	A	0.01	|| id:ebi-a-GCST90001517	TRUE	reported	igd	CD33br HLA DR+ AC	MDSC_Trait12	Myeloid cell	GCST90001517	Absolute count	0.0104756248957964	19.6485910764458
ebi-a-GCST90001517	1858	-1.666	6	23419953	0.3698	7.05602e-06	rs142786778	A	G	0.0019	|| id:ebi-a-GCST90001517	TRUE	reported	igd	CD33br HLA DR+ AC	MDSC_Trait12	Myeloid cell	GCST90001517	Absolute count	0.0108056795722855	20.2744201740769
ebi-a-GCST90001517	1858	1.986	7	134917158	0.4445	8.35603e-06	rs1647900	T	A	0.9984	|| id:ebi-a-GCST90001517	TRUE	reported	igd	CD33br HLA DR+ AC	MDSC_Trait12	Myeloid cell	GCST90001517	Absolute count	0.0106298721613468	19.9410131520336
ebi-a-GCST90001517	1858	-2.346	7	141084101	0.4382	9.67008e-08	rs182908654	C	T	0.0019	|| id:ebi-a-GCST90001517	TRUE	reported	igd	CD33br HLA DR+ AC	MDSC_Trait12	Myeloid cell	GCST90001517	Absolute count	0.0151920749488444	28.6314624281587
ebi-a-GCST90001517	1858	-0.1958	8	127623130	0.04267	4.77705e-06	rs11777538	G	A	0.1889	|| id:ebi-a-GCST90001517	TRUE	reported	igd	CD33br HLA DR+ AC	MDSC_Trait12	Myeloid cell	GCST90001517	Absolute count	0.0112057342501885	21.0335390169143
ebi-a-GCST90001517	1858	0.3546	10	90000206	0.07364	1.59001e-06	rs182483660	T	C	0.0533	|| id:ebi-a-GCST90001517	TRUE	reported	igd	CD33br HLA DR+ AC	MDSC_Trait12	Myeloid cell	GCST90001517	Absolute count	0.012325878094595	23.1623257471145
ebi-a-GCST90001517	1858	-0.1538	10	61890937	0.03237	2.15799e-06	rs10740011	T	G	0.4594	|| id:ebi-a-GCST90001517	TRUE	reported	igd	CD33br HLA DR+ AC	MDSC_Trait12	Myeloid cell	GCST90001517	Absolute count	0.0120042938975673	22.5506743969341
ebi-a-GCST90001517	1858	3.416	10	112429560	0.6702	3.79901e-07	rs143612223	T	A	5e-04	|| id:ebi-a-GCST90001517	TRUE	reported	igd	CD33br HLA DR+ AC	MDSC_Trait12	Myeloid cell	GCST90001517	Absolute count	0.0137895710908884	25.9513012582911
ebi-a-GCST90001517	1858	0.2229	11	101619255	0.04674	2e-06	rs61916462	A	G	0.1418	|| id:ebi-a-GCST90001517	TRUE	reported	igd	CD33br HLA DR+ AC	MDSC_Trait12	Myeloid cell	GCST90001517	Absolute count	0.0120924229152128	22.7182556862894
ebi-a-GCST90001517	1858	0.2117	12	1731406	0.0447	2.34801e-06	rs12297491	A	C	0.1671	|| id:ebi-a-GCST90001517	TRUE	reported	igd	CD33br HLA DR+ AC	MDSC_Trait12	Myeloid cell	GCST90001517	Absolute count	0.0119280521612816	22.4057214252097
ebi-a-GCST90001517	1858	-0.155	14	78420741	0.03431	6.64707e-06	rs4020134	G	A	0.6284	|| id:ebi-a-GCST90001517	TRUE	reported	igd	CD33br HLA DR+ AC	MDSC_Trait12	Myeloid cell	GCST90001517	Absolute count	0.0108650517019819	20.3870422267222
ebi-a-GCST90001517	1858	3.05	16	69342268	0.6706	5.78802e-06	rs117019089	T	G	5e-04	|| id:ebi-a-GCST90001517	TRUE	reported	igd	CD33br HLA DR+ AC	MDSC_Trait12	Myeloid cell	GCST90001517	Absolute count	0.0110107886083766	20.6635455895328
ebi-a-GCST90001517	1858	0.2079	16	5666157	0.04443	3.09899e-06	rs35948572	T	C	0.1593	|| id:ebi-a-GCST90001517	TRUE	reported	igd	CD33br HLA DR+ AC	MDSC_Trait12	Myeloid cell	GCST90001517	Absolute count	0.0116472293281086	21.872005901571
ebi-a-GCST90001517	1858	0.1693	16	8615510	0.03482	1.262e-06	rs13334605	G	C	0.6631	|| id:ebi-a-GCST90001517	TRUE	reported	igd	CD33br HLA DR+ AC	MDSC_Trait12	Myeloid cell	GCST90001517	Absolute count	0.012563762959173	23.6150377892816
ebi-a-GCST90001517	1858	0.1771	18	5327059	0.03884	5.44703e-06	rs111715212	A	C	0.2279	|| id:ebi-a-GCST90001517	TRUE	reported	igd	CD33br HLA DR+ AC	MDSC_Trait12	Myeloid cell	GCST90001517	Absolute count	0.0110662422292347	20.7687779045565
ebi-a-GCST90001517	1858	-0.2048	18	5858361	0.0394	2.249e-07	rs74253876	T	C	0.2177	|| id:ebi-a-GCST90001517	TRUE	reported	igd	CD33br HLA DR+ AC	MDSC_Trait12	Myeloid cell	GCST90001517	Absolute count	0.0143334836337697	26.9898035314736
ebi-a-GCST90001517	1858	-0.3814	18	4762780	0.08257	4.12895e-06	rs117285079	G	C	0.0401	|| id:ebi-a-GCST90001517	TRUE	reported	igd	CD33br HLA DR+ AC	MDSC_Trait12	Myeloid cell	GCST90001517	Absolute count	0.0113530442863704	21.3132201274961
ebi-a-GCST90001517	1858	-0.3696	19	51727962	0.03875	4.35913e-21	rs3865444	A	C	0.2131	|| id:ebi-a-GCST90001517	TRUE	reported	igd	CD33br HLA DR+ AC	MDSC_Trait12	Myeloid cell	GCST90001517	Absolute count	0.0466782231160583	90.8767471845461
