# Supplementary material for: An exploration of the causal relationship between 731 immunophenotypes and osteoporosis: a bidirectional Mendelian randomized study
Source: Front Endocrinol (Lausanne). 2024 Jul 17;15:1341002. doi: 10.3389/fendo.2024.1341002 (PMC11288873; doi:10.3389/fendo.2024.1341002)
Supplement: Supplementary File 7 — Removal of weak IVs and F-statistics. [file DataSheet_7.zip › Supplementary file 7/731Removing weak instrumental variables/ebi-a-GCST90001518.csv]

id.exposure	se.exposure	chr.exposure	pos.exposure	beta.exposure	samplesize.exposure	pval.exposure	SNP	effect_allele.exposure	other_allele.exposure	eaf.exposure	exposure	mr_keep.exposure	pval_origin.exposure	data_source.exposure	Trait	Statistical_trait_name	Panel	CatalogID	Trait_type	R2	F
ebi-a-GCST90001518	0.479	1	187381911	2.149	1858	7.69697e-06	rs144410606	G	T	0.0011	|| id:ebi-a-GCST90001518	TRUE	reported	igd	CD33br HLA DR+ CD14- AC	MDSC_Trait13	Myeloid cell	GCST90001518	Absolute count	0.0107170832448994	20.1063883401287
ebi-a-GCST90001518	0.1623	1	90495703	0.7944	1858	1.06299e-06	rs2703989	T	C	0.0105	|| id:ebi-a-GCST90001518	TRUE	reported	igd	CD33br HLA DR+ CD14- AC	MDSC_Trait13	Myeloid cell	GCST90001518	Absolute count	0.0127300942942904	23.9317079085015
ebi-a-GCST90001518	0.06828	2	54973519	0.307	1858	7.377e-06	rs17046269	C	G	0.0649	|| id:ebi-a-GCST90001518	TRUE	reported	igd	CD33br HLA DR+ CD14- AC	MDSC_Trait13	Myeloid cell	GCST90001518	Absolute count	0.0107632703621286	20.1939830918162
ebi-a-GCST90001518	0.2481	2	227300526	-1.134	1858	5.19302e-06	rs150886675	A	G	0.004	|| id:ebi-a-GCST90001518	TRUE	reported	igd	CD33br HLA DR+ CD14- AC	MDSC_Trait13	Myeloid cell	GCST90001518	Absolute count	0.0111191309765848	20.8691539486672
ebi-a-GCST90001518	0.04709	2	147077389	0.2171	1858	4.29101e-06	rs5020267	G	A	0.1453	|| id:ebi-a-GCST90001518	TRUE	reported	igd	CD33br HLA DR+ CD14- AC	MDSC_Trait13	Myeloid cell	GCST90001518	Absolute count	0.0113103628679127	21.2321771104408
ebi-a-GCST90001518	0.03553	4	183610911	-0.172	1858	1.40501e-06	rs9990730	C	A	0.6983	|| id:ebi-a-GCST90001518	TRUE	reported	igd	CD33br HLA DR+ CD14- AC	MDSC_Trait13	Myeloid cell	GCST90001518	Absolute count	0.0124559610358966	23.4098559360191
ebi-a-GCST90001518	0.03485	4	27713713	0.1616	1858	3.76504e-06	rs6858113	A	G	0.3388	|| id:ebi-a-GCST90001518	TRUE	reported	igd	CD33br HLA DR+ CD14- AC	MDSC_Trait13	Myeloid cell	GCST90001518	Absolute count	0.0114402199785253	21.4787701353596
ebi-a-GCST90001518	0.8059	4	130012204	3.845	1858	1.97201e-06	rs115418145	T	G	5e-04	|| id:ebi-a-GCST90001518	TRUE	reported	igd	CD33br HLA DR+ CD14- AC	MDSC_Trait13	Myeloid cell	GCST90001518	Absolute count	0.0121030908625698	22.7385432965299
ebi-a-GCST90001518	0.03836	5	29036851	0.1855	1858	1.42899e-06	rs505806	A	G	0.2672	|| id:ebi-a-GCST90001518	TRUE	reported	igd	CD33br HLA DR+ CD14- AC	MDSC_Trait13	Myeloid cell	GCST90001518	Absolute count	0.0124294822242138	23.35946506392
ebi-a-GCST90001518	0.09616	5	162397650	0.4261	1858	9.94489e-06	rs1902950	C	G	0.0293	|| id:ebi-a-GCST90001518	TRUE	reported	igd	CD33br HLA DR+ CD14- AC	MDSC_Trait13	Myeloid cell	GCST90001518	Absolute count	0.0104573815230994	19.6140113063008
ebi-a-GCST90001518	0.3396	6	125326624	1.56	1858	4.65897e-06	rs77906933	G	A	0.0022	|| id:ebi-a-GCST90001518	TRUE	reported	igd	CD33br HLA DR+ CD14- AC	MDSC_Trait13	Myeloid cell	GCST90001518	Absolute count	0.011229581945522	21.0788103186766
ebi-a-GCST90001518	0.1575	6	19571542	0.7	1858	9.2809e-06	rs34908874	G	A	0.01	|| id:ebi-a-GCST90001518	TRUE	reported	igd	CD33br HLA DR+ CD14- AC	MDSC_Trait13	Myeloid cell	GCST90001518	Absolute count	0.0105195334586911	19.73182367872
ebi-a-GCST90001518	0.4476	7	141084101	-2.363	1858	1.447e-07	rs182908654	C	T	0.0019	|| id:ebi-a-GCST90001518	TRUE	reported	igd	CD33br HLA DR+ CD14- AC	MDSC_Trait13	Myeloid cell	GCST90001518	Absolute count	0.0147786710710526	27.8406614863814
ebi-a-GCST90001518	0.4549	7	134917158	2.053	1858	6.76503e-06	rs1647900	T	A	0.9984	|| id:ebi-a-GCST90001518	TRUE	reported	igd	CD33br HLA DR+ CD14- AC	MDSC_Trait13	Myeloid cell	GCST90001518	Absolute count	0.0108433972798285	20.3459647299701
ebi-a-GCST90001518	0.03324	8	130647103	-0.1477	1858	9.39399e-06	rs4733718	T	A	0.4233	|| id:ebi-a-GCST90001518	TRUE	reported	igd	CD33br HLA DR+ CD14- AC	MDSC_Trait13	Myeloid cell	GCST90001518	Absolute count	0.0105148368215119	19.7229204306985
ebi-a-GCST90001518	0.0905	9	945397	0.4332	1858	1.826e-06	rs138272175	T	C	0.0355	|| id:ebi-a-GCST90001518	TRUE	reported	igd	CD33br HLA DR+ CD14- AC	MDSC_Trait13	Myeloid cell	GCST90001518	Absolute count	0.0121817885390685	22.8882189720647
ebi-a-GCST90001518	0.03282	10	61890937	-0.1489	1858	6.05703e-06	rs10740011	T	G	0.4594	|| id:ebi-a-GCST90001518	TRUE	reported	igd	CD33br HLA DR+ CD14- AC	MDSC_Trait13	Myeloid cell	GCST90001518	Absolute count	0.0109567515788168	20.5610128401827
ebi-a-GCST90001518	0.6591	10	13171617	2.986	1858	6.23606e-06	rs35248101	C	A	5e-04	|| id:ebi-a-GCST90001518	TRUE	reported	igd	CD33br HLA DR+ CD14- AC	MDSC_Trait13	Myeloid cell	GCST90001518	Absolute count	0.0109259717148992	20.5026144888395
ebi-a-GCST90001518	0.6827	10	103744374	3.028	1858	9.74294e-06	rs117032925	A	C	5e-04	|| id:ebi-a-GCST90001518	TRUE	reported	igd	CD33br HLA DR+ CD14- AC	MDSC_Trait13	Myeloid cell	GCST90001518	Absolute count	0.0104768848347391	19.6509793002948
ebi-a-GCST90001518	0.07025	10	89722783	0.3336	1858	2.201e-06	rs75873877	C	T	0.0603	|| id:ebi-a-GCST90001518	TRUE	reported	igd	CD33br HLA DR+ CD14- AC	MDSC_Trait13	Myeloid cell	GCST90001518	Absolute count	0.0119915241770332	22.5263946789881
ebi-a-GCST90001518	0.6763	10	112429560	3.174	1858	2.89201e-06	rs143612223	T	A	5e-04	|| id:ebi-a-GCST90001518	TRUE	reported	igd	CD33br HLA DR+ CD14- AC	MDSC_Trait13	Myeloid cell	GCST90001518	Absolute count	0.0117157803592904	22.0022620160303
ebi-a-GCST90001518	0.04447	11	101684475	0.2063	1858	3.76504e-06	rs61916496	T	A	0.1674	|| id:ebi-a-GCST90001518	TRUE	reported	igd	CD33br HLA DR+ CD14- AC	MDSC_Trait13	Myeloid cell	GCST90001518	Absolute count	0.0114503034042595	21.4979208344206
ebi-a-GCST90001518	0.3513	13	52130641	-1.602	1858	5.44102e-06	rs144437325	A	G	0.0022	|| id:ebi-a-GCST90001518	TRUE	reported	igd	CD33br HLA DR+ CD14- AC	MDSC_Trait13	Myeloid cell	GCST90001518	Absolute count	0.0110685114768547	20.7730844244035
ebi-a-GCST90001518	0.03468	14	78420741	-0.1615	1858	3.425e-06	rs4020134	G	A	0.6284	|| id:ebi-a-GCST90001518	TRUE	reported	igd	CD33br HLA DR+ CD14- AC	MDSC_Trait13	Myeloid cell	GCST90001518	Absolute count	0.0115372282129448	21.6630268477513
ebi-a-GCST90001518	0.04021	15	97966655	0.1822	1858	6.23304e-06	rs4357922	G	A	0.7734	|| id:ebi-a-GCST90001518	TRUE	reported	igd	CD33br HLA DR+ CD14- AC	MDSC_Trait13	Myeloid cell	GCST90001518	Absolute count	0.0109297450251561	20.5097733600386
ebi-a-GCST90001518	0.04524	16	5690721	0.2146	1858	2.25398e-06	rs57812633	G	A	0.152	|| id:ebi-a-GCST90001518	TRUE	reported	igd	CD33br HLA DR+ CD14- AC	MDSC_Trait13	Myeloid cell	GCST90001518	Absolute count	0.0119657665450103	22.4774222952579
ebi-a-GCST90001518	0.03526	16	8615510	0.1663	1858	2.58101e-06	rs13334605	G	C	0.6631	|| id:ebi-a-GCST90001518	TRUE	reported	igd	CD33br HLA DR+ CD14- AC	MDSC_Trait13	Myeloid cell	GCST90001518	Absolute count	0.0118305677854261	22.2204139228858
ebi-a-GCST90001518	0.6755	16	69342268	3.21	1858	2.173e-06	rs117019089	T	G	5e-04	|| id:ebi-a-GCST90001518	TRUE	reported	igd	CD33br HLA DR+ CD14- AC	MDSC_Trait13	Myeloid cell	GCST90001518	Absolute count	0.0120079015817092	22.5575339836541
ebi-a-GCST90001518	0.4215	17	68540131	-1.887	1858	8.03804e-06	rs117306448	G	T	0.0013	|| id:ebi-a-GCST90001518	TRUE	reported	igd	CD33br HLA DR+ CD14- AC	MDSC_Trait13	Myeloid cell	GCST90001518	Absolute count	0.0106719372013487	20.0207759089256
ebi-a-GCST90001518	0.03326	19	51549527	0.1559	1858	2.97502e-06	rs16988845	A	C	0.5326	|| id:ebi-a-GCST90001518	TRUE	reported	igd	CD33br HLA DR+ CD14- AC	MDSC_Trait13	Myeloid cell	GCST90001518	Absolute count	0.0116868269930349	21.9472445490919
ebi-a-GCST90001518	0.03917	19	51727962	-0.3767	1858	2.12618e-21	rs3865444	A	C	0.2131	|| id:ebi-a-GCST90001518	TRUE	reported	igd	CD33br HLA DR+ CD14- AC	MDSC_Trait13	Myeloid cell	GCST90001518	Absolute count	0.0474177427037125	92.3881688788551
