# Supplementary material for: An exploration of the causal relationship between 731 immunophenotypes and osteoporosis: a bidirectional Mendelian randomized study
Source: Front Endocrinol (Lausanne). 2024 Jul 17;15:1341002. doi: 10.3389/fendo.2024.1341002 (PMC11288873; doi:10.3389/fendo.2024.1341002)
Supplement: Supplementary File 7 — Removal of weak IVs and F-statistics. [file DataSheet_7.zip › Supplementary file 7/731Removing weak instrumental variables/ebi-a-GCST90001519.csv]

id.exposure	samplesize.exposure	se.exposure	pval.exposure	pos.exposure	chr.exposure	beta.exposure	SNP	effect_allele.exposure	other_allele.exposure	eaf.exposure	exposure	mr_keep.exposure	pval_origin.exposure	data_source.exposure	Trait	Statistical_trait_name	Panel	CatalogID	Trait_type	R2	F
ebi-a-GCST90001519	1858	0.05377	7.10493e-06	164781015	1	0.2421	rs10494422	C	A	0.1074	|| id:ebi-a-GCST90001519	TRUE	reported	igd	CD33br HLA DR+ CD14- %CD33br HLA DR+	MDSC_Trait14	Myeloid cell	GCST90001519	Relative count	0.0107932163410958	20.2507805850039
ebi-a-GCST90001519	1858	0.03367	9.40589e-06	228317685	1	-0.1496	rs10799466	A	G	0.5067	|| id:ebi-a-GCST90001519	TRUE	reported	igd	CD33br HLA DR+ CD14- %CD33br HLA DR+	MDSC_Trait14	Myeloid cell	GCST90001519	Relative count	0.0105133514615557	19.720104704262
ebi-a-GCST90001519	1858	0.04799	5.40194e-08	85552939	1	-0.262	rs12033128	C	T	0.1389	|| id:ebi-a-GCST90001519	TRUE	reported	igd	CD33br HLA DR+ CD14- %CD33br HLA DR+	MDSC_Trait14	Myeloid cell	GCST90001519	Relative count	0.0157886050838292	29.7737368079171
ebi-a-GCST90001519	1858	0.04137	2.31601e-06	6895049	2	-0.196	rs16865573	C	T	0.2199	|| id:ebi-a-GCST90001519	TRUE	reported	igd	CD33br HLA DR+ CD14- %CD33br HLA DR+	MDSC_Trait14	Myeloid cell	GCST90001519	Relative count	0.0119365881301185	22.4219491414762
ebi-a-GCST90001519	1858	0.09019	3.578e-06	142334140	2	0.4192	rs116534482	C	T	0.0342	|| id:ebi-a-GCST90001519	TRUE	reported	igd	CD33br HLA DR+ CD14- %CD33br HLA DR+	MDSC_Trait14	Myeloid cell	GCST90001519	Relative count	0.0114936908084412	21.5803277552303
ebi-a-GCST90001519	1858	0.06898	9.57304e-07	14437080	4	0.3392	rs218773	G	A	0.937	|| id:ebi-a-GCST90001519	TRUE	reported	igd	CD33br HLA DR+ CD14- %CD33br HLA DR+	MDSC_Trait14	Myeloid cell	GCST90001519	Relative count	0.0128470684194806	24.1544731558255
ebi-a-GCST90001519	1858	0.05069	5.19996e-06	36025181	4	-0.2317	rs115205981	A	G	0.1243	|| id:ebi-a-GCST90001519	TRUE	reported	igd	CD33br HLA DR+ CD14- %CD33br HLA DR+	MDSC_Trait14	Myeloid cell	GCST90001519	Relative count	0.0111200147273218	20.8708312851717
ebi-a-GCST90001519	1858	0.1041	2.83302e-06	190745892	4	-0.4891	rs6844114	A	G	0.0269	|| id:ebi-a-GCST90001519	TRUE	reported	igd	CD33br HLA DR+ CD14- %CD33br HLA DR+	MDSC_Trait14	Myeloid cell	GCST90001519	Relative count	0.0117413699602066	22.050890307192
ebi-a-GCST90001519	1858	0.236	3.14e-06	165304812	4	1.103	rs62350505	G	C	0.0054	|| id:ebi-a-GCST90001519	TRUE	reported	igd	CD33br HLA DR+ CD14- %CD33br HLA DR+	MDSC_Trait14	Myeloid cell	GCST90001519	Relative count	0.0116199769938383	21.8202278461363
ebi-a-GCST90001519	1858	0.0373	5.74606e-06	90899561	6	0.1697	rs2501720	A	G	0.267	|| id:ebi-a-GCST90001519	TRUE	reported	igd	CD33br HLA DR+ CD14- %CD33br HLA DR+	MDSC_Trait14	Myeloid cell	GCST90001519	Relative count	0.0110176469993432	20.6765598685737
ebi-a-GCST90001519	1858	0.04102	9.16199e-06	67501241	7	0.1825	rs11982860	A	G	0.2096	|| id:ebi-a-GCST90001519	TRUE	reported	igd	CD33br HLA DR+ CD14- %CD33br HLA DR+	MDSC_Trait14	Myeloid cell	GCST90001519	Relative count	0.0105411130107828	19.7727323542915
ebi-a-GCST90001519	1858	0.2851	5.70506e-06	140274216	7	-1.297	rs142412842	C	A	0.004	|| id:ebi-a-GCST90001519	TRUE	reported	igd	CD33br HLA DR+ CD14- %CD33br HLA DR+	MDSC_Trait14	Myeloid cell	GCST90001519	Relative count	0.0110161290972013	20.673679526989
ebi-a-GCST90001519	1858	0.4841	7.83303e-06	83651275	9	2.17	rs111391334	G	A	0.0013	|| id:ebi-a-GCST90001519	TRUE	reported	igd	CD33br HLA DR+ CD14- %CD33br HLA DR+	MDSC_Trait14	Myeloid cell	GCST90001519	Relative count	0.0106987283386257	20.0715801801637
ebi-a-GCST90001519	1858	0.03952	4.43098e-06	35244058	11	-0.1819	rs7116432	G	A	0.2333	|| id:ebi-a-GCST90001519	TRUE	reported	igd	CD33br HLA DR+ CD14- %CD33br HLA DR+	MDSC_Trait14	Myeloid cell	GCST90001519	Relative count	0.0112735826897837	21.1623449175765
ebi-a-GCST90001519	1858	0.0438	6.01603e-07	12239004	17	0.2193	rs2529690	A	G	0.1747	|| id:ebi-a-GCST90001519	TRUE	reported	igd	CD33br HLA DR+ CD14- %CD33br HLA DR+	MDSC_Trait14	Myeloid cell	GCST90001519	Relative count	0.0133126009650995	25.041555628857
ebi-a-GCST90001519	1858	0.3645	3.02301e-06	70222212	18	-1.707	rs113548770	G	A	0.0019	|| id:ebi-a-GCST90001519	TRUE	reported	igd	CD33br HLA DR+ CD14- %CD33br HLA DR+	MDSC_Trait14	Myeloid cell	GCST90001519	Relative count	0.0116662132162156	21.9080760152471
ebi-a-GCST90001519	1858	0.03922	2.6339e-15	51731176	19	-0.3128	rs7245846	A	G	0.2236	|| id:ebi-a-GCST90001519	TRUE	reported	igd	CD33br HLA DR+ CD14- %CD33br HLA DR+	MDSC_Trait14	Myeloid cell	GCST90001519	Relative count	0.033101928367987	63.5404918610346
ebi-a-GCST90001519	1858	0.06122	7.57094e-06	51897760	19	-0.2749	rs111695695	A	C	0.0823	|| id:ebi-a-GCST90001519	TRUE	reported	igd	CD33br HLA DR+ CD14- %CD33br HLA DR+	MDSC_Trait14	Myeloid cell	GCST90001519	Relative count	0.010735677729161	20.1416521517569
ebi-a-GCST90001519	1858	0.05142	4.018e-06	61646108	20	-0.2378	rs62197298	T	C	0.1173	|| id:ebi-a-GCST90001519	TRUE	reported	igd	CD33br HLA DR+ CD14- %CD33br HLA DR+	MDSC_Trait14	Myeloid cell	GCST90001519	Relative count	0.0113800252918541	21.3644549796968
