# Supplementary material for: An exploration of the causal relationship between 731 immunophenotypes and osteoporosis: a bidirectional Mendelian randomized study
Source: Front Endocrinol (Lausanne). 2024 Jul 17;15:1341002. doi: 10.3389/fendo.2024.1341002 (PMC11288873; doi:10.3389/fendo.2024.1341002)
Supplement: Supplementary File 7 — Removal of weak IVs and F-statistics. [file DataSheet_7.zip › Supplementary file 7/731Removing weak instrumental variables/ebi-a-GCST90001520.csv]

id.exposure	beta.exposure	pos.exposure	samplesize.exposure	chr.exposure	pval.exposure	se.exposure	SNP	effect_allele.exposure	other_allele.exposure	eaf.exposure	exposure	mr_keep.exposure	pval_origin.exposure	data_source.exposure	Trait	Statistical_trait_name	Panel	CatalogID	Trait_type	R2	F
ebi-a-GCST90001520	-0.3	87894430	1858	1	6.56705e-06	0.06637	rs115048709	T	C	0.0659	|| id:ebi-a-GCST90001520	TRUE	reported	igd	CD33br HLA DR+ CD14dim AC	MDSC_Trait15	Myeloid cell	GCST90001520	Absolute count	0.0108768597016424	20.4094422461484
ebi-a-GCST90001520	0.2123	147077389	1858	2	5.95196e-06	0.04676	rs5020267	G	A	0.1453	|| id:ebi-a-GCST90001520	TRUE	reported	igd	CD33br HLA DR+ CD14dim AC	MDSC_Trait15	Myeloid cell	GCST90001520	Absolute count	0.010972701192862	20.5912753252762
ebi-a-GCST90001520	0.159	206649338	1858	2	6.96194e-06	0.03528	rs3770997	C	T	0.3103	|| id:ebi-a-GCST90001520	TRUE	reported	igd	CD33br HLA DR+ CD14dim AC	MDSC_Trait15	Myeloid cell	GCST90001520	Absolute count	0.0108135808387702	20.2894071814852
ebi-a-GCST90001520	-0.3759	27966223	1858	3	7.955e-07	0.07589	rs76694877	G	T	0.0492	|| id:ebi-a-GCST90001520	TRUE	reported	igd	CD33br HLA DR+ CD14dim AC	MDSC_Trait15	Myeloid cell	GCST90001520	Absolute count	0.0130326467392732	24.5079964075582
ebi-a-GCST90001520	-0.7381	115423600	1858	3	6.81993e-07	0.1481	rs112790132	A	G	0.0118	|| id:ebi-a-GCST90001520	TRUE	reported	igd	CD33br HLA DR+ CD14dim AC	MDSC_Trait15	Myeloid cell	GCST90001520	Absolute count	0.013191898173926	24.8114734419985
ebi-a-GCST90001520	-0.662	14581493	1858	3	6.48694e-06	0.1464	rs75779179	G	C	0.0126	|| id:ebi-a-GCST90001520	TRUE	reported	igd	CD33br HLA DR+ CD14dim AC	MDSC_Trait15	Myeloid cell	GCST90001520	Absolute count	0.0108851604081851	20.4251891781634
ebi-a-GCST90001520	0.9302	178041850	1858	3	8.89795e-06	0.2088	rs139406769	G	A	0.0057	|| id:ebi-a-GCST90001520	TRUE	reported	igd	CD33br HLA DR+ CD14dim AC	MDSC_Trait15	Myeloid cell	GCST90001520	Absolute count	0.0105689419055405	19.8254906354581
ebi-a-GCST90001520	-0.5483	150895562	1858	3	5.665e-06	0.1205	rs56151283	G	A	0.0196	|| id:ebi-a-GCST90001520	TRUE	reported	igd	CD33br HLA DR+ CD14dim AC	MDSC_Trait15	Myeloid cell	GCST90001520	Absolute count	0.0110205672281316	20.6821012627979
ebi-a-GCST90001520	3.667	130010719	1858	4	6.42599e-06	0.8104	rs142206516	A	G	5e-04	|| id:ebi-a-GCST90001520	TRUE	reported	igd	CD33br HLA DR+ CD14dim AC	MDSC_Trait15	Myeloid cell	GCST90001520	Absolute count	0.0108997753267174	20.4529151866989
ebi-a-GCST90001520	-0.2028	136614606	1858	5	8.88198e-06	0.04552	rs1865405	C	A	0.1596	|| id:ebi-a-GCST90001520	TRUE	reported	igd	CD33br HLA DR+ CD14dim AC	MDSC_Trait15	Myeloid cell	GCST90001520	Absolute count	0.0105698981816765	19.8273036055191
ebi-a-GCST90001520	-1.725	23419953	1858	6	3.96196e-06	0.3728	rs142786778	A	G	0.0019	|| id:ebi-a-GCST90001520	TRUE	reported	igd	CD33br HLA DR+ CD14dim AC	MDSC_Trait15	Myeloid cell	GCST90001520	Absolute count	0.0113921251505083	21.3874325880344
ebi-a-GCST90001520	0.5732	125217867	1858	6	1.74301e-06	0.1195	rs187876923	T	C	0.0215	|| id:ebi-a-GCST90001520	TRUE	reported	igd	CD33br HLA DR+ CD14dim AC	MDSC_Trait15	Myeloid cell	GCST90001520	Absolute count	0.0122316751516947	22.9831110296351
ebi-a-GCST90001520	0.5837	135488750	1858	6	7.04093e-06	0.1296	rs55652412	T	C	0.0172	|| id:ebi-a-GCST90001520	TRUE	reported	igd	CD33br HLA DR+ CD14dim AC	MDSC_Trait15	Myeloid cell	GCST90001520	Absolute count	0.0107996070594837	20.2629020827806
ebi-a-GCST90001520	0.6809	25721374	1858	6	9.84306e-06	0.1536	rs145382040	G	C	0.0118	|| id:ebi-a-GCST90001520	TRUE	reported	igd	CD33br HLA DR+ CD14dim AC	MDSC_Trait15	Myeloid cell	GCST90001520	Absolute count	0.0104657261938641	19.6298282232286
ebi-a-GCST90001520	-2.178	141084101	1858	7	6.68005e-07	0.4366	rs182908654	C	T	0.0019	|| id:ebi-a-GCST90001520	TRUE	reported	igd	CD33br HLA DR+ CD14dim AC	MDSC_Trait15	Myeloid cell	GCST90001520	Absolute count	0.0132167401567746	24.8588223262633
ebi-a-GCST90001520	-0.2209	127626066	1858	8	1.464e-07	0.04185	rs10112702	G	C	0.2034	|| id:ebi-a-GCST90001520	TRUE	reported	igd	CD33br HLA DR+ CD14dim AC	MDSC_Trait15	Myeloid cell	GCST90001520	Absolute count	0.0147737508804713	27.8312536421551
ebi-a-GCST90001520	3.383	112429560	1858	10	6.22702e-07	0.6763	rs143612223	T	A	5e-04	|| id:ebi-a-GCST90001520	TRUE	reported	igd	CD33br HLA DR+ CD14dim AC	MDSC_Trait15	Myeloid cell	GCST90001520	Absolute count	0.0132883110100353	24.995249888923
ebi-a-GCST90001520	0.292	43466121	1858	10	7.65191e-06	0.06507	rs7074380	A	T	0.0675	|| id:ebi-a-GCST90001520	TRUE	reported	igd	CD33br HLA DR+ CD14dim AC	MDSC_Trait15	Myeloid cell	GCST90001520	Absolute count	0.0107220226659877	20.1157556561619
ebi-a-GCST90001520	-0.2236	131554552	1858	11	7.09104e-06	0.04964	rs2695824	T	A	0.8743	|| id:ebi-a-GCST90001520	TRUE	reported	igd	CD33br HLA DR+ CD14dim AC	MDSC_Trait15	Myeloid cell	GCST90001520	Absolute count	0.010802329691386	20.2680662409541
ebi-a-GCST90001520	0.1603	39950178	1858	13	1.30599e-06	0.03302	rs9548748	T	C	0.4774	|| id:ebi-a-GCST90001520	TRUE	reported	igd	CD33br HLA DR+ CD14dim AC	MDSC_Trait15	Myeloid cell	GCST90001520	Absolute count	0.0125254434780002	23.5420983169913
ebi-a-GCST90001520	0.4989	49307675	1858	13	3.94403e-06	0.1078	rs11618675	A	G	0.025	|| id:ebi-a-GCST90001520	TRUE	reported	igd	CD33br HLA DR+ CD14dim AC	MDSC_Trait15	Myeloid cell	GCST90001520	Absolute count	0.0113963553816746	21.395465921587
ebi-a-GCST90001520	0.158	79157379	1858	15	4.72803e-06	0.03442	rs7180375	C	T	0.4241	|| id:ebi-a-GCST90001520	TRUE	reported	igd	CD33br HLA DR+ CD14dim AC	MDSC_Trait15	Myeloid cell	GCST90001520	Absolute count	0.0112137061147097	21.0486721727512
ebi-a-GCST90001520	-0.3177	12806949	1858	16	5.24095e-06	0.06955	rs187512831	A	G	0.0616	|| id:ebi-a-GCST90001520	TRUE	reported	igd	CD33br HLA DR+ CD14dim AC	MDSC_Trait15	Myeloid cell	GCST90001520	Absolute count	0.0111056592191382	20.8435852655851
ebi-a-GCST90001520	-0.2252	5858361	1858	18	1.45001e-08	0.03955	rs74253876	T	C	0.2177	|| id:ebi-a-GCST90001520	TRUE	reported	igd	CD33br HLA DR+ CD14dim AC	MDSC_Trait15	Myeloid cell	GCST90001520	Absolute count	0.0171508230164175	32.3873980503954
ebi-a-GCST90001520	-0.3785	4762780	1858	18	5.36896e-06	0.08296	rs117285079	G	C	0.0401	|| id:ebi-a-GCST90001520	TRUE	reported	igd	CD33br HLA DR+ CD14dim AC	MDSC_Trait15	Myeloid cell	GCST90001520	Absolute count	0.0110792423962723	20.7934495553598
ebi-a-GCST90001520	0.1922	5326964	1858	18	9.1199e-07	0.03902	rs113771439	A	G	0.2279	|| id:ebi-a-GCST90001520	TRUE	reported	igd	CD33br HLA DR+ CD14dim AC	MDSC_Trait15	Myeloid cell	GCST90001520	Absolute count	0.0128899754228414	24.2361983863367
ebi-a-GCST90001520	-0.3278	51727962	1858	19	1.08493e-16	0.03915	rs3865444	A	C	0.2131	|| id:ebi-a-GCST90001520	TRUE	reported	igd	CD33br HLA DR+ CD14dim AC	MDSC_Trait15	Myeloid cell	GCST90001520	Absolute count	0.0363599677630793	70.0304033775172
ebi-a-GCST90001520	-0.3852	33617508	1858	19	5.22396e-06	0.0843	rs73039451	A	G	0.0385	|| id:ebi-a-GCST90001520	TRUE	reported	igd	CD33br HLA DR+ CD14dim AC	MDSC_Trait15	Myeloid cell	GCST90001520	Absolute count	0.0111126723475752	20.8568957254845
ebi-a-GCST90001520	0.9334	20080535	1858	20	3.31703e-06	0.2001	rs77594041	T	C	0.0065	|| id:ebi-a-GCST90001520	TRUE	reported	igd	CD33br HLA DR+ CD14dim AC	MDSC_Trait15	Myeloid cell	GCST90001520	Absolute count	0.0115754854720092	21.7357023427414
