# Supplementary material for: An exploration of the causal relationship between 731 immunophenotypes and osteoporosis: a bidirectional Mendelian randomized study
Source: Front Endocrinol (Lausanne). 2024 Jul 17;15:1341002. doi: 10.3389/fendo.2024.1341002 (PMC11288873; doi:10.3389/fendo.2024.1341002)
Supplement: Supplementary File 7 — Removal of weak IVs and F-statistics. [file DataSheet_7.zip › Supplementary file 7/731Removing weak instrumental variables/ebi-a-GCST90001521.csv]

id.exposure	pval.exposure	pos.exposure	samplesize.exposure	chr.exposure	beta.exposure	se.exposure	SNP	effect_allele.exposure	other_allele.exposure	eaf.exposure	exposure	mr_keep.exposure	pval_origin.exposure	data_source.exposure	Trait	Statistical_trait_name	Panel	CatalogID	Trait_type	R2	F
ebi-a-GCST90001521	7.30903e-06	29062427	1858	1	0.2212	0.04917	rs17262293	A	G	0.1367	|| id:ebi-a-GCST90001521	TRUE	reported	igd	CD33br HLA DR+ CD14dim %CD33br HLA DR+	MDSC_Trait16	Myeloid cell	GCST90001521	Relative count	0.0107750472122135	20.2163194220985
ebi-a-GCST90001521	4.31599e-07	35143865	1858	2	1.355	0.2671	rs187359230	A	G	0.0038	|| id:ebi-a-GCST90001521	TRUE	reported	igd	CD33br HLA DR+ CD14dim %CD33br HLA DR+	MDSC_Trait16	Myeloid cell	GCST90001521	Relative count	0.0136618941617919	25.7076913222748
ebi-a-GCST90001521	2.08901e-07	43688496	1858	2	0.1782	0.03421	rs6544660	T	C	0.4451	|| id:ebi-a-GCST90001521	TRUE	reported	igd	CD33br HLA DR+ CD14dim %CD33br HLA DR+	MDSC_Trait16	Myeloid cell	GCST90001521	Relative count	0.0143935224805113	27.1045070554549
ebi-a-GCST90001521	5.69403e-06	158761398	1858	2	0.4352	0.09563	rs6720231	C	A	0.0307	|| id:ebi-a-GCST90001521	TRUE	reported	igd	CD33br HLA DR+ CD14dim %CD33br HLA DR+	MDSC_Trait16	Myeloid cell	GCST90001521	Relative count	0.0110237564971315	20.6881532221726
ebi-a-GCST90001521	2.17601e-06	236068499	1858	2	-0.4851	0.1021	rs76092047	C	T	0.0277	|| id:ebi-a-GCST90001521	TRUE	reported	igd	CD33br HLA DR+ CD14dim %CD33br HLA DR+	MDSC_Trait16	Myeloid cell	GCST90001521	Relative count	0.0120038513057728	22.5498328641861
ebi-a-GCST90001521	1.54999e-06	41352496	1858	3	1.621	0.3364	rs182987179	G	T	0.0024	|| id:ebi-a-GCST90001521	TRUE	reported	igd	CD33br HLA DR+ CD14dim %CD33br HLA DR+	MDSC_Trait16	Myeloid cell	GCST90001521	Relative count	0.0123428249266407	23.1945695753626
ebi-a-GCST90001521	5.49402e-06	36058097	1858	4	0.1569	0.03443	rs61797471	C	T	0.6122	|| id:ebi-a-GCST90001521	TRUE	reported	igd	CD33br HLA DR+ CD14dim %CD33br HLA DR+	MDSC_Trait16	Myeloid cell	GCST90001521	Relative count	0.0110534777069538	20.7445540902839
ebi-a-GCST90001521	6.03004e-06	136462637	1858	4	0.3369	0.07424	rs115038761	G	A	0.0541	|| id:ebi-a-GCST90001521	TRUE	reported	igd	CD33br HLA DR+ CD14dim %CD33br HLA DR+	MDSC_Trait16	Myeloid cell	GCST90001521	Relative count	0.0109620890270535	20.5711399011961
ebi-a-GCST90001521	9.87598e-06	190745892	1858	4	0.4605	0.1039	rs6844114	A	G	0.0269	|| id:ebi-a-GCST90001521	TRUE	reported	igd	CD33br HLA DR+ CD14dim %CD33br HLA DR+	MDSC_Trait16	Myeloid cell	GCST90001521	Relative count	0.010462005366734	19.6227755437069
ebi-a-GCST90001521	1.02901e-06	163124522	1858	5	0.173	0.03528	rs12655500	A	G	0.3251	|| id:ebi-a-GCST90001521	TRUE	reported	igd	CD33br HLA DR+ CD14dim %CD33br HLA DR+	MDSC_Trait16	Myeloid cell	GCST90001521	Relative count	0.0127762946436861	24.0196854370742
ebi-a-GCST90001521	3.04397e-08	112408670	1858	5	1.244	0.2236	rs111231787	T	C	0.0057	|| id:ebi-a-GCST90001521	TRUE	reported	igd	CD33br HLA DR+ CD14dim %CD33br HLA DR+	MDSC_Trait16	Myeloid cell	GCST90001521	Relative count	0.0163861188929594	30.919283724528
ebi-a-GCST90001521	5.62704e-07	162155632	1858	6	0.3264	0.06501	rs2982905	G	T	0.0705	|| id:ebi-a-GCST90001521	TRUE	reported	igd	CD33br HLA DR+ CD14dim %CD33br HLA DR+	MDSC_Trait16	Myeloid cell	GCST90001521	Relative count	0.0133857175427366	25.1809569363245
ebi-a-GCST90001521	2.01999e-06	91006227	1858	6	0.1629	0.03418	rs1504215	A	G	0.4249	|| id:ebi-a-GCST90001521	TRUE	reported	igd	CD33br HLA DR+ CD14dim %CD33br HLA DR+	MDSC_Trait16	Myeloid cell	GCST90001521	Relative count	0.0120774497965186	22.6897815195347
ebi-a-GCST90001521	3.91904e-06	108801624	1858	7	-0.2597	0.0561	rs6951925	T	G	0.9058	|| id:ebi-a-GCST90001521	TRUE	reported	igd	CD33br HLA DR+ CD14dim %CD33br HLA DR+	MDSC_Trait16	Myeloid cell	GCST90001521	Relative count	0.011402289604897	21.4067353020988
ebi-a-GCST90001521	9.85598e-06	4184036	1858	7	0.1502	0.03388	rs625405	G	T	0.5853	|| id:ebi-a-GCST90001521	TRUE	reported	igd	CD33br HLA DR+ CD14dim %CD33br HLA DR+	MDSC_Trait16	Myeloid cell	GCST90001521	Relative count	0.0104673675247694	19.6329393173987
ebi-a-GCST90001521	1.98198e-06	5338183	1858	8	1.402	0.294	rs138834110	A	T	0.0032	|| id:ebi-a-GCST90001521	TRUE	reported	igd	CD33br HLA DR+ CD14dim %CD33br HLA DR+	MDSC_Trait16	Myeloid cell	GCST90001521	Relative count	0.0120912854267606	22.7160925103915
ebi-a-GCST90001521	9.81703e-07	17952241	1858	9	-0.1645	0.03348	rs2811828	C	T	0.4467	|| id:ebi-a-GCST90001521	TRUE	reported	igd	CD33br HLA DR+ CD14dim %CD33br HLA DR+	MDSC_Trait16	Myeloid cell	GCST90001521	Relative count	0.0128265151400066	24.1153277159066
ebi-a-GCST90001521	6.86894e-06	117356979	1858	11	-0.1538	0.03409	rs480590	C	T	0.4131	|| id:ebi-a-GCST90001521	TRUE	reported	igd	CD33br HLA DR+ CD14dim %CD33br HLA DR+	MDSC_Trait16	Myeloid cell	GCST90001521	Relative count	0.0108363026989159	20.3325070097736
ebi-a-GCST90001521	2.064e-06	72634959	1858	14	-0.8814	0.1851	rs72719861	A	G	0.0086	|| id:ebi-a-GCST90001521	TRUE	reported	igd	CD33br HLA DR+ CD14dim %CD33br HLA DR+	MDSC_Trait16	Myeloid cell	GCST90001521	Relative count	0.0120564561977078	22.6498597448435
ebi-a-GCST90001521	2.78702e-06	81880726	1858	16	0.1857	0.03951	rs12933012	G	C	0.2317	|| id:ebi-a-GCST90001521	TRUE	reported	igd	CD33br HLA DR+ CD14dim %CD33br HLA DR+	MDSC_Trait16	Myeloid cell	GCST90001521	Relative count	0.0117498127018935	22.0669347246337
ebi-a-GCST90001521	9.105e-06	70578744	1858	17	0.1584	0.0356	rs9912578	G	A	0.3173	|| id:ebi-a-GCST90001521	TRUE	reported	igd	CD33br HLA DR+ CD14dim %CD33br HLA DR+	MDSC_Trait16	Myeloid cell	GCST90001521	Relative count	0.0105429367715577	19.7761897662996
ebi-a-GCST90001521	2.13201e-06	13088666	1858	18	0.6437	0.1354	rs117734358	T	C	0.0156	|| id:ebi-a-GCST90001521	TRUE	reported	igd	CD33br HLA DR+ CD14dim %CD33br HLA DR+	MDSC_Trait16	Myeloid cell	GCST90001521	Relative count	0.0120180222134908	22.5767774410343
ebi-a-GCST90001521	5.22998e-06	51728477	1858	19	-0.1839	0.04026	rs12459419	T	C	0.2115	|| id:ebi-a-GCST90001521	TRUE	reported	igd	CD33br HLA DR+ CD14dim %CD33br HLA DR+	MDSC_Trait16	Myeloid cell	GCST90001521	Relative count	0.0111050461694594	20.8424217462927
ebi-a-GCST90001521	4.917e-06	28098310	1858	19	-0.7418	0.1619	rs73030477	A	G	0.014	|| id:ebi-a-GCST90001521	TRUE	reported	igd	CD33br HLA DR+ CD14dim %CD33br HLA DR+	MDSC_Trait16	Myeloid cell	GCST90001521	Relative count	0.0111726125249984	20.9706659716898
ebi-a-GCST90001521	7.77893e-06	50983930	1858	19	-0.1576	0.03514	rs10409679	T	C	0.6459	|| id:ebi-a-GCST90001521	TRUE	reported	igd	CD33br HLA DR+ CD14dim %CD33br HLA DR+	MDSC_Trait16	Myeloid cell	GCST90001521	Relative count	0.0107099353648302	20.092832979633
ebi-a-GCST90001521	7.84802e-06	57195149	1858	19	0.1688	0.03765	rs740867	G	A	0.2718	|| id:ebi-a-GCST90001521	TRUE	reported	igd	CD33br HLA DR+ CD14dim %CD33br HLA DR+	MDSC_Trait16	Myeloid cell	GCST90001521	Relative count	0.0107027654719964	20.0792360705452
