# Supplementary material for: An exploration of the causal relationship between 731 immunophenotypes and osteoporosis: a bidirectional Mendelian randomized study
Source: Front Endocrinol (Lausanne). 2024 Jul 17;15:1341002. doi: 10.3389/fendo.2024.1341002 (PMC11288873; doi:10.3389/fendo.2024.1341002)
Supplement: Supplementary File 7 — Removal of weak IVs and F-statistics. [file DataSheet_7.zip › Supplementary file 7/731Removing weak instrumental variables/ebi-a-GCST90001522.csv]

id.exposure	se.exposure	pos.exposure	chr.exposure	pval.exposure	beta.exposure	samplesize.exposure	SNP	effect_allele.exposure	other_allele.exposure	eaf.exposure	exposure	mr_keep.exposure	pval_origin.exposure	data_source.exposure	Trait	Statistical_trait_name	Panel	CatalogID	Trait_type	R2	F
ebi-a-GCST90001522	0.08487	4044791	1	5.56506e-07	-0.4264	1858	rs59118111	C	G	0.0371	|| id:ebi-a-GCST90001522	TRUE	reported	igd	CD33- HLA DR- AC	MDSC_Trait22	Myeloid cell	GCST90001522	Absolute count	0.0134035496257626	25.2149580469087
ebi-a-GCST90001522	0.05139	10659768	3	5.671e-06	-0.2339	1858	rs930273	T	C	0.8819	|| id:ebi-a-GCST90001522	TRUE	reported	igd	CD33- HLA DR- AC	MDSC_Trait22	Myeloid cell	GCST90001522	Absolute count	0.0110266122756168	20.6935723828074
ebi-a-GCST90001522	0.05948	53828606	4	5.98095e-06	-0.27	1858	rs17644026	T	C	0.0845	|| id:ebi-a-GCST90001522	TRUE	reported	igd	CD33- HLA DR- AC	MDSC_Trait22	Myeloid cell	GCST90001522	Absolute count	0.0109685695211259	20.583435878628
ebi-a-GCST90001522	0.1738	103221111	6	3.37303e-06	-0.8101	1858	rs145308006	G	A	0.0102	|| id:ebi-a-GCST90001522	TRUE	reported	igd	CD33- HLA DR- AC	MDSC_Trait22	Myeloid cell	GCST90001522	Absolute count	0.0115580134450613	21.7025108664194
ebi-a-GCST90001522	0.06772	19014908	6	5.37898e-06	-0.309	1858	rs72826499	T	C	0.0667	|| id:ebi-a-GCST90001522	TRUE	reported	igd	CD33- HLA DR- AC	MDSC_Trait22	Myeloid cell	GCST90001522	Absolute count	0.0110814823612205	20.7977006149436
ebi-a-GCST90001522	0.03656	139658866	6	9.21107e-06	-0.1626	1858	rs6918752	A	G	0.6983	|| id:ebi-a-GCST90001522	TRUE	reported	igd	CD33- HLA DR- AC	MDSC_Trait22	Myeloid cell	GCST90001522	Absolute count	0.0105337734502906	19.7588184408407
ebi-a-GCST90001522	0.04597	105343363	7	3.26099e-06	0.2146	1858	rs2893591	A	G	0.1534	|| id:ebi-a-GCST90001522	TRUE	reported	igd	CD33- HLA DR- AC	MDSC_Trait22	Myeloid cell	GCST90001522	Absolute count	0.0115931238674261	21.7692110582371
ebi-a-GCST90001522	0.07666	38761057	10	6.20798e-06	-0.3475	1858	rs144148395	A	G	0.0576	|| id:ebi-a-GCST90001522	TRUE	reported	igd	CD33- HLA DR- AC	MDSC_Trait22	Myeloid cell	GCST90001522	Absolute count	0.010938295832553	20.5259964870517
ebi-a-GCST90001522	0.08181	128153755	10	5.19996e-06	0.3739	1858	rs7079561	A	G	0.9553	|| id:ebi-a-GCST90001522	TRUE	reported	igd	CD33- HLA DR- AC	MDSC_Trait22	Myeloid cell	GCST90001522	Absolute count	0.0111172465695483	20.8655774018744
ebi-a-GCST90001522	0.03347	4839164	11	2.34898e-06	-0.1585	1858	rs12276131	A	G	0.5081	|| id:ebi-a-GCST90001522	TRUE	reported	igd	CD33- HLA DR- AC	MDSC_Trait22	Myeloid cell	GCST90001522	Absolute count	0.0119258932376496	22.4016171434815
ebi-a-GCST90001522	0.06772	54236212	14	7.35902e-06	-0.3044	1858	rs55867246	A	G	0.0635	|| id:ebi-a-GCST90001522	TRUE	reported	igd	CD33- HLA DR- AC	MDSC_Trait22	Myeloid cell	GCST90001522	Absolute count	0.0107575269351824	20.1830901273791
ebi-a-GCST90001522	0.1123	101739270	14	7.30601e-06	0.505	1858	rs145397048	G	A	0.0223	|| id:ebi-a-GCST90001522	TRUE	reported	igd	CD33- HLA DR- AC	MDSC_Trait22	Myeloid cell	GCST90001522	Absolute count	0.0107665442527015	20.2001923983842
ebi-a-GCST90001522	0.07164	65664499	15	2.66201e-06	0.3374	1858	rs67418059	T	C	0.0562	|| id:ebi-a-GCST90001522	TRUE	reported	igd	CD33- HLA DR- AC	MDSC_Trait22	Myeloid cell	GCST90001522	Absolute count	0.0117972115546058	22.1570156463469
ebi-a-GCST90001522	0.1367	84165036	16	9.05691e-06	-0.6084	1858	rs77571541	C	T	0.0159	|| id:ebi-a-GCST90001522	TRUE	reported	igd	CD33- HLA DR- AC	MDSC_Trait22	Myeloid cell	GCST90001522	Absolute count	0.0105484874065035	19.7867125142432
ebi-a-GCST90001522	0.03354	33797371	17	1.591e-08	-0.1904	1858	rs9916257	T	G	0.5737	|| id:ebi-a-GCST90001522	TRUE	reported	igd	CD33- HLA DR- AC	MDSC_Trait22	Myeloid cell	GCST90001522	Absolute count	0.017048807834388	32.1914125470564
ebi-a-GCST90001522	0.1447	35502118	18	3.61002e-06	0.6723	1858	rs150206406	T	A	0.0135	|| id:ebi-a-GCST90001522	TRUE	reported	igd	CD33- HLA DR- AC	MDSC_Trait22	Myeloid cell	GCST90001522	Absolute count	0.0114848879814001	21.5636077125319
ebi-a-GCST90001522	0.06232	72338465	18	9.36893e-06	0.2769	1858	rs117195035	T	C	0.0778	|| id:ebi-a-GCST90001522	TRUE	reported	igd	CD33- HLA DR- AC	MDSC_Trait22	Myeloid cell	GCST90001522	Absolute count	0.010513688440213	19.7207434979825
ebi-a-GCST90001522	0.2783	31193989	19	2.60699e-06	-1.312	1858	rs145540967	G	C	0.0038	|| id:ebi-a-GCST90001522	TRUE	reported	igd	CD33- HLA DR- AC	MDSC_Trait22	Myeloid cell	GCST90001522	Absolute count	0.011820380059018	22.2010502410966
ebi-a-GCST90001522	0.08113	3958937	19	2.12799e-07	0.4225	1858	rs142340400	G	C	0.046	|| id:ebi-a-GCST90001522	TRUE	reported	igd	CD33- HLA DR- AC	MDSC_Trait22	Myeloid cell	GCST90001522	Absolute count	0.0143863778364768	27.0908565629291
ebi-a-GCST90001522	0.03605	54838294	19	4.19498e-06	-0.1664	1858	rs1205315	G	A	0.3114	|| id:ebi-a-GCST90001522	TRUE	reported	igd	CD33- HLA DR- AC	MDSC_Trait22	Myeloid cell	GCST90001522	Absolute count	0.0113370136993099	21.2827806011538
ebi-a-GCST90001522	0.1415	15544052	20	4.97096e-06	-0.648	1858	rs116851051	C	T	0.014	|| id:ebi-a-GCST90001522	TRUE	reported	igd	CD33- HLA DR- AC	MDSC_Trait22	Myeloid cell	GCST90001522	Absolute count	0.0111613532614531	20.9492941255706
