# Supplementary material for: An exploration of the causal relationship between 731 immunophenotypes and osteoporosis: a bidirectional Mendelian randomized study
Source: Front Endocrinol (Lausanne). 2024 Jul 17;15:1341002. doi: 10.3389/fendo.2024.1341002 (PMC11288873; doi:10.3389/fendo.2024.1341002)
Supplement: Supplementary File 7 — Removal of weak IVs and F-statistics. [file DataSheet_7.zip › Supplementary file 7/731Removing weak instrumental variables/ebi-a-GCST90001524.csv]

id.exposure	beta.exposure	chr.exposure	pos.exposure	se.exposure	samplesize.exposure	pval.exposure	SNP	effect_allele.exposure	other_allele.exposure	eaf.exposure	exposure	mr_keep.exposure	pval_origin.exposure	data_source.exposure	Trait	Statistical_trait_name	Panel	CatalogID	Trait_type	R2	F
ebi-a-GCST90001524	0.1662	1	161185058	0.03467	1856	1.754e-06	rs2070901	T	G	0.2874	|| id:ebi-a-GCST90001524	TRUE	reported	igd	Gr MDSC AC	MDSC_Trait24	Myeloid cell	GCST90001524	Absolute count	0.0122301601818045	22.9554660033342
ebi-a-GCST90001524	0.3229	2	166018627	0.07238	1856	8.61906e-06	rs6710092	G	A	0.0533	|| id:ebi-a-GCST90001524	TRUE	reported	igd	Gr MDSC AC	MDSC_Trait24	Myeloid cell	GCST90001524	Absolute count	0.010609349650441	19.8806550728654
ebi-a-GCST90001524	-0.5272	2	242099961	0.11	1856	1.79498e-06	rs2017989	T	C	0.9801	|| id:ebi-a-GCST90001524	TRUE	reported	igd	Gr MDSC AC	MDSC_Trait24	Myeloid cell	GCST90001524	Absolute count	0.0122249061142152	22.9454823026503
ebi-a-GCST90001524	0.8776	2	176606506	0.18	1856	1.17801e-06	rs111636975	G	A	0.0075	|| id:ebi-a-GCST90001524	TRUE	reported	igd	Gr MDSC AC	MDSC_Trait24	Myeloid cell	GCST90001524	Absolute count	0.0126457113363814	23.7454266283525
ebi-a-GCST90001524	-0.1499	2	79555347	0.03302	1856	6.02795e-06	rs1434218	G	A	0.6183	|| id:ebi-a-GCST90001524	TRUE	reported	igd	Gr MDSC AC	MDSC_Trait24	Myeloid cell	GCST90001524	Absolute count	0.0109818477534893	20.5864226947924
ebi-a-GCST90001524	0.4013	2	5834493	0.09012	1856	8.9929e-06	rs114244809	C	T	0.0302	|| id:ebi-a-GCST90001524	TRUE	reported	igd	Gr MDSC AC	MDSC_Trait24	Myeloid cell	GCST90001524	Absolute count	0.0105706759389707	19.8074109128009
ebi-a-GCST90001524	-0.271	2	50325488	0.05667	1856	1.86299e-06	rs2351156	C	T	0.9173	|| id:ebi-a-GCST90001524	TRUE	reported	igd	Gr MDSC AC	MDSC_Trait24	Myeloid cell	GCST90001524	Absolute count	0.0121712683653676	22.8435667304904
ebi-a-GCST90001524	-0.4783	3	48261366	0.1057	1856	6.40693e-06	rs75747211	A	T	0.0234	|| id:ebi-a-GCST90001524	TRUE	reported	igd	Gr MDSC AC	MDSC_Trait24	Myeloid cell	GCST90001524	Absolute count	0.0109120842672277	20.4542022095698
ebi-a-GCST90001524	0.444	4	90493819	0.09853	1856	7.00503e-06	rs114469087	A	T	0.0286	|| id:ebi-a-GCST90001524	TRUE	reported	igd	Gr MDSC AC	MDSC_Trait24	Myeloid cell	GCST90001524	Absolute count	0.0108224417656108	20.2843330465935
ebi-a-GCST90001524	0.2723	4	5468752	0.06076	1856	7.87499e-06	rs1018969	T	C	0.0725	|| id:ebi-a-GCST90001524	TRUE	reported	igd	Gr MDSC AC	MDSC_Trait24	Myeloid cell	GCST90001524	Absolute count	0.0107055102232688	20.062798447831
ebi-a-GCST90001524	0.579	5	54008468	0.1289	1856	7.46999e-06	rs114772249	A	T	0.0145	|| id:ebi-a-GCST90001524	TRUE	reported	igd	Gr MDSC AC	MDSC_Trait24	Myeloid cell	GCST90001524	Absolute count	0.0107541859632952	20.1550115179052
ebi-a-GCST90001524	0.1516	6	96696878	0.03215	1856	2.58899e-06	rs10872783	C	T	0.4278	|| id:ebi-a-GCST90001524	TRUE	reported	igd	Gr MDSC AC	MDSC_Trait24	Myeloid cell	GCST90001524	Absolute count	0.0118382232832924	22.2110048014094
ebi-a-GCST90001524	-0.3815	7	115503233	0.08572	1856	9.05399e-06	rs140075808	A	C	0.0334	|| id:ebi-a-GCST90001524	TRUE	reported	igd	Gr MDSC AC	MDSC_Trait24	Myeloid cell	GCST90001524	Absolute count	0.0105593344013165	19.7859322551649
ebi-a-GCST90001524	1.784	10	132711992	0.3546	1856	5.34097e-07	rs72845259	A	G	0.0019	|| id:ebi-a-GCST90001524	TRUE	reported	igd	Gr MDSC AC	MDSC_Trait24	Myeloid cell	GCST90001524	Absolute count	0.0134540055736469	25.2838960114023
ebi-a-GCST90001524	-0.1502	11	23114913	0.03361	1856	8.3301e-06	rs2468595	T	G	0.6754	|| id:ebi-a-GCST90001524	TRUE	reported	igd	Gr MDSC AC	MDSC_Trait24	Myeloid cell	GCST90001524	Absolute count	0.0106457604054266	19.9496186520098
ebi-a-GCST90001524	0.1463	14	72955384	0.03217	1856	5.80297e-06	rs12588021	C	T	0.5229	|| id:ebi-a-GCST90001524	TRUE	reported	igd	Gr MDSC AC	MDSC_Trait24	Myeloid cell	GCST90001524	Absolute count	0.0110203632053291	20.6594277804349
ebi-a-GCST90001524	0.3493	14	60291874	0.07136	1856	1.071e-06	rs78384212	T	C	0.0523	|| id:ebi-a-GCST90001524	TRUE	reported	igd	Gr MDSC AC	MDSC_Trait24	Myeloid cell	GCST90001524	Absolute count	0.0127449715714254	23.9342182242754
ebi-a-GCST90001524	0.1797	18	67052180	0.03822	1856	2.75702e-06	rs8098513	G	A	0.2163	|| id:ebi-a-GCST90001524	TRUE	reported	igd	Gr MDSC AC	MDSC_Trait24	Myeloid cell	GCST90001524	Absolute count	0.0117704924808486	22.0824139468133
ebi-a-GCST90001524	-0.2198	18	54281790	0.04712	1856	3.31299e-06	rs655539	C	T	0.1266	|| id:ebi-a-GCST90001524	TRUE	reported	igd	Gr MDSC AC	MDSC_Trait24	Myeloid cell	GCST90001524	Absolute count	0.011587904096961	21.7358471075137
ebi-a-GCST90001524	-0.2687	19	51727962	0.03761	1856	1.28499e-12	rs3865444	A	C	0.2128	|| id:ebi-a-GCST90001524	TRUE	reported	igd	Gr MDSC AC	MDSC_Trait24	Myeloid cell	GCST90001524	Absolute count	0.0267650698932713	50.98711323142
ebi-a-GCST90001524	-0.2007	19	51580161	0.03572	1856	2.20399e-08	rs16988872	T	C	0.2659	|| id:ebi-a-GCST90001524	TRUE	reported	igd	Gr MDSC AC	MDSC_Trait24	Myeloid cell	GCST90001524	Absolute count	0.0167251038867564	31.5357818333594
