# Supplementary material for: An exploration of the causal relationship between 731 immunophenotypes and osteoporosis: a bidirectional Mendelian randomized study
Source: Front Endocrinol (Lausanne). 2024 Jul 17;15:1341002. doi: 10.3389/fendo.2024.1341002 (PMC11288873; doi:10.3389/fendo.2024.1341002)
Supplement: Supplementary File 7 — Removal of weak IVs and F-statistics. [file DataSheet_7.zip › Supplementary file 7/731Removing weak instrumental variables/ebi-a-GCST90001525.csv]

id.exposure	beta.exposure	pval.exposure	chr.exposure	se.exposure	pos.exposure	samplesize.exposure	SNP	effect_allele.exposure	other_allele.exposure	eaf.exposure	exposure	mr_keep.exposure	pval_origin.exposure	data_source.exposure	Trait	Statistical_trait_name	Panel	CatalogID	Trait_type	R2	F
ebi-a-GCST90001525	0.2617	8.34065e-14	1	0.03479	161479745	1858	rs1801274	G	A	0.3334	|| id:ebi-a-GCST90001525	TRUE	reported	igd	CD33dim HLA DR+ CD11b+ AC	MDSC_Trait25	Myeloid cell	GCST90001525	Absolute count	0.0295545272257866	56.5237347898085
ebi-a-GCST90001525	1.666	9.65695e-06	1	0.3755	94437964	1858	rs148937000	T	G	0.0019	|| id:ebi-a-GCST90001525	TRUE	reported	igd	CD33dim HLA DR+ CD11b+ AC	MDSC_Trait25	Myeloid cell	GCST90001525	Absolute count	0.0104835272935921	19.6635702321249
ebi-a-GCST90001525	0.1686	4.71205e-06	1	0.03672	227581017	1858	rs4606283	T	C	0.7274	|| id:ebi-a-GCST90001525	TRUE	reported	igd	CD33dim HLA DR+ CD11b+ AC	MDSC_Trait25	Myeloid cell	GCST90001525	Absolute count	0.0112192567202426	21.0592091465102
ebi-a-GCST90001525	-0.2861	5.16297e-06	2	0.06259	95456961	1858	rs62146115	G	A	0.0753	|| id:ebi-a-GCST90001525	TRUE	reported	igd	CD33dim HLA DR+ CD11b+ AC	MDSC_Trait25	Myeloid cell	GCST90001525	Absolute count	0.0111204787869248	20.8717120597396
ebi-a-GCST90001525	-0.205	7.14299e-06	2	0.04553	56232555	1858	rs2868992	G	T	0.1502	|| id:ebi-a-GCST90001525	TRUE	reported	igd	CD33dim HLA DR+ CD11b+ AC	MDSC_Trait25	Myeloid cell	GCST90001525	Absolute count	0.0107932880177865	20.2509165358068
ebi-a-GCST90001525	1.142	3.90499e-06	3	0.2466	196068066	1858	rs143383466	T	C	0.0043	|| id:ebi-a-GCST90001525	TRUE	reported	igd	CD33dim HLA DR+ CD11b+ AC	MDSC_Trait25	Myeloid cell	GCST90001525	Absolute count	0.0114108031644304	21.4229032048642
ebi-a-GCST90001525	0.1544	8.7791e-06	3	0.03464	177439366	1858	rs11709025	T	C	0.3149	|| id:ebi-a-GCST90001525	TRUE	reported	igd	CD33dim HLA DR+ CD11b+ AC	MDSC_Trait25	Myeloid cell	GCST90001525	Absolute count	0.0105797139624123	19.8459131992077
ebi-a-GCST90001525	0.2853	1.12001e-06	4	0.0584	82676237	1858	rs71596080	C	T	0.0826	|| id:ebi-a-GCST90001525	TRUE	reported	igd	CD33dim HLA DR+ CD11b+ AC	MDSC_Trait25	Myeloid cell	GCST90001525	Absolute count	0.012682041671897	23.8402119038727
ebi-a-GCST90001525	0.1934	5.85706e-07	4	0.03857	181288587	1858	rs10025005	T	G	0.7764	|| id:ebi-a-GCST90001525	TRUE	reported	igd	CD33dim HLA DR+ CD11b+ AC	MDSC_Trait25	Myeloid cell	GCST90001525	Absolute count	0.0133515106763559	25.115736843933
ebi-a-GCST90001525	0.1837	1.29799e-06	4	0.03783	190338080	1858	rs10011663	G	A	0.2411	|| id:ebi-a-GCST90001525	TRUE	reported	igd	CD33dim HLA DR+ CD11b+ AC	MDSC_Trait25	Myeloid cell	GCST90001525	Absolute count	0.0125320730851182	23.5547170819496
ebi-a-GCST90001525	-0.5888	3.68502e-06	5	0.1268	148830537	1858	rs78173101	G	C	0.0167	|| id:ebi-a-GCST90001525	TRUE	reported	igd	CD33dim HLA DR+ CD11b+ AC	MDSC_Trait25	Myeloid cell	GCST90001525	Absolute count	0.011472031929461	21.5391895311153
ebi-a-GCST90001525	-0.3383	6.87005e-07	5	0.0679	83003910	1858	rs62362950	T	C	0.0597	|| id:ebi-a-GCST90001525	TRUE	reported	igd	CD33dim HLA DR+ CD11b+ AC	MDSC_Trait25	Myeloid cell	GCST90001525	Absolute count	0.0131842314330049	24.7968610951475
ebi-a-GCST90001525	0.8135	2.60597e-06	5	0.1725	144893255	1858	rs74851637	T	G	0.0091	|| id:ebi-a-GCST90001525	TRUE	reported	igd	CD33dim HLA DR+ CD11b+ AC	MDSC_Trait25	Myeloid cell	GCST90001525	Absolute count	0.0118283346428394	22.2161693830547
ebi-a-GCST90001525	0.1862	7.67892e-07	6	0.03754	149234718	1858	rs17721845	T	C	0.2511	|| id:ebi-a-GCST90001525	TRUE	reported	igd	CD33dim HLA DR+ CD11b+ AC	MDSC_Trait25	Myeloid cell	GCST90001525	Absolute count	0.0130680953840237	24.5755405406471
ebi-a-GCST90001525	-0.3748	1.67598e-06	7	0.078	116308013	1858	rs73716755	C	G	0.0455	|| id:ebi-a-GCST90001525	TRUE	reported	igd	CD33dim HLA DR+ CD11b+ AC	MDSC_Trait25	Myeloid cell	GCST90001525	Absolute count	0.0122744080223554	23.0644031849762
ebi-a-GCST90001525	-0.7728	3.77998e-06	9	0.1667	118222268	1858	rs144894656	C	A	0.0094	|| id:ebi-a-GCST90001525	TRUE	reported	igd	CD33dim HLA DR+ CD11b+ AC	MDSC_Trait25	Myeloid cell	GCST90001525	Absolute count	0.0114346454601258	21.4681830356795
ebi-a-GCST90001525	0.514	3.94403e-06	10	0.1111	2817998	1858	rs11594395	G	C	0.024	|| id:ebi-a-GCST90001525	TRUE	reported	igd	CD33dim HLA DR+ CD11b+ AC	MDSC_Trait25	Myeloid cell	GCST90001525	Absolute count	0.0113887992329478	21.3811166209231
ebi-a-GCST90001525	-0.5266	1.36301e-07	12	0.09953	83087530	1858	rs192715019	T	C	0.0277	|| id:ebi-a-GCST90001525	TRUE	reported	igd	CD33dim HLA DR+ CD11b+ AC	MDSC_Trait25	Myeloid cell	GCST90001525	Absolute count	0.0148427222874325	27.963141712193
ebi-a-GCST90001525	0.2768	3.81303e-06	12	0.05971	11652069	1858	rs74638799	G	A	0.0797	|| id:ebi-a-GCST90001525	TRUE	reported	igd	CD33dim HLA DR+ CD11b+ AC	MDSC_Trait25	Myeloid cell	GCST90001525	Absolute count	0.0114339948272378	21.4669473644754
ebi-a-GCST90001525	1.043	2.65601e-06	13	0.2214	94940936	1858	rs9524403	C	T	0.0057	|| id:ebi-a-GCST90001525	TRUE	reported	igd	CD33dim HLA DR+ CD11b+ AC	MDSC_Trait25	Myeloid cell	GCST90001525	Absolute count	0.0118035048643117	22.1689766519101
ebi-a-GCST90001525	0.2146	2.133e-06	13	0.04513	23410009	1858	rs9510371	T	C	0.158	|| id:ebi-a-GCST90001525	TRUE	reported	igd	CD33dim HLA DR+ CD11b+ AC	MDSC_Trait25	Myeloid cell	GCST90001525	Absolute count	0.0120234662317388	22.587128907802
ebi-a-GCST90001525	0.4746	3.40997e-07	13	0.09273	111287945	1858	rs141080550	A	G	0.0307	|| id:ebi-a-GCST90001525	TRUE	reported	igd	CD33dim HLA DR+ CD11b+ AC	MDSC_Trait25	Myeloid cell	GCST90001525	Absolute count	0.013902379812063	26.1665948714807
ebi-a-GCST90001525	-0.1627	8.79205e-07	15	0.03297	86647805	1858	rs11631677	T	C	0.5509	|| id:ebi-a-GCST90001525	TRUE	reported	igd	CD33dim HLA DR+ CD11b+ AC	MDSC_Trait25	Myeloid cell	GCST90001525	Absolute count	0.0129370822259342	24.3259311832743
ebi-a-GCST90001525	-0.721	6.12393e-06	17	0.159	72998954	1858	rs58051708	G	A	0.0102	|| id:ebi-a-GCST90001525	TRUE	reported	igd	CD33dim HLA DR+ CD11b+ AC	MDSC_Trait25	Myeloid cell	GCST90001525	Absolute count	0.0109458786258443	20.5403832717883
ebi-a-GCST90001525	-0.6579	1.28399e-06	18	0.1354	33141890	1858	rs145231100	A	G	0.0137	|| id:ebi-a-GCST90001525	TRUE	reported	igd	CD33dim HLA DR+ CD11b+ AC	MDSC_Trait25	Myeloid cell	GCST90001525	Absolute count	0.0125473785737693	23.5838501287077
ebi-a-GCST90001525	-0.1483	5.33003e-06	20	0.03248	59281507	1858	rs1201940	C	T	0.5073	|| id:ebi-a-GCST90001525	TRUE	reported	igd	CD33dim HLA DR+ CD11b+ AC	MDSC_Trait25	Myeloid cell	GCST90001525	Absolute count	0.0110958038558071	20.8248807484837
ebi-a-GCST90001525	0.5875	3.94503e-07	22	0.1154	39737217	1858	rs76640602	A	G	0.0202	|| id:ebi-a-GCST90001525	TRUE	reported	igd	CD33dim HLA DR+ CD11b+ AC	MDSC_Trait25	Myeloid cell	GCST90001525	Absolute count	0.0137575814385455	25.8902584895759
