# Supplementary material for: An exploration of the causal relationship between 731 immunophenotypes and osteoporosis: a bidirectional Mendelian randomized study
Source: Front Endocrinol (Lausanne). 2024 Jul 17;15:1341002. doi: 10.3389/fendo.2024.1341002 (PMC11288873; doi:10.3389/fendo.2024.1341002)
Supplement: Supplementary File 7 — Removal of weak IVs and F-statistics. [file DataSheet_7.zip › Supplementary file 7/731Removing weak instrumental variables/ebi-a-GCST90001526.csv]

id.exposure	pos.exposure	pval.exposure	se.exposure	beta.exposure	samplesize.exposure	chr.exposure	SNP	effect_allele.exposure	other_allele.exposure	eaf.exposure	exposure	mr_keep.exposure	pval_origin.exposure	data_source.exposure	Trait	Statistical_trait_name	Panel	CatalogID	Trait_type	R2	F
ebi-a-GCST90001526	161049358	7.10608e-09	0.07416	-0.4313	1858	1	rs3820097	A	G	0.9459	|| id:ebi-a-GCST90001526	TRUE	reported	igd	CD33dim HLA DR+ CD11b+ %CD33dim HLA DR+	MDSC_Trait26	Myeloid cell	GCST90001526	Relative count	0.0178788195669897	33.787163720166
ebi-a-GCST90001526	161479745	2.76822e-54	0.03437	0.5511	1858	1	rs1801274	G	A	0.3334	|| id:ebi-a-GCST90001526	TRUE	reported	igd	CD33dim HLA DR+ CD11b+ %CD33dim HLA DR+	MDSC_Trait26	Myeloid cell	GCST90001526	Relative count	0.121554458029585	256.823062243405
ebi-a-GCST90001526	28277072	6.64906e-06	0.04168	0.1883	1858	1	rs55720217	T	C	0.2021	|| id:ebi-a-GCST90001526	TRUE	reported	igd	CD33dim HLA DR+ CD11b+ %CD33dim HLA DR+	MDSC_Trait26	Myeloid cell	GCST90001526	Relative count	0.0108656272871528	20.3881341112893
ebi-a-GCST90001526	105261254	1.06601e-06	0.1901	-0.9307	1858	1	rs35006063	T	C	0.0073	|| id:ebi-a-GCST90001526	TRUE	reported	igd	CD33dim HLA DR+ CD11b+ %CD33dim HLA DR+	MDSC_Trait26	Myeloid cell	GCST90001526	Relative count	0.012736281854614	23.943490161443
ebi-a-GCST90001526	180132004	1.51401e-06	0.08076	-0.3897	1858	2	rs75239369	G	A	0.0439	|| id:ebi-a-GCST90001526	TRUE	reported	igd	CD33dim HLA DR+ CD11b+ %CD33dim HLA DR+	MDSC_Trait26	Myeloid cell	GCST90001526	Relative count	0.0123769517508709	23.2595042109849
ebi-a-GCST90001526	113287778	3.69598e-06	0.09624	-0.4467	1858	3	rs139393711	G	C	0.0355	|| id:ebi-a-GCST90001526	TRUE	reported	igd	CD33dim HLA DR+ CD11b+ %CD33dim HLA DR+	MDSC_Trait26	Myeloid cell	GCST90001526	Relative count	0.0114622069198139	21.5205287972727
ebi-a-GCST90001526	49663488	5.58702e-06	0.2199	1.001	1858	3	rs78096163	A	G	0.0065	|| id:ebi-a-GCST90001526	TRUE	reported	igd	CD33dim HLA DR+ CD11b+ %CD33dim HLA DR+	MDSC_Trait26	Myeloid cell	GCST90001526	Relative count	0.0110294874110568	20.6990283070552
ebi-a-GCST90001526	6504785	2.33701e-06	0.1126	-0.5334	1858	3	rs263715	A	G	0.0237	|| id:ebi-a-GCST90001526	TRUE	reported	igd	CD33dim HLA DR+ CD11b+ %CD33dim HLA DR+	MDSC_Trait26	Myeloid cell	GCST90001526	Relative count	0.0119335507579793	22.4161747661815
ebi-a-GCST90001526	31077545	8.65107e-07	0.03421	-0.1689	1858	4	rs6820873	C	A	0.4255	|| id:ebi-a-GCST90001526	TRUE	reported	igd	CD33dim HLA DR+ CD11b+ %CD33dim HLA DR+	MDSC_Trait26	Myeloid cell	GCST90001526	Relative count	0.0129493179395151	24.3492401480022
ebi-a-GCST90001526	50273359	3.11903e-06	0.07502	-0.3509	1858	5	rs115483539	A	G	0.053	|| id:ebi-a-GCST90001526	TRUE	reported	igd	CD33dim HLA DR+ CD11b+ %CD33dim HLA DR+	MDSC_Trait26	Myeloid cell	GCST90001526	Relative count	0.0116381216708191	21.8547014961317
ebi-a-GCST90001526	82990740	5.15205e-06	0.03948	-0.1805	1858	5	rs7723240	T	C	0.2374	|| id:ebi-a-GCST90001526	TRUE	reported	igd	CD33dim HLA DR+ CD11b+ %CD33dim HLA DR+	MDSC_Trait26	Myeloid cell	GCST90001526	Relative count	0.0111248934241851	20.8800909821513
ebi-a-GCST90001526	125675454	9.05691e-06	0.09022	0.4015	1858	5	rs35152411	T	G	0.035	|| id:ebi-a-GCST90001526	TRUE	reported	igd	CD33dim HLA DR+ CD11b+ %CD33dim HLA DR+	MDSC_Trait26	Myeloid cell	GCST90001526	Relative count	0.0105466628188326	19.7832534958334
ebi-a-GCST90001526	151449284	4.20301e-06	0.03744	0.1728	1858	6	rs7754966	T	A	0.292	|| id:ebi-a-GCST90001526	TRUE	reported	igd	CD33dim HLA DR+ CD11b+ %CD33dim HLA DR+	MDSC_Trait26	Myeloid cell	GCST90001526	Relative count	0.0113349412157354	21.2788453576729
ebi-a-GCST90001526	29916465	7.77893e-06	0.1001	0.449	1858	6	rs9260301	A	T	0.0398	|| id:ebi-a-GCST90001526	TRUE	reported	igd	CD33dim HLA DR+ CD11b+ %CD33dim HLA DR+	MDSC_Trait26	Myeloid cell	GCST90001526	Relative count	0.010712756326359	20.0981826753257
ebi-a-GCST90001526	112318350	7.10902e-06	0.1318	-0.5933	1858	7	rs73203458	C	T	0.0161	|| id:ebi-a-GCST90001526	TRUE	reported	igd	CD33dim HLA DR+ CD11b+ %CD33dim HLA DR+	MDSC_Trait26	Myeloid cell	GCST90001526	Relative count	0.0107885063195653	20.2418470236475
ebi-a-GCST90001526	20155237	6.34907e-06	0.1397	0.6326	1858	8	rs79573082	A	G	0.0135	|| id:ebi-a-GCST90001526	TRUE	reported	igd	CD33dim HLA DR+ CD11b+ %CD33dim HLA DR+	MDSC_Trait26	Myeloid cell	GCST90001526	Relative count	0.0109157390357783	20.4832009263339
ebi-a-GCST90001526	4886462	5.53095e-06	0.1453	0.6622	1858	8	rs111944709	C	G	0.0135	|| id:ebi-a-GCST90001526	TRUE	reported	igd	CD33dim HLA DR+ CD11b+ %CD33dim HLA DR+	MDSC_Trait26	Myeloid cell	GCST90001526	Relative count	0.0110553727457876	20.7481503521099
ebi-a-GCST90001526	130194536	1.854e-06	0.03385	0.1619	1858	9	rs4641163	C	G	0.5353	|| id:ebi-a-GCST90001526	TRUE	reported	igd	CD33dim HLA DR+ CD11b+ %CD33dim HLA DR+	MDSC_Trait26	Myeloid cell	GCST90001526	Relative count	0.0121623145720846	22.8511790740305
ebi-a-GCST90001526	73360670	5.79095e-06	0.3994	1.816	1858	10	rs78671194	G	A	0.0016	|| id:ebi-a-GCST90001526	TRUE	reported	igd	CD33dim HLA DR+ CD11b+ %CD33dim HLA DR+	MDSC_Trait26	Myeloid cell	GCST90001526	Relative count	0.0110043460933892	20.6513206288155
ebi-a-GCST90001526	30519550	4.99298e-06	0.0494	0.2262	1858	10	rs79027682	C	G	0.145	|| id:ebi-a-GCST90001526	TRUE	reported	igd	CD33dim HLA DR+ CD11b+ %CD33dim HLA DR+	MDSC_Trait26	Myeloid cell	GCST90001526	Relative count	0.0111586641447014	20.9441898326918
ebi-a-GCST90001526	52497538	9.244e-06	0.06946	0.3088	1858	12	rs12306859	A	G	0.0665	|| id:ebi-a-GCST90001526	TRUE	reported	igd	CD33dim HLA DR+ CD11b+ %CD33dim HLA DR+	MDSC_Trait26	Myeloid cell	GCST90001526	Relative count	0.0105255284534178	19.7431882997537
ebi-a-GCST90001526	39990754	5.93103e-06	0.08021	0.3643	1858	13	rs117713744	C	T	0.0455	|| id:ebi-a-GCST90001526	TRUE	reported	igd	CD33dim HLA DR+ CD11b+ %CD33dim HLA DR+	MDSC_Trait26	Myeloid cell	GCST90001526	Relative count	0.0109804584481062	20.6059941421448
ebi-a-GCST90001526	102533672	4.00599e-06	0.03988	0.1845	1858	14	rs7156568	C	T	0.7505	|| id:ebi-a-GCST90001526	TRUE	reported	igd	CD33dim HLA DR+ CD11b+ %CD33dim HLA DR+	MDSC_Trait26	Myeloid cell	GCST90001526	Relative count	0.0113883927772896	21.3803447584728
ebi-a-GCST90001526	80263217	7.44218e-19	0.04027	0.361	1858	15	rs3826007	T	C	0.2209	|| id:ebi-a-GCST90001526	TRUE	reported	igd	CD33dim HLA DR+ CD11b+ %CD33dim HLA DR+	MDSC_Trait26	Myeloid cell	GCST90001526	Relative count	0.0414587535013762	80.2755716351583
ebi-a-GCST90001526	16785806	4.68101e-06	0.03545	0.1628	1858	20	rs6105661	A	G	0.3601	|| id:ebi-a-GCST90001526	TRUE	reported	igd	CD33dim HLA DR+ CD11b+ %CD33dim HLA DR+	MDSC_Trait26	Myeloid cell	GCST90001526	Relative count	0.0112235111822919	21.0672856706388
ebi-a-GCST90001526	49658809	6.26297e-06	0.0357	0.1618	1858	22	rs2097380	G	C	0.6765	|| id:ebi-a-GCST90001526	TRUE	reported	igd	CD33dim HLA DR+ CD11b+ %CD33dim HLA DR+	MDSC_Trait26	Myeloid cell	GCST90001526	Relative count	0.0109345253275393	20.5188428143583
