# Supplementary material for: An exploration of the causal relationship between 731 immunophenotypes and osteoporosis: a bidirectional Mendelian randomized study
Source: Front Endocrinol (Lausanne). 2024 Jul 17;15:1341002. doi: 10.3389/fendo.2024.1341002 (PMC11288873; doi:10.3389/fendo.2024.1341002)
Supplement: Supplementary File 7 — Removal of weak IVs and F-statistics. [file DataSheet_7.zip › Supplementary file 7/731Removing weak instrumental variables/ebi-a-GCST90001527.csv]

id.exposure	pval.exposure	samplesize.exposure	beta.exposure	se.exposure	chr.exposure	pos.exposure	SNP	effect_allele.exposure	other_allele.exposure	eaf.exposure	exposure	mr_keep.exposure	pval_origin.exposure	data_source.exposure	Trait	Statistical_trait_name	Panel	CatalogID	Trait_type	R2	F
ebi-a-GCST90001527	3.63496e-06	1858	0.316	0.06803	1	237056710	rs72762130	G	A	0.0568	|| id:ebi-a-GCST90001527	TRUE	reported	igd	CD33dim HLA DR+ CD11b- AC	MDSC_Trait27	Myeloid cell	GCST90001527	Absolute count	0.0114792444979589	21.5528886668558
ebi-a-GCST90001527	1.40301e-07	1858	-0.1792	0.0339	1	161479745	rs1801274	G	A	0.3334	|| id:ebi-a-GCST90001527	TRUE	reported	igd	CD33dim HLA DR+ CD11b- AC	MDSC_Trait27	Myeloid cell	GCST90001527	Absolute count	0.014816580962876	27.9131517397794
ebi-a-GCST90001527	6.79297e-06	1858	-1.386	0.3072	1	184082076	rs116772525	T	C	0.0024	|| id:ebi-a-GCST90001527	TRUE	reported	igd	CD33dim HLA DR+ CD11b- AC	MDSC_Trait27	Myeloid cell	GCST90001527	Absolute count	0.0108369288611926	20.3336947700821
ebi-a-GCST90001527	9.52511e-06	1858	-1.045	0.2353	1	7584588	rs116600349	A	C	0.0046	|| id:ebi-a-GCST90001527	TRUE	reported	igd	CD33dim HLA DR+ CD11b- AC	MDSC_Trait27	Myeloid cell	GCST90001527	Absolute count	0.0105040561627975	19.7024842391468
ebi-a-GCST90001527	3.82798e-06	1858	0.1488	0.0321	1	150680115	rs72702556	T	C	0.4088	|| id:ebi-a-GCST90001527	TRUE	reported	igd	CD33dim HLA DR+ CD11b- AC	MDSC_Trait27	Myeloid cell	GCST90001527	Absolute count	0.0114328957297566	21.4648599804384
ebi-a-GCST90001527	3.21603e-06	1858	0.1587	0.03399	1	193500034	rs10921381	T	C	0.6709	|| id:ebi-a-GCST90001527	TRUE	reported	igd	CD33dim HLA DR+ CD11b- AC	MDSC_Trait27	Myeloid cell	GCST90001527	Absolute count	0.0115968472472195	21.7762847385646
ebi-a-GCST90001527	8.22602e-06	1858	-0.4484	0.1003	2	154682039	rs62172936	T	C	0.0248	|| id:ebi-a-GCST90001527	TRUE	reported	igd	CD33dim HLA DR+ CD11b- AC	MDSC_Trait27	Myeloid cell	GCST90001527	Absolute count	0.0106423357126275	19.9646455428876
ebi-a-GCST90001527	6.68898e-06	1858	-0.2554	0.05655	2	82739796	rs1427642	G	A	0.0918	|| id:ebi-a-GCST90001527	TRUE	reported	igd	CD33dim HLA DR+ CD11b- AC	MDSC_Trait27	Myeloid cell	GCST90001527	Absolute count	0.0108589809150004	20.3755260264955
ebi-a-GCST90001527	4.50796e-06	1858	-0.1531	0.03329	2	117657692	rs77839823	C	T	0.3886	|| id:ebi-a-GCST90001527	TRUE	reported	igd	CD33dim HLA DR+ CD11b- AC	MDSC_Trait27	Myeloid cell	GCST90001527	Absolute count	0.0112554069767954	21.1278377614774
ebi-a-GCST90001527	7.34903e-06	1858	-0.1468	0.03265	2	19918761	rs1377398	A	G	0.644	|| id:ebi-a-GCST90001527	TRUE	reported	igd	CD33dim HLA DR+ CD11b- AC	MDSC_Trait27	Myeloid cell	GCST90001527	Absolute count	0.0107631726362024	20.1937977440919
ebi-a-GCST90001527	3.37699e-06	1858	-0.7808	0.1675	2	178319837	rs115342053	C	G	0.0089	|| id:ebi-a-GCST90001527	TRUE	reported	igd	CD33dim HLA DR+ CD11b- AC	MDSC_Trait27	Myeloid cell	GCST90001527	Absolute count	0.0115599146201099	21.7061224572637
ebi-a-GCST90001527	3.18302e-06	1858	-0.3125	0.06687	2	99513380	rs79141836	G	T	0.0603	|| id:ebi-a-GCST90001527	TRUE	reported	igd	CD33dim HLA DR+ CD11b- AC	MDSC_Trait27	Myeloid cell	GCST90001527	Absolute count	0.0116176071720925	21.8157254397368
ebi-a-GCST90001527	2.45601e-06	1858	0.5178	0.1095	3	2089038	rs113181189	G	T	0.021	|| id:ebi-a-GCST90001527	TRUE	reported	igd	CD33dim HLA DR+ CD11b- AC	MDSC_Trait27	Myeloid cell	GCST90001527	Absolute count	0.0118919907772879	22.3371682818447
ebi-a-GCST90001527	4.50205e-06	1858	-0.1483	0.03223	4	115266184	rs4467644	T	C	0.588	|| id:ebi-a-GCST90001527	TRUE	reported	igd	CD33dim HLA DR+ CD11b- AC	MDSC_Trait27	Myeloid cell	GCST90001527	Absolute count	0.0112666592707601	21.1492004417569
ebi-a-GCST90001527	1.86999e-06	1858	0.702	0.1468	5	99798403	rs139262012	C	A	0.0124	|| id:ebi-a-GCST90001527	TRUE	reported	igd	CD33dim HLA DR+ CD11b- AC	MDSC_Trait27	Myeloid cell	GCST90001527	Absolute count	0.0121580484362218	22.8430649881858
ebi-a-GCST90001527	6.982e-06	1858	-0.1545	0.03427	7	144809718	rs34228085	T	C	0.3025	|| id:ebi-a-GCST90001527	TRUE	reported	igd	CD33dim HLA DR+ CD11b- AC	MDSC_Trait27	Myeloid cell	GCST90001527	Absolute count	0.0108207668402109	20.3030376924494
ebi-a-GCST90001527	8.80501e-06	1858	2.823	0.6334	7	86296884	rs76259509	T	G	5e-04	|| id:ebi-a-GCST90001527	TRUE	reported	igd	CD33dim HLA DR+ CD11b- AC	MDSC_Trait27	Myeloid cell	GCST90001527	Absolute count	0.0105779500822874	19.8425690577223
ebi-a-GCST90001527	9.2619e-06	1858	-0.1474	0.03315	7	18953422	rs34574947	T	C	0.3356	|| id:ebi-a-GCST90001527	TRUE	reported	igd	CD33dim HLA DR+ CD11b- AC	MDSC_Trait27	Myeloid cell	GCST90001527	Absolute count	0.0105289552946073	19.7496845727401
ebi-a-GCST90001527	3.82904e-08	1858	-0.6561	0.1188	9	107953420	rs185048341	A	G	0.0175	|| id:ebi-a-GCST90001527	TRUE	reported	igd	CD33dim HLA DR+ CD11b- AC	MDSC_Trait27	Myeloid cell	GCST90001527	Absolute count	0.0161506529979593	30.4676849718439
ebi-a-GCST90001527	6.63697e-06	1858	-0.9278	0.2054	10	74886544	rs17658872	G	A	0.0059	|| id:ebi-a-GCST90001527	TRUE	reported	igd	CD33dim HLA DR+ CD11b- AC	MDSC_Trait27	Myeloid cell	GCST90001527	Absolute count	0.01086222850003	20.3816866334847
ebi-a-GCST90001527	8.769e-06	1858	0.2683	0.06017	13	70565458	rs80075776	C	G	0.0692	|| id:ebi-a-GCST90001527	TRUE	reported	igd	CD33dim HLA DR+ CD11b- AC	MDSC_Trait27	Myeloid cell	GCST90001527	Absolute count	0.0105879723430759	19.8615704271213
ebi-a-GCST90001527	9.07403e-06	1858	0.186	0.04179	13	102675461	rs11616439	A	C	0.1685	|| id:ebi-a-GCST90001527	TRUE	reported	igd	CD33dim HLA DR+ CD11b- AC	MDSC_Trait27	Myeloid cell	GCST90001527	Absolute count	0.0105494430933897	19.7885242922546
ebi-a-GCST90001527	2.05698e-06	1858	-0.5979	0.1255	14	37002449	rs34476866	T	A	0.0153	|| id:ebi-a-GCST90001527	TRUE	reported	igd	CD33dim HLA DR+ CD11b- AC	MDSC_Trait27	Myeloid cell	GCST90001527	Absolute count	0.012068430922679	22.6726308720064
ebi-a-GCST90001527	2.86801e-06	1858	-0.2949	0.06282	14	54058233	rs61987643	A	G	0.0659	|| id:ebi-a-GCST90001527	TRUE	reported	igd	CD33dim HLA DR+ CD11b- AC	MDSC_Trait27	Myeloid cell	GCST90001527	Absolute count	0.0117216100768345	22.0133400916479
ebi-a-GCST90001527	2.20191e-19	1858	-0.3414	0.0375	15	80260872	rs67760360	A	G	0.2209	|| id:ebi-a-GCST90001527	TRUE	reported	igd	CD33dim HLA DR+ CD11b- AC	MDSC_Trait27	Myeloid cell	GCST90001527	Absolute count	0.0427036683084323	82.793598759957
ebi-a-GCST90001527	8.27199e-06	1858	0.732	0.1637	17	62996369	rs184208453	C	T	0.0091	|| id:ebi-a-GCST90001527	TRUE	reported	igd	CD33dim HLA DR+ CD11b- AC	MDSC_Trait27	Myeloid cell	GCST90001527	Absolute count	0.0106470755432221	19.9736329875108
ebi-a-GCST90001527	5.72005e-06	1858	-0.7235	0.159	18	49061830	rs12965906	C	G	0.0102	|| id:ebi-a-GCST90001527	TRUE	reported	igd	CD33dim HLA DR+ CD11b- AC	MDSC_Trait27	Myeloid cell	GCST90001527	Absolute count	0.0110210798115767	20.6830739389158
ebi-a-GCST90001527	1.61102e-06	1858	3.054	0.6345	18	36935582	rs112332228	T	C	5e-04	|| id:ebi-a-GCST90001527	TRUE	reported	igd	CD33dim HLA DR+ CD11b- AC	MDSC_Trait27	Myeloid cell	GCST90001527	Absolute count	0.0123153681569567	23.1423296084493
ebi-a-GCST90001527	5.88098e-07	1858	-0.1576	0.03144	20	59282409	rs1201943	T	C	0.5054	|| id:ebi-a-GCST90001527	TRUE	reported	igd	CD33dim HLA DR+ CD11b- AC	MDSC_Trait27	Myeloid cell	GCST90001527	Absolute count	0.0133434352261918	25.1003405480705
