# Supplementary material for: An exploration of the causal relationship between 731 immunophenotypes and osteoporosis: a bidirectional Mendelian randomized study
Source: Front Endocrinol (Lausanne). 2024 Jul 17;15:1341002. doi: 10.3389/fendo.2024.1341002 (PMC11288873; doi:10.3389/fendo.2024.1341002)
Supplement: Supplementary File 7 — Removal of weak IVs and F-statistics. [file DataSheet_7.zip › Supplementary file 7/731Removing weak instrumental variables/ebi-a-GCST90001528.csv]

id.exposure	pos.exposure	chr.exposure	pval.exposure	samplesize.exposure	se.exposure	beta.exposure	SNP	effect_allele.exposure	other_allele.exposure	eaf.exposure	exposure	mr_keep.exposure	pval_origin.exposure	data_source.exposure	Trait	Statistical_trait_name	Panel	CatalogID	Trait_type	R2	F
ebi-a-GCST90001528	161049358	1	8.69501e-09	1858	0.07422	0.4291	rs3820097	A	G	0.9459	|| id:ebi-a-GCST90001528	TRUE	reported	igd	CD33dim HLA DR+ CD11b- %CD33dim HLA DR+	MDSC_Trait28	Myeloid cell	GCST90001528	Relative count	0.0176720095833074	33.3893059208315
ebi-a-GCST90001528	105261254	1	1.256e-06	1858	0.1903	0.9251	rs35006063	T	C	0.0073	|| id:ebi-a-GCST90001528	TRUE	reported	igd	CD33dim HLA DR+ CD11b- %CD33dim HLA DR+	MDSC_Trait28	Myeloid cell	GCST90001528	Relative count	0.0125592904373181	23.6065242458821
ebi-a-GCST90001528	161479745	1	2.5293e-54	1858	0.03439	-0.5517	rs1801274	G	A	0.3334	|| id:ebi-a-GCST90001528	TRUE	reported	igd	CD33dim HLA DR+ CD11b- %CD33dim HLA DR+	MDSC_Trait28	Myeloid cell	GCST90001528	Relative count	0.121662646471003	257.083307390874
ebi-a-GCST90001528	180132004	2	3.724e-06	1858	0.08085	0.3752	rs75239369	G	A	0.0439	|| id:ebi-a-GCST90001528	TRUE	reported	igd	CD33dim HLA DR+ CD11b- %CD33dim HLA DR+	MDSC_Trait28	Myeloid cell	GCST90001528	Relative count	0.011458161941259	21.5128462390006
ebi-a-GCST90001528	6504785	3	4.03097e-06	1858	0.1127	0.5212	rs263715	A	G	0.0237	|| id:ebi-a-GCST90001528	TRUE	reported	igd	CD33dim HLA DR+ CD11b- %CD33dim HLA DR+	MDSC_Trait28	Myeloid cell	GCST90001528	Relative count	0.0113800622338073	21.364525131539
ebi-a-GCST90001528	113287778	3	5.43501e-06	1858	0.09632	0.4393	rs139393711	G	C	0.0355	|| id:ebi-a-GCST90001528	TRUE	reported	igd	CD33dim HLA DR+ CD11b- %CD33dim HLA DR+	MDSC_Trait28	Myeloid cell	GCST90001528	Relative count	0.0110715549016874	20.7788601889079
ebi-a-GCST90001528	31077545	4	5.68499e-06	1858	0.03427	0.1559	rs6820873	C	A	0.4255	|| id:ebi-a-GCST90001528	TRUE	reported	igd	CD33dim HLA DR+ CD11b- %CD33dim HLA DR+	MDSC_Trait28	Myeloid cell	GCST90001528	Relative count	0.0110155898577119	20.6726562787495
ebi-a-GCST90001528	50273359	5	4.38299e-06	1858	0.07508	0.3458	rs115483539	A	G	0.053	|| id:ebi-a-GCST90001528	TRUE	reported	igd	CD33dim HLA DR+ CD11b- %CD33dim HLA DR+	MDSC_Trait28	Myeloid cell	GCST90001528	Relative count	0.0112882195878461	21.190134445762
ebi-a-GCST90001528	125978376	5	7.71898e-06	1858	0.3634	1.63	rs114746765	C	T	0.0022	|| id:ebi-a-GCST90001528	TRUE	reported	igd	CD33dim HLA DR+ CD11b- %CD33dim HLA DR+	MDSC_Trait28	Myeloid cell	GCST90001528	Relative count	0.0107122886770657	20.0972958190763
ebi-a-GCST90001528	151472251	6	2.87098e-06	1858	0.03551	0.1667	rs942382	A	G	0.6359	|| id:ebi-a-GCST90001528	TRUE	reported	igd	CD33dim HLA DR+ CD11b- %CD33dim HLA DR+	MDSC_Trait28	Myeloid cell	GCST90001528	Relative count	0.011722041506084	22.0141599317332
ebi-a-GCST90001528	159180712	6	5.83902e-06	1858	0.06994	-0.3179	rs112808189	T	C	0.0619	|| id:ebi-a-GCST90001528	TRUE	reported	igd	CD33dim HLA DR+ CD11b- %CD33dim HLA DR+	MDSC_Trait28	Myeloid cell	GCST90001528	Relative count	0.0109971871769919	20.6377364511598
ebi-a-GCST90001528	112321582	7	6.925e-06	1858	0.1417	0.6389	rs73203461	C	A	0.014	|| id:ebi-a-GCST90001528	TRUE	reported	igd	CD33dim HLA DR+ CD11b- %CD33dim HLA DR+	MDSC_Trait28	Myeloid cell	GCST90001528	Relative count	0.010823165593129	20.3075877255985
ebi-a-GCST90001528	84944448	7	6.84699e-06	1858	0.2345	1.058	rs117229031	C	T	0.0054	|| id:ebi-a-GCST90001528	TRUE	reported	igd	CD33dim HLA DR+ CD11b- %CD33dim HLA DR+	MDSC_Trait28	Myeloid cell	GCST90001528	Relative count	0.0108369684388121	20.333769844482
ebi-a-GCST90001528	20155237	8	8.32492e-06	1858	0.1398	-0.625	rs79573082	A	G	0.0135	|| id:ebi-a-GCST90001528	TRUE	reported	igd	CD33dim HLA DR+ CD11b- %CD33dim HLA DR+	MDSC_Trait28	Myeloid cell	GCST90001528	Relative count	0.0106427321124198	19.9653971742952
ebi-a-GCST90001528	4886462	8	4.57899e-06	1858	0.1454	-0.6684	rs111944709	C	G	0.0135	|| id:ebi-a-GCST90001528	TRUE	reported	igd	CD33dim HLA DR+ CD11b- %CD33dim HLA DR+	MDSC_Trait28	Myeloid cell	GCST90001528	Relative count	0.0112457064325344	21.1094214958872
ebi-a-GCST90001528	97415144	8	4.64398e-06	1858	0.08902	-0.4089	rs112330535	G	C	0.0439	|| id:ebi-a-GCST90001528	TRUE	reported	igd	CD33dim HLA DR+ CD11b- %CD33dim HLA DR+	MDSC_Trait28	Myeloid cell	GCST90001528	Relative count	0.0112281811721278	21.0761510984132
ebi-a-GCST90001528	130168840	9	5.11199e-06	1858	0.03393	-0.1552	rs11789887	A	G	0.5347	|| id:ebi-a-GCST90001528	TRUE	reported	igd	CD33dim HLA DR+ CD11b- %CD33dim HLA DR+	MDSC_Trait28	Myeloid cell	GCST90001528	Relative count	0.0111354256784733	20.9000813619263
ebi-a-GCST90001528	30519550	10	3.52501e-06	1858	0.04942	-0.2299	rs79027682	C	G	0.145	|| id:ebi-a-GCST90001528	TRUE	reported	igd	CD33dim HLA DR+ CD11b- %CD33dim HLA DR+	MDSC_Trait28	Myeloid cell	GCST90001528	Relative count	0.0115132412980667	21.617462916016
ebi-a-GCST90001528	73360670	10	4.06799e-06	1858	0.3996	-1.847	rs78671194	G	A	0.0016	|| id:ebi-a-GCST90001528	TRUE	reported	igd	CD33dim HLA DR+ CD11b- %CD33dim HLA DR+	MDSC_Trait28	Myeloid cell	GCST90001528	Relative count	0.0113676822398606	21.3410161271909
ebi-a-GCST90001528	11239846	11	6.00206e-06	1858	0.05414	0.2458	rs72857552	T	C	0.109	|| id:ebi-a-GCST90001528	TRUE	reported	igd	CD33dim HLA DR+ CD11b- %CD33dim HLA DR+	MDSC_Trait28	Myeloid cell	GCST90001528	Relative count	0.0109721082572187	20.5901502833392
ebi-a-GCST90001528	102533672	14	6.26801e-06	1858	0.03992	-0.1808	rs7156568	C	T	0.7505	|| id:ebi-a-GCST90001528	TRUE	reported	igd	CD33dim HLA DR+ CD11b- %CD33dim HLA DR+	MDSC_Trait28	Myeloid cell	GCST90001528	Relative count	0.0109194742477959	20.4902873691668
ebi-a-GCST90001528	80263217	15	3.70937e-18	1858	0.04034	-0.3541	rs3826007	T	C	0.2209	|| id:ebi-a-GCST90001528	TRUE	reported	igd	CD33dim HLA DR+ CD11b- %CD33dim HLA DR+	MDSC_Trait28	Myeloid cell	GCST90001528	Relative count	0.0398187460104208	76.9683768437152
ebi-a-GCST90001528	9531278	16	6.68898e-06	1858	0.2038	0.9203	rs17443769	T	C	0.0073	|| id:ebi-a-GCST90001528	TRUE	reported	igd	CD33dim HLA DR+ CD11b- %CD33dim HLA DR+	MDSC_Trait28	Myeloid cell	GCST90001528	Relative count	0.0108558630556262	20.3696115446674
ebi-a-GCST90001528	16785806	20	3.23102e-06	1858	0.03546	-0.1656	rs6105661	A	G	0.3601	|| id:ebi-a-GCST90001528	TRUE	reported	igd	CD33dim HLA DR+ CD11b- %CD33dim HLA DR+	MDSC_Trait28	Myeloid cell	GCST90001528	Relative count	0.0116019073075046	21.7858979311364
ebi-a-GCST90001528	49658809	22	6.18401e-06	1858	0.03573	-0.162	rs2097380	G	C	0.6765	|| id:ebi-a-GCST90001528	TRUE	reported	igd	CD33dim HLA DR+ CD11b- %CD33dim HLA DR+	MDSC_Trait28	Myeloid cell	GCST90001528	Relative count	0.0109430799680902	20.535073370823
