# Supplementary material for: An exploration of the causal relationship between 731 immunophenotypes and osteoporosis: a bidirectional Mendelian randomized study
Source: Front Endocrinol (Lausanne). 2024 Jul 17;15:1341002. doi: 10.3389/fendo.2024.1341002 (PMC11288873; doi:10.3389/fendo.2024.1341002)
Supplement: Supplementary File 7 — Removal of weak IVs and F-statistics. [file DataSheet_7.zip › Supplementary file 7/731Removing weak instrumental variables/ebi-a-GCST90001529.csv]

id.exposure	beta.exposure	samplesize.exposure	pos.exposure	pval.exposure	chr.exposure	se.exposure	SNP	effect_allele.exposure	other_allele.exposure	eaf.exposure	exposure	mr_keep.exposure	pval_origin.exposure	data_source.exposure	Trait	Statistical_trait_name	Panel	CatalogID	Trait_type	R2	F
ebi-a-GCST90001529	-0.1795	1858	198976492	9.54004e-06	1	0.04043	rs12239179	T	C	0.7826	|| id:ebi-a-GCST90001529	TRUE	reported	igd	CD66b++ myeloid cell AC	MDSC_Trait3	Myeloid cell	GCST90001529	Absolute count	0.0104976608711318	19.6903613123072
ebi-a-GCST90001529	0.189	1858	161185058	2.37001e-07	1	0.03644	rs2070901	T	G	0.2871	|| id:ebi-a-GCST90001529	TRUE	reported	igd	CD66b++ myeloid cell AC	MDSC_Trait3	Myeloid cell	GCST90001529	Absolute count	0.0142717867907189	26.8719469815463
ebi-a-GCST90001529	0.2179	1858	179931060	5.72796e-06	2	0.0479	rs10803923	C	T	0.1426	|| id:ebi-a-GCST90001529	TRUE	reported	igd	CD66b++ myeloid cell AC	MDSC_Trait3	Myeloid cell	GCST90001529	Absolute count	0.0110150734247945	20.6716763087733
ebi-a-GCST90001529	0.2119	1858	223074399	4.19498e-06	2	0.0459	rs59277927	A	C	0.1512	|| id:ebi-a-GCST90001529	TRUE	reported	igd	CD66b++ myeloid cell AC	MDSC_Trait3	Myeloid cell	GCST90001529	Absolute count	0.0113406387276872	21.2896638651156
ebi-a-GCST90001529	0.1999	1858	60042425	2.49701e-06	3	0.04232	rs2630166	G	C	0.8089	|| id:ebi-a-GCST90001529	TRUE	reported	igd	CD66b++ myeloid cell AC	MDSC_Trait3	Myeloid cell	GCST90001529	Absolute count	0.01186600160382	22.287765639514
ebi-a-GCST90001529	1.002	1858	188082404	7.64698e-06	3	0.2232	rs116795543	A	G	0.0051	|| id:ebi-a-GCST90001529	TRUE	reported	igd	CD66b++ myeloid cell AC	MDSC_Trait3	Myeloid cell	GCST90001529	Absolute count	0.0107304025620426	20.1316478407193
ebi-a-GCST90001529	0.4988	1858	90493819	1.54099e-06	4	0.1035	rs114469087	A	T	0.0285	|| id:ebi-a-GCST90001529	TRUE	reported	igd	CD66b++ myeloid cell AC	MDSC_Trait3	Myeloid cell	GCST90001529	Absolute count	0.0123461413589653	23.2008797027015
ebi-a-GCST90001529	-0.1528	1858	52249612	4.72705e-06	5	0.03328	rs1047483	T	A	0.5579	|| id:ebi-a-GCST90001529	TRUE	reported	igd	CD66b++ myeloid cell AC	MDSC_Trait3	Myeloid cell	GCST90001529	Absolute count	0.011218497535756	21.0577679441532
ebi-a-GCST90001529	-0.3584	1858	11873259	7.25304e-06	7	0.07966	rs71536865	T	G	0.0436	|| id:ebi-a-GCST90001529	TRUE	reported	igd	CD66b++ myeloid cell AC	MDSC_Trait3	Myeloid cell	GCST90001529	Absolute count	0.0107771475493292	20.2203030409191
ebi-a-GCST90001529	1.74	1858	132711992	3.10499e-06	10	0.3719	rs72845259	A	G	0.0019	|| id:ebi-a-GCST90001529	TRUE	reported	igd	CD66b++ myeloid cell AC	MDSC_Trait3	Myeloid cell	GCST90001529	Absolute count	0.0116443083609283	21.866456075183
ebi-a-GCST90001529	0.3401	1858	122458787	1.08101e-06	11	0.06951	rs11218704	G	A	0.0584	|| id:ebi-a-GCST90001529	TRUE	reported	igd	CD66b++ myeloid cell AC	MDSC_Trait3	Myeloid cell	GCST90001529	Absolute count	0.0127207577799035	23.913929747383
ebi-a-GCST90001529	0.1498	1858	80899901	8.96499e-06	12	0.03364	rs11114486	A	C	0.5982	|| id:ebi-a-GCST90001529	TRUE	reported	igd	CD66b++ myeloid cell AC	MDSC_Trait3	Myeloid cell	GCST90001529	Absolute count	0.0105597952202383	19.8081499357759
ebi-a-GCST90001529	0.2036	1858	74096868	4.55701e-07	12	0.04022	rs1899009	G	A	0.2182	|| id:ebi-a-GCST90001529	TRUE	reported	igd	CD66b++ myeloid cell AC	MDSC_Trait3	Myeloid cell	GCST90001529	Absolute count	0.0136043208616061	25.5978610340184
ebi-a-GCST90001529	0.3421	1858	60291874	5.59204e-06	14	0.07511	rs78384212	T	C	0.0522	|| id:ebi-a-GCST90001529	TRUE	reported	igd	CD66b++ myeloid cell AC	MDSC_Trait3	Myeloid cell	GCST90001529	Absolute count	0.0110418747793162	20.7225352295253
ebi-a-GCST90001529	-0.1502	1858	89509001	8.83304e-06	16	0.0337	rs2911266	T	C	0.387	|| id:ebi-a-GCST90001529	TRUE	reported	igd	CD66b++ myeloid cell AC	MDSC_Trait3	Myeloid cell	GCST90001529	Absolute count	0.0105782977247801	19.8432281524087
ebi-a-GCST90001529	0.8998	1858	57183504	6.158e-06	18	0.1985	rs111580523	C	A	0.0073	|| id:ebi-a-GCST90001529	TRUE	reported	igd	CD66b++ myeloid cell AC	MDSC_Trait3	Myeloid cell	GCST90001529	Absolute count	0.0109382701107544	20.5259476856248
ebi-a-GCST90001529	0.1792	1858	52138563	1.009e-07	19	0.03351	rs10419309	G	A	0.5	|| id:ebi-a-GCST90001529	TRUE	reported	igd	CD66b++ myeloid cell AC	MDSC_Trait3	Myeloid cell	GCST90001529	Absolute count	0.0151582098182791	28.5666568003119
ebi-a-GCST90001529	0.2566	1858	18935780	8.65008e-06	20	0.05753	rs16979810	T	C	0.0912	|| id:ebi-a-GCST90001529	TRUE	reported	igd	CD66b++ myeloid cell AC	MDSC_Trait3	Myeloid cell	GCST90001529	Absolute count	0.0105938411308485	19.8726973372875
ebi-a-GCST90001529	-0.2997	1858	47075772	9.83309e-06	22	0.06761	rs148676149	A	G	0.0614	|| id:ebi-a-GCST90001529	TRUE	reported	igd	CD66b++ myeloid cell AC	MDSC_Trait3	Myeloid cell	GCST90001529	Absolute count	0.0104649482950414	19.6283537426302
