# Supplementary material for: An exploration of the causal relationship between 731 immunophenotypes and osteoporosis: a bidirectional Mendelian randomized study
Source: Front Endocrinol (Lausanne). 2024 Jul 17;15:1341002. doi: 10.3389/fendo.2024.1341002 (PMC11288873; doi:10.3389/fendo.2024.1341002)
Supplement: Supplementary File 7 — Removal of weak IVs and F-statistics. [file DataSheet_7.zip › Supplementary file 7/731Removing weak instrumental variables/ebi-a-GCST90001530.csv]

id.exposure	beta.exposure	pos.exposure	se.exposure	chr.exposure	pval.exposure	samplesize.exposure	SNP	effect_allele.exposure	other_allele.exposure	eaf.exposure	exposure	mr_keep.exposure	pval_origin.exposure	data_source.exposure	Trait	Statistical_trait_name	Panel	CatalogID	Trait_type	R2	F
ebi-a-GCST90001530	-0.1687	20887141	0.03599	1	2.96203e-06	1855	rs12736179	T	C	0.3032	|| id:ebi-a-GCST90001530	TRUE	reported	igd	Mo MDSC AC	MDSC_Trait4	Myeloid cell	GCST90001530	Absolute count	0.0117060052447247	21.9481529115696
ebi-a-GCST90001530	0.485	217288095	0.1082	1	7.84693e-06	1855	rs12082268	C	T	0.0245	|| id:ebi-a-GCST90001530	TRUE	reported	igd	Mo MDSC AC	MDSC_Trait4	Myeloid cell	GCST90001530	Absolute count	0.0107153488054786	20.0706048684542
ebi-a-GCST90001530	-0.2164	226154277	0.04679	1	3.992e-06	1855	rs10458377	G	A	0.8423	|| id:ebi-a-GCST90001530	TRUE	reported	igd	Mo MDSC AC	MDSC_Trait4	Myeloid cell	GCST90001530	Absolute count	0.0113994878401138	21.3668217929414
ebi-a-GCST90001530	-0.1561	133046981	0.03371	2	3.91201e-06	1855	rs10176753	G	A	0.4941	|| id:ebi-a-GCST90001530	TRUE	reported	igd	Mo MDSC AC	MDSC_Trait4	Myeloid cell	GCST90001530	Absolute count	0.011427543760439	21.4200167670483
ebi-a-GCST90001530	1.28	185678332	0.2755	3	3.62502e-06	1855	rs147643522	C	T	0.0035	|| id:ebi-a-GCST90001530	TRUE	reported	igd	Mo MDSC AC	MDSC_Trait4	Myeloid cell	GCST90001530	Absolute count	0.0115029228887393	21.562953099592
ebi-a-GCST90001530	0.3668	32594188	0.03985	6	8.9929e-20	1855	rs9271768	G	A	0.4372	|| id:ebi-a-GCST90001530	TRUE	reported	igd	Mo MDSC AC	MDSC_Trait4	Myeloid cell	GCST90001530	Absolute count	0.0436779510800662	84.6317863765357
ebi-a-GCST90001530	0.4161	32561424	0.03887	6	5.45632e-26	1855	rs9270591	T	C	0.5755	|| id:ebi-a-GCST90001530	TRUE	reported	igd	Mo MDSC AC	MDSC_Trait4	Myeloid cell	GCST90001530	Absolute count	0.0581820980109606	114.471627038116
ebi-a-GCST90001530	-0.2405	32782605	0.03772	6	2.298e-10	1855	rs2071473	T	C	0.3892	|| id:ebi-a-GCST90001530	TRUE	reported	igd	Mo MDSC AC	MDSC_Trait4	Myeloid cell	GCST90001530	Absolute count	0.0214450999793788	40.6086263130985
ebi-a-GCST90001530	-0.4389	32384933	0.06992	6	4.314e-10	1855	rs80032720	A	G	0.0749	|| id:ebi-a-GCST90001530	TRUE	reported	igd	Mo MDSC AC	MDSC_Trait4	Myeloid cell	GCST90001530	Absolute count	0.0207996472545721	39.3604294102436
ebi-a-GCST90001530	-0.1533	5580339	0.03286	6	3.32797e-06	1855	rs7757733	A	G	0.5245	|| id:ebi-a-GCST90001530	TRUE	reported	igd	Mo MDSC AC	MDSC_Trait4	Myeloid cell	GCST90001530	Absolute count	0.0115968330708199	21.741059113552
ebi-a-GCST90001530	-0.3141	186897	0.06753	7	3.54797e-06	1855	rs112611150	T	C	0.0652	|| id:ebi-a-GCST90001530	TRUE	reported	igd	Mo MDSC AC	MDSC_Trait4	Myeloid cell	GCST90001530	Absolute count	0.0115282325609226	21.6109510044313
ebi-a-GCST90001530	0.1972	8429048	0.04398	9	7.76104e-06	1855	rs9792404	A	G	0.1717	|| id:ebi-a-GCST90001530	TRUE	reported	igd	Mo MDSC AC	MDSC_Trait4	Myeloid cell	GCST90001530	Absolute count	0.010722048981006	20.0832907893473
ebi-a-GCST90001530	-0.1727	106064969	0.03637	12	2.20201e-06	1855	rs11112649	C	G	0.2984	|| id:ebi-a-GCST90001530	TRUE	reported	igd	Mo MDSC AC	MDSC_Trait4	Myeloid cell	GCST90001530	Absolute count	0.0120090082695439	22.5231732978552
ebi-a-GCST90001530	0.3114	69744014	0.06087	12	3.45398e-07	1855	rs1800973	A	C	0.0806	|| id:ebi-a-GCST90001530	TRUE	reported	igd	Mo MDSC AC	MDSC_Trait4	Myeloid cell	GCST90001530	Absolute count	0.0139124044506846	26.1434030439838
ebi-a-GCST90001530	0.2114	89653407	0.04759	12	9.40806e-06	1855	rs10082958	T	A	0.858	|| id:ebi-a-GCST90001530	TRUE	reported	igd	Mo MDSC AC	MDSC_Trait4	Myeloid cell	GCST90001530	Absolute count	0.0105254163837752	19.7110637120721
ebi-a-GCST90001530	-0.1714	85063049	0.03654	14	2.92698e-06	1855	rs12885009	A	C	0.6873	|| id:ebi-a-GCST90001530	TRUE	reported	igd	Mo MDSC AC	MDSC_Trait4	Myeloid cell	GCST90001530	Absolute count	0.0117224813730663	21.9794112229437
ebi-a-GCST90001530	0.2011	47267652	0.04408	14	5.40306e-06	1855	rs3007125	T	C	0.1644	|| id:ebi-a-GCST90001530	TRUE	reported	igd	Mo MDSC AC	MDSC_Trait4	Myeloid cell	GCST90001530	Absolute count	0.0110956144743066	20.7908609991252
ebi-a-GCST90001530	0.1531	51591138	0.03336	19	4.72096e-06	1855	rs78949787	T	C	0.5539	|| id:ebi-a-GCST90001530	TRUE	reported	igd	Mo MDSC AC	MDSC_Trait4	Myeloid cell	GCST90001530	Absolute count	0.0112266743507698	21.0392281348378
ebi-a-GCST90001530	-0.4306	51737991	0.03825	19	1.71712e-28	1855	rs1354106	G	T	0.2237	|| id:ebi-a-GCST90001530	TRUE	reported	igd	Mo MDSC AC	MDSC_Trait4	Myeloid cell	GCST90001530	Absolute count	0.0639499664843707	126.59503621882
