# Supplementary material for: An exploration of the causal relationship between 731 immunophenotypes and osteoporosis: a bidirectional Mendelian randomized study
Source: Front Endocrinol (Lausanne). 2024 Jul 17;15:1341002. doi: 10.3389/fendo.2024.1341002 (PMC11288873; doi:10.3389/fendo.2024.1341002)
Supplement: Supplementary File 7 — Removal of weak IVs and F-statistics. [file DataSheet_7.zip › Supplementary file 7/731Removing weak instrumental variables/ebi-a-GCST90001531.csv]

id.exposure	se.exposure	pval.exposure	pos.exposure	beta.exposure	samplesize.exposure	chr.exposure	SNP	effect_allele.exposure	other_allele.exposure	eaf.exposure	exposure	mr_keep.exposure	pval_origin.exposure	data_source.exposure	Trait	Statistical_trait_name	Panel	CatalogID	Trait_type	R2	F
ebi-a-GCST90001531	0.4216	9.40589e-09	185852065	2.431	1856	1	rs114590598	T	C	0.0016	|| id:ebi-a-GCST90001531	TRUE	reported	igd	CD33dim HLA DR- AC	MDSC_Trait5	Myeloid cell	GCST90001531	Absolute count	0.0175986634482516	33.2124161674934
ebi-a-GCST90001531	0.1261	8.74601e-06	208038537	0.5622	1856	2	rs10515946	C	A	0.0178	|| id:ebi-a-GCST90001531	TRUE	reported	igd	CD33dim HLA DR- AC	MDSC_Trait5	Myeloid cell	GCST90001531	Absolute count	0.0105961267268285	19.8556115275244
ebi-a-GCST90001531	0.03847	6.46994e-07	128441690	-0.1921	1856	3	rs9842941	G	T	0.2487	|| id:ebi-a-GCST90001531	TRUE	reported	igd	CD33dim HLA DR- AC	MDSC_Trait5	Myeloid cell	GCST90001531	Absolute count	0.0132567344320195	24.9081868552878
ebi-a-GCST90001531	0.1084	8.72509e-06	89320290	-0.4834	1856	3	rs138503959	A	C	0.0253	|| id:ebi-a-GCST90001531	TRUE	reported	igd	CD33dim HLA DR- AC	MDSC_Trait5	Myeloid cell	GCST90001531	Absolute count	0.0106010335318532	19.8649046887685
ebi-a-GCST90001531	0.1332	7.22903e-06	134673672	0.5996	1856	3	rs146071030	A	G	0.0154	|| id:ebi-a-GCST90001531	TRUE	reported	igd	CD33dim HLA DR- AC	MDSC_Trait5	Myeloid cell	GCST90001531	Absolute count	0.0107999306055502	20.2416800829254
ebi-a-GCST90001531	0.03399	8.00295e-06	113247850	0.1522	1856	4	rs6851258	G	A	0.4092	|| id:ebi-a-GCST90001531	TRUE	reported	igd	CD33dim HLA DR- AC	MDSC_Trait5	Myeloid cell	GCST90001531	Absolute count	0.0106876551457312	20.0289754224228
ebi-a-GCST90001531	0.5781	2.69401e-06	95242577	2.721	1856	5	rs74831462	G	A	8e-04	|| id:ebi-a-GCST90001531	TRUE	reported	igd	CD33dim HLA DR- AC	MDSC_Trait5	Myeloid cell	GCST90001531	Absolute count	0.0117955978366427	22.1300758641231
ebi-a-GCST90001531	0.5751	3.54699e-06	110463783	2.675	1856	5	rs116166244	C	G	8e-04	|| id:ebi-a-GCST90001531	TRUE	reported	igd	CD33dim HLA DR- AC	MDSC_Trait5	Myeloid cell	GCST90001531	Absolute count	0.0115225770273433	21.6118823882187
ebi-a-GCST90001531	0.03918	2.18399e-06	144555482	0.1861	1856	8	rs403939	C	T	0.7368	|| id:ebi-a-GCST90001531	TRUE	reported	igd	CD33dim HLA DR- AC	MDSC_Trait5	Myeloid cell	GCST90001531	Absolute count	0.0120098757550311	22.5369759306489
ebi-a-GCST90001531	0.03709	4.128e-06	80656206	0.1713	1856	8	rs962695	C	T	0.2788	|| id:ebi-a-GCST90001531	TRUE	reported	igd	CD33dim HLA DR- AC	MDSC_Trait5	Myeloid cell	GCST90001531	Absolute count	0.011362144888601	21.3075157041125
ebi-a-GCST90001531	0.03519	6.58795e-07	132011279	0.1756	1856	8	rs9297816	A	G	0.3661	|| id:ebi-a-GCST90001531	TRUE	reported	igd	CD33dim HLA DR- AC	MDSC_Trait5	Myeloid cell	GCST90001531	Absolute count	0.0132386785005367	24.8738062642115
ebi-a-GCST90001531	0.03372	3.26302e-06	15256015	0.1574	1856	8	rs11203701	A	G	0.4634	|| id:ebi-a-GCST90001531	TRUE	reported	igd	CD33dim HLA DR- AC	MDSC_Trait5	Myeloid cell	GCST90001531	Absolute count	0.0116034615638362	21.7653713896952
ebi-a-GCST90001531	0.7088	7.22304e-06	18406409	3.19	1856	10	rs78915471	G	A	5e-04	|| id:ebi-a-GCST90001531	TRUE	reported	igd	CD33dim HLA DR- AC	MDSC_Trait5	Myeloid cell	GCST90001531	Absolute count	0.0107954827402942	20.2332527311445
ebi-a-GCST90001531	0.4953	9.75304e-07	11630331	2.433	1856	10	rs78338533	G	A	0.0011	|| id:ebi-a-GCST90001531	TRUE	reported	igd	CD33dim HLA DR- AC	MDSC_Trait5	Myeloid cell	GCST90001531	Absolute count	0.0128339341885269	24.1034561555452
ebi-a-GCST90001531	0.181	4.90399e-06	759450	-0.8296	1856	10	rs72776409	T	C	0.0084	|| id:ebi-a-GCST90001531	TRUE	reported	igd	CD33dim HLA DR- AC	MDSC_Trait5	Myeloid cell	GCST90001531	Absolute count	0.0111921690775225	20.9851508258874
ebi-a-GCST90001531	0.1123	1.19399e-06	104445613	-0.5472	1856	11	rs142419042	T	C	0.0251	|| id:ebi-a-GCST90001531	TRUE	reported	igd	CD33dim HLA DR- AC	MDSC_Trait5	Myeloid cell	GCST90001531	Absolute count	0.0126308979307218	23.7172549905406
ebi-a-GCST90001531	0.1062	4.64098e-06	105062174	-0.4877	1856	11	rs117780942	A	C	0.0269	|| id:ebi-a-GCST90001531	TRUE	reported	igd	CD33dim HLA DR- AC	MDSC_Trait5	Myeloid cell	GCST90001531	Absolute count	0.0112349619910544	21.0662985954266
ebi-a-GCST90001531	0.04042	3.35297e-06	114578893	0.1884	1856	13	rs7987975	G	A	0.7826	|| id:ebi-a-GCST90001531	TRUE	reported	igd	CD33dim HLA DR- AC	MDSC_Trait5	Myeloid cell	GCST90001531	Absolute count	0.0115700991690927	21.7020588323617
ebi-a-GCST90001531	0.4769	9.47807e-06	90893228	2.118	1856	14	rs117197348	A	G	0.0016	|| id:ebi-a-GCST90001531	TRUE	reported	igd	CD33dim HLA DR- AC	MDSC_Trait5	Myeloid cell	GCST90001531	Absolute count	0.0105154607700694	19.7028488013377
ebi-a-GCST90001531	0.05653	1.22101e-06	34133960	-0.2752	1856	19	rs77388515	G	A	0.0975	|| id:ebi-a-GCST90001531	TRUE	reported	igd	CD33dim HLA DR- AC	MDSC_Trait5	Myeloid cell	GCST90001531	Absolute count	0.012608123843484	23.6739456443674
ebi-a-GCST90001531	0.0388	3.74283e-33	51736383	-0.4747	1856	19	rs33978622	C	G	0.215	|| id:ebi-a-GCST90001531	TRUE	reported	igd	CD33dim HLA DR- AC	MDSC_Trait5	Myeloid cell	GCST90001531	Absolute count	0.0746298432953089	149.522575876259
ebi-a-GCST90001531	0.06739	5.44252e-14	33754548	-0.5108	1856	19	rs78744187	T	C	0.0673	|| id:ebi-a-GCST90001531	TRUE	reported	igd	CD33dim HLA DR- AC	MDSC_Trait5	Myeloid cell	GCST90001531	Absolute count	0.0300256985949366	57.3908454217547
ebi-a-GCST90001531	0.03885	2.65999e-06	58069558	0.183	1856	20	rs55678760	C	T	0.2492	|| id:ebi-a-GCST90001531	TRUE	reported	igd	CD33dim HLA DR- AC	MDSC_Trait5	Myeloid cell	GCST90001531	Absolute count	0.0118135669911477	22.164191361036
ebi-a-GCST90001531	0.03328	8.34603e-07	39271617	-0.1645	1856	22	rs2013837	A	G	0.4701	|| id:ebi-a-GCST90001531	TRUE	reported	igd	CD33dim HLA DR- AC	MDSC_Trait5	Myeloid cell	GCST90001531	Absolute count	0.012992940699385	24.4060180012583
ebi-a-GCST90001531	0.1098	8.86605e-06	25145753	0.4891	1856	22	rs1475853	A	G	0.0218	|| id:ebi-a-GCST90001531	TRUE	reported	igd	CD33dim HLA DR- AC	MDSC_Trait5	Myeloid cell	GCST90001531	Absolute count	0.0105777752447747	19.8208558622826
