# Supplementary material for: An exploration of the causal relationship between 731 immunophenotypes and osteoporosis: a bidirectional Mendelian randomized study
Source: Front Endocrinol (Lausanne). 2024 Jul 17;15:1341002. doi: 10.3389/fendo.2024.1341002 (PMC11288873; doi:10.3389/fendo.2024.1341002)
Supplement: Supplementary File 7 — Removal of weak IVs and F-statistics. [file DataSheet_7.zip › Supplementary file 7/731Removing weak instrumental variables/ebi-a-GCST90001532.csv]

id.exposure	beta.exposure	pval.exposure	chr.exposure	samplesize.exposure	se.exposure	pos.exposure	SNP	effect_allele.exposure	other_allele.exposure	eaf.exposure	exposure	mr_keep.exposure	pval_origin.exposure	data_source.exposure	Trait	Statistical_trait_name	Panel	CatalogID	Trait_type	R2	F
ebi-a-GCST90001532	2.421	9.84306e-09	1	1857	0.4204	185852065	rs114590598	T	C	0.0016	|| id:ebi-a-GCST90001532	TRUE	reported	igd	Basophil AC	MDSC_Trait8	Myeloid cell	GCST90001532	Absolute count	0.0175454586293227	33.1280729915358
ebi-a-GCST90001532	-0.48	9.47305e-06	3	1857	0.1081	89320290	rs138503959	A	C	0.0253	|| id:ebi-a-GCST90001532	TRUE	reported	igd	Basophil AC	MDSC_Trait8	Myeloid cell	GCST90001532	Absolute count	0.0105058791617965	19.6953225236182
ebi-a-GCST90001532	-0.1968	3.125e-07	3	1857	0.03833	128441690	rs9842941	G	T	0.2488	|| id:ebi-a-GCST90001532	TRUE	reported	igd	Basophil AC	MDSC_Trait8	Myeloid cell	GCST90001532	Absolute count	0.0139971245602221	26.3332559224346
ebi-a-GCST90001532	-0.1465	8.39905e-06	4	1857	0.0328	4257901	rs6446560	T	C	0.441	|| id:ebi-a-GCST90001532	TRUE	reported	igd	Basophil AC	MDSC_Trait8	Myeloid cell	GCST90001532	Absolute count	0.0106285745080022	19.9278099249123
ebi-a-GCST90001532	2.755	1.639e-06	5	1857	0.5729	110463783	rs116166244	C	G	8e-04	|| id:ebi-a-GCST90001532	TRUE	reported	igd	Basophil AC	MDSC_Trait8	Myeloid cell	GCST90001532	Absolute count	0.0122998209843101	23.1002974492047
ebi-a-GCST90001532	2.771	1.65101e-06	5	1857	0.5763	95242577	rs74831462	G	A	8e-04	|| id:ebi-a-GCST90001532	TRUE	reported	igd	Basophil AC	MDSC_Trait8	Myeloid cell	GCST90001532	Absolute count	0.0122967513365885	23.0944605682318
ebi-a-GCST90001532	-0.1558	9.77597e-06	8	1857	0.03513	83786650	rs3897098	G	A	0.6319	|| id:ebi-a-GCST90001532	TRUE	reported	igd	Basophil AC	MDSC_Trait8	Myeloid cell	GCST90001532	Absolute count	0.0104807163036448	19.6476501909457
ebi-a-GCST90001532	0.1788	3.75396e-07	8	1857	0.03506	132011279	rs9297816	A	G	0.3659	|| id:ebi-a-GCST90001532	TRUE	reported	igd	Basophil AC	MDSC_Trait8	Myeloid cell	GCST90001532	Absolute count	0.013812076706946	25.9802434061762
ebi-a-GCST90001532	0.1906	1.15101e-06	8	1857	0.03905	144555482	rs403939	C	T	0.7369	|| id:ebi-a-GCST90001532	TRUE	reported	igd	Basophil AC	MDSC_Trait8	Myeloid cell	GCST90001532	Absolute count	0.0126664728669266	23.7977406038011
ebi-a-GCST90001532	-0.164	4.897e-06	8	1857	0.03579	130634816	rs35406957	A	G	0.3045	|| id:ebi-a-GCST90001532	TRUE	reported	igd	Basophil AC	MDSC_Trait8	Myeloid cell	GCST90001532	Absolute count	0.0111807085381755	20.9747266435854
ebi-a-GCST90001532	0.1573	3.04201e-06	8	1857	0.0336	15256015	rs11203701	A	G	0.4631	|| id:ebi-a-GCST90001532	TRUE	reported	igd	Basophil AC	MDSC_Trait8	Myeloid cell	GCST90001532	Absolute count	0.01166463947826	21.8932834910912
ebi-a-GCST90001532	3.266	4.06902e-06	10	1857	0.7067	18406409	rs78915471	G	A	5e-04	|| id:ebi-a-GCST90001532	TRUE	reported	igd	Basophil AC	MDSC_Trait8	Myeloid cell	GCST90001532	Absolute count	0.0113706107124261	21.3350757119917
ebi-a-GCST90001532	2.432	8.99001e-07	10	1857	0.4935	11630331	rs78338533	G	A	0.0011	|| id:ebi-a-GCST90001532	TRUE	reported	igd	Basophil AC	MDSC_Trait8	Myeloid cell	GCST90001532	Absolute count	0.0129091618074447	24.2596671210705
ebi-a-GCST90001532	-0.5318	5.44503e-07	11	1857	0.1058	105062174	rs117780942	A	C	0.0269	|| id:ebi-a-GCST90001532	TRUE	reported	igd	Basophil AC	MDSC_Trait8	Myeloid cell	GCST90001532	Absolute count	0.0134228421471686	25.2381397489359
ebi-a-GCST90001532	-0.5889	1.588e-07	11	1857	0.1119	104445613	rs142419042	T	C	0.025	|| id:ebi-a-GCST90001532	TRUE	reported	igd	Basophil AC	MDSC_Trait8	Myeloid cell	GCST90001532	Absolute count	0.0146954043469565	27.666546146105
ebi-a-GCST90001532	2.14	7.05505e-06	14	1857	0.4751	90893228	rs117197348	A	G	0.0016	|| id:ebi-a-GCST90001532	TRUE	reported	igd	Basophil AC	MDSC_Trait8	Myeloid cell	GCST90001532	Absolute count	0.0108075283781509	20.267001333522
ebi-a-GCST90001532	-0.4855	7.50931e-35	19	1857	0.03861	51727962	rs3865444	A	C	0.2132	|| id:ebi-a-GCST90001532	TRUE	reported	igd	Basophil AC	MDSC_Trait8	Myeloid cell	GCST90001532	Absolute count	0.0784654689930932	157.946815973516
ebi-a-GCST90001532	-0.2977	1.37499e-07	19	1857	0.05629	34133960	rs77388515	G	A	0.0975	|| id:ebi-a-GCST90001532	TRUE	reported	igd	Basophil AC	MDSC_Trait8	Myeloid cell	GCST90001532	Absolute count	0.0148385235121019	27.9400502068729
ebi-a-GCST90001532	-0.2897	2.76599e-06	19	1857	0.06162	51742145	rs75773078	A	G	0.0765	|| id:ebi-a-GCST90001532	TRUE	reported	igd	Basophil AC	MDSC_Trait8	Myeloid cell	GCST90001532	Absolute count	0.0117625907898463	22.0793158726952
ebi-a-GCST90001532	-0.5045	9.45584e-14	19	1857	0.06722	33754548	rs78744187	T	C	0.0673	|| id:ebi-a-GCST90001532	TRUE	reported	igd	Basophil AC	MDSC_Trait8	Myeloid cell	GCST90001532	Absolute count	0.0294398686854672	56.2674631375762
ebi-a-GCST90001532	-0.1881	6.70193e-07	19	1857	0.03771	51574038	rs7351079	G	A	0.2722	|| id:ebi-a-GCST90001532	TRUE	reported	igd	Basophil AC	MDSC_Trait8	Myeloid cell	GCST90001532	Absolute count	0.0132212468066448	24.8540138779422
ebi-a-GCST90001532	0.1818	2.86999e-06	20	1857	0.03872	58069558	rs55678760	C	T	0.2493	|| id:ebi-a-GCST90001532	TRUE	reported	igd	Basophil AC	MDSC_Trait8	Myeloid cell	GCST90001532	Absolute count	0.011732209189929	22.0216101847044
ebi-a-GCST90001532	-0.1591	1.72401e-06	22	1857	0.03316	39271617	rs2013837	A	G	0.4698	|| id:ebi-a-GCST90001532	TRUE	reported	igd	Basophil AC	MDSC_Trait8	Myeloid cell	GCST90001532	Absolute count	0.0122447175797533	22.9955248174301
ebi-a-GCST90001532	0.496	6.13395e-06	22	1857	0.1094	25145753	rs1475853	A	G	0.0218	|| id:ebi-a-GCST90001532	TRUE	reported	igd	Basophil AC	MDSC_Trait8	Myeloid cell	GCST90001532	Absolute count	0.0109480284731263	20.53339298874
