# Supplementary material for: An exploration of the causal relationship between 731 immunophenotypes and osteoporosis: a bidirectional Mendelian randomized study
Source: Front Endocrinol (Lausanne). 2024 Jul 17;15:1341002. doi: 10.3389/fendo.2024.1341002 (PMC11288873; doi:10.3389/fendo.2024.1341002)
Supplement: Supplementary File 7 — Removal of weak IVs and F-statistics. [file DataSheet_7.zip › Supplementary file 7/731Removing weak instrumental variables/ebi-a-GCST90001533.csv]

id.exposure	pval.exposure	pos.exposure	se.exposure	samplesize.exposure	chr.exposure	beta.exposure	SNP	effect_allele.exposure	other_allele.exposure	eaf.exposure	exposure	mr_keep.exposure	pval_origin.exposure	data_source.exposure	Trait	Statistical_trait_name	Panel	CatalogID	Trait_type	R2	F
ebi-a-GCST90001533	9.08594e-06	223653616	0.04301	1857	1	-0.1914	rs61823496	G	T	0.1734	|| id:ebi-a-GCST90001533	TRUE	reported	igd	Basophil %CD33dim HLA DR- CD66b-	MDSC_Trait9	Myeloid cell	GCST90001533	Relative count	0.0105517901401593	19.7823094882027
ebi-a-GCST90001533	9.17593e-06	67867718	0.06145	1857	3	0.2733	rs75165408	A	G	0.0805	|| id:ebi-a-GCST90001533	TRUE	reported	igd	Basophil %CD33dim HLA DR- CD66b-	MDSC_Trait9	Myeloid cell	GCST90001533	Relative count	0.010539548950362	19.7591154676083
ebi-a-GCST90001533	1.501e-06	169241641	0.03653	1857	3	0.1763	rs4350951	A	G	0.2765	|| id:ebi-a-GCST90001533	TRUE	reported	igd	Basophil %CD33dim HLA DR- CD66b-	MDSC_Trait9	Myeloid cell	GCST90001533	Relative count	0.0123873954056901	23.2668339495264
ebi-a-GCST90001533	1.741e-06	125887424	0.03285	1857	3	0.1576	rs4679209	T	C	0.479	|| id:ebi-a-GCST90001533	TRUE	reported	igd	Basophil %CD33dim HLA DR- CD66b-	MDSC_Trait9	Myeloid cell	GCST90001533	Relative count	0.0122427783911843	22.9918378917618
ebi-a-GCST90001533	6.81506e-06	94316089	0.1561	1857	5	-0.7043	rs72777352	A	T	0.0108	|| id:ebi-a-GCST90001533	TRUE	reported	igd	Basophil %CD33dim HLA DR- CD66b-	MDSC_Trait9	Myeloid cell	GCST90001533	Relative count	0.0108433318696423	20.3348784537897
ebi-a-GCST90001533	4.74504e-06	79907097	0.1303	1857	6	-0.5982	rs118101102	G	C	0.0159	|| id:ebi-a-GCST90001533	TRUE	reported	igd	Basophil %CD33dim HLA DR- CD66b-	MDSC_Trait9	Myeloid cell	GCST90001533	Relative count	0.0112225266616542	21.054066783179
ebi-a-GCST90001533	5.06396e-06	38540948	0.05598	1857	7	-0.2561	rs2392579	G	A	0.9025	|| id:ebi-a-GCST90001533	TRUE	reported	igd	Basophil %CD33dim HLA DR- CD66b-	MDSC_Trait9	Myeloid cell	GCST90001533	Relative count	0.011144847894077	20.9066947767679
ebi-a-GCST90001533	2.103e-06	101155469	0.03299	1857	7	0.157	rs13237906	T	G	0.4297	|| id:ebi-a-GCST90001533	TRUE	reported	igd	Basophil %CD33dim HLA DR- CD66b-	MDSC_Trait9	Myeloid cell	GCST90001533	Relative count	0.0120491965491302	22.6238589214813
ebi-a-GCST90001533	1.79201e-06	106003701	0.08693	1857	8	-0.4165	rs16872136	G	A	0.0382	|| id:ebi-a-GCST90001533	TRUE	reported	igd	Basophil %CD33dim HLA DR- CD66b-	MDSC_Trait9	Myeloid cell	GCST90001533	Relative count	0.0122107695598956	22.9309824764077
ebi-a-GCST90001533	3.48899e-06	71550708	0.03849	1857	8	0.1791	rs49195	T	C	0.2477	|| id:ebi-a-GCST90001533	TRUE	reported	igd	Basophil %CD33dim HLA DR- CD66b-	MDSC_Trait9	Myeloid cell	GCST90001533	Relative count	0.0115252151403809	21.6285477514156
ebi-a-GCST90001533	6.38807e-06	131925751	0.03274	1857	8	0.1482	rs72714455	T	C	0.4432	|| id:ebi-a-GCST90001533	TRUE	reported	igd	Basophil %CD33dim HLA DR- CD66b-	MDSC_Trait9	Myeloid cell	GCST90001533	Relative count	0.0109134347520587	20.4677954148473
ebi-a-GCST90001533	9.8159e-06	85792653	0.03978	1857	9	-0.1764	rs1924240	C	T	0.2216	|| id:ebi-a-GCST90001533	TRUE	reported	igd	Basophil %CD33dim HLA DR- CD66b-	MDSC_Trait9	Myeloid cell	GCST90001533	Relative count	0.0104780659026487	19.6426290106885
ebi-a-GCST90001533	8.37009e-06	28146072	0.06721	1857	13	0.3003	rs73163591	A	C	0.0652	|| id:ebi-a-GCST90001533	TRUE	reported	igd	Basophil %CD33dim HLA DR- CD66b-	MDSC_Trait9	Myeloid cell	GCST90001533	Relative count	0.0106362118878118	19.9422834036995
ebi-a-GCST90001533	8.689e-06	53420725	0.171	1857	15	-0.7626	rs62024809	T	C	0.0089	|| id:ebi-a-GCST90001533	TRUE	reported	igd	Basophil %CD33dim HLA DR- CD66b-	MDSC_Trait9	Myeloid cell	GCST90001533	Relative count	0.0105965115206818	19.8670502982319
ebi-a-GCST90001533	4.20097e-06	22868035	0.05341	1857	16	0.2465	rs208569	C	T	0.1042	|| id:ebi-a-GCST90001533	TRUE	reported	igd	Basophil %CD33dim HLA DR- CD66b-	MDSC_Trait9	Myeloid cell	GCST90001533	Relative count	0.0113402761349278	21.2775050125962
ebi-a-GCST90001533	1.36994e-13	51574038	0.03696	1857	19	-0.2756	rs7351079	G	A	0.2722	|| id:ebi-a-GCST90001533	TRUE	reported	igd	Basophil %CD33dim HLA DR- CD66b-	MDSC_Trait9	Myeloid cell	GCST90001533	Relative count	0.0290716563942825	55.5426391314554
ebi-a-GCST90001533	5.32304e-08	54429001	0.1475	1857	19	0.8056	rs117417480	T	G	0.0129	|| id:ebi-a-GCST90001533	TRUE	reported	igd	Basophil %CD33dim HLA DR- CD66b-	MDSC_Trait9	Myeloid cell	GCST90001533	Relative count	0.0158096434691799	29.7979841406933
ebi-a-GCST90001533	1.14393e-40	51727962	0.03788	1857	19	-0.5183	rs3865444	A	C	0.2132	|| id:ebi-a-GCST90001533	TRUE	reported	igd	Basophil %CD33dim HLA DR- CD66b-	MDSC_Trait9	Myeloid cell	GCST90001533	Relative count	0.09158318400755	187.014158416259
ebi-a-GCST90001533	3.85398e-08	8786913	0.04602	1857	19	0.2541	rs4499342	T	C	0.1527	|| id:ebi-a-GCST90001533	TRUE	reported	igd	Basophil %CD33dim HLA DR- CD66b-	MDSC_Trait9	Myeloid cell	GCST90001533	Relative count	0.0161522158448452	30.4542642416144
ebi-a-GCST90001533	2.305e-06	46578954	0.03343	1857	21	0.1584	rs422720	A	C	0.5533	|| id:ebi-a-GCST90001533	TRUE	reported	igd	Basophil %CD33dim HLA DR- CD66b-	MDSC_Trait9	Myeloid cell	GCST90001533	Relative count	0.0119455615670556	22.4269188467312
ebi-a-GCST90001533	9.20195e-06	39410500	0.03229	1857	22	-0.1436	rs2244104	G	C	0.448	|| id:ebi-a-GCST90001533	TRUE	reported	igd	Basophil %CD33dim HLA DR- CD66b-	MDSC_Trait9	Myeloid cell	GCST90001533	Relative count	0.0105380434973572	19.7562630469314
