# Supplementary material for: An exploration of the causal relationship between 731 immunophenotypes and osteoporosis: a bidirectional Mendelian randomized study
Source: Front Endocrinol (Lausanne). 2024 Jul 17;15:1341002. doi: 10.3389/fendo.2024.1341002 (PMC11288873; doi:10.3389/fendo.2024.1341002)
Supplement: Supplementary File 7 — Removal of weak IVs and F-statistics. [file DataSheet_7.zip › Supplementary file 7/731Removing weak instrumental variables/ebi-a-GCST90001534.csv]

id.exposure	samplesize.exposure	pos.exposure	beta.exposure	se.exposure	pval.exposure	chr.exposure	SNP	effect_allele.exposure	other_allele.exposure	eaf.exposure	exposure	mr_keep.exposure	pval_origin.exposure	data_source.exposure	Trait	Statistical_trait_name	Panel	CatalogID	Trait_type	R2	F
ebi-a-GCST90001534	3395	214625781	-2.99	0.6619	6.47694e-06	1	rs150956189	C	T	3e-04	|| id:ebi-a-GCST90001534	TRUE	reported	igd	CD45RA- CD4+ AC	MT_ry_Trait514	Maturation stages of T cell	GCST90001534	Absolute count	0.00597468865784444	20.3939662146976
ebi-a-GCST90001534	3395	198283058	-1.857	0.267	4.24424e-12	1	rs541367304	A	G	0.0032	|| id:ebi-a-GCST90001534	TRUE	reported	igd	CD45RA- CD4+ AC	MT_ry_Trait514	Maturation stages of T cell	GCST90001534	Absolute count	0.0140480886568616	48.3443099651771
ebi-a-GCST90001534	3395	118512809	0.1354	0.02655	3.56796e-07	2	rs6743943	C	T	0.466	|| id:ebi-a-GCST90001534	TRUE	reported	igd	CD45RA- CD4+ AC	MT_ry_Trait514	Maturation stages of T cell	GCST90001534	Absolute count	0.00760246059930784	25.9927577299609
ebi-a-GCST90001534	3395	120094917	0.2941	0.06366	3.97e-06	5	rs148716007	T	C	0.0442	|| id:ebi-a-GCST90001534	TRUE	reported	igd	CD45RA- CD4+ AC	MT_ry_Trait514	Maturation stages of T cell	GCST90001534	Absolute count	0.00624734234027782	21.3304914428928
ebi-a-GCST90001534	3395	151699396	-0.3399	0.07398	4.489e-06	6	rs117563350	G	A	0.0308	|| id:ebi-a-GCST90001534	TRUE	reported	igd	CD45RA- CD4+ AC	MT_ry_Trait514	Maturation stages of T cell	GCST90001534	Absolute count	0.00617933753614426	21.0968568596248
ebi-a-GCST90001534	3395	68723598	0.1712	0.03741	4.92799e-06	6	rs55905714	C	A	0.1445	|| id:ebi-a-GCST90001534	TRUE	reported	igd	CD45RA- CD4+ AC	MT_ry_Trait514	Maturation stages of T cell	GCST90001534	Absolute count	0.00613086185873608	20.9303352809561
ebi-a-GCST90001534	3395	36527098	-0.138	0.02703	3.50897e-07	7	rs62447160	C	T	0.6415	|| id:ebi-a-GCST90001534	TRUE	reported	igd	CD45RA- CD4+ AC	MT_ry_Trait514	Maturation stages of T cell	GCST90001534	Absolute count	0.00761911786389879	26.0501460452995
ebi-a-GCST90001534	3395	156112045	2.335	0.5273	9.82291e-06	7	rs73176863	T	G	7e-04	|| id:ebi-a-GCST90001534	TRUE	reported	igd	CD45RA- CD4+ AC	MT_ry_Trait514	Maturation stages of T cell	GCST90001534	Absolute count	0.00574271456213603	19.5975737816661
ebi-a-GCST90001534	3395	12164786	0.2331	0.04895	1.98999e-06	10	rs41306808	G	C	0.076	|| id:ebi-a-GCST90001534	TRUE	reported	igd	CD45RA- CD4+ AC	MT_ry_Trait514	Maturation stages of T cell	GCST90001534	Absolute count	0.00663511083393642	22.6633045974134
ebi-a-GCST90001534	3395	130770585	-0.9595	0.2138	7.465e-06	11	rs137903114	C	T	0.0035	|| id:ebi-a-GCST90001534	TRUE	reported	igd	CD45RA- CD4+ AC	MT_ry_Trait514	Maturation stages of T cell	GCST90001534	Absolute count	0.00589747292293709	20.1288348862374
ebi-a-GCST90001534	3395	3830558	0.1756	0.03579	9.68389e-07	12	rs11062774	G	A	0.1558	|| id:ebi-a-GCST90001534	TRUE	reported	igd	CD45RA- CD4+ AC	MT_ry_Trait514	Maturation stages of T cell	GCST90001534	Absolute count	0.00704072343503621	24.0585643126473
ebi-a-GCST90001534	3395	112007756	-0.1619	0.02833	1.181e-08	12	rs653178	T	C	0.5287	|| id:ebi-a-GCST90001534	TRUE	reported	igd	CD45RA- CD4+ AC	MT_ry_Trait514	Maturation stages of T cell	GCST90001534	Absolute count	0.00952802660189436	32.6395850952903
ebi-a-GCST90001534	3395	26030485	-0.1295	0.02595	6.29405e-07	15	rs7162344	A	G	0.4315	|| id:ebi-a-GCST90001534	TRUE	reported	igd	CD45RA- CD4+ AC	MT_ry_Trait514	Maturation stages of T cell	GCST90001534	Absolute count	0.00728200425863889	24.8890828569194
ebi-a-GCST90001534	3395	7395086	-0.2354	0.04706	5.97696e-07	16	rs4357954	G	C	0.0829	|| id:ebi-a-GCST90001534	TRUE	reported	igd	CD45RA- CD4+ AC	MT_ry_Trait514	Maturation stages of T cell	GCST90001534	Absolute count	0.00731611066890708	25.0065139229053
ebi-a-GCST90001534	3395	27137016	0.7099	0.1585	7.78198e-06	16	rs145638437	A	G	0.0069	|| id:ebi-a-GCST90001534	TRUE	reported	igd	CD45RA- CD4+ AC	MT_ry_Trait514	Maturation stages of T cell	GCST90001534	Absolute count	0.00587404747455433	20.0484083837985
ebi-a-GCST90001534	3395	49180597	-0.3058	0.06385	1.74401e-06	18	rs9961909	C	T	0.0439	|| id:ebi-a-GCST90001534	TRUE	reported	igd	CD45RA- CD4+ AC	MT_ry_Trait514	Maturation stages of T cell	GCST90001534	Absolute count	0.0067110271293672	22.9243610589328
ebi-a-GCST90001534	3395	14436972	-0.3758	0.0848	9.6159e-06	18	rs184600191	G	A	0.0237	|| id:ebi-a-GCST90001534	TRUE	reported	igd	CD45RA- CD4+ AC	MT_ry_Trait514	Maturation stages of T cell	GCST90001534	Absolute count	0.00575144586641669	19.6275425733533
