# Supplementary material for: An exploration of the causal relationship between 731 immunophenotypes and osteoporosis: a bidirectional Mendelian randomized study
Source: Front Endocrinol (Lausanne). 2024 Jul 17;15:1341002. doi: 10.3389/fendo.2024.1341002 (PMC11288873; doi:10.3389/fendo.2024.1341002)
Supplement: Supplementary File 7 — Removal of weak IVs and F-statistics. [file DataSheet_7.zip › Supplementary file 7/731Removing weak instrumental variables/ebi-a-GCST90001535.csv]

id.exposure	pval.exposure	se.exposure	beta.exposure	chr.exposure	pos.exposure	samplesize.exposure	SNP	effect_allele.exposure	other_allele.exposure	eaf.exposure	exposure	mr_keep.exposure	pval_origin.exposure	data_source.exposure	Trait	Statistical_trait_name	Panel	CatalogID	Trait_type	R2	F
ebi-a-GCST90001535	9.4241e-06	0.1824	-0.8093	1	194010208	3427	rs116794175	C	T	0.0042	|| id:ebi-a-GCST90001535	TRUE	reported	igd	CD45RA- CD4+ %CD4+	MT_ry_Trait515	Maturation stages of T cell	GCST90001535	Relative count	0.00571172940657818	19.6750517894118
ebi-a-GCST90001535	5.99805e-07	0.03132	-0.1566	1	94176595	3427	rs12121018	A	G	0.1882	|| id:ebi-a-GCST90001535	TRUE	reported	igd	CD45RA- CD4+ %CD4+	MT_ry_Trait515	Maturation stages of T cell	GCST90001535	Relative count	0.00724217844727695	24.985409979574
ebi-a-GCST90001535	4.70197e-06	0.08534	-0.3913	1	101526164	3427	rs114825362	C	G	0.0201	|| id:ebi-a-GCST90001535	TRUE	reported	igd	CD45RA- CD4+ %CD4+	MT_ry_Trait515	Maturation stages of T cell	GCST90001535	Relative count	0.00609739238931675	21.0116854242021
ebi-a-GCST90001535	6.01105e-06	0.09412	-0.4267	1	239680551	3427	rs150607181	C	G	0.0168	|| id:ebi-a-GCST90001535	TRUE	reported	igd	CD45RA- CD4+ %CD4+	MT_ry_Trait515	Maturation stages of T cell	GCST90001535	Relative count	0.00596170469702452	20.5412997505146
ebi-a-GCST90001535	6.77407e-06	0.08517	-0.3839	1	226764439	3427	rs76201922	G	C	0.0193	|| id:ebi-a-GCST90001535	TRUE	reported	igd	CD45RA- CD4+ %CD4+	MT_ry_Trait515	Maturation stages of T cell	GCST90001535	Relative count	0.00589361400638401	20.3052995698137
ebi-a-GCST90001535	3.4578e-14	0.2655	-2.021	1	198524264	3427	rs146620586	T	G	0.0032	|| id:ebi-a-GCST90001535	TRUE	reported	igd	CD45RA- CD4+ %CD4+	MT_ry_Trait515	Maturation stages of T cell	GCST90001535	Relative count	0.0166267686470517	57.9095309903887
ebi-a-GCST90001535	9.44104e-06	0.09372	-0.4158	1	187940731	3427	rs146674398	T	C	0.0159	|| id:ebi-a-GCST90001535	TRUE	reported	igd	CD45RA- CD4+ %CD4+	MT_ry_Trait515	Maturation stages of T cell	GCST90001535	Relative count	0.00571087945414064	19.6721071630488
ebi-a-GCST90001535	8.86993e-10	0.1759	-1.081	1	199999121	3427	rs11579717	A	G	0.0044	|| id:ebi-a-GCST90001535	TRUE	reported	igd	CD45RA- CD4+ %CD4+	MT_ry_Trait515	Maturation stages of T cell	GCST90001535	Relative count	0.0109004793359581	37.7455867136522
ebi-a-GCST90001535	3.14398e-06	0.03003	-0.1402	2	41955462	3427	rs10432663	C	T	0.1959	|| id:ebi-a-GCST90001535	TRUE	reported	igd	CD45RA- CD4+ %CD4+	MT_ry_Trait515	Maturation stages of T cell	GCST90001535	Relative count	0.00632001054053946	21.7837093742047
ebi-a-GCST90001535	3.92202e-08	0.02443	0.1345	2	39112166	3427	rs11124653	A	C	0.5909	|| id:ebi-a-GCST90001535	TRUE	reported	igd	CD45RA- CD4+ %CD4+	MT_ry_Trait515	Maturation stages of T cell	GCST90001535	Relative count	0.00876716559913508	30.293127038298
ebi-a-GCST90001535	3.93804e-06	0.06249	0.2888	2	197060767	3427	rs72613709	G	T	0.0376	|| id:ebi-a-GCST90001535	TRUE	reported	igd	CD45RA- CD4+ %CD4+	MT_ry_Trait515	Maturation stages of T cell	GCST90001535	Relative count	0.00619385312405844	21.3461619417296
ebi-a-GCST90001535	3.13112e-13	0.02599	-0.1902	2	38897249	3427	rs12712610	G	A	0.2969	|| id:ebi-a-GCST90001535	TRUE	reported	igd	CD45RA- CD4+ %CD4+	MT_ry_Trait515	Maturation stages of T cell	GCST90001535	Relative count	0.015387208385886	53.5247857538641
ebi-a-GCST90001535	3.81303e-06	0.09182	-0.425	3	75917650	3427	rs183293285	T	C	0.0171	|| id:ebi-a-GCST90001535	TRUE	reported	igd	CD45RA- CD4+ %CD4+	MT_ry_Trait515	Maturation stages of T cell	GCST90001535	Relative count	0.00621273182216947	21.4116312135353
ebi-a-GCST90001535	1.894e-06	0.04023	0.192	4	185924276	3427	rs10013469	A	G	0.0943	|| id:ebi-a-GCST90001535	TRUE	reported	igd	CD45RA- CD4+ %CD4+	MT_ry_Trait515	Maturation stages of T cell	GCST90001535	Relative count	0.00660254441135288	22.7640150290939
ebi-a-GCST90001535	9.25209e-06	0.02807	-0.1246	5	35803577	3427	rs931555	T	C	0.2613	|| id:ebi-a-GCST90001535	TRUE	reported	igd	CD45RA- CD4+ %CD4+	MT_ry_Trait515	Maturation stages of T cell	GCST90001535	Relative count	0.00571672484128244	19.6923583757022
ebi-a-GCST90001535	5.94306e-06	0.02929	0.1329	5	7272022	3427	rs62341785	G	A	0.2022	|| id:ebi-a-GCST90001535	TRUE	reported	igd	CD45RA- CD4+ %CD4+	MT_ry_Trait515	Maturation stages of T cell	GCST90001535	Relative count	0.00597167103797575	20.5758454856354
ebi-a-GCST90001535	6.86705e-06	0.02387	-0.1075	5	39546706	3427	rs7700617	A	C	0.4181	|| id:ebi-a-GCST90001535	TRUE	reported	igd	CD45RA- CD4+ %CD4+	MT_ry_Trait515	Maturation stages of T cell	GCST90001535	Relative count	0.00588349340623826	20.270224649434
ebi-a-GCST90001535	1.509e-06	0.03361	-0.1619	6	32594169	3427	rs9271766	G	A	0.782	|| id:ebi-a-GCST90001535	TRUE	reported	igd	CD45RA- CD4+ %CD4+	MT_ry_Trait515	Maturation stages of T cell	GCST90001535	Relative count	0.00672530430265968	23.1901279035786
ebi-a-GCST90001535	3.34603e-06	0.09186	0.4277	6	35830034	3427	rs71569312	T	C	0.0177	|| id:ebi-a-GCST90001535	TRUE	reported	igd	CD45RA- CD4+ %CD4+	MT_ry_Trait515	Maturation stages of T cell	GCST90001535	Relative count	0.0062859790825368	21.6656682954026
ebi-a-GCST90001535	6.61302e-06	0.04192	0.1892	7	16431997	3427	rs10230422	A	G	0.087	|| id:ebi-a-GCST90001535	TRUE	reported	igd	CD45RA- CD4+ %CD4+	MT_ry_Trait515	Maturation stages of T cell	GCST90001535	Relative count	0.00590896975285622	20.3585192781602
ebi-a-GCST90001535	5.37205e-06	0.1336	0.6089	7	119060402	3427	rs10269315	T	C	0.9931	|| id:ebi-a-GCST90001535	TRUE	reported	igd	CD45RA- CD4+ %CD4+	MT_ry_Trait515	Maturation stages of T cell	GCST90001535	Relative count	0.00602477023716823	20.7599117608039
ebi-a-GCST90001535	8.18408e-07	0.1394	0.6888	10	2787360	3427	rs76139558	C	G	0.0067	|| id:ebi-a-GCST90001535	TRUE	reported	igd	CD45RA- CD4+ %CD4+	MT_ry_Trait515	Maturation stages of T cell	GCST90001535	Relative count	0.00707397497039979	24.4009761682871
ebi-a-GCST90001535	7.58106e-06	0.02553	-0.1145	10	81010850	3427	rs1250600	G	T	0.6733	|| id:ebi-a-GCST90001535	TRUE	reported	igd	CD45RA- CD4+ %CD4+	MT_ry_Trait515	Maturation stages of T cell	GCST90001535	Relative count	0.00583517162210337	20.102765894779
ebi-a-GCST90001535	4.95005e-06	0.0556	-0.2543	11	5240669	3427	rs141350785	C	G	0.0461	|| id:ebi-a-GCST90001535	TRUE	reported	igd	CD45RA- CD4+ %CD4+	MT_ry_Trait515	Maturation stages of T cell	GCST90001535	Relative count	0.00606716867563049	20.9068983930695
ebi-a-GCST90001535	8.12101e-06	0.03716	-0.1661	12	108927798	3427	rs73189225	A	G	0.1103	|| id:ebi-a-GCST90001535	TRUE	reported	igd	CD45RA- CD4+ %CD4+	MT_ry_Trait515	Maturation stages of T cell	GCST90001535	Relative count	0.00579627704004309	19.9679888574981
ebi-a-GCST90001535	5.04104e-06	0.02448	-0.1119	12	43674787	3427	rs1849779	T	C	0.3826	|| id:ebi-a-GCST90001535	TRUE	reported	igd	CD45RA- CD4+ %CD4+	MT_ry_Trait515	Maturation stages of T cell	GCST90001535	Relative count	0.00606014959624914	20.8825638279036
ebi-a-GCST90001535	1.82201e-06	0.06543	0.3128	14	89433599	3427	rs146329634	T	C	0.0328	|| id:ebi-a-GCST90001535	TRUE	reported	igd	CD45RA- CD4+ %CD4+	MT_ry_Trait515	Maturation stages of T cell	GCST90001535	Relative count	0.00662489221607013	22.8415788378861
ebi-a-GCST90001535	7.22005e-06	0.03055	0.1373	16	3214442	3427	rs2252009	G	T	0.1773	|| id:ebi-a-GCST90001535	TRUE	reported	igd	CD45RA- CD4+ %CD4+	MT_ry_Trait515	Maturation stages of T cell	GCST90001535	Relative count	0.00585938933148914	20.1866901371782
ebi-a-GCST90001535	1.77101e-06	0.02407	-0.1152	17	4102387	3427	rs7216330	T	C	0.5057	|| id:ebi-a-GCST90001535	TRUE	reported	igd	CD45RA- CD4+ %CD4+	MT_ry_Trait515	Maturation stages of T cell	GCST90001535	Relative count	0.0066396546713196	22.8928176529386
ebi-a-GCST90001535	3.05401e-07	0.03213	-0.1648	18	74287337	3427	rs76516339	T	A	0.1533	|| id:ebi-a-GCST90001535	TRUE	reported	igd	CD45RA- CD4+ %CD4+	MT_ry_Trait515	Maturation stages of T cell	GCST90001535	Relative count	0.00761829191526692	26.2929572333082
