# Supplementary material for: An exploration of the causal relationship between 731 immunophenotypes and osteoporosis: a bidirectional Mendelian randomized study
Source: Front Endocrinol (Lausanne). 2024 Jul 17;15:1341002. doi: 10.3389/fendo.2024.1341002 (PMC11288873; doi:10.3389/fendo.2024.1341002)
Supplement: Supplementary File 7 — Removal of weak IVs and F-statistics. [file DataSheet_7.zip › Supplementary file 7/731Removing weak instrumental variables/ebi-a-GCST90001536.csv]

id.exposure	chr.exposure	pos.exposure	pval.exposure	samplesize.exposure	beta.exposure	se.exposure	SNP	effect_allele.exposure	other_allele.exposure	eaf.exposure	exposure	mr_keep.exposure	pval_origin.exposure	data_source.exposure	Trait	Statistical_trait_name	Panel	CatalogID	Trait_type	R2	F
ebi-a-GCST90001536	1	199999121	1.793e-07	3427	-0.9339	0.1786	rs11579717	A	G	0.0044	|| id:ebi-a-GCST90001536	TRUE	reported	igd	CD45RA- CD4+ %T cell	MT_ry_Trait516	Maturation stages of T cell	GCST90001536	Relative count	0.00791539238572449	27.3265190418587
ebi-a-GCST90001536	1	198524264	1.77992e-13	3427	-1.991	0.2693	rs146620586	T	G	0.0032	|| id:ebi-a-GCST90001536	TRUE	reported	igd	CD45RA- CD4+ %T cell	MT_ry_Trait516	Maturation stages of T cell	GCST90001536	Relative count	0.0156994143675282	54.62812375981
ebi-a-GCST90001536	1	21018820	2.42003e-06	3427	-0.3206	0.06789	rs150422994	G	C	0.0306	|| id:ebi-a-GCST90001536	TRUE	reported	igd	CD45RA- CD4+ %T cell	MT_ry_Trait516	Maturation stages of T cell	GCST90001536	Relative count	0.00646523599269031	22.2875273992943
ebi-a-GCST90001536	1	157535842	5.659e-07	3427	-0.13	0.02593	rs1581998	G	T	0.3166	|| id:ebi-a-GCST90001536	TRUE	reported	igd	CD45RA- CD4+ %T cell	MT_ry_Trait516	Maturation stages of T cell	GCST90001536	Relative count	0.0072810477602024	25.1204920812969
ebi-a-GCST90001536	2	57906216	1.89701e-06	3427	-0.1468	0.03075	rs1380699	G	A	0.2015	|| id:ebi-a-GCST90001536	TRUE	reported	igd	CD45RA- CD4+ %T cell	MT_ry_Trait516	Maturation stages of T cell	GCST90001536	Relative count	0.00660646435445099	22.7776199482621
ebi-a-GCST90001536	2	38931153	5.39299e-06	3427	0.1112	0.02442	rs72795179	A	G	0.4444	|| id:ebi-a-GCST90001536	TRUE	reported	igd	CD45RA- CD4+ %T cell	MT_ry_Trait516	Maturation stages of T cell	GCST90001536	Relative count	0.00601428898651226	20.7235773618933
ebi-a-GCST90001536	2	38897249	7.82492e-10	3427	-0.1632	0.02646	rs12712610	G	A	0.2969	|| id:ebi-a-GCST90001536	TRUE	reported	igd	CD45RA- CD4+ %T cell	MT_ry_Trait516	Maturation stages of T cell	GCST90001536	Relative count	0.0109787312946122	38.0195612307382
ebi-a-GCST90001536	2	106438361	1.30299e-06	3427	-3.149	0.6495	rs190665193	G	A	3e-04	|| id:ebi-a-GCST90001536	TRUE	reported	igd	CD45RA- CD4+ %T cell	MT_ry_Trait516	Maturation stages of T cell	GCST90001536	Relative count	0.00681246316611219	23.4927296996848
ebi-a-GCST90001536	3	14769598	3.312e-06	3427	-0.112	0.02405	rs6771179	G	C	0.5601	|| id:ebi-a-GCST90001536	TRUE	reported	igd	CD45RA- CD4+ %T cell	MT_ry_Trait516	Maturation stages of T cell	GCST90001536	Relative count	0.00628857237697434	21.6746630786538
ebi-a-GCST90001536	4	37884855	4.35702e-06	3427	-0.1152	0.02503	rs7675607	G	T	0.6344	|| id:ebi-a-GCST90001536	TRUE	reported	igd	CD45RA- CD4+ %T cell	MT_ry_Trait516	Maturation stages of T cell	GCST90001536	Relative count	0.00614317629021628	21.170432492935
ebi-a-GCST90001536	4	185924195	8.05805e-06	3427	0.1825	0.04082	rs10013442	A	G	0.0944	|| id:ebi-a-GCST90001536	TRUE	reported	igd	CD45RA- CD4+ %T cell	MT_ry_Trait516	Maturation stages of T cell	GCST90001536	Relative count	0.00579882369763946	19.9768131820988
ebi-a-GCST90001536	4	99216768	5.72506e-07	3427	-2.198	0.4387	rs12498745	A	G	6e-04	|| id:ebi-a-GCST90001536	TRUE	reported	igd	CD45RA- CD4+ %T cell	MT_ry_Trait516	Maturation stages of T cell	GCST90001536	Relative count	0.00727170751557702	25.0880310648969
ebi-a-GCST90001536	6	13138376	8.03397e-06	3427	-0.3731	0.08345	rs138143706	A	G	0.0207	|| id:ebi-a-GCST90001536	TRUE	reported	igd	CD45RA- CD4+ %T cell	MT_ry_Trait516	Maturation stages of T cell	GCST90001536	Relative count	0.00579906370172835	19.9776448133024
ebi-a-GCST90001536	6	32594169	9.54289e-08	3427	-0.1842	0.03445	rs9271766	G	A	0.782	|| id:ebi-a-GCST90001536	TRUE	reported	igd	CD45RA- CD4+ %T cell	MT_ry_Trait516	Maturation stages of T cell	GCST90001536	Relative count	0.00827329863841719	28.5724361335387
ebi-a-GCST90001536	6	85644512	3.41397e-06	3427	-0.7845	0.1687	rs74911099	C	T	0.0048	|| id:ebi-a-GCST90001536	TRUE	reported	igd	CD45RA- CD4+ %T cell	MT_ry_Trait516	Maturation stages of T cell	GCST90001536	Relative count	0.0062706095694785	21.6123604497189
ebi-a-GCST90001536	6	31322911	4.54695e-07	3427	0.1684	0.03331	rs1051488	T	C	0.7693	|| id:ebi-a-GCST90001536	TRUE	reported	igd	CD45RA- CD4+ %T cell	MT_ry_Trait516	Maturation stages of T cell	GCST90001536	Relative count	0.00740276335256524	25.5435573930997
ebi-a-GCST90001536	7	142438302	1.01801e-07	3427	-4.107	0.7699	rs79647440	T	C	4e-04	|| id:ebi-a-GCST90001536	TRUE	reported	igd	CD45RA- CD4+ %T cell	MT_ry_Trait516	Maturation stages of T cell	GCST90001536	Relative count	0.00823522259062357	28.4398458337699
ebi-a-GCST90001536	7	139232896	4.454e-06	3427	-0.3683	0.08013	rs144196931	A	G	0.0229	|| id:ebi-a-GCST90001536	TRUE	reported	igd	CD45RA- CD4+ %T cell	MT_ry_Trait516	Maturation stages of T cell	GCST90001536	Relative count	0.00612674845927594	21.1134703952341
ebi-a-GCST90001536	8	117805397	8.58796e-08	3427	0.1562	0.02912	rs1550856	G	A	0.7785	|| id:ebi-a-GCST90001536	TRUE	reported	igd	CD45RA- CD4+ %T cell	MT_ry_Trait516	Maturation stages of T cell	GCST90001536	Relative count	0.00832595691469432	28.7558221692559
ebi-a-GCST90001536	9	10237013	5.00495e-06	3427	0.4998	0.1093	rs62539662	C	A	0.0117	|| id:ebi-a-GCST90001536	TRUE	reported	igd	CD45RA- CD4+ %T cell	MT_ry_Trait516	Maturation stages of T cell	GCST90001536	Relative count	0.00606451772761876	20.8977077361266
ebi-a-GCST90001536	10	87172617	4.11604e-06	3427	-0.4646	0.1007	rs11201613	A	G	0.0144	|| id:ebi-a-GCST90001536	TRUE	reported	igd	CD45RA- CD4+ %T cell	MT_ry_Trait516	Maturation stages of T cell	GCST90001536	Relative count	0.00617299830174337	21.273842577574
ebi-a-GCST90001536	11	86965976	9.15503e-06	3427	0.3353	0.07547	rs188628982	T	G	0.0261	|| id:ebi-a-GCST90001536	TRUE	reported	igd	CD45RA- CD4+ %T cell	MT_ry_Trait516	Maturation stages of T cell	GCST90001536	Relative count	0.00572677403516915	19.7271741391014
ebi-a-GCST90001536	12	131363533	8.7579e-06	3427	0.1317	0.02957	rs7963505	T	A	0.2235	|| id:ebi-a-GCST90001536	TRUE	reported	igd	CD45RA- CD4+ %T cell	MT_ry_Trait516	Maturation stages of T cell	GCST90001536	Relative count	0.00575503799844375	19.8250993447217
ebi-a-GCST90001536	12	86979143	1.366e-06	3427	-0.6934	0.1433	rs142403852	C	T	0.0077	|| id:ebi-a-GCST90001536	TRUE	reported	igd	CD45RA- CD4+ %T cell	MT_ry_Trait516	Maturation stages of T cell	GCST90001536	Relative count	0.00678584739563982	23.4003183191898
ebi-a-GCST90001536	16	16334247	9.51393e-06	3427	-0.3734	0.08419	rs543009646	T	C	0.0225	|| id:ebi-a-GCST90001536	TRUE	reported	igd	CD45RA- CD4+ %T cell	MT_ry_Trait516	Maturation stages of T cell	GCST90001536	Relative count	0.00570726149458931	19.6595729426239
ebi-a-GCST90001536	16	989381	3.27597e-06	3427	0.1905	0.04089	rs12448994	T	C	0.0925	|| id:ebi-a-GCST90001536	TRUE	reported	igd	CD45RA- CD4+ %T cell	MT_ry_Trait516	Maturation stages of T cell	GCST90001536	Relative count	0.00629360841328093	21.6921305910772
ebi-a-GCST90001536	18	66895282	1.639e-06	3427	0.1388	0.0289	rs1626874	A	G	0.2164	|| id:ebi-a-GCST90001536	TRUE	reported	igd	CD45RA- CD4+ %T cell	MT_ry_Trait516	Maturation stages of T cell	GCST90001536	Relative count	0.00668583678273624	23.0531203810722
ebi-a-GCST90001536	21	19399885	1.31801e-06	3427	-0.6057	0.125	rs73196629	G	A	0.0083	|| id:ebi-a-GCST90001536	TRUE	reported	igd	CD45RA- CD4+ %T cell	MT_ry_Trait516	Maturation stages of T cell	GCST90001536	Relative count	0.00680480410062476	23.4661365065655
ebi-a-GCST90001536	22	32667243	7.31493e-06	3427	-0.1697	0.03778	rs12160006	C	T	0.1106	|| id:ebi-a-GCST90001536	TRUE	reported	igd	CD45RA- CD4+ %T cell	MT_ry_Trait516	Maturation stages of T cell	GCST90001536	Relative count	0.00585296992413908	20.1644438737061
