# Supplementary material for: An exploration of the causal relationship between 731 immunophenotypes and osteoporosis: a bidirectional Mendelian randomized study
Source: Front Endocrinol (Lausanne). 2024 Jul 17;15:1341002. doi: 10.3389/fendo.2024.1341002 (PMC11288873; doi:10.3389/fendo.2024.1341002)
Supplement: Supplementary File 7 — Removal of weak IVs and F-statistics. [file DataSheet_7.zip › Supplementary file 7/731Removing weak instrumental variables/ebi-a-GCST90001537.csv]

id.exposure	pval.exposure	chr.exposure	beta.exposure	pos.exposure	se.exposure	samplesize.exposure	SNP	effect_allele.exposure	other_allele.exposure	eaf.exposure	exposure	mr_keep.exposure	pval_origin.exposure	data_source.exposure	Trait	Statistical_trait_name	Panel	CatalogID	Trait_type	R2	F
ebi-a-GCST90001537	1.649e-06	1	0.1224	157059350	0.0255	3395	rs12043060	T	C	0.4633	|| id:ebi-a-GCST90001537	TRUE	reported	igd	CM CD4+ AC	MT_Trait503	Maturation stages of T cell	GCST90001537	Absolute count	0.00674070519947104	23.0264270986745
ebi-a-GCST90001537	3.83398e-07	1	-1.329	198283058	0.2612	3395	rs541367304	A	G	0.0032	|| id:ebi-a-GCST90001537	TRUE	reported	igd	CM CD4+ AC	MT_Trait503	Maturation stages of T cell	GCST90001537	Absolute count	0.00756771420152397	25.8730541652137
ebi-a-GCST90001537	5.73495e-06	2	0.1343	38920333	0.02955	3395	rs10206629	C	T	0.2443	|| id:ebi-a-GCST90001537	TRUE	reported	igd	CM CD4+ AC	MT_Trait503	Maturation stages of T cell	GCST90001537	Absolute count	0.00604732048420994	20.6433956321945
ebi-a-GCST90001537	9.06192e-06	3	-0.1204	75433850	0.02708	3395	rs2875222	A	G	0.5577	|| id:ebi-a-GCST90001537	TRUE	reported	igd	CM CD4+ AC	MT_Trait503	Maturation stages of T cell	GCST90001537	Absolute count	0.00578887926461062	19.756032632481
ebi-a-GCST90001537	3.63496e-06	4	1.777	64094440	0.383	3395	rs79668094	A	G	0.001	|| id:ebi-a-GCST90001537	TRUE	reported	igd	CM CD4+ AC	MT_Trait503	Maturation stages of T cell	GCST90001537	Absolute count	0.00630075350309858	21.5140111169241
ebi-a-GCST90001537	7.74301e-06	4	0.3714	94012466	0.08292	3395	rs11725186	A	T	0.0233	|| id:ebi-a-GCST90001537	TRUE	reported	igd	CM CD4+ AC	MT_Trait503	Maturation stages of T cell	GCST90001537	Absolute count	0.00587444270364169	20.049765290879
ebi-a-GCST90001537	1.073e-07	5	-0.6098	178428451	0.1145	3395	rs76664097	A	G	0.0115	|| id:ebi-a-GCST90001537	TRUE	reported	igd	CM CD4+ AC	MT_Trait503	Maturation stages of T cell	GCST90001537	Absolute count	0.00828534920146158	28.3470550908196
ebi-a-GCST90001537	1.83101e-07	6	0.1821	32591845	0.03484	3395	rs9271622	A	G	0.7477	|| id:ebi-a-GCST90001537	TRUE	reported	igd	CM CD4+ AC	MT_Trait503	Maturation stages of T cell	GCST90001537	Absolute count	0.00798257706717805	27.3028309410744
ebi-a-GCST90001537	2.97598e-06	6	-0.1483	32586922	0.03169	3395	rs13207893	C	T	0.2954	|| id:ebi-a-GCST90001537	TRUE	reported	igd	CM CD4+ AC	MT_Trait503	Maturation stages of T cell	GCST90001537	Absolute count	0.00640922613874152	21.8867816216121
ebi-a-GCST90001537	4.42303e-06	6	-0.2038	148552958	0.04433	3395	rs34327811	C	T	0.0887	|| id:ebi-a-GCST90001537	TRUE	reported	igd	CM CD4+ AC	MT_Trait503	Maturation stages of T cell	GCST90001537	Absolute count	0.00618696709033154	21.1230670582311
ebi-a-GCST90001537	1.86801e-06	6	0.2519	7780498	0.05276	3395	rs75024452	T	A	0.0617	|| id:ebi-a-GCST90001537	TRUE	reported	igd	CM CD4+ AC	MT_Trait503	Maturation stages of T cell	GCST90001537	Absolute count	0.00666961405002291	22.7819472673087
ebi-a-GCST90001537	5.77099e-06	6	0.2327	102207604	0.05124	3395	rs7760353	A	T	0.0663	|| id:ebi-a-GCST90001537	TRUE	reported	igd	CM CD4+ AC	MT_Trait503	Maturation stages of T cell	GCST90001537	Absolute count	0.00603815779359513	20.6119274641268
ebi-a-GCST90001537	1.87301e-07	7	0.4171	18003774	0.07987	3395	rs17717645	C	T	0.0267	|| id:ebi-a-GCST90001537	TRUE	reported	igd	CM CD4+ AC	MT_Trait503	Maturation stages of T cell	GCST90001537	Absolute count	0.00796890259647541	27.2556844040573
ebi-a-GCST90001537	8.64192e-06	8	0.2507	17277790	0.05627	3395	rs11990065	G	A	0.0539	|| id:ebi-a-GCST90001537	TRUE	reported	igd	CM CD4+ AC	MT_Trait503	Maturation stages of T cell	GCST90001537	Absolute count	0.00581277133539442	19.8380471729504
ebi-a-GCST90001537	8.58895e-06	9	-0.2997	27446846	0.06724	3395	rs118048878	A	G	0.0368	|| id:ebi-a-GCST90001537	TRUE	reported	igd	CM CD4+ AC	MT_Trait503	Maturation stages of T cell	GCST90001537	Absolute count	0.00581760680655304	19.8546464207938
ebi-a-GCST90001537	2.86801e-06	12	0.6116	65373483	0.1305	3395	rs183058497	C	G	0.0091	|| id:ebi-a-GCST90001537	TRUE	reported	igd	CM CD4+ AC	MT_Trait503	Maturation stages of T cell	GCST90001537	Absolute count	0.00642796511057728	21.9511870849062
ebi-a-GCST90001537	5.39697e-06	12	-0.667	20885314	0.1464	3395	rs1913821	C	T	0.9922	|| id:ebi-a-GCST90001537	TRUE	reported	igd	CM CD4+ AC	MT_Trait503	Maturation stages of T cell	GCST90001537	Absolute count	0.00607690598400065	20.7450074637086
ebi-a-GCST90001537	2.98497e-09	12	-0.1609	111884608	0.02705	3395	rs3184504	C	T	0.5292	|| id:ebi-a-GCST90001537	TRUE	reported	igd	CM CD4+ AC	MT_Trait503	Maturation stages of T cell	GCST90001537	Absolute count	0.0103141896888523	35.3607632338121
ebi-a-GCST90001537	4.97898e-06	12	0.1592	3830558	0.03482	3395	rs11062774	G	A	0.1558	|| id:ebi-a-GCST90001537	TRUE	reported	igd	CM CD4+ AC	MT_Trait503	Maturation stages of T cell	GCST90001537	Absolute count	0.00611959866632027	20.8916467685266
ebi-a-GCST90001537	7.64892e-08	12	0.4832	16811638	0.08969	3395	rs151245760	C	T	0.0206	|| id:ebi-a-GCST90001537	TRUE	reported	igd	CM CD4+ AC	MT_Trait503	Maturation stages of T cell	GCST90001537	Absolute count	0.00847674132923557	29.0074721682818
ebi-a-GCST90001537	3.84096e-06	12	-0.4084	26948822	0.08826	3395	rs55873755	T	C	0.0209	|| id:ebi-a-GCST90001537	TRUE	reported	igd	CM CD4+ AC	MT_Trait503	Maturation stages of T cell	GCST90001537	Absolute count	0.00626719874581271	21.3987153465243
ebi-a-GCST90001537	8.03008e-06	13	-0.1525	100586353	0.0341	3395	rs1980708	C	T	0.8293	|| id:ebi-a-GCST90001537	TRUE	reported	igd	CM CD4+ AC	MT_Trait503	Maturation stages of T cell	GCST90001537	Absolute count	0.0058565278909106	19.9882609415547
ebi-a-GCST90001537	6.83707e-06	15	0.2554	97948444	0.05668	3395	rs78720100	T	C	0.0495	|| id:ebi-a-GCST90001537	TRUE	reported	igd	CM CD4+ AC	MT_Trait503	Maturation stages of T cell	GCST90001537	Absolute count	0.00594501196431429	20.2920621471639
ebi-a-GCST90001537	4.476e-06	15	-0.1159	26030485	0.02523	3395	rs7162344	A	G	0.4315	|| id:ebi-a-GCST90001537	TRUE	reported	igd	CM CD4+ AC	MT_Trait503	Maturation stages of T cell	GCST90001537	Absolute count	0.00617733973951088	21.0899937929235
ebi-a-GCST90001537	9.03691e-06	17	-0.2959	7887429	0.06656	3395	rs117066544	A	G	0.0387	|| id:ebi-a-GCST90001537	TRUE	reported	igd	CM CD4+ AC	MT_Trait503	Maturation stages of T cell	GCST90001537	Absolute count	0.00578765554943373	19.7518320797766
ebi-a-GCST90001537	4.09204e-06	17	0.1872	72909337	0.04058	3395	rs144079997	T	C	0.1081	|| id:ebi-a-GCST90001537	TRUE	reported	igd	CM CD4+ AC	MT_Trait503	Maturation stages of T cell	GCST90001537	Absolute count	0.00622922539446486	21.268246464391
ebi-a-GCST90001537	1.17701e-06	20	0.3231	56223607	0.06637	3395	rs1043118	A	G	0.0376	|| id:ebi-a-GCST90001537	TRUE	reported	igd	CM CD4+ AC	MT_Trait503	Maturation stages of T cell	GCST90001537	Absolute count	0.00693217334376865	23.6850530487977
ebi-a-GCST90001537	8.43704e-06	20	-0.2251	10891892	0.05047	3395	rs61148192	G	A	0.0645	|| id:ebi-a-GCST90001537	TRUE	reported	igd	CM CD4+ AC	MT_Trait503	Maturation stages of T cell	GCST90001537	Absolute count	0.00582515348373514	19.8805530431311
ebi-a-GCST90001537	6.418e-06	21	0.4463	33131559	0.09875	3395	rs17584809	T	C	0.0169	|| id:ebi-a-GCST90001537	TRUE	reported	igd	CM CD4+ AC	MT_Trait503	Maturation stages of T cell	GCST90001537	Absolute count	0.00598046161722571	20.4137901557353
