# Supplementary material for: An exploration of the causal relationship between 731 immunophenotypes and osteoporosis: a bidirectional Mendelian randomized study
Source: Front Endocrinol (Lausanne). 2024 Jul 17;15:1341002. doi: 10.3389/fendo.2024.1341002 (PMC11288873; doi:10.3389/fendo.2024.1341002)
Supplement: Supplementary File 7 — Removal of weak IVs and F-statistics. [file DataSheet_7.zip › Supplementary file 7/731Removing weak instrumental variables/ebi-a-GCST90001538.csv]

id.exposure	chr.exposure	pval.exposure	se.exposure	beta.exposure	samplesize.exposure	pos.exposure	SNP	effect_allele.exposure	other_allele.exposure	eaf.exposure	exposure	mr_keep.exposure	pval_origin.exposure	data_source.exposure	Trait	Statistical_trait_name	Panel	CatalogID	Trait_type	R2	F
ebi-a-GCST90001538	1	2.47098e-06	0.08536	0.4028	3427	233503332	rs116640816	T	G	0.0219	|| id:ebi-a-GCST90001538	TRUE	reported	igd	CM CD4+ %CD4+	MT_Trait504	Maturation stages of T cell	GCST90001538	Relative count	0.00645569855795077	22.2544354880697
ebi-a-GCST90001538	1	3.94003e-06	0.06862	0.3172	3427	27383717	rs76756517	A	G	0.035	|| id:ebi-a-GCST90001538	TRUE	reported	igd	CM CD4+ %CD4+	MT_Trait504	Maturation stages of T cell	GCST90001538	Relative count	0.0061965693853428	21.3555814872492
ebi-a-GCST90001538	1	2.35001e-07	0.211	-1.093	3427	197997953	rs4497244	A	G	0.0034	|| id:ebi-a-GCST90001538	TRUE	reported	igd	CM CD4+ %CD4+	MT_Trait504	Maturation stages of T cell	GCST90001538	Relative count	0.00776915937501634	26.817722015847
ebi-a-GCST90001538	1	5.21795e-07	0.04135	-0.2079	3427	110998348	rs12409155	T	C	0.1058	|| id:ebi-a-GCST90001538	TRUE	reported	igd	CM CD4+ %CD4+	MT_Trait504	Maturation stages of T cell	GCST90001538	Relative count	0.0073223768885361	25.264134356759
ebi-a-GCST90001538	2	3.56197e-06	0.1682	-0.7811	3427	100426114	rs72817100	T	C	0.0054	|| id:ebi-a-GCST90001538	TRUE	reported	igd	CM CD4+ %CD4+	MT_Trait504	Maturation stages of T cell	GCST90001538	Relative count	0.00625349493665779	21.5530017453372
ebi-a-GCST90001538	2	2.60399e-06	0.08655	0.4075	3427	160994845	rs4473342	G	A	0.022	|| id:ebi-a-GCST90001538	TRUE	reported	igd	CM CD4+ %CD4+	MT_Trait504	Maturation stages of T cell	GCST90001538	Relative count	0.00642697733562023	22.1547856799398
ebi-a-GCST90001538	2	4.255e-06	0.03722	0.1714	3427	39216773	rs963730	C	T	0.8567	|| id:ebi-a-GCST90001538	TRUE	reported	igd	CM CD4+ %CD4+	MT_Trait504	Maturation stages of T cell	GCST90001538	Relative count	0.00615000731042973	21.1941190251647
ebi-a-GCST90001538	2	4.17004e-06	0.1263	-0.5822	3427	62624970	rs59491101	T	C	0.0104	|| id:ebi-a-GCST90001538	TRUE	reported	igd	CM CD4+ %CD4+	MT_Trait504	Maturation stages of T cell	GCST90001538	Relative count	0.00616224678719249	21.2365601708179
ebi-a-GCST90001538	2	1.82096e-11	0.0256	-0.1726	3427	38897810	rs6751481	C	T	0.4704	|| id:ebi-a-GCST90001538	TRUE	reported	igd	CM CD4+ %CD4+	MT_Trait504	Maturation stages of T cell	GCST90001538	Relative count	0.0130907570855661	45.4305634889583
ebi-a-GCST90001538	3	5.63897e-06	0.03192	0.1451	3427	177085939	rs6780334	C	T	0.1897	|| id:ebi-a-GCST90001538	TRUE	reported	igd	CM CD4+ %CD4+	MT_Trait504	Maturation stages of T cell	GCST90001538	Relative count	0.00599355034143438	20.6516868441487
ebi-a-GCST90001538	3	4.19402e-06	0.06974	0.3214	3427	34562966	rs186961945	A	G	0.033	|| id:ebi-a-GCST90001538	TRUE	reported	igd	CM CD4+ %CD4+	MT_Trait504	Maturation stages of T cell	GCST90001538	Relative count	0.00615928836793009	21.2263015725304
ebi-a-GCST90001538	4	5.52395e-07	0.04115	-0.2065	3427	181498148	rs12503846	T	G	0.1048	|| id:ebi-a-GCST90001538	TRUE	reported	igd	CM CD4+ %CD4+	MT_Trait504	Maturation stages of T cell	GCST90001538	Relative count	0.00729468721274501	25.1678956300761
ebi-a-GCST90001538	6	8.65406e-06	0.02564	0.1142	3427	126228512	rs10782230	A	G	0.5505	|| id:ebi-a-GCST90001538	TRUE	reported	igd	CM CD4+ %CD4+	MT_Trait504	Maturation stages of T cell	GCST90001538	Relative count	0.0057553972348301	19.8263440148127
ebi-a-GCST90001538	6	3.474e-06	0.04354	0.2024	3427	9941223	rs9396752	A	G	0.0909	|| id:ebi-a-GCST90001538	TRUE	reported	igd	CM CD4+ %CD4+	MT_Trait504	Maturation stages of T cell	GCST90001538	Relative count	0.00626614081312783	21.5968612587316
ebi-a-GCST90001538	7	7.34598e-06	0.02588	0.1162	3427	21822311	rs10245930	G	C	0.4145	|| id:ebi-a-GCST90001538	TRUE	reported	igd	CM CD4+ %CD4+	MT_Trait504	Maturation stages of T cell	GCST90001538	Relative count	0.00584820126396892	20.1479184110111
ebi-a-GCST90001538	7	3.78103e-06	0.05711	0.2645	3427	144239162	rs6954594	T	G	0.0486	|| id:ebi-a-GCST90001538	TRUE	reported	igd	CM CD4+ %CD4+	MT_Trait504	Maturation stages of T cell	GCST90001538	Relative count	0.00622018212145618	21.4374687256842
ebi-a-GCST90001538	7	6.45506e-06	0.02555	0.1154	3427	130980127	rs13233481	G	A	0.4365	|| id:ebi-a-GCST90001538	TRUE	reported	igd	CM CD4+ %CD4+	MT_Trait504	Maturation stages of T cell	GCST90001538	Relative count	0.00591749818683259	20.3880777027406
ebi-a-GCST90001538	9	3.04698e-06	0.06021	0.2815	3427	4651962	rs72694085	G	T	0.0474	|| id:ebi-a-GCST90001538	TRUE	reported	igd	CM CD4+ %CD4+	MT_Trait504	Maturation stages of T cell	GCST90001538	Relative count	0.00633788234283655	21.8457025164611
ebi-a-GCST90001538	9	5.83499e-06	0.09877	0.4483	3427	79870974	rs113269772	C	T	0.0166	|| id:ebi-a-GCST90001538	TRUE	reported	igd	CM CD4+ %CD4+	MT_Trait504	Maturation stages of T cell	GCST90001538	Relative count	0.005975446711519	20.5889330592954
ebi-a-GCST90001538	10	9.64406e-06	1.431	-6.344	3427	69536834	rs143395500	T	C	1e-04	|| id:ebi-a-GCST90001538	TRUE	reported	igd	CM CD4+ %CD4+	MT_Trait504	Maturation stages of T cell	GCST90001538	Relative count	0.00570229150789142	19.6423548477715
ebi-a-GCST90001538	12	6.95505e-06	0.08948	0.4028	3427	16811638	rs151245760	C	T	0.0209	|| id:ebi-a-GCST90001538	TRUE	reported	igd	CM CD4+ %CD4+	MT_Trait504	Maturation stages of T cell	GCST90001538	Relative count	0.00587830909216086	20.2522576710555
ebi-a-GCST90001538	12	7.96196e-06	0.0473	0.2116	3427	16272142	rs12231781	C	A	0.0751	|| id:ebi-a-GCST90001538	TRUE	reported	igd	CM CD4+ %CD4+	MT_Trait504	Maturation stages of T cell	GCST90001538	Relative count	0.00580585442542957	20.0011753193378
ebi-a-GCST90001538	13	4.94595e-06	0.1288	0.5892	3427	74308892	rs143624012	C	T	0.0098	|| id:ebi-a-GCST90001538	TRUE	reported	igd	CM CD4+ %CD4+	MT_Trait504	Maturation stages of T cell	GCST90001538	Relative count	0.00606926035905356	20.9141501522206
ebi-a-GCST90001538	14	3.73999e-06	0.03477	-0.1611	3427	49245824	rs2816718	C	A	0.1574	|| id:ebi-a-GCST90001538	TRUE	reported	igd	CM CD4+ %CD4+	MT_Trait504	Maturation stages of T cell	GCST90001538	Relative count	0.00622523227932348	21.4549828082129
ebi-a-GCST90001538	16	4.87596e-06	0.02599	0.119	3427	51479349	rs4784296	A	G	0.3947	|| id:ebi-a-GCST90001538	TRUE	reported	igd	CM CD4+ %CD4+	MT_Trait504	Maturation stages of T cell	GCST90001538	Relative count	0.00608021025032314	20.952113361785
ebi-a-GCST90001538	17	3.91102e-06	0.09389	0.4341	3427	39786505	rs117765614	T	C	0.02	|| id:ebi-a-GCST90001538	TRUE	reported	igd	CM CD4+ %CD4+	MT_Trait504	Maturation stages of T cell	GCST90001538	Relative count	0.00619906499981223	21.3642359114433
ebi-a-GCST90001538	17	2.357e-06	0.07289	-0.3446	3427	37015917	rs186686893	A	G	0.0303	|| id:ebi-a-GCST90001538	TRUE	reported	igd	CM CD4+ %CD4+	MT_Trait504	Maturation stages of T cell	GCST90001538	Relative count	0.006479735389012	22.3378369801604
ebi-a-GCST90001538	17	3.00898e-07	0.0674	0.346	3427	38869490	rs8067124	T	A	0.0369	|| id:ebi-a-GCST90001538	TRUE	reported	igd	CM CD4+ %CD4+	MT_Trait504	Maturation stages of T cell	GCST90001538	Relative count	0.00763117499367909	26.3377624273761
ebi-a-GCST90001538	19	3.98997e-06	0.04018	0.1856	3427	53813407	rs56350470	T	C	0.1091	|| id:ebi-a-GCST90001538	TRUE	reported	igd	CM CD4+ %CD4+	MT_Trait504	Maturation stages of T cell	GCST90001538	Relative count	0.00618765883153388	21.324681350894
ebi-a-GCST90001538	19	6.47799e-06	0.2188	0.9885	3427	16505722	rs73021131	A	T	0.0034	|| id:ebi-a-GCST90001538	TRUE	reported	igd	CM CD4+ %CD4+	MT_Trait504	Maturation stages of T cell	GCST90001538	Relative count	0.00592059946960379	20.3988264645395
ebi-a-GCST90001538	20	5.70401e-06	0.03365	0.1529	3427	48024935	rs13041294	T	G	0.1711	|| id:ebi-a-GCST90001538	TRUE	reported	igd	CM CD4+ %CD4+	MT_Trait504	Maturation stages of T cell	GCST90001538	Relative count	0.005988555981335	20.634374341959
ebi-a-GCST90001538	22	2.168e-06	0.264	-1.253	3427	36127324	rs74510800	A	G	0.0023	|| id:ebi-a-GCST90001538	TRUE	reported	igd	CM CD4+ %CD4+	MT_Trait504	Maturation stages of T cell	GCST90001538	Relative count	0.00653032504806073	22.5133829985198
