# Supplementary material for: An exploration of the causal relationship between 731 immunophenotypes and osteoporosis: a bidirectional Mendelian randomized study
Source: Front Endocrinol (Lausanne). 2024 Jul 17;15:1341002. doi: 10.3389/fendo.2024.1341002 (PMC11288873; doi:10.3389/fendo.2024.1341002)
Supplement: Supplementary File 7 — Removal of weak IVs and F-statistics. [file DataSheet_7.zip › Supplementary file 7/731Removing weak instrumental variables/ebi-a-GCST90001539.csv]

id.exposure	pos.exposure	samplesize.exposure	beta.exposure	pval.exposure	se.exposure	chr.exposure	SNP	effect_allele.exposure	other_allele.exposure	eaf.exposure	exposure	mr_keep.exposure	pval_origin.exposure	data_source.exposure	Trait	Statistical_trait_name	Panel	CatalogID	Trait_type	R2	F
ebi-a-GCST90001539	235018206	3427	-0.1216	9.03109e-06	0.02734	1	rs10495355	T	C	0.3204	|| id:ebi-a-GCST90001539	TRUE	reported	igd	CM CD4+ %T cell	MT_Trait505	Maturation stages of T cell	GCST90001539	Relative count	0.00573926546996511	19.770452107738
ebi-a-GCST90001539	110998348	3427	-0.1924	4.78795e-06	0.042	1	rs12409155	T	C	0.1058	|| id:ebi-a-GCST90001539	TRUE	reported	igd	CM CD4+ %T cell	MT_Trait505	Maturation stages of T cell	GCST90001539	Relative count	0.00608619931858853	20.972877780623
ebi-a-GCST90001539	240644644	3427	0.1218	2.246e-06	0.02571	1	rs12734326	T	C	0.3881	|| id:ebi-a-GCST90001539	TRUE	reported	igd	CM CD4+ %T cell	MT_Trait505	Maturation stages of T cell	GCST90001539	Relative count	0.00650640942687798	22.4303936114995
ebi-a-GCST90001539	110018647	3427	1.287	9.83105e-06	0.2906	2	rs143570471	T	G	0.0018	|| id:ebi-a-GCST90001539	TRUE	reported	igd	CM CD4+ %T cell	MT_Trait505	Maturation stages of T cell	GCST90001539	Relative count	0.00569079875477683	19.6025398444479
ebi-a-GCST90001539	38897810	3427	-0.1403	7.72894e-08	0.02605	2	rs6751481	C	T	0.4704	|| id:ebi-a-GCST90001539	TRUE	reported	igd	CM CD4+ %T cell	MT_Trait505	Maturation stages of T cell	GCST90001539	Relative count	0.00839315605169789	28.9898760305087
ebi-a-GCST90001539	177034032	3427	0.2413	1.32599e-06	0.04981	3	rs73171187	G	T	0.0667	|| id:ebi-a-GCST90001539	TRUE	reported	igd	CM CD4+ %T cell	MT_Trait505	Maturation stages of T cell	GCST90001539	Relative count	0.00680148146694869	23.4546000518667
ebi-a-GCST90001539	194035416	3427	0.2134	6.08906e-07	0.04271	3	rs148365679	A	G	0.098	|| id:ebi-a-GCST90001539	TRUE	reported	igd	CM CD4+ %T cell	MT_Trait505	Maturation stages of T cell	GCST90001539	Relative count	0.00723208159316107	24.9503222226667
ebi-a-GCST90001539	5821635	3427	0.4581	1.12899e-06	0.09395	4	rs73206223	G	C	0.0196	|| id:ebi-a-GCST90001539	TRUE	reported	igd	CM CD4+ %T cell	MT_Trait505	Maturation stages of T cell	GCST90001539	Relative count	0.00688985888459032	23.7614799232823
ebi-a-GCST90001539	182072648	3427	-0.131	9.36203e-06	0.02952	4	rs715997	T	C	0.2572	|| id:ebi-a-GCST90001539	TRUE	reported	igd	CM CD4+ %T cell	MT_Trait505	Maturation stages of T cell	GCST90001539	Relative count	0.00571356660252057	19.6814166987734
ebi-a-GCST90001539	112434921	3427	0.3613	8.93593e-06	0.08122	4	rs149778510	T	G	0.0251	|| id:ebi-a-GCST90001539	TRUE	reported	igd	CM CD4+ %T cell	MT_Trait505	Maturation stages of T cell	GCST90001539	Relative count	0.00574110294444749	19.7768183347058
ebi-a-GCST90001539	55480792	3427	-0.1343	5.37799e-06	0.02948	4	rs17230697	T	C	0.2669	|| id:ebi-a-GCST90001539	TRUE	reported	igd	CM CD4+ %T cell	MT_Trait505	Maturation stages of T cell	GCST90001539	Relative count	0.00601950562371266	20.7416613081051
ebi-a-GCST90001539	43356042	3427	0.2494	2.38902e-06	0.05278	5	rs114753591	A	G	0.0603	|| id:ebi-a-GCST90001539	TRUE	reported	igd	CM CD4+ %T cell	MT_Trait505	Maturation stages of T cell	GCST90001539	Relative count	0.00647320863578546	22.3151904611676
ebi-a-GCST90001539	172260234	3427	0.1194	3.29503e-06	0.02563	5	rs2127105	T	C	0.4281	|| id:ebi-a-GCST90001539	TRUE	reported	igd	CM CD4+ %T cell	MT_Trait505	Maturation stages of T cell	GCST90001539	Relative count	0.00629297054242182	21.6899181236142
ebi-a-GCST90001539	103618303	3427	0.4412	5.03605e-06	0.09654	6	rs7757458	G	A	0.0179	|| id:ebi-a-GCST90001539	TRUE	reported	igd	CM CD4+ %T cell	MT_Trait505	Maturation stages of T cell	GCST90001539	Relative count	0.00605764074768549	20.8738659417131
ebi-a-GCST90001539	130980127	3427	0.1171	6.45699e-06	0.02593	7	rs13233481	G	A	0.4365	|| id:ebi-a-GCST90001539	TRUE	reported	igd	CM CD4+ %T cell	MT_Trait505	Maturation stages of T cell	GCST90001539	Relative count	0.00591585877244524	20.3823956698519
ebi-a-GCST90001539	131783062	3427	0.1821	8.34891e-06	0.0408	7	rs1983285	C	T	0.1126	|| id:ebi-a-GCST90001539	TRUE	reported	igd	CM CD4+ %T cell	MT_Trait505	Maturation stages of T cell	GCST90001539	Relative count	0.00577920769223807	19.9088436885036
ebi-a-GCST90001539	87705654	3427	-0.1353	2.61999e-06	0.02875	8	rs62525675	T	A	0.3014	|| id:ebi-a-GCST90001539	TRUE	reported	igd	CM CD4+ %T cell	MT_Trait505	Maturation stages of T cell	GCST90001539	Relative count	0.00642108115674661	22.1343292865563
ebi-a-GCST90001539	4651962	3427	0.3096	4.21299e-07	0.06107	9	rs72694085	G	T	0.0474	|| id:ebi-a-GCST90001539	TRUE	reported	igd	CM CD4+ %T cell	MT_Trait505	Maturation stages of T cell	GCST90001539	Relative count	0.00744367019883466	25.6857668079311
ebi-a-GCST90001539	97164068	3427	-0.2293	5.44503e-06	0.05034	11	rs12805205	C	G	0.0702	|| id:ebi-a-GCST90001539	TRUE	reported	igd	CM CD4+ %T cell	MT_Trait505	Maturation stages of T cell	GCST90001539	Relative count	0.00601791624407267	20.7361515592569
ebi-a-GCST90001539	16811638	3427	0.4485	7.91699e-07	0.09067	12	rs151245760	C	T	0.0209	|| id:ebi-a-GCST90001539	TRUE	reported	igd	CM CD4+ %T cell	MT_Trait505	Maturation stages of T cell	GCST90001539	Relative count	0.00708914432088812	24.4536749297952
ebi-a-GCST90001539	16252521	3427	0.257	9.73599e-06	0.05801	12	rs10846286	G	A	0.0515	|| id:ebi-a-GCST90001539	TRUE	reported	igd	CM CD4+ %T cell	MT_Trait505	Maturation stages of T cell	GCST90001539	Relative count	0.0056946389247602	19.6158434630303
ebi-a-GCST90001539	131363533	3427	0.1443	6.11097e-06	0.03187	12	rs7963505	T	A	0.2235	|| id:ebi-a-GCST90001539	TRUE	reported	igd	CM CD4+ %T cell	MT_Trait505	Maturation stages of T cell	GCST90001539	Relative count	0.00594653765281683	20.4887284561203
ebi-a-GCST90001539	51479349	3427	0.1198	5.938e-06	0.0264	16	rs4784296	A	G	0.3947	|| id:ebi-a-GCST90001539	TRUE	reported	igd	CM CD4+ %T cell	MT_Trait505	Maturation stages of T cell	GCST90001539	Relative count	0.00597296369159024	20.5803261847592
ebi-a-GCST90001539	38177839	3427	-0.1373	1.70699e-06	0.02865	17	rs12453732	C	A	0.3439	|| id:ebi-a-GCST90001539	TRUE	reported	igd	CM CD4+ %T cell	MT_Trait505	Maturation stages of T cell	GCST90001539	Relative count	0.00665697557980318	22.9529385119849
ebi-a-GCST90001539	48024935	3427	0.1552	5.75599e-06	0.03416	20	rs13041294	T	G	0.1711	|| id:ebi-a-GCST90001539	TRUE	reported	igd	CM CD4+ %T cell	MT_Trait505	Maturation stages of T cell	GCST90001539	Relative count	0.00598722489172109	20.6297602683335
ebi-a-GCST90001539	59473649	3427	0.1465	9.10899e-06	0.03297	20	rs10485474	A	G	0.1901	|| id:ebi-a-GCST90001539	TRUE	reported	igd	CM CD4+ %T cell	MT_Trait505	Maturation stages of T cell	GCST90001539	Relative count	0.00572833376083633	19.7325779231701
