# Supplementary material for: An exploration of the causal relationship between 731 immunophenotypes and osteoporosis: a bidirectional Mendelian randomized study
Source: Front Endocrinol (Lausanne). 2024 Jul 17;15:1341002. doi: 10.3389/fendo.2024.1341002 (PMC11288873; doi:10.3389/fendo.2024.1341002)
Supplement: Supplementary File 7 — Removal of weak IVs and F-statistics. [file DataSheet_7.zip › Supplementary file 7/731Removing weak instrumental variables/ebi-a-GCST90001540.csv]

id.exposure	pval.exposure	samplesize.exposure	beta.exposure	chr.exposure	se.exposure	pos.exposure	SNP	effect_allele.exposure	other_allele.exposure	eaf.exposure	exposure	mr_keep.exposure	pval_origin.exposure	data_source.exposure	Trait	Statistical_trait_name	Panel	CatalogID	Trait_type	R2	F
ebi-a-GCST90001540	4.33002e-06	3395	0.182	4	0.03954	94816722	rs9998896	A	G	0.0946	|| id:ebi-a-GCST90001540	TRUE	reported	igd	Naive CD4+ AC	MT_Trait506	Maturation stages of T cell	GCST90001540	Absolute count	0.00620194357115769	21.1745177008653
ebi-a-GCST90001540	7.12902e-06	3395	0.5648	4	0.1256	109425453	rs186690287	C	T	0.0088	|| id:ebi-a-GCST90001540	TRUE	reported	igd	Naive CD4+ AC	MT_Trait506	Maturation stages of T cell	GCST90001540	Absolute count	0.00592094791615921	20.2094352933149
ebi-a-GCST90001540	6.67406e-06	3395	0.1278	4	0.02834	38320205	rs4282192	G	T	0.785	|| id:ebi-a-GCST90001540	TRUE	reported	igd	Naive CD4+ AC	MT_Trait506	Maturation stages of T cell	GCST90001540	Absolute count	0.00595427105220414	20.3238554241498
ebi-a-GCST90001540	3.18002e-06	3395	0.2011	5	0.04309	79555714	rs72776301	T	G	0.082	|| id:ebi-a-GCST90001540	TRUE	reported	igd	Naive CD4+ AC	MT_Trait506	Maturation stages of T cell	GCST90001540	Absolute count	0.0063746163466567	21.767834860137
ebi-a-GCST90001540	7.41105e-06	3395	-0.235	5	0.05236	141405792	rs151100670	G	A	0.0524	|| id:ebi-a-GCST90001540	TRUE	reported	igd	Naive CD4+ AC	MT_Trait506	Maturation stages of T cell	GCST90001540	Absolute count	0.00589830848872023	20.1317037010601
ebi-a-GCST90001540	7.74694e-06	3395	0.1144	5	0.02555	8105516	rs7704364	A	G	0.2875	|| id:ebi-a-GCST90001540	TRUE	reported	igd	Naive CD4+ AC	MT_Trait506	Maturation stages of T cell	GCST90001540	Absolute count	0.00587047756264952	20.0361521517183
ebi-a-GCST90001540	9.04899e-06	3395	1.462	6	0.329	81026437	rs143021470	G	C	0.001	|| id:ebi-a-GCST90001540	TRUE	reported	igd	Naive CD4+ AC	MT_Trait506	Maturation stages of T cell	GCST90001540	Absolute count	0.00578288301269633	19.7354498598209
ebi-a-GCST90001540	2.87601e-07	3395	-0.1878	6	0.03653	32637333	rs17205612	T	C	0.4189	|| id:ebi-a-GCST90001540	TRUE	reported	igd	Naive CD4+ AC	MT_Trait506	Maturation stages of T cell	GCST90001540	Absolute count	0.00772474609614508	26.4141057646086
ebi-a-GCST90001540	9.75102e-06	3395	0.7369	6	0.1664	51524409	rs139014478	T	G	0.0053	|| id:ebi-a-GCST90001540	TRUE	reported	igd	Naive CD4+ AC	MT_Trait506	Maturation stages of T cell	GCST90001540	Absolute count	0.00574340143644735	19.5999313477226
ebi-a-GCST90001540	2.6212e-13	3395	0.2514	6	0.03424	32594275	rs9271772	A	G	0.7751	|| id:ebi-a-GCST90001540	TRUE	reported	igd	Naive CD4+ AC	MT_Trait506	Maturation stages of T cell	GCST90001540	Absolute count	0.0156308023535278	53.8774603190772
ebi-a-GCST90001540	9.33039e-11	3395	-0.2185	6	0.03362	32415080	rs3129891	A	G	0.2239	|| id:ebi-a-GCST90001540	TRUE	reported	igd	Naive CD4+ AC	MT_Trait506	Maturation stages of T cell	GCST90001540	Absolute count	0.0122884698807716	42.2135178480957
ebi-a-GCST90001540	6.561e-06	3395	0.2896	8	0.06415	24504854	rs77253141	C	T	0.0368	|| id:ebi-a-GCST90001540	TRUE	reported	igd	Naive CD4+ AC	MT_Trait506	Maturation stages of T cell	GCST90001540	Absolute count	0.00596711990830639	20.3679760039889
ebi-a-GCST90001540	9.82811e-06	3395	-0.306	9	0.06912	11010939	rs71501086	C	T	0.0321	|| id:ebi-a-GCST90001540	TRUE	reported	igd	Naive CD4+ AC	MT_Trait506	Maturation stages of T cell	GCST90001540	Absolute count	0.00573978568394969	19.5875209982511
ebi-a-GCST90001540	3.79997e-07	3395	0.2105	9	0.04137	130525294	rs55996464	A	G	0.0891	|| id:ebi-a-GCST90001540	TRUE	reported	igd	Naive CD4+ AC	MT_Trait506	Maturation stages of T cell	GCST90001540	Absolute count	0.00756822509913154	25.8748141794617
ebi-a-GCST90001540	5.659e-06	3395	0.3446	10	0.07579	114300633	rs78628680	G	A	0.0256	|| id:ebi-a-GCST90001540	TRUE	reported	igd	Naive CD4+ AC	MT_Trait506	Maturation stages of T cell	GCST90001540	Absolute count	0.00605243906605006	20.6609750436044
ebi-a-GCST90001540	2.62597e-06	3395	-0.1717	11	0.03648	79203049	rs75958070	C	G	0.1214	|| id:ebi-a-GCST90001540	TRUE	reported	igd	Naive CD4+ AC	MT_Trait506	Maturation stages of T cell	GCST90001540	Absolute count	0.00648285812162607	22.1398672247268
ebi-a-GCST90001540	6.61607e-06	3395	-0.1176	12	0.02606	111884608	rs3184504	C	T	0.5292	|| id:ebi-a-GCST90001540	TRUE	reported	igd	Naive CD4+ AC	MT_Trait506	Maturation stages of T cell	GCST90001540	Absolute count	0.00596250571139709	20.3521315795525
ebi-a-GCST90001540	8.93203e-06	3395	0.1126	15	0.02532	96720568	rs980169	G	A	0.6707	|| id:ebi-a-GCST90001540	TRUE	reported	igd	Naive CD4+ AC	MT_Trait506	Maturation stages of T cell	GCST90001540	Absolute count	0.00579144711159338	19.7648471163796
ebi-a-GCST90001540	8.60895e-06	3395	0.1204	15	0.02701	96213762	rs75139198	T	G	0.2483	|| id:ebi-a-GCST90001540	TRUE	reported	igd	Naive CD4+ AC	MT_Trait506	Maturation stages of T cell	GCST90001540	Absolute count	0.00581874862436818	19.8585660865795
ebi-a-GCST90001540	7.47997e-06	3395	0.1158	15	0.02581	26130511	rs12916593	A	G	0.295	|| id:ebi-a-GCST90001540	TRUE	reported	igd	Naive CD4+ AC	MT_Trait506	Maturation stages of T cell	GCST90001540	Absolute count	0.00589432238129771	20.1180179230543
ebi-a-GCST90001540	4.75697e-06	3395	-0.4664	16	0.1018	7395808	rs113039817	T	C	0.014	|| id:ebi-a-GCST90001540	TRUE	reported	igd	Naive CD4+ AC	MT_Trait506	Maturation stages of T cell	GCST90001540	Absolute count	0.00614475937698182	20.9780737816803
ebi-a-GCST90001540	1.184e-06	3395	-0.3213	18	0.06601	65226341	rs12607959	G	C	0.0337	|| id:ebi-a-GCST90001540	TRUE	reported	igd	Naive CD4+ AC	MT_Trait506	Maturation stages of T cell	GCST90001540	Absolute count	0.00693013999910078	23.678057268728
ebi-a-GCST90001540	9.12893e-07	3395	0.3114	18	0.06331	54960800	rs79538978	C	T	0.0358	|| id:ebi-a-GCST90001540	TRUE	reported	igd	Naive CD4+ AC	MT_Trait506	Maturation stages of T cell	GCST90001540	Absolute count	0.00707569254323662	24.1789073133828
ebi-a-GCST90001540	1.00501e-06	3395	0.2122	19	0.04331	15667049	rs78280695	C	A	0.0811	|| id:ebi-a-GCST90001540	TRUE	reported	igd	Naive CD4+ AC	MT_Trait506	Maturation stages of T cell	GCST90001540	Absolute count	0.00702125209902497	23.9915591570823
ebi-a-GCST90001540	4.87203e-06	3395	-1.11	20	0.2425	60443251	rs78897171	A	G	0.0024	|| id:ebi-a-GCST90001540	TRUE	reported	igd	Naive CD4+ AC	MT_Trait506	Maturation stages of T cell	GCST90001540	Absolute count	0.0061335333456272	20.9395118357991
ebi-a-GCST90001540	6.32805e-06	3395	0.251	22	0.0555	46993034	rs113148171	T	G	0.0457	|| id:ebi-a-GCST90001540	TRUE	reported	igd	Naive CD4+ AC	MT_Trait506	Maturation stages of T cell	GCST90001540	Absolute count	0.00598843219606652	20.4411609475973
