# Supplementary material for: An exploration of the causal relationship between 731 immunophenotypes and osteoporosis: a bidirectional Mendelian randomized study
Source: Front Endocrinol (Lausanne). 2024 Jul 17;15:1341002. doi: 10.3389/fendo.2024.1341002 (PMC11288873; doi:10.3389/fendo.2024.1341002)
Supplement: Supplementary File 7 — Removal of weak IVs and F-statistics. [file DataSheet_7.zip › Supplementary file 7/731Removing weak instrumental variables/ebi-a-GCST90001541.csv]

id.exposure	chr.exposure	samplesize.exposure	se.exposure	pos.exposure	pval.exposure	beta.exposure	SNP	effect_allele.exposure	other_allele.exposure	eaf.exposure	exposure	mr_keep.exposure	pval_origin.exposure	data_source.exposure	Trait	Statistical_trait_name	Panel	CatalogID	Trait_type	R2	F
ebi-a-GCST90001541	1	3427	0.1723	199999121	1.33401e-06	0.8342	rs11579717	A	G	0.0044	|| id:ebi-a-GCST90001541	TRUE	reported	igd	Naive CD4+ %CD4+	MT_Trait507	Maturation stages of T cell	GCST90001541	Relative count	0.00679352617987162	23.4269789609468
ebi-a-GCST90001541	1	3427	0.2604	198524264	1.012e-08	1.495	rs146620586	T	G	0.0032	|| id:ebi-a-GCST90001541	TRUE	reported	igd	Naive CD4+ %CD4+	MT_Trait507	Maturation stages of T cell	GCST90001541	Relative count	0.00952640896240477	32.9417674448605
ebi-a-GCST90001541	1	3427	0.03063	94176595	4.30596e-06	0.141	rs12121018	A	G	0.1882	|| id:ebi-a-GCST90001541	TRUE	reported	igd	Naive CD4+ %CD4+	MT_Trait507	Maturation stages of T cell	GCST90001541	Relative count	0.00614543970592859	21.1782808407877
ebi-a-GCST90001541	1	3427	0.08333	101526164	1.98399e-07	0.4343	rs114825362	C	G	0.0201	|| id:ebi-a-GCST90001541	TRUE	reported	igd	Naive CD4+ %CD4+	MT_Trait507	Maturation stages of T cell	GCST90001541	Relative count	0.00786382923005744	27.1470952339587
ebi-a-GCST90001541	1	3427	0.09195	239680551	1.38899e-06	0.4446	rs150607181	C	G	0.0168	|| id:ebi-a-GCST90001541	TRUE	reported	igd	Naive CD4+ %CD4+	MT_Trait507	Maturation stages of T cell	GCST90001541	Relative count	0.00677592488858119	23.3658681106649
ebi-a-GCST90001541	2	3427	0.02548	38897249	1.17501e-08	0.1457	rs12712610	G	A	0.2969	|| id:ebi-a-GCST90001541	TRUE	reported	igd	Naive CD4+ %CD4+	MT_Trait507	Maturation stages of T cell	GCST90001541	Relative count	0.00945109382307813	32.6788471949118
ebi-a-GCST90001541	2	3427	0.0239	39112166	2.04498e-06	-0.1137	rs11124653	A	C	0.5909	|| id:ebi-a-GCST90001541	TRUE	reported	igd	Naive CD4+ %CD4+	MT_Trait507	Maturation stages of T cell	GCST90001541	Relative count	0.00656073271987523	22.6189061633262
ebi-a-GCST90001541	2	3427	0.06105	197060767	1.36e-06	-0.2955	rs72613709	G	T	0.0376	|| id:ebi-a-GCST90001541	TRUE	reported	igd	Naive CD4+ %CD4+	MT_Trait507	Maturation stages of T cell	GCST90001541	Relative count	0.00679001302370652	23.4147812760062
ebi-a-GCST90001541	3	3427	0.02387	174932703	9.01903e-06	0.1061	rs11716653	C	G	0.3843	|| id:ebi-a-GCST90001541	TRUE	reported	igd	Naive CD4+ %CD4+	MT_Trait507	Maturation stages of T cell	GCST90001541	Relative count	0.00573211949360052	19.7456939427457
ebi-a-GCST90001541	3	3427	0.05424	103225168	5.79002e-06	0.2463	rs62274365	G	A	0.0474	|| id:ebi-a-GCST90001541	TRUE	reported	igd	Naive CD4+ %CD4+	MT_Trait507	Maturation stages of T cell	GCST90001541	Relative count	0.00598094853960007	20.6080041605182
ebi-a-GCST90001541	3	3427	0.0321	186606581	9.93596e-06	0.1421	rs7636470	G	C	0.152	|| id:ebi-a-GCST90001541	TRUE	reported	igd	Naive CD4+ %CD4+	MT_Trait507	Maturation stages of T cell	GCST90001541	Relative count	0.00568574856974734	19.5850444900826
ebi-a-GCST90001541	4	3427	0.03422	11877955	3.225e-06	0.1596	rs36088117	T	G	0.132	|| id:ebi-a-GCST90001541	TRUE	reported	igd	Naive CD4+ %CD4+	MT_Trait507	Maturation stages of T cell	GCST90001541	Relative count	0.00630730390097273	21.7396343413183
ebi-a-GCST90001541	4	3427	0.132	40884597	1.38701e-06	0.6384	rs140125890	C	G	0.0071	|| id:ebi-a-GCST90001541	TRUE	reported	igd	Naive CD4+ %CD4+	MT_Trait507	Maturation stages of T cell	GCST90001541	Relative count	0.00677906277895394	23.3767625588725
ebi-a-GCST90001541	5	3427	0.03657	15902603	6.45595e-07	-0.1823	rs4702116	C	G	0.1094	|| id:ebi-a-GCST90001541	TRUE	reported	igd	Naive CD4+ %CD4+	MT_Trait507	Maturation stages of T cell	GCST90001541	Relative count	0.00719898921368529	24.8353273102973
ebi-a-GCST90001541	6	3427	0.02371	6026750	2.66201e-06	-0.1115	rs4959365	G	A	0.3713	|| id:ebi-a-GCST90001541	TRUE	reported	igd	Naive CD4+ %CD4+	MT_Trait507	Maturation stages of T cell	GCST90001541	Relative count	0.00641178504245816	22.1020775406013
ebi-a-GCST90001541	6	3427	0.05086	31148873	1.45301e-06	-0.2454	rs148031710	C	T	0.1083	|| id:ebi-a-GCST90001541	TRUE	reported	igd	Naive CD4+ %CD4+	MT_Trait507	Maturation stages of T cell	GCST90001541	Relative count	0.00674748571451041	23.267133221226
ebi-a-GCST90001541	6	3427	0.03331	32589978	3.59832e-12	0.2324	rs9271536	T	A	0.7798	|| id:ebi-a-GCST90001541	TRUE	reported	igd	Naive CD4+ %CD4+	MT_Trait507	Maturation stages of T cell	GCST90001541	Relative count	0.0140050151697798	48.6484999360878
ebi-a-GCST90001541	6	3427	0.03639	32585071	8.06102e-09	-0.2104	rs113243185	C	G	0.1996	|| id:ebi-a-GCST90001541	TRUE	reported	igd	Naive CD4+ %CD4+	MT_Trait507	Maturation stages of T cell	GCST90001541	Relative count	0.00966045047583525	33.4097965648583
ebi-a-GCST90001541	6	3427	0.03524	32637333	2.53402e-06	-0.1661	rs17205612	T	C	0.4183	|| id:ebi-a-GCST90001541	TRUE	reported	igd	Naive CD4+ %CD4+	MT_Trait507	Maturation stages of T cell	GCST90001541	Relative count	0.00644090751425568	22.2031164559467
ebi-a-GCST90001541	7	3427	0.07583	103375873	1.92699e-06	0.3616	rs7798224	C	G	0.0251	|| id:ebi-a-GCST90001541	TRUE	reported	igd	Naive CD4+ %CD4+	MT_Trait507	Maturation stages of T cell	GCST90001541	Relative count	0.00659156396580167	22.7259058449284
ebi-a-GCST90001541	10	3427	0.1447	81110536	8.03896e-06	-0.6472	rs113763504	A	G	0.0061	|| id:ebi-a-GCST90001541	TRUE	reported	igd	Naive CD4+ %CD4+	MT_Trait507	Maturation stages of T cell	GCST90001541	Relative count	0.0058036075028135	19.9933894823427
ebi-a-GCST90001541	10	3427	0.1363	2787360	4.17802e-06	-0.6285	rs76139558	C	G	0.0067	|| id:ebi-a-GCST90001541	TRUE	reported	igd	Naive CD4+ %CD4+	MT_Trait507	Maturation stages of T cell	GCST90001541	Relative count	0.0061662127549657	21.2503126345718
ebi-a-GCST90001541	12	3427	0.03631	108927798	4.53002e-06	0.1668	rs73189225	A	G	0.1103	|| id:ebi-a-GCST90001541	TRUE	reported	igd	Naive CD4+ %CD4+	MT_Trait507	Maturation stages of T cell	GCST90001541	Relative count	0.00612011231900419	21.0904606808155
ebi-a-GCST90001541	12	3427	0.02393	43674787	5.25098e-06	0.1091	rs1849779	T	C	0.3826	|| id:ebi-a-GCST90001541	TRUE	reported	igd	Naive CD4+ %CD4+	MT_Trait507	Maturation stages of T cell	GCST90001541	Relative count	0.00602870236212512	20.7735430986269
ebi-a-GCST90001541	13	3427	0.02637	100509066	7.29794e-06	0.1185	rs146180953	T	C	0.2526	|| id:ebi-a-GCST90001541	TRUE	reported	igd	Naive CD4+ %CD4+	MT_Trait507	Maturation stages of T cell	GCST90001541	Relative count	0.00585801865757598	20.1819400837544
ebi-a-GCST90001541	14	3427	0.06393	89433599	6.03295e-07	-0.3196	rs146329634	T	C	0.0328	|| id:ebi-a-GCST90001541	TRUE	reported	igd	Naive CD4+ %CD4+	MT_Trait507	Maturation stages of T cell	GCST90001541	Relative count	0.00723992936757322	24.9775941010014
ebi-a-GCST90001541	15	3427	0.1797	63059380	8.9809e-06	0.799	rs77572771	G	A	0.0039	|| id:ebi-a-GCST90001541	TRUE	reported	igd	Naive CD4+ %CD4+	MT_Trait507	Maturation stages of T cell	GCST90001541	Relative count	0.0057356831658641	19.7580407045441
ebi-a-GCST90001541	17	3427	0.02423	47988216	9.91608e-06	0.1072	rs8071815	C	A	0.3251	|| id:ebi-a-GCST90001541	TRUE	reported	igd	Naive CD4+ %CD4+	MT_Trait507	Maturation stages of T cell	GCST90001541	Relative count	0.00567930401209067	19.5627188691716
ebi-a-GCST90001541	17	3427	0.02374	4224639	2.80098e-07	-0.1222	rs66679234	T	C	0.4246	|| id:ebi-a-GCST90001541	TRUE	reported	igd	Naive CD4+ %CD4+	MT_Trait507	Maturation stages of T cell	GCST90001541	Relative count	0.00767223717923695	26.480577610961
ebi-a-GCST90001541	17	3427	0.03087	41761741	7.63906e-06	-0.1384	rs11652705	G	A	0.1707	|| id:ebi-a-GCST90001541	TRUE	reported	igd	Naive CD4+ %CD4+	MT_Trait507	Maturation stages of T cell	GCST90001541	Relative count	0.00583102659408443	20.0884020915678
ebi-a-GCST90001541	18	3427	0.06446	65226341	9.378e-06	-0.286	rs12607959	G	C	0.0341	|| id:ebi-a-GCST90001541	TRUE	reported	igd	Naive CD4+ %CD4+	MT_Trait507	Maturation stages of T cell	GCST90001541	Relative count	0.00571149470042742	19.6742386587986
ebi-a-GCST90001541	18	3427	0.03134	74288206	3.555e-06	-0.1455	rs8091016	G	C	0.8462	|| id:ebi-a-GCST90001541	TRUE	reported	igd	Naive CD4+ %CD4+	MT_Trait507	Maturation stages of T cell	GCST90001541	Relative count	0.00625015763378635	21.5414272114465
ebi-a-GCST90001541	18	3427	0.06183	54960800	4.51398e-06	0.284	rs79538978	C	T	0.0357	|| id:ebi-a-GCST90001541	TRUE	reported	igd	Naive CD4+ %CD4+	MT_Trait507	Maturation stages of T cell	GCST90001541	Relative count	0.00611869218360199	21.085536637045
ebi-a-GCST90001541	20	3427	0.02378	20238128	9.12809e-06	0.1057	rs6046769	G	A	0.6265	|| id:ebi-a-GCST90001541	TRUE	reported	igd	Naive CD4+ %CD4+	MT_Trait507	Maturation stages of T cell	GCST90001541	Relative count	0.00573212401134319	19.7457095949406
ebi-a-GCST90001541	22	3427	0.08375	19597257	6.39499e-06	0.3785	rs117262034	T	G	0.0212	|| id:ebi-a-GCST90001541	TRUE	reported	igd	Naive CD4+ %CD4+	MT_Trait507	Maturation stages of T cell	GCST90001541	Relative count	0.00592471288619883	20.4130832928633
ebi-a-GCST90001541	22	3427	0.03482	46980774	4.97096e-06	0.1592	rs5767274	T	C	0.1228	|| id:ebi-a-GCST90001541	TRUE	reported	igd	Naive CD4+ %CD4+	MT_Trait507	Maturation stages of T cell	GCST90001541	Relative count	0.00606280266517906	20.8917617570995
