# Supplementary material for: An exploration of the causal relationship between 731 immunophenotypes and osteoporosis: a bidirectional Mendelian randomized study
Source: Front Endocrinol (Lausanne). 2024 Jul 17;15:1341002. doi: 10.3389/fendo.2024.1341002 (PMC11288873; doi:10.3389/fendo.2024.1341002)
Supplement: Supplementary File 7 — Removal of weak IVs and F-statistics. [file DataSheet_7.zip › Supplementary file 7/731Removing weak instrumental variables/ebi-a-GCST90001542.csv]

id.exposure	se.exposure	samplesize.exposure	chr.exposure	pos.exposure	beta.exposure	pval.exposure	SNP	effect_allele.exposure	other_allele.exposure	eaf.exposure	exposure	mr_keep.exposure	pval_origin.exposure	data_source.exposure	Trait	Statistical_trait_name	Panel	CatalogID	Trait_type	R2	F
ebi-a-GCST90001542	0.2636	3395	1	198283058	-1.792	1.25401e-11	rs541367304	A	G	0.0032	|| id:ebi-a-GCST90001542	TRUE	reported	igd	EM CD4+ AC	MT_Trait508	Maturation stages of T cell	GCST90001542	Absolute count	0.0134299180136574	46.1880130487988
ebi-a-GCST90001542	0.192	3395	1	199999121	-0.8572	8.24708e-06	rs11579717	A	G	0.0044	|| id:ebi-a-GCST90001542	TRUE	reported	igd	EM CD4+ AC	MT_Trait508	Maturation stages of T cell	GCST90001542	Absolute count	0.0058368662674721	19.9207620696797
ebi-a-GCST90001542	0.6532	3395	1	214625781	-3.037	3.45096e-06	rs150956189	C	T	3e-04	|| id:ebi-a-GCST90001542	TRUE	reported	igd	EM CD4+ AC	MT_Trait508	Maturation stages of T cell	GCST90001542	Absolute count	0.00632704499241984	21.6043553878517
ebi-a-GCST90001542	0.02603	3395	2	118599600	-0.1485	1.244e-08	rs6729741	T	A	0.5459	|| id:ebi-a-GCST90001542	TRUE	reported	igd	EM CD4+ AC	MT_Trait508	Maturation stages of T cell	GCST90001542	Absolute count	0.00949557379074551	32.5273477023242
ebi-a-GCST90001542	0.1018	3395	3	75855397	-0.4619	5.93499e-06	rs142002778	C	T	0.0169	|| id:ebi-a-GCST90001542	TRUE	reported	igd	EM CD4+ AC	MT_Trait508	Maturation stages of T cell	GCST90001542	Absolute count	0.00602746882114977	20.5752181963279
ebi-a-GCST90001542	0.06185	3395	3	60085026	-0.3012	1.16399e-06	rs17376950	C	G	0.0479	|| id:ebi-a-GCST90001542	TRUE	reported	igd	EM CD4+ AC	MT_Trait508	Maturation stages of T cell	GCST90001542	Absolute count	0.00693693425230611	23.7014332018815
ebi-a-GCST90001542	0.1525	3395	4	5108593	-0.6847	7.33095e-06	rs75603168	T	C	0.0069	|| id:ebi-a-GCST90001542	TRUE	reported	igd	EM CD4+ AC	MT_Trait508	Maturation stages of T cell	GCST90001542	Absolute count	0.00590269152684947	20.146752415376
ebi-a-GCST90001542	0.03639	3395	5	18401623	0.1635	7.27294e-06	rs115531274	G	A	0.151	|| id:ebi-a-GCST90001542	TRUE	reported	igd	EM CD4+ AC	MT_Trait508	Maturation stages of T cell	GCST90001542	Absolute count	0.00591094497367343	20.1750901433502
ebi-a-GCST90001542	0.04943	3395	5	123727627	0.2305	3.23698e-06	rs7737130	A	C	0.0725	|| id:ebi-a-GCST90001542	TRUE	reported	igd	EM CD4+ AC	MT_Trait508	Maturation stages of T cell	GCST90001542	Absolute count	0.00636426219140458	21.7322513611073
ebi-a-GCST90001542	0.06859	3395	6	32731861	-0.3061	8.37202e-06	rs115795061	A	T	0.0446	|| id:ebi-a-GCST90001542	TRUE	reported	igd	EM CD4+ AC	MT_Trait508	Maturation stages of T cell	GCST90001542	Absolute count	0.00583210065764744	19.9044020074354
ebi-a-GCST90001542	0.07298	3395	6	151699396	-0.3637	6.55798e-07	rs117563350	G	A	0.0308	|| id:ebi-a-GCST90001542	TRUE	reported	igd	EM CD4+ AC	MT_Trait508	Maturation stages of T cell	GCST90001542	Absolute count	0.00726229062045883	24.8212109224876
ebi-a-GCST90001542	0.02669	3395	7	36527098	-0.1312	9.33792e-07	rs62447160	C	T	0.6415	|| id:ebi-a-GCST90001542	TRUE	reported	igd	EM CD4+ AC	MT_Trait508	Maturation stages of T cell	GCST90001542	Absolute count	0.00706725201470188	24.1498592271614
ebi-a-GCST90001542	0.5203	3395	8	121950150	-2.355	6.20798e-06	rs75275482	T	C	4e-04	|| id:ebi-a-GCST90001542	TRUE	reported	igd	EM CD4+ AC	MT_Trait508	Maturation stages of T cell	GCST90001542	Absolute count	0.00599820852369816	20.4747332403506
ebi-a-GCST90001542	0.1238	3395	8	77653957	-0.5672	4.77595e-06	rs74443612	G	A	0.01	|| id:ebi-a-GCST90001542	TRUE	reported	igd	EM CD4+ AC	MT_Trait508	Maturation stages of T cell	GCST90001542	Absolute count	0.0061448947590499	20.97853883077
ebi-a-GCST90001542	0.0642	3395	9	136923252	-0.3035	2.357e-06	rs148709760	A	G	0.0411	|| id:ebi-a-GCST90001542	TRUE	reported	igd	EM CD4+ AC	MT_Trait508	Maturation stages of T cell	GCST90001542	Absolute count	0.00653970369163787	22.3352807436604
ebi-a-GCST90001542	0.0767	3395	9	139422055	-0.3431	7.96306e-06	rs143648086	A	G	0.0296	|| id:ebi-a-GCST90001542	TRUE	reported	igd	EM CD4+ AC	MT_Trait508	Maturation stages of T cell	GCST90001542	Absolute count	0.00585947502191171	19.9983787501114
ebi-a-GCST90001542	0.05435	3395	10	2738100	-0.241	9.55191e-06	rs17183358	A	T	0.058	|| id:ebi-a-GCST90001542	TRUE	reported	igd	EM CD4+ AC	MT_Trait508	Maturation stages of T cell	GCST90001542	Absolute count	0.0057582063583262	19.6507472314548
ebi-a-GCST90001542	0.0813	3395	12	114413657	-0.3605	9.52796e-06	rs112785791	A	G	0.0252	|| id:ebi-a-GCST90001542	TRUE	reported	igd	EM CD4+ AC	MT_Trait508	Maturation stages of T cell	GCST90001542	Absolute count	0.00575813330999365	19.6504964992588
ebi-a-GCST90001542	0.08754	3395	13	49298909	0.3907	8.32204e-06	rs77802035	T	C	0.0228	|| id:ebi-a-GCST90001542	TRUE	reported	igd	EM CD4+ AC	MT_Trait508	Maturation stages of T cell	GCST90001542	Absolute count	0.00583301770676736	19.9075501717116
ebi-a-GCST90001542	0.07604	3395	14	79210529	-0.3375	9.33297e-06	rs12894769	A	G	0.0293	|| id:ebi-a-GCST90001542	TRUE	reported	igd	EM CD4+ AC	MT_Trait508	Maturation stages of T cell	GCST90001542	Absolute count	0.00576913630602478	19.6882637636234
ebi-a-GCST90001542	0.03812	3395	15	26023978	-0.1714	7.12394e-06	rs72705882	T	C	0.1283	|| id:ebi-a-GCST90001542	TRUE	reported	igd	EM CD4+ AC	MT_Trait508	Maturation stages of T cell	GCST90001542	Absolute count	0.00591967075878842	20.2050501289976
ebi-a-GCST90001542	0.04815	3395	16	7400983	-0.2226	3.89996e-06	rs74010649	T	G	0.076	|| id:ebi-a-GCST90001542	TRUE	reported	igd	EM CD4+ AC	MT_Trait508	Maturation stages of T cell	GCST90001542	Absolute count	0.00625593898908466	21.3600280220755
ebi-a-GCST90001542	0.02573	3395	18	73833744	0.1203	3.06902e-06	rs9967156	C	G	0.4315	|| id:ebi-a-GCST90001542	TRUE	reported	igd	EM CD4+ AC	MT_Trait508	Maturation stages of T cell	GCST90001542	Absolute count	0.0063977090812717	21.8471989357867
ebi-a-GCST90001542	0.06299	3395	18	49180597	-0.3209	3.68197e-07	rs9961909	C	T	0.0439	|| id:ebi-a-GCST90001542	TRUE	reported	igd	EM CD4+ AC	MT_Trait508	Maturation stages of T cell	GCST90001542	Absolute count	0.00758663245109231	25.9382277065989
ebi-a-GCST90001542	0.08196	3395	22	26812132	-0.3978	1.26701e-06	rs78082758	G	A	0.0247	|| id:ebi-a-GCST90001542	TRUE	reported	igd	EM CD4+ AC	MT_Trait508	Maturation stages of T cell	GCST90001542	Absolute count	0.00689100862372413	23.5434302411196
