# Supplementary material for: An exploration of the causal relationship between 731 immunophenotypes and osteoporosis: a bidirectional Mendelian randomized study
Source: Front Endocrinol (Lausanne). 2024 Jul 17;15:1341002. doi: 10.3389/fendo.2024.1341002 (PMC11288873; doi:10.3389/fendo.2024.1341002)
Supplement: Supplementary File 7 — Removal of weak IVs and F-statistics. [file DataSheet_7.zip › Supplementary file 7/731Removing weak instrumental variables/ebi-a-GCST90001543.csv]

id.exposure	pos.exposure	beta.exposure	se.exposure	samplesize.exposure	chr.exposure	pval.exposure	SNP	effect_allele.exposure	other_allele.exposure	eaf.exposure	exposure	mr_keep.exposure	pval_origin.exposure	data_source.exposure	Trait	Statistical_trait_name	Panel	CatalogID	Trait_type	R2	F
ebi-a-GCST90001543	53240377	-1.535	0.3384	3427	1	5.96197e-06	rs72668680	A	G	0.0012	|| id:ebi-a-GCST90001543	TRUE	reported	igd	EM CD4+ %CD4+	MT_Trait509	Maturation stages of T cell	GCST90001543	Relative count	0.00596818437595305	20.5637597975739
ebi-a-GCST90001543	198524264	-1.617	0.2699	3427	1	2.30202e-09	rs146620586	T	G	0.0032	|| id:ebi-a-GCST90001543	TRUE	reported	igd	EM CD4+ %CD4+	MT_Trait509	Maturation stages of T cell	GCST90001543	Relative count	0.0103651394999615	35.8724254816879
ebi-a-GCST90001543	199999121	-0.9188	0.1786	3427	1	2.82202e-07	rs11579717	A	G	0.0044	|| id:ebi-a-GCST90001543	TRUE	reported	igd	EM CD4+ %CD4+	MT_Trait509	Maturation stages of T cell	GCST90001543	Relative count	0.00766344332860627	26.4499914106945
ebi-a-GCST90001543	101526164	-0.4464	0.08643	3427	1	2.55e-07	rs114825362	C	G	0.0201	|| id:ebi-a-GCST90001543	TRUE	reported	igd	EM CD4+ %CD4+	MT_Trait509	Maturation stages of T cell	GCST90001543	Relative count	0.00772391994299406	26.660348199903
ebi-a-GCST90001543	38897249	-0.1199	0.02647	3427	2	6.11899e-06	rs12712610	G	A	0.2969	|| id:ebi-a-GCST90001543	TRUE	reported	igd	EM CD4+ %CD4+	MT_Trait509	Maturation stages of T cell	GCST90001543	Relative count	0.00595146615604564	20.50581122597
ebi-a-GCST90001543	241731435	-0.135	0.02714	3427	2	6.92596e-07	rs114348846	A	G	0.2628	|| id:ebi-a-GCST90001543	TRUE	reported	igd	EM CD4+ %CD4+	MT_Trait509	Maturation stages of T cell	GCST90001543	Relative count	0.00716818870645736	24.7283034652459
ebi-a-GCST90001543	137242053	-0.1735	0.03826	3427	2	5.97104e-06	rs1991423	G	A	0.1112	|| id:ebi-a-GCST90001543	TRUE	reported	igd	EM CD4+ %CD4+	MT_Trait509	Maturation stages of T cell	GCST90001543	Relative count	0.00596481091754617	20.5520665837324
ebi-a-GCST90001543	102911185	-0.2812	0.06231	3427	3	6.60998e-06	rs114499519	A	G	0.0379	|| id:ebi-a-GCST90001543	TRUE	reported	igd	EM CD4+ %CD4+	MT_Trait509	Maturation stages of T cell	GCST90001543	Relative count	0.00590782579433878	20.3545545077636
ebi-a-GCST90001543	160357646	0.1136	0.02553	3427	3	8.85401e-06	rs1920658	A	G	0.6487	|| id:ebi-a-GCST90001543	TRUE	reported	igd	EM CD4+ %CD4+	MT_Trait509	Maturation stages of T cell	GCST90001543	Relative count	0.00574432505230976	19.7879819043487
ebi-a-GCST90001543	1091560	-1.26	0.2626	3427	4	1.66001e-06	rs114174358	T	C	0.0018	|| id:ebi-a-GCST90001543	TRUE	reported	igd	EM CD4+ %CD4+	MT_Trait509	Maturation stages of T cell	GCST90001543	Relative count	0.00667313214205555	23.0090198162332
ebi-a-GCST90001543	31505724	0.2057	0.04288	3427	6	1.66598e-06	rs9267484	T	A	0.1729	|| id:ebi-a-GCST90001543	TRUE	reported	igd	EM CD4+ %CD4+	MT_Trait509	Maturation stages of T cell	GCST90001543	Relative count	0.00667019289201444	22.9988172021762
ebi-a-GCST90001543	124439410	0.2059	0.04362	3427	6	2.434e-06	rs35900954	A	G	0.0848	|| id:ebi-a-GCST90001543	TRUE	reported	igd	EM CD4+ %CD4+	MT_Trait509	Maturation stages of T cell	GCST90001543	Relative count	0.00645970598406389	22.2683399240816
ebi-a-GCST90001543	32383138	0.2111	0.03351	3427	6	3.34804e-10	rs4959028	G	A	0.2288	|| id:ebi-a-GCST90001543	TRUE	reported	igd	EM CD4+ %CD4+	MT_Trait509	Maturation stages of T cell	GCST90001543	Relative count	0.0114475675680396	39.6619517935729
ebi-a-GCST90001543	32547143	-0.2094	0.03833	3427	6	5.03199e-08	rs9269702	A	G	0.7954	|| id:ebi-a-GCST90001543	TRUE	reported	igd	EM CD4+ %CD4+	MT_Trait509	Maturation stages of T cell	GCST90001543	Relative count	0.00863367653689402	29.8278662881799
ebi-a-GCST90001543	103375873	-0.3626	0.07866	3427	7	4.17802e-06	rs7798224	C	G	0.0251	|| id:ebi-a-GCST90001543	TRUE	reported	igd	EM CD4+ %CD4+	MT_Trait509	Maturation stages of T cell	GCST90001543	Relative count	0.00616238800673308	21.2370498644438
ebi-a-GCST90001543	127475071	0.1143	0.02439	3427	8	2.88098e-06	rs28844071	A	C	0.4021	|| id:ebi-a-GCST90001543	TRUE	reported	igd	EM CD4+ %CD4+	MT_Trait509	Maturation stages of T cell	GCST90001543	Relative count	0.00636766885209952	21.9490299729333
ebi-a-GCST90001543	68568325	0.155	0.03244	3427	8	1.84098e-06	rs439782	A	G	0.1698	|| id:ebi-a-GCST90001543	TRUE	reported	igd	EM CD4+ %CD4+	MT_Trait509	Maturation stages of T cell	GCST90001543	Relative count	0.00661765372532888	22.8164554103968
ebi-a-GCST90001543	14128767	-0.2986	0.06713	3427	11	8.94705e-06	rs72858657	C	T	0.034	|| id:ebi-a-GCST90001543	TRUE	reported	igd	EM CD4+ %CD4+	MT_Trait509	Maturation stages of T cell	GCST90001543	Relative count	0.00574026654817146	19.7739205018703
ebi-a-GCST90001543	79167993	0.1904	0.04239	3427	11	7.31307e-06	rs79505492	G	A	0.0896	|| id:ebi-a-GCST90001543	TRUE	reported	igd	EM CD4+ %CD4+	MT_Trait509	Maturation stages of T cell	GCST90001543	Relative count	0.00585253152171128	20.1629246137329
ebi-a-GCST90001543	12168131	0.1986	0.03908	3427	12	3.93097e-07	rs73060045	G	A	0.1023	|| id:ebi-a-GCST90001543	TRUE	reported	igd	EM CD4+ %CD4+	MT_Trait509	Maturation stages of T cell	GCST90001543	Relative count	0.00747953748479437	25.8104662351264
ebi-a-GCST90001543	27421151	0.1371	0.03048	3427	12	7.09104e-06	rs113498448	G	T	0.1959	|| id:ebi-a-GCST90001543	TRUE	reported	igd	EM CD4+ %CD4+	MT_Trait509	Maturation stages of T cell	GCST90001543	Relative count	0.00586913954533336	20.2204797601527
ebi-a-GCST90001543	21012562	0.1226	0.0269	3427	13	5.32905e-06	rs12428126	G	A	0.2666	|| id:ebi-a-GCST90001543	TRUE	reported	igd	EM CD4+ %CD4+	MT_Trait509	Maturation stages of T cell	GCST90001543	Relative count	0.00602473367624533	20.7597850170441
ebi-a-GCST90001543	81518947	0.159	0.03367	3427	15	2.44101e-06	rs72744142	A	G	0.15	|| id:ebi-a-GCST90001543	TRUE	reported	igd	EM CD4+ %CD4+	MT_Trait509	Maturation stages of T cell	GCST90001543	Relative count	0.00646512650209034	22.2871474976021
ebi-a-GCST90001543	51049212	-0.6925	0.1544	3427	17	7.53304e-06	rs183743052	T	C	0.0057	|| id:ebi-a-GCST90001543	TRUE	reported	igd	EM CD4+ %CD4+	MT_Trait509	Maturation stages of T cell	GCST90001543	Relative count	0.0058356474347108	20.1044147401895
ebi-a-GCST90001543	19699121	0.1903	0.03972	3427	17	1.735e-06	rs157386	A	G	0.1029	|| id:ebi-a-GCST90001543	TRUE	reported	igd	EM CD4+ %CD4+	MT_Trait509	Maturation stages of T cell	GCST90001543	Relative count	0.00665343299695016	22.9406420392696
ebi-a-GCST90001543	38896451	1.402	0.3037	3427	17	4.05602e-06	rs75010615	T	C	0.002	|| id:ebi-a-GCST90001543	TRUE	reported	igd	EM CD4+ %CD4+	MT_Trait509	Maturation stages of T cell	GCST90001543	Relative count	0.00618016399751995	21.298691095408
ebi-a-GCST90001543	54960800	-0.2896	0.06413	3427	18	6.49397e-06	rs79538978	C	T	0.0357	|| id:ebi-a-GCST90001543	TRUE	reported	igd	EM CD4+ %CD4+	MT_Trait509	Maturation stages of T cell	GCST90001543	Relative count	0.0059153967463647	20.3807943408312
ebi-a-GCST90001543	65226341	0.3026	0.06684	3427	18	6.17903e-06	rs12607959	G	C	0.0341	|| id:ebi-a-GCST90001543	TRUE	reported	igd	EM CD4+ %CD4+	MT_Trait509	Maturation stages of T cell	GCST90001543	Relative count	0.0059451281248308	20.4838428980634
ebi-a-GCST90001543	20238128	-0.1192	0.02465	3427	20	1.38e-06	rs6046769	G	A	0.6265	|| id:ebi-a-GCST90001543	TRUE	reported	igd	EM CD4+ %CD4+	MT_Trait509	Maturation stages of T cell	GCST90001543	Relative count	0.00677721453000397	23.3703456111104
