# Supplementary material for: An exploration of the causal relationship between 731 immunophenotypes and osteoporosis: a bidirectional Mendelian randomized study
Source: Front Endocrinol (Lausanne). 2024 Jul 17;15:1341002. doi: 10.3389/fendo.2024.1341002 (PMC11288873; doi:10.3389/fendo.2024.1341002)
Supplement: Supplementary File 7 — Removal of weak IVs and F-statistics. [file DataSheet_7.zip › Supplementary file 7/731Removing weak instrumental variables/ebi-a-GCST90001544.csv]

id.exposure	chr.exposure	pos.exposure	beta.exposure	pval.exposure	se.exposure	samplesize.exposure	SNP	effect_allele.exposure	other_allele.exposure	eaf.exposure	exposure	mr_keep.exposure	pval_origin.exposure	data_source.exposure	Trait	Statistical_trait_name	Panel	CatalogID	Trait_type	R2	F
ebi-a-GCST90001544	1	101526164	-0.4079	1.49101e-06	0.08462	3427	rs114825362	C	G	0.0201	|| id:ebi-a-GCST90001544	TRUE	reported	igd	EM CD4+ %T cell	MT_Trait510	Maturation stages of T cell	GCST90001544	Relative count	0.00673461179021097	23.2224394963018
ebi-a-GCST90001544	1	198524264	-1.711	1.02301e-10	0.2639	3427	rs146620586	T	G	0.0032	|| id:ebi-a-GCST90001544	TRUE	reported	igd	EM CD4+ %T cell	MT_Trait510	Maturation stages of T cell	GCST90001544	Relative count	0.0121174834051221	42.0114537562599
ebi-a-GCST90001544	1	199999121	-0.8849	4.33102e-07	0.1748	3427	rs11579717	A	G	0.0044	|| id:ebi-a-GCST90001544	TRUE	reported	igd	EM CD4+ %T cell	MT_Trait510	Maturation stages of T cell	GCST90001544	Relative count	0.00742259583383738	25.6125019813943
ebi-a-GCST90001544	2	46131295	0.2599	1.86999e-06	0.05442	3427	rs80060305	A	G	0.0499	|| id:ebi-a-GCST90001544	TRUE	reported	igd	EM CD4+ %T cell	MT_Trait510	Maturation stages of T cell	GCST90001544	Relative count	0.00661150764423528	22.7951238168724
ebi-a-GCST90001544	2	38887964	0.1158	3.79402e-06	0.025	3427	rs58905133	G	A	0.3528	|| id:ebi-a-GCST90001544	TRUE	reported	igd	EM CD4+ %T cell	MT_Trait510	Maturation stages of T cell	GCST90001544	Relative count	0.00622174897511449	21.4429025970236
ebi-a-GCST90001544	6	32585071	0.2134	8.18898e-09	0.03693	3427	rs113243185	C	G	0.1996	|| id:ebi-a-GCST90001544	TRUE	reported	igd	EM CD4+ %T cell	MT_Trait510	Maturation stages of T cell	GCST90001544	Relative count	0.00964950495470022	33.3715736349852
ebi-a-GCST90001544	6	31505724	0.2376	1.547e-08	0.0419	3427	rs9267484	T	A	0.1729	|| id:ebi-a-GCST90001544	TRUE	reported	igd	EM CD4+ %T cell	MT_Trait510	Maturation stages of T cell	GCST90001544	Relative count	0.009295968693513	32.1374414246552
ebi-a-GCST90001544	6	100662893	-0.2505	9.3901e-06	0.05645	3427	rs113642164	T	C	0.0451	|| id:ebi-a-GCST90001544	TRUE	reported	igd	EM CD4+ %T cell	MT_Trait510	Maturation stages of T cell	GCST90001544	Relative count	0.00571327468395862	19.6804053542387
ebi-a-GCST90001544	6	32589978	-0.2368	2.95393e-12	0.0338	3427	rs9271536	T	A	0.7798	|| id:ebi-a-GCST90001544	TRUE	reported	igd	EM CD4+ %T cell	MT_Trait510	Maturation stages of T cell	GCST90001544	Relative count	0.014120168307536	49.0542304433677
ebi-a-GCST90001544	6	31116627	-0.1537	3.75604e-06	0.03319	3427	rs3131014	A	G	0.2101	|| id:ebi-a-GCST90001544	TRUE	reported	igd	EM CD4+ %T cell	MT_Trait510	Maturation stages of T cell	GCST90001544	Relative count	0.00621884713822358	21.4328389978817
ebi-a-GCST90001544	6	149287703	-0.1158	7.22703e-06	0.02576	3427	rs2500513	G	A	0.7151	|| id:ebi-a-GCST90001544	TRUE	reported	igd	EM CD4+ %T cell	MT_Trait510	Maturation stages of T cell	GCST90001544	Relative count	0.00586216313914611	20.1963027732397
ebi-a-GCST90001544	7	70906148	-0.6696	1.80701e-06	0.14	3427	rs11770479	C	T	0.007	|| id:ebi-a-GCST90001544	TRUE	reported	igd	EM CD4+ %T cell	MT_Trait510	Maturation stages of T cell	GCST90001544	Relative count	0.00663088304895247	22.862372158668
ebi-a-GCST90001544	8	144768532	-0.3674	1.617e-06	0.07647	3427	rs7464374	A	G	0.0231	|| id:ebi-a-GCST90001544	TRUE	reported	igd	EM CD4+ %T cell	MT_Trait510	Maturation stages of T cell	GCST90001544	Relative count	0.00669062292776927	23.0697344216689
ebi-a-GCST90001544	8	68568308	0.1688	1.21599e-07	0.03184	3427	rs387663	A	G	0.1681	|| id:ebi-a-GCST90001544	TRUE	reported	igd	EM CD4+ %T cell	MT_Trait510	Maturation stages of T cell	GCST90001544	Relative count	0.0081346223002102	28.089579498008
ebi-a-GCST90001544	11	14128767	-0.3023	4.32803e-06	0.06568	3427	rs72858657	C	T	0.034	|| id:ebi-a-GCST90001544	TRUE	reported	igd	EM CD4+ %T cell	MT_Trait510	Maturation stages of T cell	GCST90001544	Relative count	0.00614355232118915	21.1717363701936
ebi-a-GCST90001544	12	10583297	-0.1686	1.25701e-08	0.02956	3427	rs2981595	A	G	0.8064	|| id:ebi-a-GCST90001544	TRUE	reported	igd	EM CD4+ %T cell	MT_Trait510	Maturation stages of T cell	GCST90001544	Relative count	0.00940348792428647	32.5126787224338
ebi-a-GCST90001544	12	108927798	-0.1726	2.91702e-06	0.03685	3427	rs73189225	A	G	0.1103	|| id:ebi-a-GCST90001544	TRUE	reported	igd	EM CD4+ %T cell	MT_Trait510	Maturation stages of T cell	GCST90001544	Relative count	0.00636093781931573	21.9256799177595
ebi-a-GCST90001544	12	12168131	0.1787	3.125e-06	0.03826	3427	rs73060045	G	A	0.1023	|| id:ebi-a-GCST90001544	TRUE	reported	igd	EM CD4+ %T cell	MT_Trait510	Maturation stages of T cell	GCST90001544	Relative count	0.00632541828791573	21.8024673618839
ebi-a-GCST90001544	15	88060366	-0.1206	9.22593e-07	0.02453	3427	rs2606175	T	A	0.3513	|| id:ebi-a-GCST90001544	TRUE	reported	igd	EM CD4+ %T cell	MT_Trait510	Maturation stages of T cell	GCST90001544	Relative count	0.00700378823617084	24.1571663866431
ebi-a-GCST90001544	15	43260378	0.2964	3.15697e-06	0.06349	3427	rs17776339	A	T	0.0382	|| id:ebi-a-GCST90001544	TRUE	reported	igd	EM CD4+ %T cell	MT_Trait510	Maturation stages of T cell	GCST90001544	Relative count	0.00631943766882275	21.7817222518078
ebi-a-GCST90001544	17	51049212	-0.7539	6.22802e-07	0.151	3427	rs183743052	T	C	0.0057	|| id:ebi-a-GCST90001544	TRUE	reported	igd	EM CD4+ %T cell	MT_Trait510	Maturation stages of T cell	GCST90001544	Relative count	0.00722124306295829	24.912657848299
ebi-a-GCST90001544	18	65226341	0.2933	7.56502e-06	0.06541	3427	rs12607959	G	C	0.0341	|| id:ebi-a-GCST90001544	TRUE	reported	igd	EM CD4+ %T cell	MT_Trait510	Maturation stages of T cell	GCST90001544	Relative count	0.00583285432554135	20.0947357312095
ebi-a-GCST90001544	20	299759	-0.1114	5.021e-06	0.02438	3427	rs6132693	T	G	0.3594	|| id:ebi-a-GCST90001544	TRUE	reported	igd	EM CD4+ %T cell	MT_Trait510	Maturation stages of T cell	GCST90001544	Relative count	0.00605551387410854	20.8664923527679
