# Supplementary material for: An exploration of the causal relationship between 731 immunophenotypes and osteoporosis: a bidirectional Mendelian randomized study
Source: Front Endocrinol (Lausanne). 2024 Jul 17;15:1341002. doi: 10.3389/fendo.2024.1341002 (PMC11288873; doi:10.3389/fendo.2024.1341002)
Supplement: Supplementary File 7 — Removal of weak IVs and F-statistics. [file DataSheet_7.zip › Supplementary file 7/731Removing weak instrumental variables/ebi-a-GCST90001545.csv]

id.exposure	pval.exposure	pos.exposure	se.exposure	chr.exposure	beta.exposure	samplesize.exposure	SNP	effect_allele.exposure	other_allele.exposure	eaf.exposure	exposure	mr_keep.exposure	pval_origin.exposure	data_source.exposure	Trait	Statistical_trait_name	Panel	CatalogID	Trait_type	R2	F
ebi-a-GCST90001545	7.171e-07	197674188	0.2071	1	1.029	3395	rs114780135	C	T	0.0037	|| id:ebi-a-GCST90001545	TRUE	reported	igd	TD CD4+ AC	MT_Trait511	Maturation stages of T cell	GCST90001545	Absolute count	0.00721911862461613	24.6725838025691
ebi-a-GCST90001545	1.22301e-10	38897249	0.02834	2	0.183	3395	rs12712610	G	A	0.2966	|| id:ebi-a-GCST90001545	TRUE	reported	igd	TD CD4+ AC	MT_Trait511	Maturation stages of T cell	GCST90001545	Absolute count	0.0121328065196695	41.6722134239577
ebi-a-GCST90001545	6.50804e-06	184212137	0.04821	3	-0.2177	3395	rs13096849	G	T	0.0733	|| id:ebi-a-GCST90001545	TRUE	reported	igd	TD CD4+ AC	MT_Trait511	Maturation stages of T cell	GCST90001545	Absolute count	0.00597038230082805	20.3791786341322
ebi-a-GCST90001545	4.08197e-06	122030442	0.05306	3	0.2448	3395	rs116761394	T	C	0.0627	|| id:ebi-a-GCST90001545	TRUE	reported	igd	TD CD4+ AC	MT_Trait511	Maturation stages of T cell	GCST90001545	Absolute count	0.00623066139369459	21.2731800907181
ebi-a-GCST90001545	6.04895e-06	139844715	0.03743	4	0.1696	3395	rs62323288	G	A	0.138	|| id:ebi-a-GCST90001545	TRUE	reported	igd	TD CD4+ AC	MT_Trait511	Maturation stages of T cell	GCST90001545	Absolute count	0.0060110978633324	20.5189967477952
ebi-a-GCST90001545	9.87598e-06	67078101	0.1073	5	-0.4751	3395	rs143706635	G	A	0.0146	|| id:ebi-a-GCST90001545	TRUE	reported	igd	TD CD4+ AC	MT_Trait511	Maturation stages of T cell	GCST90001545	Absolute count	0.00574156285185354	19.5936207614362
ebi-a-GCST90001545	2.84099e-06	32449523	0.0336	6	0.1576	3395	rs9269202	C	T	0.5704	|| id:ebi-a-GCST90001545	TRUE	reported	igd	TD CD4+ AC	MT_Trait511	Maturation stages of T cell	GCST90001545	Absolute count	0.00643856108968279	21.9876063238256
ebi-a-GCST90001545	2.256e-09	32589982	0.03113	6	-0.1866	3395	rs9271537	T	C	0.633	|| id:ebi-a-GCST90001545	TRUE	reported	igd	TD CD4+ AC	MT_Trait511	Maturation stages of T cell	GCST90001545	Absolute count	0.0104725658099378	35.909480187584
ebi-a-GCST90001545	2.41702e-07	96535247	0.05366	8	-0.2777	3395	rs3105008	T	C	0.0613	|| id:ebi-a-GCST90001545	TRUE	reported	igd	TD CD4+ AC	MT_Trait511	Maturation stages of T cell	GCST90001545	Absolute count	0.00782704854421407	26.7666798127804
ebi-a-GCST90001545	7.36004e-06	18763343	0.05256	10	0.236	3395	rs71497247	G	C	0.0642	|| id:ebi-a-GCST90001545	TRUE	reported	igd	TD CD4+ AC	MT_Trait511	Maturation stages of T cell	GCST90001545	Absolute count	0.00590339853650867	20.1491798733501
ebi-a-GCST90001545	1.76202e-06	65625955	0.1509	12	-0.7224	3395	rs79700278	C	T	0.0072	|| id:ebi-a-GCST90001545	TRUE	reported	igd	TD CD4+ AC	MT_Trait511	Maturation stages of T cell	GCST90001545	Absolute count	0.00670525585315779	22.9045137345467
ebi-a-GCST90001545	3.359e-06	32198368	0.02593	21	-0.1207	3395	rs1304374	A	G	0.463	|| id:ebi-a-GCST90001545	TRUE	reported	igd	TD CD4+ AC	MT_Trait511	Maturation stages of T cell	GCST90001545	Absolute count	0.0063417159477285	21.6547706147951
