# Supplementary material for: An exploration of the causal relationship between 731 immunophenotypes and osteoporosis: a bidirectional Mendelian randomized study
Source: Front Endocrinol (Lausanne). 2024 Jul 17;15:1341002. doi: 10.3389/fendo.2024.1341002 (PMC11288873; doi:10.3389/fendo.2024.1341002)
Supplement: Supplementary File 7 — Removal of weak IVs and F-statistics. [file DataSheet_7.zip › Supplementary file 7/731Removing weak instrumental variables/ebi-a-GCST90001546.csv]

id.exposure	chr.exposure	samplesize.exposure	beta.exposure	se.exposure	pos.exposure	pval.exposure	SNP	effect_allele.exposure	other_allele.exposure	eaf.exposure	exposure	mr_keep.exposure	pval_origin.exposure	data_source.exposure	Trait	Statistical_trait_name	Panel	CatalogID	Trait_type	R2	F
ebi-a-GCST90001546	1	3427	0.1129	0.02516	109586432	7.51208e-06	rs28832396	T	C	0.5511	|| id:ebi-a-GCST90001546	TRUE	reported	igd	TD CD4+ %CD4+	MT_Trait512	Maturation stages of T cell	GCST90001546	Relative count	0.00584128277491476	20.1239431465484
ebi-a-GCST90001546	1	3427	1.234	0.2235	198151688	3.64603e-08	rs113435341	G	A	0.0032	|| id:ebi-a-GCST90001546	TRUE	reported	igd	TD CD4+ %CD4+	MT_Trait512	Maturation stages of T cell	GCST90001546	Relative count	0.00881688256332305	30.4664418190221
ebi-a-GCST90001546	2	3427	0.1133	0.02505	224660972	6.30696e-06	rs597606	T	C	0.4308	|| id:ebi-a-GCST90001546	TRUE	reported	igd	TD CD4+ %CD4+	MT_Trait512	Maturation stages of T cell	GCST90001546	Relative count	0.00593397192245961	20.4451749283991
ebi-a-GCST90001546	2	3427	0.1478	0.02979	38966307	7.36004e-07	rs1897327	C	T	0.7505	|| id:ebi-a-GCST90001546	TRUE	reported	igd	TD CD4+ %CD4+	MT_Trait512	Maturation stages of T cell	GCST90001546	Relative count	0.00713157504817648	24.6010890528517
ebi-a-GCST90001546	2	3427	0.2065	0.02846	38895920	4.89215e-13	rs13024840	A	T	0.2578	|| id:ebi-a-GCST90001546	TRUE	reported	igd	TD CD4+ %CD4+	MT_Trait512	Maturation stages of T cell	GCST90001546	Relative count	0.0151298695053688	52.615874369002
ebi-a-GCST90001546	2	3427	-0.1246	0.02816	220606931	9.96598e-06	rs4674422	C	T	0.7336	|| id:ebi-a-GCST90001546	TRUE	reported	igd	TD CD4+ %CD4+	MT_Trait512	Maturation stages of T cell	GCST90001546	Relative count	0.00568044891087212	19.5666850746587
ebi-a-GCST90001546	3	3427	0.2331	0.05118	122030442	5.43e-06	rs116761394	T	C	0.0624	|| id:ebi-a-GCST90001546	TRUE	reported	igd	TD CD4+ %CD4+	MT_Trait512	Maturation stages of T cell	GCST90001546	Relative count	0.006016570692188	20.7314870783047
ebi-a-GCST90001546	3	3427	-0.1797	0.03783	170418340	2.12002e-06	rs497623	C	T	0.1153	|| id:ebi-a-GCST90001546	TRUE	reported	igd	TD CD4+ %CD4+	MT_Trait512	Maturation stages of T cell	GCST90001546	Relative count	0.00654122693674478	22.5512148725314
ebi-a-GCST90001546	6	3427	0.307	0.04769	31159546	1.37199e-10	rs62400929	G	A	0.1087	|| id:ebi-a-GCST90001546	TRUE	reported	igd	TD CD4+ %CD4+	MT_Trait512	Maturation stages of T cell	GCST90001546	Relative count	0.0119477985601295	41.4160405784329
ebi-a-GCST90001546	6	3427	0.2256	0.04806	31853808	2.79402e-06	rs9501598	G	A	0.098	|| id:ebi-a-GCST90001546	TRUE	reported	igd	TD CD4+ %CD4+	MT_Trait512	Maturation stages of T cell	GCST90001546	Relative count	0.00638870847979089	22.0220188015433
ebi-a-GCST90001546	6	3427	0.2773	0.03632	32585071	2.87607e-14	rs113243185	C	G	0.1996	|| id:ebi-a-GCST90001546	TRUE	reported	igd	TD CD4+ %CD4+	MT_Trait512	Maturation stages of T cell	GCST90001546	Relative count	0.0167251070058001	58.2578604447324
ebi-a-GCST90001546	6	3427	0.2124	0.03911	31392047	6.05606e-08	rs9501107	T	G	0.1503	|| id:ebi-a-GCST90001546	TRUE	reported	igd	TD CD4+ %CD4+	MT_Trait512	Maturation stages of T cell	GCST90001546	Relative count	0.00853291831112229	29.4767680696077
ebi-a-GCST90001546	6	3427	-0.2806	0.03351	32589978	7.9378e-17	rs9271536	T	A	0.7798	|| id:ebi-a-GCST90001546	TRUE	reported	igd	TD CD4+ %CD4+	MT_Trait512	Maturation stages of T cell	GCST90001546	Relative count	0.0200500865725209	70.0765881704078
ebi-a-GCST90001546	10	3427	0.1528	0.03406	129021087	7.53494e-06	rs1184536	A	G	0.1554	|| id:ebi-a-GCST90001546	TRUE	reported	igd	TD CD4+ %CD4+	MT_Trait512	Maturation stages of T cell	GCST90001546	Relative count	0.00583848627197573	20.1142522672503
ebi-a-GCST90001546	10	3427	-0.2868	0.06028	1091650	2.04099e-06	rs7075830	C	G	0.0451	|| id:ebi-a-GCST90001546	TRUE	reported	igd	TD CD4+ %CD4+	MT_Trait512	Maturation stages of T cell	GCST90001546	Relative count	0.00656203368950411	22.623421037572
ebi-a-GCST90001546	11	3427	-0.1252	0.02568	99630378	1.13501e-06	rs10750395	A	G	0.3742	|| id:ebi-a-GCST90001546	TRUE	reported	igd	TD CD4+ %CD4+	MT_Trait512	Maturation stages of T cell	GCST90001546	Relative count	0.00688815130037193	23.7555500265805
ebi-a-GCST90001546	11	3427	-0.3911	0.08478	104086486	4.10601e-06	rs34977393	C	G	0.0219	|| id:ebi-a-GCST90001546	TRUE	reported	igd	TD CD4+ %CD4+	MT_Trait512	Maturation stages of T cell	GCST90001546	Relative count	0.00617143526926321	21.2684224899023
ebi-a-GCST90001546	12	3427	-0.6334	0.1415	17957041	7.79992e-06	rs191878389	C	T	0.0076	|| id:ebi-a-GCST90001546	TRUE	reported	igd	TD CD4+ %CD4+	MT_Trait512	Maturation stages of T cell	GCST90001546	Relative count	0.00581295862785161	20.0257924031211
ebi-a-GCST90001546	12	3427	-0.7003	0.1532	41374965	5.01003e-06	rs140464654	G	A	0.0066	|| id:ebi-a-GCST90001546	TRUE	reported	igd	TD CD4+ %CD4+	MT_Trait512	Maturation stages of T cell	GCST90001546	Relative count	0.00606033511669608	20.8832070074606
ebi-a-GCST90001546	12	3427	0.113	0.02482	129434577	5.45796e-06	rs7131851	G	A	0.5518	|| id:ebi-a-GCST90001546	TRUE	reported	igd	TD CD4+ %CD4+	MT_Trait512	Maturation stages of T cell	GCST90001546	Relative count	0.00601201923186164	20.7157091107013
ebi-a-GCST90001546	15	3427	0.1181	0.02645	80278961	8.19993e-06	rs12148245	T	C	0.3507	|| id:ebi-a-GCST90001546	TRUE	reported	igd	TD CD4+ %CD4+	MT_Trait512	Maturation stages of T cell	GCST90001546	Relative count	0.00578382524320324	19.9248432694398
ebi-a-GCST90001546	15	3427	-0.1281	0.0271	82503078	2.36401e-06	rs4778983	C	T	0.3108	|| id:ebi-a-GCST90001546	TRUE	reported	igd	TD CD4+ %CD4+	MT_Trait512	Maturation stages of T cell	GCST90001546	Relative count	0.00647773500221859	22.3308960093091
ebi-a-GCST90001546	18	3427	-0.8285	0.1802	5785815	4.44099e-06	rs140178705	A	G	0.0048	|| id:ebi-a-GCST90001546	TRUE	reported	igd	TD CD4+ %CD4+	MT_Trait512	Maturation stages of T cell	GCST90001546	Relative count	0.00613042724570614	21.1262261086791
