# Supplementary material for: An exploration of the causal relationship between 731 immunophenotypes and osteoporosis: a bidirectional Mendelian randomized study
Source: Front Endocrinol (Lausanne). 2024 Jul 17;15:1341002. doi: 10.3389/fendo.2024.1341002 (PMC11288873; doi:10.3389/fendo.2024.1341002)
Supplement: Supplementary File 7 — Removal of weak IVs and F-statistics. [file DataSheet_7.zip › Supplementary file 7/731Removing weak instrumental variables/ebi-a-GCST90001547.csv]

id.exposure	samplesize.exposure	beta.exposure	se.exposure	pos.exposure	pval.exposure	chr.exposure	SNP	effect_allele.exposure	other_allele.exposure	eaf.exposure	exposure	mr_keep.exposure	pval_origin.exposure	data_source.exposure	Trait	Statistical_trait_name	Panel	CatalogID	Trait_type	R2	F
ebi-a-GCST90001547	3427	0.1111	0.02499	109586432	9.12599e-06	1	rs28832396	T	C	0.5511	|| id:ebi-a-GCST90001547	TRUE	reported	igd	TD CD4+ %T cell	MT_Trait513	Maturation stages of T cell	GCST90001547	Relative count	0.00573434658586156	19.7534099555134
ebi-a-GCST90001547	3427	1.299	0.2259	197924770	9.5159e-09	1	rs17583875	A	G	0.0029	|| id:ebi-a-GCST90001547	TRUE	reported	igd	TD CD4+ %T cell	MT_Trait513	Maturation stages of T cell	GCST90001547	Relative count	0.00955655618438909	33.0470206410152
ebi-a-GCST90001547	3427	0.1718	0.0383	142418583	7.49307e-06	2	rs114171033	C	G	0.1176	|| id:ebi-a-GCST90001547	TRUE	reported	igd	TD CD4+ %T cell	MT_Trait513	Maturation stages of T cell	GCST90001547	Relative count	0.00583703432876244	20.109220788076
ebi-a-GCST90001547	3427	-0.2037	0.04328	121565142	2.62301e-06	2	rs55633297	G	A	0.091	|| id:ebi-a-GCST90001547	TRUE	reported	igd	TD CD4+ %T cell	MT_Trait513	Maturation stages of T cell	GCST90001547	Relative count	0.00642236900385602	22.1387973641812
ebi-a-GCST90001547	3427	0.1445	0.02959	38966307	1.087e-06	2	rs1897327	C	T	0.7505	|| id:ebi-a-GCST90001547	TRUE	reported	igd	TD CD4+ %T cell	MT_Trait513	Maturation stages of T cell	GCST90001547	Relative count	0.0069106671595634	23.8337420801877
ebi-a-GCST90001547	3427	0.1924	0.03952	65076497	1.17001e-06	2	rs1509520	T	G	0.1069	|| id:ebi-a-GCST90001547	TRUE	reported	igd	TD CD4+ %T cell	MT_Trait513	Maturation stages of T cell	GCST90001547	Relative count	0.00686861016056592	23.6876913172
ebi-a-GCST90001547	3427	0.2049	0.02827	38895920	5.22878e-13	2	rs13024840	A	T	0.2578	|| id:ebi-a-GCST90001547	TRUE	reported	igd	TD CD4+ %T cell	MT_Trait513	Maturation stages of T cell	GCST90001547	Relative count	0.0150977190229093	52.502353433647
ebi-a-GCST90001547	3427	-0.124	0.02761	188878471	7.34294e-06	3	rs6766978	G	A	0.2699	|| id:ebi-a-GCST90001547	TRUE	reported	igd	TD CD4+ %T cell	MT_Trait513	Maturation stages of T cell	GCST90001547	Relative count	0.00585123887303613	20.1584450172537
ebi-a-GCST90001547	3427	-2.989	0.6329	141674361	2.41402e-06	3	rs143346058	G	C	3e-04	|| id:ebi-a-GCST90001547	TRUE	reported	igd	TD CD4+ %T cell	MT_Trait513	Maturation stages of T cell	GCST90001547	Relative count	0.00646621549456749	22.290925999983
ebi-a-GCST90001547	3427	-0.1813	0.03918	119558596	3.83804e-06	4	rs140596675	A	G	0.1094	|| id:ebi-a-GCST90001547	TRUE	reported	igd	TD CD4+ %T cell	MT_Trait513	Maturation stages of T cell	GCST90001547	Relative count	0.00620936998616414	21.3999725498681
ebi-a-GCST90001547	3427	-0.291	0.03325	32589978	3.30065e-18	6	rs9271536	T	A	0.7798	|| id:ebi-a-GCST90001547	TRUE	reported	igd	TD CD4+ %T cell	MT_Trait513	Maturation stages of T cell	GCST90001547	Relative count	0.0218619416808031	76.5506971330993
ebi-a-GCST90001547	3427	0.2854	0.03605	32585071	3.27793e-15	6	rs113243185	C	G	0.1996	|| id:ebi-a-GCST90001547	TRUE	reported	igd	TD CD4+ %T cell	MT_Trait513	Maturation stages of T cell	GCST90001547	Relative count	0.0179602493703392	62.6388637058434
ebi-a-GCST90001547	3427	0.2415	0.04772	31853808	4.41001e-07	6	rs9501598	G	A	0.098	|| id:ebi-a-GCST90001547	TRUE	reported	igd	TD CD4+ %T cell	MT_Trait513	Maturation stages of T cell	GCST90001547	Relative count	0.00741798070594027	25.5964579490519
ebi-a-GCST90001547	3427	0.3169	0.04734	31159546	2.55094e-11	6	rs62400929	G	A	0.1087	|| id:ebi-a-GCST90001547	TRUE	reported	igd	TD CD4+ %T cell	MT_Trait513	Maturation stages of T cell	GCST90001547	Relative count	0.0129071944635757	44.7851922228559
ebi-a-GCST90001547	3427	0.2185	0.03884	31392047	1.996e-08	6	rs9501107	T	G	0.1503	|| id:ebi-a-GCST90001547	TRUE	reported	igd	TD CD4+ %T cell	MT_Trait513	Maturation stages of T cell	GCST90001547	Relative count	0.00915035814010244	31.6293969396037
ebi-a-GCST90001547	3427	-2.17	0.4896	138632388	9.60993e-06	8	rs113667295	C	G	6e-04	|| id:ebi-a-GCST90001547	TRUE	reported	igd	TD CD4+ %T cell	MT_Trait513	Maturation stages of T cell	GCST90001547	Relative count	0.00569954495069379	19.6328397085549
ebi-a-GCST90001547	3427	-0.2895	0.05987	1091650	1.38299e-06	10	rs7075830	C	G	0.0451	|| id:ebi-a-GCST90001547	TRUE	reported	igd	TD CD4+ %T cell	MT_Trait513	Maturation stages of T cell	GCST90001547	Relative count	0.00677659390602978	23.3681908679829
ebi-a-GCST90001547	3427	-0.1274	0.02551	99630378	6.188e-07	11	rs10750395	A	G	0.3742	|| id:ebi-a-GCST90001547	TRUE	reported	igd	TD CD4+ %T cell	MT_Trait513	Maturation stages of T cell	GCST90001547	Relative count	0.00722527772435249	24.926678379948
ebi-a-GCST90001547	3427	0.1097	0.02466	129434577	8.86401e-06	12	rs7131851	G	A	0.5518	|| id:ebi-a-GCST90001547	TRUE	reported	igd	TD CD4+ %T cell	MT_Trait513	Maturation stages of T cell	GCST90001547	Relative count	0.00574132846215126	19.7775996788171
ebi-a-GCST90001547	3427	-0.6438	0.1405	17957041	4.76003e-06	12	rs191878389	C	T	0.0076	|| id:ebi-a-GCST90001547	TRUE	reported	igd	TD CD4+ %T cell	MT_Trait513	Maturation stages of T cell	GCST90001547	Relative count	0.00608951164561037	20.9843619023959
ebi-a-GCST90001547	3427	-1.199	0.2664	25084629	7.00197e-06	12	rs140239764	A	C	0.0023	|| id:ebi-a-GCST90001547	TRUE	reported	igd	TD CD4+ %T cell	MT_Trait513	Maturation stages of T cell	GCST90001547	Relative count	0.00587619627617451	20.2449354602607
ebi-a-GCST90001547	3427	-0.6778	0.1522	41374965	8.71806e-06	12	rs140464654	G	A	0.0066	|| id:ebi-a-GCST90001547	TRUE	reported	igd	TD CD4+ %T cell	MT_Trait513	Maturation stages of T cell	GCST90001547	Relative count	0.00575378547874587	19.8207596638361
ebi-a-GCST90001547	3427	-0.1817	0.04064	51932689	8.03397e-06	14	rs74385090	T	A	0.1021	|| id:ebi-a-GCST90001547	TRUE	reported	igd	TD CD4+ %T cell	MT_Trait513	Maturation stages of T cell	GCST90001547	Relative count	0.0057991253001021	19.9778582561045
ebi-a-GCST90001547	3427	0.1189	0.02627	80278961	6.23893e-06	15	rs12148245	T	C	0.3507	|| id:ebi-a-GCST90001547	TRUE	reported	igd	TD CD4+ %T cell	MT_Trait513	Maturation stages of T cell	GCST90001547	Relative count	0.00594211610389561	20.4734029934715
ebi-a-GCST90001547	3427	-0.1225	0.02692	82503078	5.53503e-06	15	rs4778983	C	T	0.3108	|| id:ebi-a-GCST90001547	TRUE	reported	igd	TD CD4+ %T cell	MT_Trait513	Maturation stages of T cell	GCST90001547	Relative count	0.00600608793410761	20.6951480533363
ebi-a-GCST90001547	3427	0.1209	0.02648	6831355	5.16702e-06	19	rs3786686	A	G	0.3296	|| id:ebi-a-GCST90001547	TRUE	reported	igd	TD CD4+ %T cell	MT_Trait513	Maturation stages of T cell	GCST90001547	Relative count	0.00604600939151962	20.833541956281
ebi-a-GCST90001547	3427	-0.1132	0.02483	32198305	5.27497e-06	21	rs1304372	A	G	0.4578	|| id:ebi-a-GCST90001547	TRUE	reported	igd	TD CD4+ %T cell	MT_Trait513	Maturation stages of T cell	GCST90001547	Relative count	0.00602836171014781	20.7723621699911
