# Supplementary material for: An exploration of the causal relationship between 731 immunophenotypes and osteoporosis: a bidirectional Mendelian randomized study
Source: Front Endocrinol (Lausanne). 2024 Jul 17;15:1341002. doi: 10.3389/fendo.2024.1341002 (PMC11288873; doi:10.3389/fendo.2024.1341002)
Supplement: Supplementary File 7 — Removal of weak IVs and F-statistics. [file DataSheet_7.zip › Supplementary file 7/731Removing weak instrumental variables/ebi-a-GCST90001548.csv]

id.exposure	samplesize.exposure	pos.exposure	chr.exposure	se.exposure	pval.exposure	beta.exposure	SNP	effect_allele.exposure	other_allele.exposure	eaf.exposure	exposure	mr_keep.exposure	pval_origin.exposure	data_source.exposure	Trait	Statistical_trait_name	Panel	CatalogID	Trait_type	R2	F
ebi-a-GCST90001548	3395	198151688	1	0.2117	7.48704e-09	-1.226	rs113435341	G	A	0.0032	|| id:ebi-a-GCST90001548	TRUE	reported	igd	CM CD8br AC	MT_Trait522	Maturation stages of T cell	GCST90001548	Absolute count	0.00978205807454087	33.5184020018652
ebi-a-GCST90001548	3395	221949923	2	0.2593	9.08699e-06	1.152	rs78746216	A	T	0.0019	|| id:ebi-a-GCST90001548	TRUE	reported	igd	CM CD8br AC	MT_Trait522	Maturation stages of T cell	GCST90001548	Absolute count	0.00578019587518647	19.7262260549837
ebi-a-GCST90001548	3395	233371652	2	0.2333	2.776e-06	1.095	rs138265071	C	A	0.0024	|| id:ebi-a-GCST90001548	TRUE	reported	igd	CM CD8br AC	MT_Trait522	Maturation stages of T cell	GCST90001548	Absolute count	0.00644688718490292	22.0162243328873
ebi-a-GCST90001548	3395	29218896	3	0.05835	4.22795e-07	-0.2957	rs78389248	A	G	0.0421	|| id:ebi-a-GCST90001548	TRUE	reported	igd	CM CD8br AC	MT_Trait522	Maturation stages of T cell	GCST90001548	Absolute count	0.00750772377021625	25.6664030163657
ebi-a-GCST90001548	3395	152670506	3	0.04155	8.18408e-06	-0.1856	rs116293582	C	T	0.0918	|| id:ebi-a-GCST90001548	TRUE	reported	igd	CM CD8br AC	MT_Trait522	Maturation stages of T cell	GCST90001548	Absolute count	0.00584290901309245	19.9415066905998
ebi-a-GCST90001548	3395	52037812	5	0.06085	1.84302e-06	-0.2907	rs78805150	A	T	0.0378	|| id:ebi-a-GCST90001548	TRUE	reported	igd	CM CD8br AC	MT_Trait522	Maturation stages of T cell	GCST90001548	Absolute count	0.00667758394000877	22.8093536822805
ebi-a-GCST90001548	3395	171961688	5	0.02775	5.38704e-06	-0.1264	rs7723922	T	C	0.2432	|| id:ebi-a-GCST90001548	TRUE	reported	igd	CM CD8br AC	MT_Trait522	Maturation stages of T cell	GCST90001548	Absolute count	0.00607410645702675	20.7353921882715
ebi-a-GCST90001548	3395	31411457	6	0.04561	6.80801e-07	-0.227	rs80120480	A	C	0.0857	|| id:ebi-a-GCST90001548	TRUE	reported	igd	CM CD8br AC	MT_Trait522	Maturation stages of T cell	GCST90001548	Absolute count	0.00724326928645891	24.7557250720334
ebi-a-GCST90001548	3395	97286991	6	0.03035	3.15697e-06	0.1417	rs57031530	T	C	0.1971	|| id:ebi-a-GCST90001548	TRUE	reported	igd	CM CD8br AC	MT_Trait522	Maturation stages of T cell	GCST90001548	Absolute count	0.00637973984586489	21.7854427542185
ebi-a-GCST90001548	3395	68448742	7	0.04639	7.45796e-06	0.2082	rs59128750	A	C	0.0725	|| id:ebi-a-GCST90001548	TRUE	reported	igd	CM CD8br AC	MT_Trait522	Maturation stages of T cell	GCST90001548	Absolute count	0.00589798793079031	20.1306031033144
ebi-a-GCST90001548	3395	16682991	7	0.1099	6.19598e-06	0.4974	rs142789041	G	A	0.0127	|| id:ebi-a-GCST90001548	TRUE	reported	igd	CM CD8br AC	MT_Trait522	Maturation stages of T cell	GCST90001548	Absolute count	0.00599741240154991	20.4719993009509
ebi-a-GCST90001548	3395	60906565	8	0.07686	2.74998e-06	0.361	rs149060712	G	A	0.0259	|| id:ebi-a-GCST90001548	TRUE	reported	igd	CM CD8br AC	MT_Trait522	Maturation stages of T cell	GCST90001548	Absolute count	0.00645596231158047	22.047417419118
ebi-a-GCST90001548	3395	27934690	9	0.03804	7.00003e-06	-0.1712	rs13290078	A	G	0.1124	|| id:ebi-a-GCST90001548	TRUE	reported	igd	CM CD8br AC	MT_Trait522	Maturation stages of T cell	GCST90001548	Absolute count	0.00593066512638935	20.2428000421093
ebi-a-GCST90001548	3395	117424380	10	0.1138	5.44603e-06	-0.5185	rs73377526	T	G	0.0102	|| id:ebi-a-GCST90001548	TRUE	reported	igd	CM CD8br AC	MT_Trait522	Maturation stages of T cell	GCST90001548	Absolute count	0.00607751075561934	20.7470846237651
ebi-a-GCST90001548	3395	69919703	11	0.04012	6.95793e-06	-0.1806	rs71467473	A	G	0.0973	|| id:ebi-a-GCST90001548	TRUE	reported	igd	CM CD8br AC	MT_Trait522	Maturation stages of T cell	GCST90001548	Absolute count	0.00593320605686889	20.2515246194893
ebi-a-GCST90001548	3395	108304102	12	0.04873	5.73997e-06	0.2214	rs4565951	T	C	0.0651	|| id:ebi-a-GCST90001548	TRUE	reported	igd	CM CD8br AC	MT_Trait522	Maturation stages of T cell	GCST90001548	Absolute count	0.00604352051777207	20.6303450302799
ebi-a-GCST90001548	3395	90021753	13	0.06439	6.74295e-06	0.2903	rs118038203	T	C	0.0361	|| id:ebi-a-GCST90001548	TRUE	reported	igd	CM CD8br AC	MT_Trait522	Maturation stages of T cell	GCST90001548	Absolute count	0.0059514806459623	20.3142738393417
ebi-a-GCST90001548	3395	12222651	16	0.04148	2.848e-06	-0.1945	rs12149562	C	T	0.09	|| id:ebi-a-GCST90001548	TRUE	reported	igd	CM CD8br AC	MT_Trait522	Maturation stages of T cell	GCST90001548	Absolute count	0.00643455350919249	21.9738318535538
ebi-a-GCST90001548	3395	4623421	16	0.05027	2.467e-07	-0.2599	rs78160658	T	C	0.0586	|| id:ebi-a-GCST90001548	TRUE	reported	igd	CM CD8br AC	MT_Trait522	Maturation stages of T cell	GCST90001548	Absolute count	0.00781176344647755	26.7139967975911
ebi-a-GCST90001548	3395	53154832	16	0.02366	5.719e-07	-0.1186	rs62047982	T	C	0.4717	|| id:ebi-a-GCST90001548	TRUE	reported	igd	CM CD8br AC	MT_Trait522	Maturation stages of T cell	GCST90001548	Absolute count	0.00734679073880251	25.1121547225036
ebi-a-GCST90001548	3395	7398995	16	0.04192	1.109e-06	-0.2046	rs9924010	A	G	0.0851	|| id:ebi-a-GCST90001548	TRUE	reported	igd	CM CD8br AC	MT_Trait522	Maturation stages of T cell	GCST90001548	Absolute count	0.00696774562201642	23.807445116987
ebi-a-GCST90001548	3395	31444517	17	0.05473	6.89303e-06	0.2465	rs117534688	T	C	0.0482	|| id:ebi-a-GCST90001548	TRUE	reported	igd	CM CD8br AC	MT_Trait522	Maturation stages of T cell	GCST90001548	Absolute count	0.00593958296617157	20.2734206682875
ebi-a-GCST90001548	3395	70743564	17	0.02469	8.01309e-06	0.1104	rs8079667	C	T	0.6321	|| id:ebi-a-GCST90001548	TRUE	reported	igd	CM CD8br AC	MT_Trait522	Maturation stages of T cell	GCST90001548	Absolute count	0.00585471883803753	19.9820503037976
ebi-a-GCST90001548	3395	41476397	17	0.05102	9.82404e-06	0.2259	rs3179285	T	G	0.0601	|| id:ebi-a-GCST90001548	TRUE	reported	igd	CM CD8br AC	MT_Trait522	Maturation stages of T cell	GCST90001548	Absolute count	0.00574131227503251	19.5927607067326
ebi-a-GCST90001548	3395	4603336	18	0.06835	5.24397e-06	0.3118	rs143819377	G	A	0.0323	|| id:ebi-a-GCST90001548	TRUE	reported	igd	CM CD8br AC	MT_Trait522	Maturation stages of T cell	GCST90001548	Absolute count	0.00609230250312319	20.7978894269122
ebi-a-GCST90001548	3395	44531878	20	0.02485	2.68999e-06	-0.1168	rs6073949	A	G	0.6521	|| id:ebi-a-GCST90001548	TRUE	reported	igd	CM CD8br AC	MT_Trait522	Maturation stages of T cell	GCST90001548	Absolute count	0.0064651148083687	22.0788770195664
ebi-a-GCST90001548	3395	45749966	22	0.05861	1.196e-06	0.2852	rs61735519	C	G	0.0415	|| id:ebi-a-GCST90001548	TRUE	reported	igd	CM CD8br AC	MT_Trait522	Maturation stages of T cell	GCST90001548	Absolute count	0.00692623669802954	23.664627930834
