# Supplementary material for: An exploration of the causal relationship between 731 immunophenotypes and osteoporosis: a bidirectional Mendelian randomized study
Source: Front Endocrinol (Lausanne). 2024 Jul 17;15:1341002. doi: 10.3389/fendo.2024.1341002 (PMC11288873; doi:10.3389/fendo.2024.1341002)
Supplement: Supplementary File 7 — Removal of weak IVs and F-statistics. [file DataSheet_7.zip › Supplementary file 7/731Removing weak instrumental variables/ebi-a-GCST90001549.csv]

id.exposure	pos.exposure	samplesize.exposure	se.exposure	pval.exposure	beta.exposure	chr.exposure	SNP	effect_allele.exposure	other_allele.exposure	eaf.exposure	exposure	mr_keep.exposure	pval_origin.exposure	data_source.exposure	Trait	Statistical_trait_name	Panel	CatalogID	Trait_type	R2	F
ebi-a-GCST90001549	3835304	3427	0.07643	1.91801e-06	-0.3646	1	rs74559159	A	G	0.0274	|| id:ebi-a-GCST90001549	TRUE	reported	igd	CM CD8br %CD8br	MT_Trait523	Maturation stages of T cell	GCST90001549	Relative count	0.00659655468282252	22.7432267274385
ebi-a-GCST90001549	198283058	3427	0.2593	4.94504e-06	-1.186	1	rs541367304	A	G	0.0032	|| id:ebi-a-GCST90001549	TRUE	reported	igd	CM CD8br %CD8br	MT_Trait523	Maturation stages of T cell	GCST90001549	Relative count	0.00606746315527039	20.9079193370319
ebi-a-GCST90001549	14881805	3427	0.09427	3.176e-07	0.4829	1	rs75518360	T	C	0.0177	|| id:ebi-a-GCST90001549	TRUE	reported	igd	CM CD8br %CD8br	MT_Trait523	Maturation stages of T cell	GCST90001549	Relative count	0.00759872288542318	26.2249016428559
ebi-a-GCST90001549	113838725	3427	0.03188	5.48997e-07	-0.16	2	rs55699240	C	G	0.1936	|| id:ebi-a-GCST90001549	TRUE	reported	igd	CM CD8br %CD8br	MT_Trait523	Maturation stages of T cell	GCST90001549	Relative count	0.00729640329550026	25.1738599215807
ebi-a-GCST90001549	102839478	3427	0.03947	8.97098e-06	-0.1755	2	rs11887842	T	C	0.1224	|| id:ebi-a-GCST90001549	TRUE	reported	igd	CM CD8br %CD8br	MT_Trait523	Maturation stages of T cell	GCST90001549	Relative count	0.0057359797326193	19.7590681989457
ebi-a-GCST90001549	38902624	3427	0.02976	4.13e-06	-0.1373	2	rs67145759	G	A	0.2305	|| id:ebi-a-GCST90001549	TRUE	reported	igd	CM CD8br %CD8br	MT_Trait523	Maturation stages of T cell	GCST90001549	Relative count	0.00617265576575667	21.2726547728532
ebi-a-GCST90001549	168003021	3427	0.06665	2.79698e-06	0.3128	2	rs183732116	A	G	0.0427	|| id:ebi-a-GCST90001549	TRUE	reported	igd	CM CD8br %CD8br	MT_Trait523	Maturation stages of T cell	GCST90001549	Relative count	0.00638611490775775	22.0130212421898
ebi-a-GCST90001549	187690214	3427	0.05797	9.71404e-06	0.2568	2	rs35121986	C	T	0.0522	|| id:ebi-a-GCST90001549	TRUE	reported	igd	CM CD8br %CD8br	MT_Trait523	Maturation stages of T cell	GCST90001549	Relative count	0.00569363409573752	19.6123623931204
ebi-a-GCST90001549	68134416	3427	0.0829	1.42498e-06	0.4004	3	rs116515477	G	A	0.0239	|| id:ebi-a-GCST90001549	TRUE	reported	igd	CM CD8br %CD8br	MT_Trait523	Maturation stages of T cell	GCST90001549	Relative count	0.00676112061098263	23.3144700365135
ebi-a-GCST90001549	159822228	3427	0.02946	4.67401e-06	-0.1351	3	rs66550246	G	A	0.2454	|| id:ebi-a-GCST90001549	TRUE	reported	igd	CM CD8br %CD8br	MT_Trait523	Maturation stages of T cell	GCST90001549	Relative count	0.00609921778493056	21.0180143603779
ebi-a-GCST90001549	29389538	3427	0.05561	8.43995e-06	0.248	4	rs16881729	T	C	0.0527	|| id:ebi-a-GCST90001549	TRUE	reported	igd	CM CD8br %CD8br	MT_Trait523	Maturation stages of T cell	GCST90001549	Relative count	0.00576992757886629	19.8766890137339
ebi-a-GCST90001549	173005364	3427	0.04119	7.03493e-06	-0.1854	5	rs10035567	A	T	0.0992	|| id:ebi-a-GCST90001549	TRUE	reported	igd	CM CD8br %CD8br	MT_Trait523	Maturation stages of T cell	GCST90001549	Relative count	0.00587708343863184	20.2480100216777
ebi-a-GCST90001549	59816794	3427	0.03213	9.91791e-06	0.1422	5	rs16878206	G	A	0.1911	|| id:ebi-a-GCST90001549	TRUE	reported	igd	CM CD8br %CD8br	MT_Trait523	Maturation stages of T cell	GCST90001549	Relative count	0.00568314112008642	19.5760115726317
ebi-a-GCST90001549	172266325	3427	0.02463	4.617e-06	-0.113	5	rs4868220	G	A	0.5455	|| id:ebi-a-GCST90001549	TRUE	reported	igd	CM CD8br %CD8br	MT_Trait523	Maturation stages of T cell	GCST90001549	Relative count	0.00610456405519046	21.0365508612602
ebi-a-GCST90001549	71923809	3427	0.02506	2.02899e-06	-0.1193	7	rs62463257	T	C	0.5225	|| id:ebi-a-GCST90001549	TRUE	reported	igd	CM CD8br %CD8br	MT_Trait523	Maturation stages of T cell	GCST90001549	Relative count	0.00656964760228374	22.6498445346611
ebi-a-GCST90001549	157454257	3427	0.02478	6.84195e-07	-0.1233	7	rs35069110	A	G	0.4613	|| id:ebi-a-GCST90001549	TRUE	reported	igd	CM CD8br %CD8br	MT_Trait523	Maturation stages of T cell	GCST90001549	Relative count	0.0071727080099675	24.744006467527
ebi-a-GCST90001549	17645647	3427	0.1262	4.27297e-06	0.5813	7	rs117299036	T	G	0.0099	|| id:ebi-a-GCST90001549	TRUE	reported	igd	CM CD8br %CD8br	MT_Trait523	Maturation stages of T cell	GCST90001549	Relative count	0.00615300630370602	21.2045181238764
ebi-a-GCST90001549	88785449	3427	0.07234	9.90011e-06	-0.3202	7	rs2040680	C	T	0.9718	|| id:ebi-a-GCST90001549	TRUE	reported	igd	CM CD8br %CD8br	MT_Trait523	Maturation stages of T cell	GCST90001549	Relative count	0.00568454529870482	19.5808760248154
ebi-a-GCST90001549	145033734	3427	0.03155	4.07202e-06	-0.1456	8	rs6558408	A	G	0.8039	|| id:ebi-a-GCST90001549	TRUE	reported	igd	CM CD8br %CD8br	MT_Trait523	Maturation stages of T cell	GCST90001549	Relative count	0.0061761711722046	21.2848451115838
ebi-a-GCST90001549	10866626	3427	0.07107	4.26796e-06	0.3273	9	rs78845536	G	T	0.0321	|| id:ebi-a-GCST90001549	TRUE	reported	igd	CM CD8br %CD8br	MT_Trait523	Maturation stages of T cell	GCST90001549	Relative count	0.00615071782812998	21.1965827608276
ebi-a-GCST90001549	5750067	3427	0.1169	3.96105e-06	0.5404	9	rs192829014	A	G	0.0109	|| id:ebi-a-GCST90001549	TRUE	reported	igd	CM CD8br %CD8br	MT_Trait523	Maturation stages of T cell	GCST90001549	Relative count	0.00619709020711076	21.3573876170052
ebi-a-GCST90001549	92780623	3427	0.114	5.19697e-06	0.5202	10	rs116858348	G	T	0.0117	|| id:ebi-a-GCST90001549	TRUE	reported	igd	CM CD8br %CD8br	MT_Trait523	Maturation stages of T cell	GCST90001549	Relative count	0.00603929306569664	20.8102579968266
ebi-a-GCST90001549	130834276	3427	0.05938	8.66702e-06	0.2645	10	rs2123414	G	A	0.0455	|| id:ebi-a-GCST90001549	TRUE	reported	igd	CM CD8br %CD8br	MT_Trait523	Maturation stages of T cell	GCST90001549	Relative count	0.00575638288627162	19.8297590712368
ebi-a-GCST90001549	21355951	3427	0.07568	6.78907e-06	-0.3411	14	rs78719136	G	A	0.0279	|| id:ebi-a-GCST90001549	TRUE	reported	igd	CM CD8br %CD8br	MT_Trait523	Maturation stages of T cell	GCST90001549	Relative count	0.00589278118800955	20.3024132477905
ebi-a-GCST90001549	12231997	3427	0.02566	2.63998e-06	-0.1208	16	rs350280	G	A	0.4316	|| id:ebi-a-GCST90001549	TRUE	reported	igd	CM CD8br %CD8br	MT_Trait523	Maturation stages of T cell	GCST90001549	Relative count	0.00642549954407435	22.1496585594297
ebi-a-GCST90001549	53154832	3427	0.02487	8.97904e-07	-0.1224	16	rs62047982	T	C	0.4721	|| id:ebi-a-GCST90001549	TRUE	reported	igd	CM CD8br %CD8br	MT_Trait523	Maturation stages of T cell	GCST90001549	Relative count	0.00701840393745986	24.2079345489562
ebi-a-GCST90001549	12102157	3427	0.02699	4.76398e-06	-0.1237	16	rs62037700	T	G	0.3115	|| id:ebi-a-GCST90001549	TRUE	reported	igd	CM CD8br %CD8br	MT_Trait523	Maturation stages of T cell	GCST90001549	Relative count	0.00609208110497166	20.9932704910178
ebi-a-GCST90001549	70743094	3427	0.02613	7.00793e-06	0.1176	17	rs2713981	G	A	0.6526	|| id:ebi-a-GCST90001549	TRUE	reported	igd	CM CD8br %CD8br	MT_Trait523	Maturation stages of T cell	GCST90001549	Relative count	0.0058757376012946	20.2433458729558
ebi-a-GCST90001549	33814758	3427	0.03683	8.97202e-06	0.1638	17	rs4796089	C	T	0.1344	|| id:ebi-a-GCST90001549	TRUE	reported	igd	CM CD8br %CD8br	MT_Trait523	Maturation stages of T cell	GCST90001549	Relative count	0.00573866408560884	19.7683685196652
ebi-a-GCST90001549	54310961	3427	0.04054	7.92994e-07	-0.2005	19	rs2866112	C	G	0.8971	|| id:ebi-a-GCST90001549	TRUE	reported	igd	CM CD8br %CD8br	MT_Trait523	Maturation stages of T cell	GCST90001549	Relative count	0.00708693397183493	24.4459960131556
ebi-a-GCST90001549	56314899	3427	0.03237	2.79402e-06	0.1519	19	rs2840005	C	T	0.1722	|| id:ebi-a-GCST90001549	TRUE	reported	igd	CM CD8br %CD8br	MT_Trait523	Maturation stages of T cell	GCST90001549	Relative count	0.00638460971250335	22.0077994756068
ebi-a-GCST90001549	18417321	3427	0.07126	1.275e-06	0.3458	20	rs2424193	G	A	0.0308	|| id:ebi-a-GCST90001549	TRUE	reported	igd	CM CD8br %CD8br	MT_Trait523	Maturation stages of T cell	GCST90001549	Relative count	0.00682449058915008	23.5344911814271
ebi-a-GCST90001549	59379480	3427	0.06656	9.04191e-06	-0.2959	20	rs13037846	T	C	0.0363	|| id:ebi-a-GCST90001549	TRUE	reported	igd	CM CD8br %CD8br	MT_Trait523	Maturation stages of T cell	GCST90001549	Relative count	0.00573392253904955	19.7519407947577
