# Supplementary material for: An exploration of the causal relationship between 731 immunophenotypes and osteoporosis: a bidirectional Mendelian randomized study
Source: Front Endocrinol (Lausanne). 2024 Jul 17;15:1341002. doi: 10.3389/fendo.2024.1341002 (PMC11288873; doi:10.3389/fendo.2024.1341002)
Supplement: Supplementary File 7 — Removal of weak IVs and F-statistics. [file DataSheet_7.zip › Supplementary file 7/731Removing weak instrumental variables/ebi-a-GCST90001550.csv]

id.exposure	chr.exposure	pval.exposure	pos.exposure	beta.exposure	samplesize.exposure	se.exposure	SNP	effect_allele.exposure	other_allele.exposure	eaf.exposure	exposure	mr_keep.exposure	pval_origin.exposure	data_source.exposure	Trait	Statistical_trait_name	Panel	CatalogID	Trait_type	R2	F
ebi-a-GCST90001550	1	2.84302e-07	198283058	-1.307	3427	0.2542	rs541367304	A	G	0.0032	|| id:ebi-a-GCST90001550	TRUE	reported	igd	CM CD8br %T cell	MT_Trait524	Maturation stages of T cell	GCST90001550	Relative count	0.00765506067903004	26.4208359278966
ebi-a-GCST90001550	2	1.28499e-06	38892836	-0.1296	3427	0.02672	rs10865142	C	T	0.3097	|| id:ebi-a-GCST90001550	TRUE	reported	igd	CM CD8br %T cell	MT_Trait524	Maturation stages of T cell	GCST90001550	Relative count	0.00681791945425719	23.5116748360981
ebi-a-GCST90001550	3	7.85507e-06	33874255	0.3907	3427	0.08729	rs76516141	T	C	0.0203	|| id:ebi-a-GCST90001550	TRUE	reported	igd	CM CD8br %T cell	MT_Trait524	Maturation stages of T cell	GCST90001550	Relative count	0.00581182227981094	20.0218547699878
ebi-a-GCST90001550	5	5.73495e-06	10806765	0.1865	3427	0.04105	rs4702732	G	A	0.9044	|| id:ebi-a-GCST90001550	TRUE	reported	igd	CM CD8br %T cell	MT_Trait524	Maturation stages of T cell	GCST90001550	Relative count	0.00598700069982573	20.6289831333592
ebi-a-GCST90001550	7	4.84998e-06	26455241	0.1577	3427	0.03445	rs78708224	C	T	0.1512	|| id:ebi-a-GCST90001550	TRUE	reported	igd	CM CD8br %T cell	MT_Trait524	Maturation stages of T cell	GCST90001550	Relative count	0.00607747752760885	20.9426389496456
ebi-a-GCST90001550	7	8.94396e-06	155951234	-0.191	3427	0.04295	rs117410040	G	A	0.0903	|| id:ebi-a-GCST90001550	TRUE	reported	igd	CM CD8br %T cell	MT_Trait524	Maturation stages of T cell	GCST90001550	Relative count	0.00573756114356945	19.7645472148455
ebi-a-GCST90001550	7	4.27996e-06	17645647	0.5711	3427	0.124	rs117299036	T	G	0.0099	|| id:ebi-a-GCST90001550	TRUE	reported	igd	CM CD8br %T cell	MT_Trait524	Maturation stages of T cell	GCST90001550	Relative count	0.0061515845175864	21.1995880302395
ebi-a-GCST90001550	7	1.68601e-06	157454257	-0.117	3427	0.0244	rs35069110	A	G	0.4613	|| id:ebi-a-GCST90001550	TRUE	reported	igd	CM CD8br %T cell	MT_Trait524	Maturation stages of T cell	GCST90001550	Relative count	0.00666459680683972	22.9793924489645
ebi-a-GCST90001550	8	8.87994e-06	144992862	-0.109	3427	0.0245	rs7819099	G	A	0.5133	|| id:ebi-a-GCST90001550	TRUE	reported	igd	CM CD8br %T cell	MT_Trait524	Maturation stages of T cell	GCST90001550	Relative count	0.00574256040327941	19.7818679528409
ebi-a-GCST90001550	8	6.96594e-06	60906565	0.3586	3427	0.07965	rs149060712	G	A	0.0258	|| id:ebi-a-GCST90001550	TRUE	reported	igd	CM CD8br %T cell	MT_Trait524	Maturation stages of T cell	GCST90001550	Relative count	0.00587995142214578	20.2579493791107
ebi-a-GCST90001550	8	2.391e-06	2918034	-0.2129	3427	0.04505	rs75442393	A	C	0.0778	|| id:ebi-a-GCST90001550	TRUE	reported	igd	CM CD8br %T cell	MT_Trait524	Maturation stages of T cell	GCST90001550	Relative count	0.0064748023240686	22.3207202110322
ebi-a-GCST90001550	9	7.20294e-06	10726150	0.2977	3427	0.06623	rs192459369	G	T	0.0372	|| id:ebi-a-GCST90001550	TRUE	reported	igd	CM CD8br %T cell	MT_Trait524	Maturation stages of T cell	GCST90001550	Relative count	0.0058611267169574	20.1927110437655
ebi-a-GCST90001550	9	9.63896e-06	88850694	-0.1558	3427	0.03515	rs10868399	G	A	0.1369	|| id:ebi-a-GCST90001550	TRUE	reported	igd	CM CD8br %T cell	MT_Trait524	Maturation stages of T cell	GCST90001550	Relative count	0.00570016609236193	19.6349915795653
ebi-a-GCST90001550	11	9.77597e-06	67813671	0.3679	3427	0.08308	rs75837226	T	C	0.0241	|| id:ebi-a-GCST90001550	TRUE	reported	igd	CM CD8br %T cell	MT_Trait524	Maturation stages of T cell	GCST90001550	Relative count	0.00568950546275022	19.5980594763696
ebi-a-GCST90001550	11	7.11902e-06	121805674	-0.1405	3427	0.03125	rs59708244	A	G	0.1853	|| id:ebi-a-GCST90001550	TRUE	reported	igd	CM CD8br %T cell	MT_Trait524	Maturation stages of T cell	GCST90001550	Relative count	0.00586387033302199	20.2022190837467
ebi-a-GCST90001550	14	8.492e-06	68973250	0.1247	3427	0.02797	rs8003606	T	G	0.2721	|| id:ebi-a-GCST90001550	TRUE	reported	igd	CM CD8br %T cell	MT_Trait524	Maturation stages of T cell	GCST90001550	Relative count	0.00576663156181848	19.865268785189
ebi-a-GCST90001550	16	9.41499e-06	59183550	0.4428	3427	0.09979	rs139325044	A	G	0.0156	|| id:ebi-a-GCST90001550	TRUE	reported	igd	CM CD8br %T cell	MT_Trait524	Maturation stages of T cell	GCST90001550	Relative count	0.00571266794494333	19.678303324041
ebi-a-GCST90001550	16	6.67498e-06	11828567	-0.1586	3427	0.03517	rs56392104	A	G	0.1412	|| id:ebi-a-GCST90001550	TRUE	reported	igd	CM CD8br %T cell	MT_Trait524	Maturation stages of T cell	GCST90001550	Relative count	0.0058989951308777	20.3239492006308
ebi-a-GCST90001550	16	9.31301e-07	12230161	-0.1242	3427	0.02527	rs173262	T	C	0.4116	|| id:ebi-a-GCST90001550	TRUE	reported	igd	CM CD8br %T cell	MT_Trait524	Maturation stages of T cell	GCST90001550	Relative count	0.00699951684777746	24.1423298481546
ebi-a-GCST90001550	16	1.68702e-06	53339004	-0.1238	3427	0.02581	rs140690408	T	C	0.3637	|| id:ebi-a-GCST90001550	TRUE	reported	igd	CM CD8br %T cell	MT_Trait524	Maturation stages of T cell	GCST90001550	Relative count	0.0066687627756679	22.993853058005
ebi-a-GCST90001550	19	6.047e-06	45038267	0.2929	3427	0.06464	rs34353535	A	G	0.0366	|| id:ebi-a-GCST90001550	TRUE	reported	igd	CM CD8br %T cell	MT_Trait524	Maturation stages of T cell	GCST90001550	Relative count	0.00595563006033811	20.5202439383024
ebi-a-GCST90001550	22	1.376e-06	45749966	0.292	3427	0.06037	rs61735519	C	G	0.0417	|| id:ebi-a-GCST90001550	TRUE	reported	igd	CM CD8br %T cell	MT_Trait524	Maturation stages of T cell	GCST90001550	Relative count	0.00678038779329033	23.3813628996144
