# Supplementary material for: An exploration of the causal relationship between 731 immunophenotypes and osteoporosis: a bidirectional Mendelian randomized study
Source: Front Endocrinol (Lausanne). 2024 Jul 17;15:1341002. doi: 10.3389/fendo.2024.1341002 (PMC11288873; doi:10.3389/fendo.2024.1341002)
Supplement: Supplementary File 7 — Removal of weak IVs and F-statistics. [file DataSheet_7.zip › Supplementary file 7/731Removing weak instrumental variables/ebi-a-GCST90001551.csv]

id.exposure	samplesize.exposure	se.exposure	pos.exposure	chr.exposure	pval.exposure	beta.exposure	SNP	effect_allele.exposure	other_allele.exposure	eaf.exposure	exposure	mr_keep.exposure	pval_origin.exposure	data_source.exposure	Trait	Statistical_trait_name	Panel	CatalogID	Trait_type	R2	F
ebi-a-GCST90001551	3395	0.02328	114684259	1	2.63003e-06	-0.1096	rs2629830	G	C	0.8445	|| id:ebi-a-GCST90001551	TRUE	reported	igd	Naive CD8br AC	MT_Trait525	Maturation stages of T cell	GCST90001551	Absolute count	0.00648618435647688	22.1513009431793
ebi-a-GCST90001551	3395	0.465	173592729	2	1.62301e-06	-2.234	rs116590755	T	G	3e-04	|| id:ebi-a-GCST90001551	TRUE	reported	igd	Naive CD8br AC	MT_Trait525	Maturation stages of T cell	GCST90001551	Absolute count	0.00675270911849226	23.0677115854098
ebi-a-GCST90001551	3395	0.03903	38260823	2	8.90902e-06	-0.1736	rs73926977	G	A	0.0508	|| id:ebi-a-GCST90001551	TRUE	reported	igd	Naive CD8br AC	MT_Trait525	Maturation stages of T cell	GCST90001551	Absolute count	0.00579347542919751	19.7718096245176
ebi-a-GCST90001551	3395	0.03831	127884901	2	1.277e-06	0.1859	rs78908164	T	G	0.0533	|| id:ebi-a-GCST90001551	TRUE	reported	igd	Naive CD8br AC	MT_Trait525	Maturation stages of T cell	GCST90001551	Absolute count	0.0068879966626515	23.5330683727903
ebi-a-GCST90001551	3395	0.02671	18727639	2	4.39602e-06	-0.1229	rs10178070	C	T	0.115	|| id:ebi-a-GCST90001551	TRUE	reported	igd	Naive CD8br AC	MT_Trait525	Maturation stages of T cell	GCST90001551	Absolute count	0.00619749660475268	21.1592402998433
ebi-a-GCST90001551	3395	0.01845	237010723	2	1.69001e-06	-0.08848	rs79752907	T	C	0.3289	|| id:ebi-a-GCST90001551	TRUE	reported	igd	Naive CD8br AC	MT_Trait525	Maturation stages of T cell	GCST90001551	Absolute count	0.00672861427716254	22.9848443945641
ebi-a-GCST90001551	3395	0.0178	111615015	2	1.85601e-08	0.1004	rs4849134	G	A	0.6455	|| id:ebi-a-GCST90001551	TRUE	reported	igd	Naive CD8br AC	MT_Trait525	Maturation stages of T cell	GCST90001551	Absolute count	0.00928403573869671	31.7959277913579
ebi-a-GCST90001551	3395	0.1554	25717920	3	1.62002e-06	0.7465	rs79777035	C	T	0.0034	|| id:ebi-a-GCST90001551	TRUE	reported	igd	Naive CD8br AC	MT_Trait525	Maturation stages of T cell	GCST90001551	Absolute count	0.00675112112743723	23.0622500288103
ebi-a-GCST90001551	3395	0.09045	174970460	3	9.81409e-06	0.4005	rs140786980	C	A	0.009	|| id:ebi-a-GCST90001551	TRUE	reported	igd	Naive CD8br AC	MT_Trait525	Maturation stages of T cell	GCST90001551	Absolute count	0.00574179001409134	19.5944004506516
ebi-a-GCST90001551	3395	0.09374	25612506	4	3.61302e-06	0.435	rs11735841	A	G	0.0074	|| id:ebi-a-GCST90001551	TRUE	reported	igd	Naive CD8br AC	MT_Trait525	Maturation stages of T cell	GCST90001551	Absolute count	0.00630293522480195	21.5215078879106
ebi-a-GCST90001551	3395	0.01868	16601009	4	9.75192e-06	-0.08275	rs11931315	C	T	0.2934	|| id:ebi-a-GCST90001551	TRUE	reported	igd	Naive CD8br AC	MT_Trait525	Maturation stages of T cell	GCST90001551	Absolute count	0.00574697625750982	19.6122012969418
ebi-a-GCST90001551	3395	0.02832	29839523	6	8.73695e-07	0.1395	rs28465400	T	C	0.1417	|| id:ebi-a-GCST90001551	TRUE	reported	igd	Naive CD8br AC	MT_Trait525	Maturation stages of T cell	GCST90001551	Absolute count	0.00709625620196711	24.2496792299053
ebi-a-GCST90001551	3395	0.03317	32501393	6	4.32504e-10	0.2077	rs72851020	T	C	0.7906	|| id:ebi-a-GCST90001551	TRUE	reported	igd	Naive CD8br AC	MT_Trait525	Maturation stages of T cell	GCST90001551	Absolute count	0.011417088576286	39.1855666244011
ebi-a-GCST90001551	3395	0.03336	127949276	6	9.56996e-06	0.1479	rs1374984	A	G	0.9247	|| id:ebi-a-GCST90001551	TRUE	reported	igd	Naive CD8br AC	MT_Trait525	Maturation stages of T cell	GCST90001551	Absolute count	0.0057562197898168	19.6439285169273
ebi-a-GCST90001551	3395	0.02701	20193704	6	7.01407e-06	-0.1216	rs72826622	T	C	0.1144	|| id:ebi-a-GCST90001551	TRUE	reported	igd	Naive CD8br AC	MT_Trait525	Maturation stages of T cell	GCST90001551	Absolute count	0.00593462320662339	20.2563905857256
ebi-a-GCST90001551	3395	0.01874	587532	6	4.00101e-06	-0.08657	rs1150829	T	C	0.7244	|| id:ebi-a-GCST90001551	TRUE	reported	igd	Naive CD8br AC	MT_Trait525	Maturation stages of T cell	GCST90001551	Absolute count	0.00624646870150553	21.3274898017365
ebi-a-GCST90001551	3395	0.02983	31333019	6	1.71498e-07	-0.1563	rs2853995	C	T	0.109	|| id:ebi-a-GCST90001551	TRUE	reported	igd	Naive CD8br AC	MT_Trait525	Maturation stages of T cell	GCST90001551	Absolute count	0.00802183607476298	27.4381945001384
ebi-a-GCST90001551	3395	0.03006	33428882	9	2.90102e-06	0.1409	rs12555210	G	A	0.0887	|| id:ebi-a-GCST90001551	TRUE	reported	igd	Naive CD8br AC	MT_Trait525	Maturation stages of T cell	GCST90001551	Absolute count	0.00642987867038042	21.9577640875566
ebi-a-GCST90001551	3395	0.02921	126523412	11	2.13e-06	0.1387	rs12420840	G	A	0.0931	|| id:ebi-a-GCST90001551	TRUE	reported	igd	Naive CD8br AC	MT_Trait525	Maturation stages of T cell	GCST90001551	Absolute count	0.00659743781445096	22.5337716616952
ebi-a-GCST90001551	3395	0.01747	58534768	12	7.24903e-06	-0.07849	rs10783874	C	G	0.6085	|| id:ebi-a-GCST90001551	TRUE	reported	igd	Naive CD8br AC	MT_Trait525	Maturation stages of T cell	GCST90001551	Absolute count	0.00591055864213388	20.1737636860593
ebi-a-GCST90001551	3395	0.06613	79413333	12	4.77903e-06	0.303	rs34099171	T	A	0.0168	|| id:ebi-a-GCST90001551	TRUE	reported	igd	Naive CD8br AC	MT_Trait525	Maturation stages of T cell	GCST90001551	Absolute count	0.00614569715252844	20.9812951242303
ebi-a-GCST90001551	3395	0.04742	29113167	14	4.83404e-07	0.2391	rs113911480	G	T	0.0314	|| id:ebi-a-GCST90001551	TRUE	reported	igd	Naive CD8br AC	MT_Trait525	Maturation stages of T cell	GCST90001551	Absolute count	0.007432863649332	25.4085647595666
ebi-a-GCST90001551	3395	0.02156	36405909	15	9.56996e-07	-0.1058	rs17685199	C	A	0.1817	|| id:ebi-a-GCST90001551	TRUE	reported	igd	Naive CD8br AC	MT_Trait525	Maturation stages of T cell	GCST90001551	Absolute count	0.00704310945446278	24.0667753117287
ebi-a-GCST90001551	3395	0.02399	56956314	15	5.90201e-06	0.1089	rs28678122	C	A	0.151	|| id:ebi-a-GCST90001551	TRUE	reported	igd	Naive CD8br AC	MT_Trait525	Maturation stages of T cell	GCST90001551	Absolute count	0.00603291888829322	20.593935329412
ebi-a-GCST90001551	3395	0.02274	41761741	17	3.60296e-07	-0.116	rs11652705	G	A	0.1705	|| id:ebi-a-GCST90001551	TRUE	reported	igd	Naive CD8br AC	MT_Trait525	Maturation stages of T cell	GCST90001551	Absolute count	0.00760640128457918	26.006334172232
ebi-a-GCST90001551	3395	0.03367	39984813	17	2.93103e-06	0.1577	rs62065924	A	T	0.0688	|| id:ebi-a-GCST90001551	TRUE	reported	igd	Naive CD8br AC	MT_Trait525	Maturation stages of T cell	GCST90001551	Absolute count	0.00642007620171396	21.9240727702524
ebi-a-GCST90001551	3395	0.3641	37173101	18	9.07298e-06	1.618	rs143416600	A	G	4e-04	|| id:ebi-a-GCST90001551	TRUE	reported	igd	Naive CD8br AC	MT_Trait525	Maturation stages of T cell	GCST90001551	Absolute count	0.00578305150702889	19.736028231154
ebi-a-GCST90001551	3395	0.05033	50100758	20	4.13704e-07	-0.2553	rs62229789	T	C	0.0286	|| id:ebi-a-GCST90001551	TRUE	reported	igd	Naive CD8br AC	MT_Trait525	Maturation stages of T cell	GCST90001551	Absolute count	0.00752192350183075	25.7153150745278
ebi-a-GCST90001551	3395	0.507	38377520	21	1.45399e-06	-2.447	rs117120215	G	C	1e-04	|| id:ebi-a-GCST90001551	TRUE	reported	igd	Naive CD8br AC	MT_Trait525	Maturation stages of T cell	GCST90001551	Absolute count	0.00681463427342945	23.2807035702052
