# Supplementary material for: An exploration of the causal relationship between 731 immunophenotypes and osteoporosis: a bidirectional Mendelian randomized study
Source: Front Endocrinol (Lausanne). 2024 Jul 17;15:1341002. doi: 10.3389/fendo.2024.1341002 (PMC11288873; doi:10.3389/fendo.2024.1341002)
Supplement: Supplementary File 7 — Removal of weak IVs and F-statistics. [file DataSheet_7.zip › Supplementary file 7/731Removing weak instrumental variables/ebi-a-GCST90001552.csv]

id.exposure	pval.exposure	beta.exposure	samplesize.exposure	chr.exposure	pos.exposure	se.exposure	SNP	effect_allele.exposure	other_allele.exposure	eaf.exposure	exposure	mr_keep.exposure	pval_origin.exposure	data_source.exposure	Trait	Statistical_trait_name	Panel	CatalogID	Trait_type	R2	F
ebi-a-GCST90001552	4.61902e-06	0.2183	3427	1	243020284	0.04757	rs4658869	C	G	0.0407	|| id:ebi-a-GCST90001552	TRUE	reported	igd	Naive CD8br %CD8br	MT_Trait526	Maturation stages of T cell	GCST90001552	Relative count	0.00610754195804536	21.0468758838518
ebi-a-GCST90001552	2.115e-07	-0.1251	3427	1	114687316	0.02406	rs2629824	G	A	0.8226	|| id:ebi-a-GCST90001552	TRUE	reported	igd	Naive CD8br %CD8br	MT_Trait526	Maturation stages of T cell	GCST90001552	Relative count	0.0078270239526513	27.0190356772541
ebi-a-GCST90001552	2.174e-06	-0.5394	3427	1	200202822	0.1137	rs150213926	G	C	0.0067	|| id:ebi-a-GCST90001552	TRUE	reported	igd	Naive CD8br %CD8br	MT_Trait526	Maturation stages of T cell	GCST90001552	Relative count	0.00652445188804029	22.4930022273882
ebi-a-GCST90001552	3.98199e-07	0.5039	3427	2	103587624	0.0992	rs76668354	G	C	0.0089	|| id:ebi-a-GCST90001552	TRUE	reported	igd	Naive CD8br %CD8br	MT_Trait526	Maturation stages of T cell	GCST90001552	Relative count	0.00747297635556033	25.7876545505155
ebi-a-GCST90001552	8.57294e-07	0.09386	3427	2	111616141	0.01904	rs1533299	T	C	0.3786	|| id:ebi-a-GCST90001552	TRUE	reported	igd	Naive CD8br %CD8br	MT_Trait526	Maturation stages of T cell	GCST90001552	Relative count	0.00704116226417416	24.2869893879856
ebi-a-GCST90001552	1.38099e-06	3.437	3427	2	120240225	0.7107	rs142772175	T	C	1e-04	|| id:ebi-a-GCST90001552	TRUE	reported	igd	Naive CD8br %CD8br	MT_Trait526	Maturation stages of T cell	GCST90001552	Relative count	0.0067782649990875	23.3739927387446
ebi-a-GCST90001552	4.56405e-08	-0.1062	3427	2	237034061	0.01937	rs1064086	A	G	0.328	|| id:ebi-a-GCST90001552	TRUE	reported	igd	Naive CD8br %CD8br	MT_Trait526	Maturation stages of T cell	GCST90001552	Relative count	0.0086952659124694	30.0425133928373
ebi-a-GCST90001552	8.23398e-06	-0.1394	3427	3	106253801	0.03121	rs12631411	C	G	0.9004	|| id:ebi-a-GCST90001552	TRUE	reported	igd	Naive CD8br %CD8br	MT_Trait526	Maturation stages of T cell	GCST90001552	Relative count	0.0057876605924912	19.9381326740478
ebi-a-GCST90001552	8.55008e-06	1.648	3427	4	6612728	0.3696	rs116495677	T	C	6e-04	|| id:ebi-a-GCST90001552	TRUE	reported	igd	Naive CD8br %CD8br	MT_Trait526	Maturation stages of T cell	GCST90001552	Relative count	0.00576798508611856	19.8699585445026
ebi-a-GCST90001552	9.06609e-06	1.36	3427	4	154029285	0.3061	rs149655274	T	C	0.0012	|| id:ebi-a-GCST90001552	TRUE	reported	igd	Naive CD8br %CD8br	MT_Trait526	Maturation stages of T cell	GCST90001552	Relative count	0.00572720344093323	19.7286618452012
ebi-a-GCST90001552	7.05505e-06	-0.0871	3427	4	185923329	0.01936	rs4862490	C	G	0.3611	|| id:ebi-a-GCST90001552	TRUE	reported	igd	Naive CD8br %CD8br	MT_Trait526	Maturation stages of T cell	GCST90001552	Relative count	0.00587156664915321	20.2288910554201
ebi-a-GCST90001552	6.34001e-07	1.382	3427	5	73116673	0.2769	rs13359589	T	C	0.0012	|| id:ebi-a-GCST90001552	TRUE	reported	igd	Naive CD8br %CD8br	MT_Trait526	Maturation stages of T cell	GCST90001552	Relative count	0.00721623613691561	24.8952588353817
ebi-a-GCST90001552	3.70604e-06	2.318	3427	5	145928905	0.5001	rs72811823	A	G	4e-04	|| id:ebi-a-GCST90001552	TRUE	reported	igd	Naive CD8br %CD8br	MT_Trait526	Maturation stages of T cell	GCST90001552	Relative count	0.00622995559589782	21.4713635574966
ebi-a-GCST90001552	5.15395e-06	0.3912	3427	6	167353961	0.08568	rs76508332	T	C	0.0112	|| id:ebi-a-GCST90001552	TRUE	reported	igd	Naive CD8br %CD8br	MT_Trait526	Maturation stages of T cell	GCST90001552	Relative count	0.00604631570680098	20.8346038885296
ebi-a-GCST90001552	2.68398e-06	0.1093	3427	6	31395062	0.02325	rs114559146	C	G	0.4561	|| id:ebi-a-GCST90001552	TRUE	reported	igd	Naive CD8br %CD8br	MT_Trait526	Maturation stages of T cell	GCST90001552	Relative count	0.00640749992366063	22.0872110416006
ebi-a-GCST90001552	4.30497e-07	-0.1204	3427	6	29947740	0.02377	rs9260902	C	T	0.4708	|| id:ebi-a-GCST90001552	TRUE	reported	igd	Naive CD8br %CD8br	MT_Trait526	Maturation stages of T cell	GCST90001552	Relative count	0.00743089728198018	25.6413615143655
ebi-a-GCST90001552	2.67898e-06	-0.1443	3427	7	31164655	0.03069	rs9792050	T	G	0.8995	|| id:ebi-a-GCST90001552	TRUE	reported	igd	Naive CD8br %CD8br	MT_Trait526	Maturation stages of T cell	GCST90001552	Relative count	0.00640961818360127	22.0945599721908
ebi-a-GCST90001552	3.52103e-06	0.1693	3427	7	8319424	0.03644	rs117111088	T	C	0.0697	|| id:ebi-a-GCST90001552	TRUE	reported	igd	Naive CD8br %CD8br	MT_Trait526	Maturation stages of T cell	GCST90001552	Relative count	0.00625916229599025	21.5726576290225
ebi-a-GCST90001552	8.97697e-06	1.367	3427	7	28687227	0.3075	rs141596789	C	G	9e-04	|| id:ebi-a-GCST90001552	TRUE	reported	igd	Naive CD8br %CD8br	MT_Trait526	Maturation stages of T cell	GCST90001552	Relative count	0.00573370575045816	19.7511897053109
ebi-a-GCST90001552	7.27394e-06	-0.2144	3427	8	62835179	0.04773	rs13253487	G	A	0.04	|| id:ebi-a-GCST90001552	TRUE	reported	igd	Naive CD8br %CD8br	MT_Trait526	Maturation stages of T cell	GCST90001552	Relative count	0.0058533305558596	20.1656936244915
ebi-a-GCST90001552	9.38404e-06	1.964	3427	8	18461126	0.4426	rs77779289	G	T	4e-04	|| id:ebi-a-GCST90001552	TRUE	reported	igd	Naive CD8br %CD8br	MT_Trait526	Maturation stages of T cell	GCST90001552	Relative count	0.0057129160355173	19.6791628265239
ebi-a-GCST90001552	5.41701e-06	0.3549	3427	9	114635416	0.07792	rs62572630	A	G	0.0169	|| id:ebi-a-GCST90001552	TRUE	reported	igd	Naive CD8br %CD8br	MT_Trait526	Maturation stages of T cell	GCST90001552	Relative count	0.00601698556487722	20.7329252717825
ebi-a-GCST90001552	4.24102e-06	0.5275	3427	9	12807800	0.1145	rs185397210	T	C	0.0069	|| id:ebi-a-GCST90001552	TRUE	reported	igd	Naive CD8br %CD8br	MT_Trait526	Maturation stages of T cell	GCST90001552	Relative count	0.00615514719231055	21.2119417574153
ebi-a-GCST90001552	8.66204e-06	0.1571	3427	9	113053653	0.03526	rs72757070	T	A	0.0741	|| id:ebi-a-GCST90001552	TRUE	reported	igd	Naive CD8br %CD8br	MT_Trait526	Maturation stages of T cell	GCST90001552	Relative count	0.00575924047960729	19.8396600157191
ebi-a-GCST90001552	6.71707e-06	-0.2178	3427	10	54725683	0.04829	rs77986171	A	G	0.0369	|| id:ebi-a-GCST90001552	TRUE	reported	igd	Naive CD8br %CD8br	MT_Trait526	Maturation stages of T cell	GCST90001552	Relative count	0.00590088191829091	20.3304883814264
ebi-a-GCST90001552	1.35201e-06	2.033	3427	12	85949580	0.42	rs78038265	G	A	4e-04	|| id:ebi-a-GCST90001552	TRUE	reported	igd	Naive CD8br %CD8br	MT_Trait526	Maturation stages of T cell	GCST90001552	Relative count	0.00679051837778243	23.416535861013
ebi-a-GCST90001552	7.27093e-06	-0.5805	3427	13	98313824	0.1292	rs7981825	A	G	0.0048	|| id:ebi-a-GCST90001552	TRUE	reported	igd	Naive CD8br %CD8br	MT_Trait526	Maturation stages of T cell	GCST90001552	Relative count	0.00585618156103261	20.1755736690406
ebi-a-GCST90001552	4.64098e-06	0.1098	3427	13	114096507	0.02393	rs9577271	G	A	0.1819	|| id:ebi-a-GCST90001552	TRUE	reported	igd	Naive CD8br %CD8br	MT_Trait526	Maturation stages of T cell	GCST90001552	Relative count	0.00610583856972835	21.040969866676
ebi-a-GCST90001552	4.74602e-06	0.08333	3427	15	99398708	0.01818	rs1879612	C	T	0.4765	|| id:ebi-a-GCST90001552	TRUE	reported	igd	Naive CD8br %CD8br	MT_Trait526	Maturation stages of T cell	GCST90001552	Relative count	0.00609321575682996	20.9972044642335
ebi-a-GCST90001552	8.46292e-06	-0.08846	3427	16	85990923	0.01983	rs8057009	G	T	0.3077	|| id:ebi-a-GCST90001552	TRUE	reported	igd	Naive CD8br %CD8br	MT_Trait526	Maturation stages of T cell	GCST90001552	Relative count	0.00577324229194865	19.8881740977348
ebi-a-GCST90001552	6.75694e-06	0.1436	3427	16	28114995	0.03185	rs205358	T	C	0.0919	|| id:ebi-a-GCST90001552	TRUE	reported	igd	Naive CD8br %CD8br	MT_Trait526	Maturation stages of T cell	GCST90001552	Relative count	0.0058966781920031	20.3159192455765
ebi-a-GCST90001552	6.11097e-06	2.18	3427	16	21569690	0.4814	rs181235482	T	A	3e-04	|| id:ebi-a-GCST90001552	TRUE	reported	igd	Naive CD8br %CD8br	MT_Trait526	Maturation stages of T cell	GCST90001552	Relative count	0.0059483383863263	20.494969989885
ebi-a-GCST90001552	1.486e-06	-0.09626	3427	17	41759061	0.01996	rs5011724	C	T	0.3208	|| id:ebi-a-GCST90001552	TRUE	reported	igd	Naive CD8br %CD8br	MT_Trait526	Maturation stages of T cell	GCST90001552	Relative count	0.00674091856946173	23.2443342648874
ebi-a-GCST90001552	4.34901e-06	0.1025	3427	17	31363767	0.02227	rs8067835	G	A	0.2155	|| id:ebi-a-GCST90001552	TRUE	reported	igd	Naive CD8br %CD8br	MT_Trait526	Maturation stages of T cell	GCST90001552	Relative count	0.00614351422921453	21.1716042872538
ebi-a-GCST90001552	3.65898e-06	0.4915	3427	17	57361218	0.106	rs143788880	A	G	0.0074	|| id:ebi-a-GCST90001552	TRUE	reported	igd	Naive CD8br %CD8br	MT_Trait526	Maturation stages of T cell	GCST90001552	Relative count	0.00623454986853712	21.4872969239521
ebi-a-GCST90001552	9.89692e-06	2.976	3427	17	16863687	0.6725	rs34001747	G	C	1e-04	|| id:ebi-a-GCST90001552	TRUE	reported	igd	Naive CD8br %CD8br	MT_Trait526	Maturation stages of T cell	GCST90001552	Relative count	0.00568188609529974	19.5716638410419
ebi-a-GCST90001552	3.58204e-06	-0.09028	3427	19	48876190	0.01945	rs275837	A	C	0.6472	|| id:ebi-a-GCST90001552	TRUE	reported	igd	Naive CD8br %CD8br	MT_Trait526	Maturation stages of T cell	GCST90001552	Relative count	0.00624752508137487	21.5322969690829
ebi-a-GCST90001552	8.92997e-06	1.268	3427	21	46904641	0.2851	rs139415527	G	A	9e-04	|| id:ebi-a-GCST90001552	TRUE	reported	igd	Naive CD8br %CD8br	MT_Trait526	Maturation stages of T cell	GCST90001552	Relative count	0.00573892311015239	19.7692659495003
ebi-a-GCST90001552	3.62502e-06	0.3428	3427	21	43795055	0.07388	rs118003243	C	T	0.016	|| id:ebi-a-GCST90001552	TRUE	reported	igd	Naive CD8br %CD8br	MT_Trait526	Maturation stages of T cell	GCST90001552	Relative count	0.00624300877745967	21.5166335951956
