# Supplementary material for: An exploration of the causal relationship between 731 immunophenotypes and osteoporosis: a bidirectional Mendelian randomized study
Source: Front Endocrinol (Lausanne). 2024 Jul 17;15:1341002. doi: 10.3389/fendo.2024.1341002 (PMC11288873; doi:10.3389/fendo.2024.1341002)
Supplement: Supplementary File 7 — Removal of weak IVs and F-statistics. [file DataSheet_7.zip › Supplementary file 7/731Removing weak instrumental variables/ebi-a-GCST90001553.csv]

id.exposure	beta.exposure	chr.exposure	se.exposure	pval.exposure	samplesize.exposure	pos.exposure	SNP	effect_allele.exposure	other_allele.exposure	eaf.exposure	exposure	mr_keep.exposure	pval_origin.exposure	data_source.exposure	Trait	Statistical_trait_name	Panel	CatalogID	Trait_type	R2	F
ebi-a-GCST90001553	0.07817	2	0.01705	4.70598e-06	3427	111722118	rs13386443	G	A	0.4758	|| id:ebi-a-GCST90001553	TRUE	reported	igd	Naive CD8br %T cell	MT_Trait527	Maturation stages of T cell	GCST90001553	Relative count	0.00609623484061598	21.007672031267
ebi-a-GCST90001553	0.1206	2	0.02163	2.66299e-08	3427	111610816	rs10183338	T	G	0.1892	|| id:ebi-a-GCST90001553	TRUE	reported	igd	Naive CD8br %T cell	MT_Trait527	Maturation stages of T cell	GCST90001553	Relative count	0.00898970906109209	31.0690553022103
ebi-a-GCST90001553	-0.08993	2	0.01765	3.67096e-07	3427	237034061	rs1064086	A	G	0.328	|| id:ebi-a-GCST90001553	TRUE	reported	igd	Naive CD8br %T cell	MT_Trait527	Maturation stages of T cell	GCST90001553	Relative count	0.0075184463771783	25.9457505762589
ebi-a-GCST90001553	-2.257	2	0.4624	1.09901e-06	3427	173592729	rs116590755	T	G	3e-04	|| id:ebi-a-GCST90001553	TRUE	reported	igd	Naive CD8br %T cell	MT_Trait527	Maturation stages of T cell	GCST90001553	Relative count	0.00690406019457722	23.8107973445748
ebi-a-GCST90001553	-0.1199	4	0.02335	2.97399e-07	3427	103558731	rs6833962	T	C	0.1547	|| id:ebi-a-GCST90001553	TRUE	reported	igd	Naive CD8br %T cell	MT_Trait527	Maturation stages of T cell	GCST90001553	Relative count	0.00763522486820327	26.3518474546047
ebi-a-GCST90001553	0.1374	5	0.02986	4.348e-06	3427	90986313	rs10474365	T	C	0.091	|| id:ebi-a-GCST90001553	TRUE	reported	igd	Naive CD8br %T cell	MT_Trait527	Maturation stages of T cell	GCST90001553	Relative count	0.00614051421945961	21.1612018625872
ebi-a-GCST90001553	-0.1427	6	0.02969	1.60801e-06	3427	31410352	rs73404248	A	G	0.1129	|| id:ebi-a-GCST90001553	TRUE	reported	igd	Naive CD8br %T cell	MT_Trait527	Maturation stages of T cell	GCST90001553	Relative count	0.00669569655777646	23.0873465773908
ebi-a-GCST90001553	-1.192	6	0.2444	1.137e-06	3427	19906546	rs114581570	G	A	0.0012	|| id:ebi-a-GCST90001553	TRUE	reported	igd	Naive CD8br %T cell	MT_Trait527	Maturation stages of T cell	GCST90001553	Relative count	0.00689337464577481	23.7736891075089
ebi-a-GCST90001553	0.3952	6	0.06626	2.713e-09	3427	31360602	rs116562707	G	A	0.0191	|| id:ebi-a-GCST90001553	TRUE	reported	igd	Naive CD8br %T cell	MT_Trait527	Maturation stages of T cell	GCST90001553	Relative count	0.0102738202359458	35.5531004711857
ebi-a-GCST90001553	0.1946	6	0.04393	9.76607e-06	3427	32624017	rs145607970	A	C	0.1036	|| id:ebi-a-GCST90001553	TRUE	reported	igd	Naive CD8br %T cell	MT_Trait527	Maturation stages of T cell	GCST90001553	Relative count	0.00569337114166007	19.6114514318137
ebi-a-GCST90001553	1.487	7	0.2796	1.118e-07	3427	28687227	rs141596789	C	G	9e-04	|| id:ebi-a-GCST90001553	TRUE	reported	igd	Naive CD8br %T cell	MT_Trait527	Maturation stages of T cell	GCST90001553	Relative count	0.008185850303112	28.2679343672673
ebi-a-GCST90001553	0.0837	8	0.01785	2.83302e-06	3427	61151574	rs8180936	T	C	0.6698	|| id:ebi-a-GCST90001553	TRUE	reported	igd	Naive CD8br %T cell	MT_Trait527	Maturation stages of T cell	GCST90001553	Relative count	0.00637503925739937	21.9745983839561
ebi-a-GCST90001553	0.244	8	0.052	2.80201e-06	3427	144789624	rs75368383	C	T	0.0266	|| id:ebi-a-GCST90001553	TRUE	reported	igd	Naive CD8br %T cell	MT_Trait527	Maturation stages of T cell	GCST90001553	Relative count	0.00638377447313702	22.0049019015372
ebi-a-GCST90001553	0.1558	9	0.0299	1.98198e-07	3427	33428882	rs12555210	G	A	0.089	|| id:ebi-a-GCST90001553	TRUE	reported	igd	Naive CD8br %T cell	MT_Trait527	Maturation stages of T cell	GCST90001553	Relative count	0.00786051785091498	27.1355732976851
ebi-a-GCST90001553	0.1151	10	0.02546	6.43295e-06	3427	29316021	rs72815242	A	G	0.1312	|| id:ebi-a-GCST90001553	TRUE	reported	igd	Naive CD8br %T cell	MT_Trait527	Maturation stages of T cell	GCST90001553	Relative count	0.00592839880648334	20.4258585476407
ebi-a-GCST90001553	-0.07929	11	0.01757	6.63804e-06	3427	126244173	rs656841	G	C	0.6347	|| id:ebi-a-GCST90001553	TRUE	reported	igd	Naive CD8br %T cell	MT_Trait527	Maturation stages of T cell	GCST90001553	Relative count	0.0059075307660166	20.3535319900351
ebi-a-GCST90001553	-0.1128	12	0.02462	4.75905e-06	3427	14385601	rs4764066	C	T	0.8665	|| id:ebi-a-GCST90001553	TRUE	reported	igd	Naive CD8br %T cell	MT_Trait527	Maturation stages of T cell	GCST90001553	Relative count	0.00608801794547941	20.9791831065009
ebi-a-GCST90001553	-0.529	13	0.1177	7.13493e-06	3427	98313824	rs7981825	A	G	0.0048	|| id:ebi-a-GCST90001553	TRUE	reported	igd	Naive CD8br %T cell	MT_Trait527	Maturation stages of T cell	GCST90001553	Relative count	0.00585992281941746	20.1885389365096
ebi-a-GCST90001553	0.09414	13	0.02024	3.41704e-06	3427	24258336	rs11843149	C	T	0.2256	|| id:ebi-a-GCST90001553	TRUE	reported	igd	Naive CD8br %T cell	MT_Trait527	Maturation stages of T cell	GCST90001553	Relative count	0.00627307276683733	21.6209037287934
ebi-a-GCST90001553	1.124	14	0.2385	2.55399e-06	3427	65199087	rs17767232	A	G	0.0012	|| id:ebi-a-GCST90001553	TRUE	reported	igd	Naive CD8br %T cell	MT_Trait527	Maturation stages of T cell	GCST90001553	Relative count	0.00643926312986852	22.1974111912621
ebi-a-GCST90001553	0.1964	14	0.04355	6.72404e-06	3427	93019211	rs73328313	T	G	0.0376	|| id:ebi-a-GCST90001553	TRUE	reported	igd	Naive CD8br %T cell	MT_Trait527	Maturation stages of T cell	GCST90001553	Relative count	0.00589960304358241	20.3260560866224
ebi-a-GCST90001553	-0.1005	15	0.02146	2.92503e-06	3427	36405909	rs17685199	C	A	0.1819	|| id:ebi-a-GCST90001553	TRUE	reported	igd	Naive CD8br %T cell	MT_Trait527	Maturation stages of T cell	GCST90001553	Relative count	0.00635898926383088	21.9189204081711
ebi-a-GCST90001553	0.1191	16	0.02489	1.78999e-06	3427	28238440	rs112725843	T	C	0.1326	|| id:ebi-a-GCST90001553	TRUE	reported	igd	Naive CD8br %T cell	MT_Trait527	Maturation stages of T cell	GCST90001553	Relative count	0.00663693604923133	22.8833815082779
ebi-a-GCST90001553	-0.1202	17	0.02264	1.15601e-07	3427	41761741	rs11652705	G	A	0.1707	|| id:ebi-a-GCST90001553	TRUE	reported	igd	Naive CD8br %T cell	MT_Trait527	Maturation stages of T cell	GCST90001553	Relative count	0.00815801452552057	28.1710193348403
ebi-a-GCST90001553	0.4392	17	0.09652	5.54294e-06	3427	57361218	rs143788880	A	G	0.0074	|| id:ebi-a-GCST90001553	TRUE	reported	igd	Naive CD8br %T cell	MT_Trait527	Maturation stages of T cell	GCST90001553	Relative count	0.00600564765236291	20.6936218105886
ebi-a-GCST90001553	0.09839	17	0.02139	4.394e-06	3427	3040277	rs34742163	C	G	0.2041	|| id:ebi-a-GCST90001553	TRUE	reported	igd	Naive CD8br %T cell	MT_Trait527	Maturation stages of T cell	GCST90001553	Relative count	0.0061361103201119	21.1459316155981
ebi-a-GCST90001553	0.1064	17	0.02026	1.60498e-07	3427	31363767	rs8067835	G	A	0.2155	|| id:ebi-a-GCST90001553	TRUE	reported	igd	Naive CD8br %T cell	MT_Trait527	Maturation stages of T cell	GCST90001553	Relative count	0.0079837887812514	27.5645460896166
ebi-a-GCST90001553	-0.1114	19	0.0251	9.40091e-06	3427	779416	rs10411666	C	G	0.1328	|| id:ebi-a-GCST90001553	TRUE	reported	igd	Naive CD8br %T cell	MT_Trait527	Maturation stages of T cell	GCST90001553	Relative count	0.00571504562635888	19.6865407488842
ebi-a-GCST90001553	-2.438	21	0.4999	1.123e-06	3427	38377520	rs117120215	G	C	1e-04	|| id:ebi-a-GCST90001553	TRUE	reported	igd	Naive CD8br %T cell	MT_Trait527	Maturation stages of T cell	GCST90001553	Relative count	0.00689260263077996	23.77100812355
ebi-a-GCST90001553	0.6951	22	0.141	8.59409e-07	3427	40298491	rs116954000	A	T	0.0034	|| id:ebi-a-GCST90001553	TRUE	reported	igd	Naive CD8br %T cell	MT_Trait527	Maturation stages of T cell	GCST90001553	Relative count	0.00704163139717209	24.2886190377244
