# Supplementary material for: An exploration of the causal relationship between 731 immunophenotypes and osteoporosis: a bidirectional Mendelian randomized study
Source: Front Endocrinol (Lausanne). 2024 Jul 17;15:1341002. doi: 10.3389/fendo.2024.1341002 (PMC11288873; doi:10.3389/fendo.2024.1341002)
Supplement: Supplementary File 7 — Removal of weak IVs and F-statistics. [file DataSheet_7.zip › Supplementary file 7/731Removing weak instrumental variables/ebi-a-GCST90001554.csv]

id.exposure	chr.exposure	samplesize.exposure	pos.exposure	beta.exposure	se.exposure	pval.exposure	SNP	effect_allele.exposure	other_allele.exposure	eaf.exposure	exposure	mr_keep.exposure	pval_origin.exposure	data_source.exposure	Trait	Statistical_trait_name	Panel	CatalogID	Trait_type	R2	F
ebi-a-GCST90001554	1	3395	101733861	-0.1203	0.02612	4.25099e-06	rs11166573	A	G	0.4127	|| id:ebi-a-GCST90001554	TRUE	reported	igd	EM CD8br AC	MT_Trait528	Maturation stages of T cell	GCST90001554	Absolute count	0.00620926328468316	21.1996646241282
ebi-a-GCST90001554	1	3395	197924770	-1.51	0.2336	1.153e-10	rs17583875	A	G	0.0029	|| id:ebi-a-GCST90001554	TRUE	reported	igd	EM CD8br AC	MT_Trait528	Maturation stages of T cell	GCST90001554	Absolute count	0.0121578281873829	41.7592123690129
ebi-a-GCST90001554	1	3395	214625781	-2.912	0.6561	9.33792e-06	rs150956189	C	T	3e-04	|| id:ebi-a-GCST90001554	TRUE	reported	igd	EM CD8br AC	MT_Trait528	Maturation stages of T cell	GCST90001554	Absolute count	0.0057688632889633	19.6873266353369
ebi-a-GCST90001554	2	3395	103587624	-0.7049	0.1373	2.97399e-07	rs76668354	G	C	0.009	|| id:ebi-a-GCST90001554	TRUE	reported	igd	EM CD8br AC	MT_Trait528	Maturation stages of T cell	GCST90001554	Absolute count	0.00770398476725997	26.3425630195463
ebi-a-GCST90001554	2	3395	145856378	-0.3399	0.0756	7.13296e-06	rs115083752	A	G	0.0297	|| id:ebi-a-GCST90001554	TRUE	reported	igd	EM CD8br AC	MT_Trait528	Maturation stages of T cell	GCST90001554	Absolute count	0.00591889693501103	20.2023931835866
ebi-a-GCST90001554	2	3395	38887964	0.1375	0.02754	6.19398e-07	rs58905133	G	A	0.353	|| id:ebi-a-GCST90001554	TRUE	reported	igd	EM CD8br AC	MT_Trait528	Maturation stages of T cell	GCST90001554	Absolute count	0.00728887720572981	24.9127463077358
ebi-a-GCST90001554	2	3395	22978736	-0.3126	0.06981	7.78592e-06	rs57159407	A	C	0.0365	|| id:ebi-a-GCST90001554	TRUE	reported	igd	EM CD8br AC	MT_Trait528	Maturation stages of T cell	GCST90001554	Absolute count	0.00587145097006179	20.0394940481884
ebi-a-GCST90001554	2	3395	210377930	-0.6238	0.133	2.85102e-06	rs113985770	A	G	0.0103	|| id:ebi-a-GCST90001554	TRUE	reported	igd	EM CD8br AC	MT_Trait528	Maturation stages of T cell	GCST90001554	Absolute count	0.00643787747338425	21.9852566557635
ebi-a-GCST90001554	3	3395	24959272	-0.2651	0.05854	6.14695e-06	rs60998309	A	C	0.0501	|| id:ebi-a-GCST90001554	TRUE	reported	igd	EM CD8br AC	MT_Trait528	Maturation stages of T cell	GCST90001554	Absolute count	0.00600425001940535	20.4954803038545
ebi-a-GCST90001554	4	3395	179936308	0.1277	0.0258	7.84693e-07	rs2378966	T	C	0.539	|| id:ebi-a-GCST90001554	TRUE	reported	igd	EM CD8br AC	MT_Trait528	Maturation stages of T cell	GCST90001554	Absolute count	0.0071644019652457	24.484230738902
ebi-a-GCST90001554	5	3395	117976098	-0.2346	0.04655	4.90196e-07	rs13187183	C	T	0.0841	|| id:ebi-a-GCST90001554	TRUE	reported	igd	EM CD8br AC	MT_Trait528	Maturation stages of T cell	GCST90001554	Absolute count	0.00742574230624956	25.3840389772416
ebi-a-GCST90001554	6	3395	52836410	0.236	0.04837	1.11401e-06	rs9382165	G	A	0.0761	|| id:ebi-a-GCST90001554	TRUE	reported	igd	EM CD8br AC	MT_Trait528	Maturation stages of T cell	GCST90001554	Absolute count	0.00696301731815442	23.7911761319238
ebi-a-GCST90001554	6	3395	109038333	-0.1435	0.03074	3.15399e-06	rs11153123	G	A	0.2296	|| id:ebi-a-GCST90001554	TRUE	reported	igd	EM CD8br AC	MT_Trait528	Maturation stages of T cell	GCST90001554	Absolute count	0.0063778975785466	21.7791114260356
ebi-a-GCST90001554	6	3395	31206206	0.1803	0.03185	1.62499e-08	rs3130685	T	C	0.3439	|| id:ebi-a-GCST90001554	TRUE	reported	igd	EM CD8br AC	MT_Trait528	Maturation stages of T cell	GCST90001554	Absolute count	0.00935088375081203	32.027029597152
ebi-a-GCST90001554	6	3395	32433290	0.1735	0.03403	3.58996e-07	rs9268932	G	T	0.3116	|| id:ebi-a-GCST90001554	TRUE	reported	igd	EM CD8br AC	MT_Trait528	Maturation stages of T cell	GCST90001554	Absolute count	0.00759841015737321	25.9788032665845
ebi-a-GCST90001554	7	3395	132417404	0.1235	0.02599	2.11101e-06	rs593435	T	C	0.5351	|| id:ebi-a-GCST90001554	TRUE	reported	igd	EM CD8br AC	MT_Trait528	Maturation stages of T cell	GCST90001554	Absolute count	0.00660697530827421	22.5665639517965
ebi-a-GCST90001554	7	3395	112571685	0.373	0.0791	2.51102e-06	rs73195098	A	C	0.0277	|| id:ebi-a-GCST90001554	TRUE	reported	igd	EM CD8br AC	MT_Trait528	Maturation stages of T cell	GCST90001554	Absolute count	0.00650713282037741	22.2233117004843
ebi-a-GCST90001554	8	3395	130711599	0.1783	0.03986	8.00092e-06	rs77753889	A	G	0.1193	|| id:ebi-a-GCST90001554	TRUE	reported	igd	EM CD8br AC	MT_Trait528	Maturation stages of T cell	GCST90001554	Absolute count	0.00585917175645432	19.997337605351
ebi-a-GCST90001554	9	3395	117697660	-0.1259	0.02802	7.29105e-06	rs1322060	G	C	0.3985	|| id:ebi-a-GCST90001554	TRUE	reported	igd	EM CD8br AC	MT_Trait528	Maturation stages of T cell	GCST90001554	Absolute count	0.00591153755639792	20.177124759655
ebi-a-GCST90001554	10	3395	90231718	-0.1356	0.02714	6.17405e-07	rs1183901	C	T	0.5872	|| id:ebi-a-GCST90001554	TRUE	reported	igd	EM CD8br AC	MT_Trait528	Maturation stages of T cell	GCST90001554	Absolute count	0.00729925042147473	24.9484617500077
ebi-a-GCST90001554	10	3395	68456634	0.1811	0.04088	9.77192e-06	rs75744217	T	C	0.1134	|| id:ebi-a-GCST90001554	TRUE	reported	igd	EM CD8br AC	MT_Trait528	Maturation stages of T cell	GCST90001554	Absolute count	0.00574740867716549	19.6136855079018
ebi-a-GCST90001554	12	3395	130160924	0.1852	0.04186	9.97011e-06	rs11060493	C	A	0.1016	|| id:ebi-a-GCST90001554	TRUE	reported	igd	EM CD8br AC	MT_Trait528	Maturation stages of T cell	GCST90001554	Absolute count	0.00573253830047539	19.5626460713758
ebi-a-GCST90001554	17	3395	33774635	-0.1185	0.02663	8.93203e-06	rs11080350	T	C	0.4044	|| id:ebi-a-GCST90001554	TRUE	reported	igd	EM CD8br AC	MT_Trait528	Maturation stages of T cell	GCST90001554	Absolute count	0.0057986771026133	19.7896652881417
ebi-a-GCST90001554	22	3395	45176439	0.3181	0.06864	3.71099e-06	rs143237141	A	G	0.0365	|| id:ebi-a-GCST90001554	TRUE	reported	igd	EM CD8br AC	MT_Trait528	Maturation stages of T cell	GCST90001554	Absolute count	0.00628628826741339	21.464306912043
