# Supplementary material for: An exploration of the causal relationship between 731 immunophenotypes and osteoporosis: a bidirectional Mendelian randomized study
Source: Front Endocrinol (Lausanne). 2024 Jul 17;15:1341002. doi: 10.3389/fendo.2024.1341002 (PMC11288873; doi:10.3389/fendo.2024.1341002)
Supplement: Supplementary File 7 — Removal of weak IVs and F-statistics. [file DataSheet_7.zip › Supplementary file 7/731Removing weak instrumental variables/ebi-a-GCST90001556.csv]

id.exposure	pos.exposure	samplesize.exposure	beta.exposure	pval.exposure	chr.exposure	se.exposure	SNP	effect_allele.exposure	other_allele.exposure	eaf.exposure	exposure	mr_keep.exposure	pval_origin.exposure	data_source.exposure	Trait	Statistical_trait_name	Panel	CatalogID	Trait_type	R2	F
ebi-a-GCST90001556	244508870	3427	-0.2927	7.69308e-06	1	0.06532	rs141730400	T	A	0.0353	|| id:ebi-a-GCST90001556	TRUE	reported	igd	EM CD8br %T cell	MT_Trait530	Maturation stages of T cell	GCST90001556	Relative count	0.00582507862798026	20.0677907598987
ebi-a-GCST90001556	197924770	3427	-1.502	1.56315e-11	1	0.2221	rs17583875	A	G	0.0029	|| id:ebi-a-GCST90001556	TRUE	reported	igd	EM CD8br %T cell	MT_Trait530	Maturation stages of T cell	GCST90001556	Relative count	0.0131695574839694	45.7076843592232
ebi-a-GCST90001556	65508317	3427	0.3547	8.64609e-06	1	0.07961	rs542493	A	C	0.0241	|| id:ebi-a-GCST90001556	TRUE	reported	igd	EM CD8br %T cell	MT_Trait530	Maturation stages of T cell	GCST90001556	Relative count	0.00575923223850471	19.8396314619946
ebi-a-GCST90001556	103587624	3427	-0.6669	3.53403e-07	2	0.1307	rs76668354	G	C	0.0089	|| id:ebi-a-GCST90001556	TRUE	reported	igd	EM CD8br %T cell	MT_Trait530	Maturation stages of T cell	GCST90001556	Relative count	0.00753996246165614	26.0205655184122
ebi-a-GCST90001556	38887964	3427	0.1775	1.18713e-11	2	0.02609	rs58905133	G	A	0.3528	|| id:ebi-a-GCST90001556	TRUE	reported	igd	EM CD8br %T cell	MT_Trait530	Maturation stages of T cell	GCST90001556	Relative count	0.013326252117655	46.2588708789798
ebi-a-GCST90001556	113613580	3427	0.2483	2.75702e-06	2	0.05287	rs7577330	T	A	0.0661	|| id:ebi-a-GCST90001556	TRUE	reported	igd	EM CD8br %T cell	MT_Trait530	Maturation stages of T cell	GCST90001556	Relative count	0.00639491124013855	22.0435374629689
ebi-a-GCST90001556	1748200	3427	0.1582	1.99402e-07	4	0.03036	rs4507432	G	A	0.7794	|| id:ebi-a-GCST90001556	TRUE	reported	igd	EM CD8br %T cell	MT_Trait530	Maturation stages of T cell	GCST90001556	Relative count	0.00786082122367601	27.1366288793239
ebi-a-GCST90001556	118002423	3427	-0.1301	4.67401e-06	5	0.02836	rs1583072	G	A	0.2604	|| id:ebi-a-GCST90001556	TRUE	reported	igd	EM CD8br %T cell	MT_Trait530	Maturation stages of T cell	GCST90001556	Relative count	0.00610336378510143	21.0323892870612
ebi-a-GCST90001556	73116673	3427	-1.62	9.50101e-06	5	0.3652	rs13359589	T	C	0.0012	|| id:ebi-a-GCST90001556	TRUE	reported	igd	EM CD8br %T cell	MT_Trait530	Maturation stages of T cell	GCST90001556	Relative count	0.00570910263323086	19.665951454047
ebi-a-GCST90001556	29720277	3427	0.4285	4.00904e-06	6	0.09279	rs111551789	A	G	0.0204	|| id:ebi-a-GCST90001556	TRUE	reported	igd	EM CD8br %T cell	MT_Trait530	Maturation stages of T cell	GCST90001556	Relative count	0.0061843071175246	21.3130583761335
ebi-a-GCST90001556	29976838	3427	0.1437	8.45396e-06	6	0.03222	rs2275854	G	A	0.5659	|| id:ebi-a-GCST90001556	TRUE	reported	igd	EM CD8br %T cell	MT_Trait530	Maturation stages of T cell	GCST90001556	Relative count	0.00577078481450108	19.8796592252407
ebi-a-GCST90001556	52842839	3427	0.2725	1.60398e-06	6	0.05671	rs7496	T	C	0.0489	|| id:ebi-a-GCST90001556	TRUE	reported	igd	EM CD8br %T cell	MT_Trait530	Maturation stages of T cell	GCST90001556	Relative count	0.00669242268524107	23.0759819218487
ebi-a-GCST90001556	31329303	3427	-0.1409	7.73108e-06	6	0.03145	rs2442737	A	G	0.402	|| id:ebi-a-GCST90001556	TRUE	reported	igd	EM CD8br %T cell	MT_Trait530	Maturation stages of T cell	GCST90001556	Relative count	0.00582278011124028	20.0598258359103
ebi-a-GCST90001556	83233799	3427	-2.133	4.76903e-07	10	0.4227	rs116944484	A	G	7e-04	|| id:ebi-a-GCST90001556	TRUE	reported	igd	EM CD8br %T cell	MT_Trait530	Maturation stages of T cell	GCST90001556	Relative count	0.00737544325351307	25.4485877581747
ebi-a-GCST90001556	51589473	3427	-0.1403	6.81303e-06	19	0.03114	rs4802765	C	T	0.1897	|| id:ebi-a-GCST90001556	TRUE	reported	igd	EM CD8br %T cell	MT_Trait530	Maturation stages of T cell	GCST90001556	Relative count	0.00588842505180834	20.2873161430543
