# Supplementary material for: An exploration of the causal relationship between 731 immunophenotypes and osteoporosis: a bidirectional Mendelian randomized study
Source: Front Endocrinol (Lausanne). 2024 Jul 17;15:1341002. doi: 10.3389/fendo.2024.1341002 (PMC11288873; doi:10.3389/fendo.2024.1341002)
Supplement: Supplementary File 7 — Removal of weak IVs and F-statistics. [file DataSheet_7.zip › Supplementary file 7/731Removing weak instrumental variables/ebi-a-GCST90001557.csv]

id.exposure	pval.exposure	beta.exposure	pos.exposure	chr.exposure	se.exposure	samplesize.exposure	SNP	effect_allele.exposure	other_allele.exposure	eaf.exposure	exposure	mr_keep.exposure	pval_origin.exposure	data_source.exposure	Trait	Statistical_trait_name	Panel	CatalogID	Trait_type	R2	F
ebi-a-GCST90001557	7.01294e-06	-0.1472	9586393	1	0.03271	3395	rs113702891	A	G	0.1931	|| id:ebi-a-GCST90001557	TRUE	reported	igd	TD CD8br AC	MT_Trait531	Maturation stages of T cell	GCST90001557	Absolute count	0.00592968819022857	20.2394456311815
ebi-a-GCST90001557	8.88792e-06	1.017	196321168	1	0.2285	3395	rs191753228	T	C	0.0041	|| id:ebi-a-GCST90001557	TRUE	reported	igd	TD CD8br AC	MT_Trait531	Maturation stages of T cell	GCST90001557	Absolute count	0.00580100232296213	19.7976470785021
ebi-a-GCST90001557	5.72598e-06	0.3087	36822684	2	0.06794	3395	rs78397636	T	C	0.0362	|| id:ebi-a-GCST90001557	TRUE	reported	igd	TD CD8br AC	MT_Trait531	Maturation stages of T cell	GCST90001557	Absolute count	0.00604434720101865	20.6331841821155
ebi-a-GCST90001557	8.63774e-28	0.2816	38921934	2	0.02555	3395	rs7583259	G	C	0.5024	|| id:ebi-a-GCST90001557	TRUE	reported	igd	TD CD8br AC	MT_Trait531	Maturation stages of T cell	GCST90001557	Absolute count	0.034544274480442	121.402484043548
ebi-a-GCST90001557	1.4471e-11	0.1912	38897781	2	0.02822	3395	rs6707421	G	A	0.3009	|| id:ebi-a-GCST90001557	TRUE	reported	igd	TD CD8br AC	MT_Trait531	Maturation stages of T cell	GCST90001557	Absolute count	0.0133410204888494	45.8781437747553
ebi-a-GCST90001557	5.62406e-06	0.4153	37444327	4	0.09133	3395	rs79293829	G	A	0.0214	|| id:ebi-a-GCST90001557	TRUE	reported	igd	TD CD8br AC	MT_Trait531	Maturation stages of T cell	GCST90001557	Absolute count	0.006053688841795	20.6652673385103
ebi-a-GCST90001557	4.719e-06	0.2215	136465712	4	0.04832	3395	rs56669682	A	C	0.0756	|| id:ebi-a-GCST90001557	TRUE	reported	igd	TD CD8br AC	MT_Trait531	Maturation stages of T cell	GCST90001557	Absolute count	0.00615140131263364	21.0008895533308
ebi-a-GCST90001557	8.06901e-06	0.2936	27430294	5	0.06568	3395	rs114799586	T	C	0.0396	|| id:ebi-a-GCST90001557	TRUE	reported	igd	TD CD8br AC	MT_Trait531	Maturation stages of T cell	GCST90001557	Absolute count	0.00585136723093463	19.9705440013144
ebi-a-GCST90001557	2.67997e-06	-0.1397	31377851	6	0.02971	3395	rs6915999	A	G	0.5399	|| id:ebi-a-GCST90001557	TRUE	reported	igd	TD CD8br AC	MT_Trait531	Maturation stages of T cell	GCST90001557	Absolute count	0.00647036167568054	22.0969121792999
ebi-a-GCST90001557	6.51899e-06	-0.6831	67448185	7	0.1513	3395	rs78245997	G	T	0.0077	|| id:ebi-a-GCST90001557	TRUE	reported	igd	TD CD8br AC	MT_Trait531	Maturation stages of T cell	GCST90001557	Absolute count	0.00596830717650408	20.372052919518
ebi-a-GCST90001557	2.42399e-06	-0.3715	133271663	9	0.07868	3395	rs12352819	T	C	0.0277	|| id:ebi-a-GCST90001557	TRUE	reported	igd	TD CD8br AC	MT_Trait531	Maturation stages of T cell	GCST90001557	Absolute count	0.00652388930577111	22.2809146351927
ebi-a-GCST90001557	8.79103e-06	0.2185	118142847	10	0.04908	3395	rs4593919	C	T	0.0747	|| id:ebi-a-GCST90001557	TRUE	reported	igd	TD CD8br AC	MT_Trait531	Maturation stages of T cell	GCST90001557	Absolute count	0.00580398144667249	19.8078735793121
ebi-a-GCST90001557	6.25201e-07	0.1928	68624972	10	0.03862	3395	rs561315248	A	G	0.1311	|| id:ebi-a-GCST90001557	TRUE	reported	igd	TD CD8br AC	MT_Trait531	Maturation stages of T cell	GCST90001557	Absolute count	0.00728741111966304	24.9076985685302
ebi-a-GCST90001557	6.93202e-06	0.118	18999976	10	0.0262	3395	rs10829262	G	T	0.6189	|| id:ebi-a-GCST90001557	TRUE	reported	igd	TD CD8br AC	MT_Trait531	Maturation stages of T cell	GCST90001557	Absolute count	0.00593929041944341	20.272416160251
ebi-a-GCST90001557	6.78094e-06	0.383	129206876	10	0.08496	3395	rs138437119	T	A	0.0239	|| id:ebi-a-GCST90001557	TRUE	reported	igd	TD CD8br AC	MT_Trait531	Maturation stages of T cell	GCST90001557	Absolute count	0.00595027273437252	20.3101261777531
ebi-a-GCST90001557	3.20701e-06	-0.2482	96304050	13	0.0532	3395	rs7989683	T	C	0.9393	|| id:ebi-a-GCST90001557	TRUE	reported	igd	TD CD8br AC	MT_Trait531	Maturation stages of T cell	GCST90001557	Absolute count	0.00637037564472722	21.7532610066697
ebi-a-GCST90001557	8.26304e-06	-0.1751	34077214	14	0.03923	3395	rs1958553	A	G	0.1183	|| id:ebi-a-GCST90001557	TRUE	reported	igd	TD CD8br AC	MT_Trait531	Maturation stages of T cell	GCST90001557	Absolute count	0.00583384480328444	19.910389540094
ebi-a-GCST90001557	4.44396e-06	-0.1756	33814758	17	0.03821	3395	rs4796089	C	T	0.134	|| id:ebi-a-GCST90001557	TRUE	reported	igd	TD CD8br AC	MT_Trait531	Maturation stages of T cell	GCST90001557	Absolute count	0.00618246723430695	21.1076084234762
ebi-a-GCST90001557	2.76701e-06	0.2286	42191862	21	0.04869	3395	rs2837838	G	A	0.9264	|| id:ebi-a-GCST90001557	TRUE	reported	igd	TD CD8br AC	MT_Trait531	Maturation stages of T cell	GCST90001557	Absolute count	0.00645093171572891	22.0301261509569
ebi-a-GCST90001557	4.68803e-06	0.3408	17079538	21	0.07431	3395	rs118009051	G	C	0.0311	|| id:ebi-a-GCST90001557	TRUE	reported	igd	TD CD8br AC	MT_Trait531	Maturation stages of T cell	GCST90001557	Absolute count	0.00615719022188185	21.0207753351954
