# Supplementary material for: An exploration of the causal relationship between 731 immunophenotypes and osteoporosis: a bidirectional Mendelian randomized study
Source: Front Endocrinol (Lausanne). 2024 Jul 17;15:1341002. doi: 10.3389/fendo.2024.1341002 (PMC11288873; doi:10.3389/fendo.2024.1341002)
Supplement: Supplementary File 7 — Removal of weak IVs and F-statistics. [file DataSheet_7.zip › Supplementary file 7/731Removing weak instrumental variables/ebi-a-GCST90001558.csv]

id.exposure	se.exposure	beta.exposure	samplesize.exposure	pval.exposure	pos.exposure	chr.exposure	SNP	effect_allele.exposure	other_allele.exposure	eaf.exposure	exposure	mr_keep.exposure	pval_origin.exposure	data_source.exposure	Trait	Statistical_trait_name	Panel	CatalogID	Trait_type	R2	F
ebi-a-GCST90001558	0.03737	0.1774	3427	2.13e-06	213569604	1	rs79479105	T	C	0.1255	|| id:ebi-a-GCST90001558	TRUE	reported	igd	TD CD8br %CD8br	MT_Trait532	Maturation stages of T cell	GCST90001558	Relative count	0.00653281645994744	22.5220286548277
ebi-a-GCST90001558	0.03145	-0.1459	3427	3.60703e-06	9586393	1	rs113702891	A	G	0.1926	|| id:ebi-a-GCST90001558	TRUE	reported	igd	TD CD8br %CD8br	MT_Trait532	Maturation stages of T cell	GCST90001558	Relative count	0.00624074398130672	21.5087789185568
ebi-a-GCST90001558	0.2563	1.79	3427	3.42216e-12	198283058	1	rs541367304	A	G	0.0032	|| id:ebi-a-GCST90001558	TRUE	reported	igd	TD CD8br %CD8br	MT_Trait532	Maturation stages of T cell	GCST90001558	Relative count	0.0140332102513461	48.7478337106191
ebi-a-GCST90001558	0.08711	-0.3874	3427	8.97904e-06	99902142	1	rs17397520	C	T	0.0206	|| id:ebi-a-GCST90001558	TRUE	reported	igd	TD CD8br %CD8br	MT_Trait532	Maturation stages of T cell	GCST90001558	Relative count	0.00573812346065975	19.7664954440019
ebi-a-GCST90001558	0.1864	0.8882	3427	1.963e-06	199999121	1	rs11579717	A	G	0.0044	|| id:ebi-a-GCST90001558	TRUE	reported	igd	TD CD8br %CD8br	MT_Trait532	Maturation stages of T cell	GCST90001558	Relative count	0.00658184589115593	22.6921785996868
ebi-a-GCST90001558	0.03302	0.1837	3427	2.87402e-08	38594483	2	rs13023673	C	T	0.1792	|| id:ebi-a-GCST90001558	TRUE	reported	igd	TD CD8br %CD8br	MT_Trait532	Maturation stages of T cell	GCST90001558	Relative count	0.00895046160517196	30.9321883620121
ebi-a-GCST90001558	0.04765	-0.3142	3427	4.97279e-11	38431267	2	rs79827501	T	G	0.0732	|| id:ebi-a-GCST90001558	TRUE	reported	igd	TD CD8br %CD8br	MT_Trait532	Maturation stages of T cell	GCST90001558	Relative count	0.0125284413109886	43.4543264690116
ebi-a-GCST90001558	0.05873	0.2684	3427	5.06501e-06	38753514	2	rs12622920	T	G	0.0467	|| id:ebi-a-GCST90001558	TRUE	reported	igd	TD CD8br %CD8br	MT_Trait532	Maturation stages of T cell	GCST90001558	Relative count	0.00605748274104438	20.8733181525343
ebi-a-GCST90001558	0.05226	0.2376	3427	5.65301e-06	102062586	2	rs17034567	G	T	0.06	|| id:ebi-a-GCST90001558	TRUE	reported	igd	TD CD8br %CD8br	MT_Trait532	Maturation stages of T cell	GCST90001558	Relative count	0.00599553980333318	20.6585831841774
ebi-a-GCST90001558	0.02426	0.352	3427	2.38891e-46	38921934	2	rs7583259	G	C	0.5023	|| id:ebi-a-GCST90001558	TRUE	reported	igd	TD CD8br %CD8br	MT_Trait532	Maturation stages of T cell	GCST90001558	Relative count	0.057875898152883	210.402165473728
ebi-a-GCST90001558	0.02696	0.246	3427	1.20587e-19	38897781	2	rs6707421	G	A	0.3011	|| id:ebi-a-GCST90001558	TRUE	reported	igd	TD CD8br %CD8br	MT_Trait532	Maturation stages of T cell	GCST90001558	Relative count	0.0237187225412164	83.2102659134479
ebi-a-GCST90001558	0.1784	-0.8184	3427	4.635e-06	104220406	5	rs112587592	C	A	0.0045	|| id:ebi-a-GCST90001558	TRUE	reported	igd	TD CD8br %CD8br	MT_Trait532	Maturation stages of T cell	GCST90001558	Relative count	0.00610335542159948	21.0323602891782
ebi-a-GCST90001558	0.02956	-0.1328	3427	7.22903e-06	31067184	6	rs9263519	A	G	0.4804	|| id:ebi-a-GCST90001558	TRUE	reported	igd	TD CD8br %CD8br	MT_Trait532	Maturation stages of T cell	GCST90001558	Relative count	0.00585494664910135	20.1712941241121
ebi-a-GCST90001558	0.1452	-0.6519	3427	7.39095e-06	7256096	8	rs79481260	T	A	0.0092	|| id:ebi-a-GCST90001558	TRUE	reported	igd	TD CD8br %CD8br	MT_Trait532	Maturation stages of T cell	GCST90001558	Relative count	0.00584746524316005	20.1453677958199
ebi-a-GCST90001558	0.03668	-0.1628	3427	9.33104e-06	16047293	9	rs1328299	G	T	0.8674	|| id:ebi-a-GCST90001558	TRUE	reported	igd	TD CD8br %CD8br	MT_Trait532	Maturation stages of T cell	GCST90001558	Relative count	0.00571540163674144	19.6877741423967
ebi-a-GCST90001558	0.07536	-0.3363	3427	8.362e-06	133271663	9	rs12352819	T	C	0.0279	|| id:ebi-a-GCST90001558	TRUE	reported	igd	TD CD8br %CD8br	MT_Trait532	Maturation stages of T cell	GCST90001558	Relative count	0.00577751962528625	19.9029946588489
ebi-a-GCST90001558	0.03711	0.1906	3427	2.94401e-07	68624972	10	rs561315248	A	G	0.1309	|| id:ebi-a-GCST90001558	TRUE	reported	igd	TD CD8br %CD8br	MT_Trait532	Maturation stages of T cell	GCST90001558	Relative count	0.00763870252784566	26.3639424718753
ebi-a-GCST90001558	0.1169	-0.5202	3427	8.87708e-06	129218834	12	rs78799727	T	G	0.0114	|| id:ebi-a-GCST90001558	TRUE	reported	igd	TD CD8br %CD8br	MT_Trait532	Maturation stages of T cell	GCST90001558	Relative count	0.00574506996601687	19.7905628015696
ebi-a-GCST90001558	0.08773	-0.4005	3427	5.16702e-06	53301100	12	rs118080839	T	C	0.0222	|| id:ebi-a-GCST90001558	TRUE	reported	igd	TD CD8br %CD8br	MT_Trait532	Maturation stages of T cell	GCST90001558	Relative count	0.00604451711217446	20.8283685392517
ebi-a-GCST90001558	0.05106	-0.2307	3427	6.42895e-06	96304050	13	rs7989683	T	C	0.9389	|| id:ebi-a-GCST90001558	TRUE	reported	igd	TD CD8br %CD8br	MT_Trait532	Maturation stages of T cell	GCST90001558	Relative count	0.00592161400404742	20.4023427624801
ebi-a-GCST90001558	0.04282	-0.1994	3427	3.32001e-06	71799960	17	rs56995664	C	T	0.0878	|| id:ebi-a-GCST90001558	TRUE	reported	igd	TD CD8br %CD8br	MT_Trait532	Maturation stages of T cell	GCST90001558	Relative count	0.00628786877102284	21.6722226326437
ebi-a-GCST90001558	0.02945	-0.1333	3427	6.188e-06	18598568	17	rs8070109	T	C	0.7734	|| id:ebi-a-GCST90001558	TRUE	reported	igd	TD CD8br %CD8br	MT_Trait532	Maturation stages of T cell	GCST90001558	Relative count	0.00594274364164195	20.4755780840919
ebi-a-GCST90001558	0.05044	-0.2461	3427	1.118e-06	2170021	17	rs77511728	C	T	0.0657	|| id:ebi-a-GCST90001558	TRUE	reported	igd	TD CD8br %CD8br	MT_Trait532	Maturation stages of T cell	GCST90001558	Relative count	0.00689846744722122	23.7913750329219
ebi-a-GCST90001558	0.02899	0.131	3427	6.42303e-06	8161450	19	rs3829817	T	C	0.2447	|| id:ebi-a-GCST90001558	TRUE	reported	igd	TD CD8br %CD8br	MT_Trait532	Maturation stages of T cell	GCST90001558	Relative count	0.00592314030962562	20.4076328331257
ebi-a-GCST90001558	0.03476	-0.1568	3427	6.64707e-06	44700197	22	rs9614433	C	T	0.8564	|| id:ebi-a-GCST90001558	TRUE	reported	igd	TD CD8br %CD8br	MT_Trait532	Maturation stages of T cell	GCST90001558	Relative count	0.00590265487048942	20.336633057593
