# Supplementary material for: An exploration of the causal relationship between 731 immunophenotypes and osteoporosis: a bidirectional Mendelian randomized study
Source: Front Endocrinol (Lausanne). 2024 Jul 17;15:1341002. doi: 10.3389/fendo.2024.1341002 (PMC11288873; doi:10.3389/fendo.2024.1341002)
Supplement: Supplementary File 7 — Removal of weak IVs and F-statistics. [file DataSheet_7.zip › Supplementary file 7/731Removing weak instrumental variables/ebi-a-GCST90001559.csv]

id.exposure	beta.exposure	chr.exposure	pos.exposure	samplesize.exposure	se.exposure	pval.exposure	SNP	effect_allele.exposure	other_allele.exposure	eaf.exposure	exposure	mr_keep.exposure	pval_origin.exposure	data_source.exposure	Trait	Statistical_trait_name	Panel	CatalogID	Trait_type	R2	F
ebi-a-GCST90001559	1.574	1	198524264	3427	0.2873	4.57404e-08	rs146620586	T	G	0.0032	|| id:ebi-a-GCST90001559	TRUE	reported	igd	TD CD8br %T cell	MT_Trait533	Maturation stages of T cell	GCST90001559	Relative count	0.00868234305018596	29.9974733007226
ebi-a-GCST90001559	0.1566	2	38594483	3427	0.03366	3.395e-06	rs13023673	C	T	0.1792	|| id:ebi-a-GCST90001559	TRUE	reported	igd	TD CD8br %T cell	MT_Trait533	Maturation stages of T cell	GCST90001559	Relative count	0.00627634511201286	21.6322534971427
ebi-a-GCST90001559	0.1972	2	38897781	3427	0.02757	1.02707e-12	rs6707421	G	A	0.3011	|| id:ebi-a-GCST90001559	TRUE	reported	igd	TD CD8br %T cell	MT_Trait533	Maturation stages of T cell	GCST90001559	Relative count	0.0147092520301961	51.1312912530929
ebi-a-GCST90001559	0.3014	2	38921934	3427	0.02491	5.06058e-33	rs7583259	G	C	0.5023	|| id:ebi-a-GCST90001559	TRUE	reported	igd	TD CD8br %T cell	MT_Trait533	Maturation stages of T cell	GCST90001559	Relative count	0.0409692007163754	146.313874964601
ebi-a-GCST90001559	0.2413	2	102062586	3427	0.05319	5.89997e-06	rs17034567	G	T	0.06	|| id:ebi-a-GCST90001559	TRUE	reported	igd	TD CD8br %T cell	MT_Trait533	Maturation stages of T cell	GCST90001559	Relative count	0.00596953159415288	20.5684296003148
ebi-a-GCST90001559	-0.2555	2	38431267	3427	0.04862	1.55998e-07	rs79827501	T	G	0.0732	|| id:ebi-a-GCST90001559	TRUE	reported	igd	TD CD8br %T cell	MT_Trait533	Maturation stages of T cell	GCST90001559	Relative count	0.00799377998250279	27.5993193264344
ebi-a-GCST90001559	0.7352	4	134825979	3427	0.1642	7.82799e-06	rs78735231	C	T	0.0055	|| id:ebi-a-GCST90001559	TRUE	reported	igd	TD CD8br %T cell	MT_Trait533	Maturation stages of T cell	GCST90001559	Relative count	0.00581590624933226	20.0360064390234
ebi-a-GCST90001559	-0.1138	4	139524885	3427	0.02519	6.51493e-06	rs1450437	A	C	0.4819	|| id:ebi-a-GCST90001559	TRUE	reported	igd	TD CD8br %T cell	MT_Trait533	Maturation stages of T cell	GCST90001559	Relative count	0.00592018583914292	20.3973928554025
ebi-a-GCST90001559	-0.1178	5	149767083	3427	0.02653	9.27791e-06	rs1864958	C	T	0.6455	|| id:ebi-a-GCST90001559	TRUE	reported	igd	TD CD8br %T cell	MT_Trait533	Maturation stages of T cell	GCST90001559	Relative count	0.00572019186932897	19.7043699291105
ebi-a-GCST90001559	0.2153	5	163631995	3427	0.04855	9.49905e-06	rs73338957	C	T	0.0708	|| id:ebi-a-GCST90001559	TRUE	reported	igd	TD CD8br %T cell	MT_Trait533	Maturation stages of T cell	GCST90001559	Relative count	0.00570571963768801	19.6542312925309
ebi-a-GCST90001559	-0.9121	5	104124640	3427	0.1967	3.65603e-06	rs62367544	C	A	0.0038	|| id:ebi-a-GCST90001559	TRUE	reported	igd	TD CD8br %T cell	MT_Trait533	Maturation stages of T cell	GCST90001559	Relative count	0.00623513306176433	21.4893195030511
ebi-a-GCST90001559	0.3695	10	129206876	3427	0.08312	9.05003e-06	rs138437119	T	A	0.0238	|| id:ebi-a-GCST90001559	TRUE	reported	igd	TD CD8br %T cell	MT_Trait533	Maturation stages of T cell	GCST90001559	Relative count	0.00573332545056964	19.7498721126299
ebi-a-GCST90001559	0.1814	10	68624972	3427	0.03779	1.66001e-06	rs561315248	A	G	0.1309	|| id:ebi-a-GCST90001559	TRUE	reported	igd	TD CD8br %T cell	MT_Trait533	Maturation stages of T cell	GCST90001559	Relative count	0.00667876858095459	23.028584979595
ebi-a-GCST90001559	0.2155	11	122575669	3427	0.04843	8.88198e-06	rs7104957	G	A	0.074	|| id:ebi-a-GCST90001559	TRUE	reported	igd	TD CD8br %T cell	MT_Trait533	Maturation stages of T cell	GCST90001559	Relative count	0.00574446416016903	19.7884638700653
ebi-a-GCST90001559	0.2251	12	96812894	3427	0.0493	5.17404e-06	rs75690955	A	G	0.068	|| id:ebi-a-GCST90001559	TRUE	reported	igd	TD CD8br %T cell	MT_Trait533	Maturation stages of T cell	GCST90001559	Relative count	0.00604656998307786	20.8354854127211
ebi-a-GCST90001559	-0.2324	13	96304050	3427	0.05197	7.993e-06	rs7989683	T	C	0.9389	|| id:ebi-a-GCST90001559	TRUE	reported	igd	TD CD8br %T cell	MT_Trait533	Maturation stages of T cell	GCST90001559	Relative count	0.00580130764644687	19.985420260455
ebi-a-GCST90001559	-0.2085	17	71801578	3427	0.04357	1.77599e-06	rs28621553	A	G	0.0878	|| id:ebi-a-GCST90001559	TRUE	reported	igd	TD CD8br %T cell	MT_Trait533	Maturation stages of T cell	GCST90001559	Relative count	0.00663789658493466	22.886715453752
ebi-a-GCST90001559	0.1278	17	1991460	3427	0.02709	2.45703e-06	rs3865240	G	A	0.6878	|| id:ebi-a-GCST90001559	TRUE	reported	igd	TD CD8br %T cell	MT_Trait533	Maturation stages of T cell	GCST90001559	Relative count	0.00645235555728978	22.2428364732455
ebi-a-GCST90001559	-0.1463	22	51144731	3427	0.03208	5.27206e-06	rs9968024	C	T	0.1942	|| id:ebi-a-GCST90001559	TRUE	reported	igd	TD CD8br %T cell	MT_Trait533	Maturation stages of T cell	GCST90001559	Relative count	0.00603223329658883	20.7857837375742
