# Supplementary material for: An exploration of the causal relationship between 731 immunophenotypes and osteoporosis: a bidirectional Mendelian randomized study
Source: Front Endocrinol (Lausanne). 2024 Jul 17;15:1341002. doi: 10.3389/fendo.2024.1341002 (PMC11288873; doi:10.3389/fendo.2024.1341002)
Supplement: Supplementary File 7 — Removal of weak IVs and F-statistics. [file DataSheet_7.zip › Supplementary file 7/731Removing weak instrumental variables/ebi-a-GCST90001560.csv]

id.exposure	pos.exposure	beta.exposure	samplesize.exposure	pval.exposure	chr.exposure	se.exposure	SNP	effect_allele.exposure	other_allele.exposure	eaf.exposure	exposure	mr_keep.exposure	pval_origin.exposure	data_source.exposure	Trait	Statistical_trait_name	Panel	CatalogID	Trait_type	R2	F
ebi-a-GCST90001560	237971051	-0.2433	3395	9.47393e-06	1	0.05486	rs17655711	C	T	0.0406	|| id:ebi-a-GCST90001560	TRUE	reported	igd	CD45RA+ CD8br AC	MT_Trait537	Maturation stages of T cell	GCST90001560	Absolute count	0.00576002084603827	19.6569753182108
ebi-a-GCST90001560	249084997	3.806	3395	5.34097e-06	1	0.8351	rs76444609	A	G	1e-04	|| id:ebi-a-GCST90001560	TRUE	reported	igd	CD45RA+ CD8br AC	MT_Trait537	Maturation stages of T cell	GCST90001560	Absolute count	0.00608095562293454	20.7589164785029
ebi-a-GCST90001560	38899155	0.1216	3395	9.482e-08	2	0.02273	rs28578699	C	A	0.3664	|| id:ebi-a-GCST90001560	TRUE	reported	igd	CD45RA+ CD8br AC	MT_Trait537	Maturation stages of T cell	GCST90001560	Absolute count	0.00835954682864847	28.6030509333236
ebi-a-GCST90001560	38925155	0.197	3395	3.30598e-18	2	0.02252	rs11896593	C	G	0.371	|| id:ebi-a-GCST90001560	TRUE	reported	igd	CD45RA+ CD8br AC	MT_Trait537	Maturation stages of T cell	GCST90001560	Absolute count	0.0220432462169975	76.4785703712908
ebi-a-GCST90001560	25717920	0.9887	3395	6.21599e-07	3	0.198	rs79777035	C	T	0.0034	|| id:ebi-a-GCST90001560	TRUE	reported	igd	CD45RA+ CD8br AC	MT_Trait537	Maturation stages of T cell	GCST90001560	Absolute count	0.00729089617634451	24.9196976546831
ebi-a-GCST90001560	117384981	1.982	3395	8.00203e-06	3	0.4431	rs185587352	A	G	6e-04	|| id:ebi-a-GCST90001560	TRUE	reported	igd	CD45RA+ CD8br AC	MT_Trait537	Maturation stages of T cell	GCST90001560	Absolute count	0.00585884588420111	19.9962188496009
ebi-a-GCST90001560	120605817	3.706	3395	7.703e-06	4	0.8273	rs62321187	T	C	1e-04	|| id:ebi-a-GCST90001560	TRUE	reported	igd	CD45RA+ CD8br AC	MT_Trait537	Maturation stages of T cell	GCST90001560	Absolute count	0.00587605076472376	20.0552861240738
ebi-a-GCST90001560	27430294	0.2664	3395	1.64199e-06	5	0.05548	rs114799586	T	C	0.0396	|| id:ebi-a-GCST90001560	TRUE	reported	igd	CD45RA+ CD8br AC	MT_Trait537	Maturation stages of T cell	GCST90001560	Absolute count	0.00674553320403655	23.043031696728
ebi-a-GCST90001560	20193704	-0.1555	3395	6.50504e-06	6	0.03443	rs72826622	T	C	0.1144	|| id:ebi-a-GCST90001560	TRUE	reported	igd	CD45RA+ CD8br AC	MT_Trait537	Maturation stages of T cell	GCST90001560	Absolute count	0.00597235241578147	20.385943787373
ebi-a-GCST90001560	32666960	-0.1586	3395	1.47901e-08	6	0.02793	rs114968045	C	T	0.2996	|| id:ebi-a-GCST90001560	TRUE	reported	igd	CD45RA+ CD8br AC	MT_Trait537	Maturation stages of T cell	GCST90001560	Absolute count	0.00940847690466159	32.2261612311863
ebi-a-GCST90001560	32602482	0.1747	3395	1.222e-09	6	0.02866	rs3104369	C	T	0.7732	|| id:ebi-a-GCST90001560	TRUE	reported	igd	CD45RA+ CD8br AC	MT_Trait537	Maturation stages of T cell	GCST90001560	Absolute count	0.0108259587984974	37.1344947130683
ebi-a-GCST90001560	109644613	-0.4537	3395	9.41196e-06	6	0.1023	rs72933273	T	C	0.0109	|| id:ebi-a-GCST90001560	TRUE	reported	igd	CD45RA+ CD8br AC	MT_Trait537	Maturation stages of T cell	GCST90001560	Absolute count	0.00576020123789924	19.6575945003672
ebi-a-GCST90001560	10075089	0.1253	3395	4.10998e-06	7	0.02717	rs6943221	A	T	0.2028	|| id:ebi-a-GCST90001560	TRUE	reported	igd	CD45RA+ CD8br AC	MT_Trait537	Maturation stages of T cell	GCST90001560	Absolute count	0.006225452957896	21.2552856671687
ebi-a-GCST90001560	5871144	3.282	3395	2.39502e-06	8	0.6946	rs75402344	T	G	3e-04	|| id:ebi-a-GCST90001560	TRUE	reported	igd	CD45RA+ CD8br AC	MT_Trait537	Maturation stages of T cell	GCST90001560	Absolute count	0.00653312858984783	22.3126768926773
ebi-a-GCST90001560	117805397	-0.1222	3395	4.15901e-06	8	0.02651	rs1550856	G	A	0.7779	|| id:ebi-a-GCST90001560	TRUE	reported	igd	CD45RA+ CD8br AC	MT_Trait537	Maturation stages of T cell	GCST90001560	Absolute count	0.00621975868823333	21.2357222974361
ebi-a-GCST90001560	128850262	-0.616	3395	5.91194e-06	9	0.1358	rs140940501	A	G	0.0062	|| id:ebi-a-GCST90001560	TRUE	reported	igd	CD45RA+ CD8br AC	MT_Trait537	Maturation stages of T cell	GCST90001560	Absolute count	0.00602417980060774	20.5639228320079
ebi-a-GCST90001560	83433494	4.001	3395	7.32403e-07	11	0.8064	rs76552842	A	G	1e-04	|| id:ebi-a-GCST90001560	TRUE	reported	igd	CD45RA+ CD8br AC	MT_Trait537	Maturation stages of T cell	GCST90001560	Absolute count	0.00719877484421936	24.6025512736487
ebi-a-GCST90001560	122918979	3.818	3395	5.76899e-06	11	0.8406	rs117284243	T	A	1e-04	|| id:ebi-a-GCST90001560	TRUE	reported	igd	CD45RA+ CD8br AC	MT_Trait537	Maturation stages of T cell	GCST90001560	Absolute count	0.00603979633938223	20.617554811602
ebi-a-GCST90001560	100186724	0.1248	3395	4.51804e-06	12	0.02717	rs11110042	T	C	0.204	|| id:ebi-a-GCST90001560	TRUE	reported	igd	CD45RA+ CD8br AC	MT_Trait537	Maturation stages of T cell	GCST90001560	Absolute count	0.00617617395472729	21.0859889642403
ebi-a-GCST90001560	48342339	0.3584	3395	8.84199e-06	12	0.08052	rs138746551	G	A	0.0196	|| id:ebi-a-GCST90001560	TRUE	reported	igd	CD45RA+ CD8br AC	MT_Trait537	Maturation stages of T cell	GCST90001560	Absolute count	0.00580178551962751	19.80033556828
ebi-a-GCST90001560	71472800	0.1782	3395	7.25905e-06	15	0.03967	rs35644926	C	T	0.0813	|| id:ebi-a-GCST90001560	TRUE	reported	igd	CD45RA+ CD8br AC	MT_Trait537	Maturation stages of T cell	GCST90001560	Absolute count	0.00590850460292906	20.1667112238303
ebi-a-GCST90001560	57560762	-0.1561	3395	6.13494e-06	16	0.03447	rs72791631	A	T	0.1165	|| id:ebi-a-GCST90001560	TRUE	reported	igd	CD45RA+ CD8br AC	MT_Trait537	Maturation stages of T cell	GCST90001560	Absolute count	0.00600437672513789	20.4959154259368
ebi-a-GCST90001560	31692448	0.4151	3395	9.53411e-06	17	0.09362	rs16968252	A	G	0.013	|| id:ebi-a-GCST90001560	TRUE	reported	igd	CD45RA+ CD8br AC	MT_Trait537	Maturation stages of T cell	GCST90001560	Absolute count	0.0057573259042238	19.6477251499965
ebi-a-GCST90001560	13390635	-0.6898	3395	3.81197e-06	18	0.149	rs118124576	G	T	0.0052	|| id:ebi-a-GCST90001560	TRUE	reported	igd	CD45RA+ CD8br AC	MT_Trait537	Maturation stages of T cell	GCST90001560	Absolute count	0.00627337129364983	21.4199239352816
ebi-a-GCST90001560	62334258	0.0983	3395	6.43502e-06	18	0.02175	rs13381634	G	A	0.4177	|| id:ebi-a-GCST90001560	TRUE	reported	igd	CD45RA+ CD8br AC	MT_Trait537	Maturation stages of T cell	GCST90001560	Absolute count	0.0059805841001818	20.414210756183
ebi-a-GCST90001560	27887990	0.1285	3395	2.65399e-07	18	0.02492	rs62077212	C	T	0.2498	|| id:ebi-a-GCST90001560	TRUE	reported	igd	CD45RA+ CD8br AC	MT_Trait537	Maturation stages of T cell	GCST90001560	Absolute count	0.00777109601335642	26.5738366090505
ebi-a-GCST90001560	42191862	0.1995	3395	1.275e-06	21	0.04112	rs2837838	G	A	0.9264	|| id:ebi-a-GCST90001560	TRUE	reported	igd	CD45RA+ CD8br AC	MT_Trait537	Maturation stages of T cell	GCST90001560	Absolute count	0.0068855574657406	23.5246769965808
