# Supplementary material for: An exploration of the causal relationship between 731 immunophenotypes and osteoporosis: a bidirectional Mendelian randomized study
Source: Front Endocrinol (Lausanne). 2024 Jul 17;15:1341002. doi: 10.3389/fendo.2024.1341002 (PMC11288873; doi:10.3389/fendo.2024.1341002)
Supplement: Supplementary File 7 — Removal of weak IVs and F-statistics. [file DataSheet_7.zip › Supplementary file 7/731Removing weak instrumental variables/ebi-a-GCST90001561.csv]

id.exposure	pval.exposure	se.exposure	pos.exposure	chr.exposure	beta.exposure	samplesize.exposure	SNP	effect_allele.exposure	other_allele.exposure	eaf.exposure	exposure	mr_keep.exposure	pval_origin.exposure	data_source.exposure	Trait	Statistical_trait_name	Panel	CatalogID	Trait_type	R2	F
ebi-a-GCST90001561	4.28302e-07	0.1057	199471227	1	0.5352	3427	rs190023756	A	G	0.0101	|| id:ebi-a-GCST90001561	TRUE	reported	igd	CD45RA+ CD8br %CD8br	MT_Trait538	Maturation stages of T cell	GCST90001561	Relative count	0.00742559404809547	25.6229250545065
ebi-a-GCST90001561	8.11409e-07	0.1666	194010208	1	0.8233	3427	rs116794175	C	T	0.0042	|| id:ebi-a-GCST90001561	TRUE	reported	igd	CD45RA+ CD8br %CD8br	MT_Trait538	Maturation stages of T cell	GCST90001561	Relative count	0.00707568156622077	24.4069048510492
ebi-a-GCST90001561	3.06196e-19	0.1946	197924770	1	1.755	3427	rs17583875	A	G	0.0029	|| id:ebi-a-GCST90001561	TRUE	reported	igd	CD45RA+ CD8br %CD8br	MT_Trait538	Maturation stages of T cell	GCST90001561	Relative count	0.0231828977642013	81.2858667816633
ebi-a-GCST90001561	3.54699e-07	0.1134	195875605	1	0.5786	3427	rs34645541	A	C	0.0093	|| id:ebi-a-GCST90001561	TRUE	reported	igd	CD45RA+ CD8br %CD8br	MT_Trait538	Maturation stages of T cell	GCST90001561	Relative count	0.00753928171220652	26.0181983916259
ebi-a-GCST90001561	3.03403e-08	0.5579	214625781	1	3.098	3427	rs150956189	C	T	3e-04	|| id:ebi-a-GCST90001561	TRUE	reported	igd	CD45RA+ CD8br %CD8br	MT_Trait538	Maturation stages of T cell	GCST90001561	Relative count	0.00891755472698925	30.8174411580105
ebi-a-GCST90001561	9.92887e-15	0.02238	38899155	2	0.174	3427	rs28578699	C	A	0.3669	|| id:ebi-a-GCST90001561	TRUE	reported	igd	CD45RA+ CD8br %CD8br	MT_Trait538	Maturation stages of T cell	GCST90001561	Relative count	0.0173328769517446	60.4122211553931
ebi-a-GCST90001561	2.52098e-08	0.2039	103672986	2	-1.139	3427	rs2463509	T	C	0.9971	|| id:ebi-a-GCST90001561	TRUE	reported	igd	CD45RA+ CD8br %CD8br	MT_Trait538	Maturation stages of T cell	GCST90001561	Relative count	0.00902323697322581	31.1859851677102
ebi-a-GCST90001561	1.04112e-33	0.02208	38925155	2	0.2701	3427	rs11896593	C	G	0.3707	|| id:ebi-a-GCST90001561	TRUE	reported	igd	CD45RA+ CD8br %CD8br	MT_Trait538	Maturation stages of T cell	GCST90001561	Relative count	0.0418384572176526	149.553816942339
ebi-a-GCST90001561	8.37703e-06	0.02445	241750301	2	0.1091	3427	rs75196020	A	C	0.2607	|| id:ebi-a-GCST90001561	TRUE	reported	igd	CD45RA+ CD8br %CD8br	MT_Trait538	Maturation stages of T cell	GCST90001561	Relative count	0.00577645922101743	19.8993204450616
ebi-a-GCST90001561	6.66193e-06	0.06542	3036671	3	0.2951	3427	rs10510244	C	G	0.028	|| id:ebi-a-GCST90001561	TRUE	reported	igd	CD45RA+ CD8br %CD8br	MT_Trait538	Maturation stages of T cell	GCST90001561	Relative count	0.00590244894102651	20.33591934864
ebi-a-GCST90001561	6.21298e-06	0.04778	2937455	3	0.2162	3427	rs181615229	C	A	0.0525	|| id:ebi-a-GCST90001561	TRUE	reported	igd	CD45RA+ CD8br %CD8br	MT_Trait538	Maturation stages of T cell	GCST90001561	Relative count	0.00593906381190624	20.4628235707373
ebi-a-GCST90001561	6.31001e-06	0.03687	61307038	3	-0.1668	3427	rs62268448	C	A	0.0913	|| id:ebi-a-GCST90001561	TRUE	reported	igd	CD45RA+ CD8br %CD8br	MT_Trait538	Maturation stages of T cell	GCST90001561	Relative count	0.00593670883308843	20.4546611206809
ebi-a-GCST90001561	2.43198e-06	0.07361	148303054	4	0.3476	3427	rs115475145	C	T	0.0238	|| id:ebi-a-GCST90001561	TRUE	reported	igd	CD45RA+ CD8br %CD8br	MT_Trait538	Maturation stages of T cell	GCST90001561	Relative count	0.0064647994122352	22.2860125879854
ebi-a-GCST90001561	3.94003e-06	0.06712	171664213	5	-0.3103	3427	rs146969910	C	T	0.0267	|| id:ebi-a-GCST90001561	TRUE	reported	igd	CD45RA+ CD8br %CD8br	MT_Trait538	Maturation stages of T cell	GCST90001561	Relative count	0.00619791271309868	21.3602399450734
ebi-a-GCST90001561	3.81698e-06	0.05118	120985438	5	0.2369	3427	rs140764369	A	G	0.0463	|| id:ebi-a-GCST90001561	TRUE	reported	igd	CD45RA+ CD8br %CD8br	MT_Trait538	Maturation stages of T cell	GCST90001561	Relative count	0.00621310537249491	21.4129266705326
ebi-a-GCST90001561	8.03896e-07	0.08172	26044129	6	-0.404	3427	rs148770451	T	C	0.0198	|| id:ebi-a-GCST90001561	TRUE	reported	igd	CD45RA+ CD8br %CD8br	MT_Trait538	Maturation stages of T cell	GCST90001561	Relative count	0.00708118029601589	24.4260074767088
ebi-a-GCST90001561	6.61896e-06	0.1469	138310353	7	-0.663	3427	rs118191043	G	A	0.0053	|| id:ebi-a-GCST90001561	TRUE	reported	igd	CD45RA+ CD8br %CD8br	MT_Trait538	Maturation stages of T cell	GCST90001561	Relative count	0.00590874995453715	20.3577574929507
ebi-a-GCST90001561	5.57301e-06	0.2636	127735836	11	1.199	3427	rs77806002	G	A	0.0016	|| id:ebi-a-GCST90001561	TRUE	reported	igd	CD45RA+ CD8br %CD8br	MT_Trait538	Maturation stages of T cell	GCST90001561	Relative count	0.0060009419104597	20.677309375753
ebi-a-GCST90001561	4.67305e-06	0.07955	97410635	11	0.3649	3427	rs117900773	T	C	0.0179	|| id:ebi-a-GCST90001561	TRUE	reported	igd	CD45RA+ CD8br %CD8br	MT_Trait538	Maturation stages of T cell	GCST90001561	Relative count	0.00610231934759845	21.0287680234906
ebi-a-GCST90001561	5.32096e-06	0.7928	83433494	11	3.615	3427	rs76552842	A	G	1e-04	|| id:ebi-a-GCST90001561	TRUE	reported	igd	CD45RA+ CD8br %CD8br	MT_Trait538	Maturation stages of T cell	GCST90001561	Relative count	0.00603043033250694	20.7795334174522
ebi-a-GCST90001561	5.40406e-06	0.02951	43493148	12	-0.1344	3427	rs17588249	T	C	0.1628	|| id:ebi-a-GCST90001561	TRUE	reported	igd	CD45RA+ CD8br %CD8br	MT_Trait538	Maturation stages of T cell	GCST90001561	Relative count	0.00601624206562685	20.7303478656363
ebi-a-GCST90001561	2.28202e-06	0.02513	114110660	13	0.119	3427	rs14067	G	A	0.234	|| id:ebi-a-GCST90001561	TRUE	reported	igd	CD45RA+ CD8br %CD8br	MT_Trait538	Maturation stages of T cell	GCST90001561	Relative count	0.00650073394073477	22.4106997434746
ebi-a-GCST90001561	4.57804e-06	0.2101	98090362	15	0.9647	3427	rs117545347	T	G	0.0025	|| id:ebi-a-GCST90001561	TRUE	reported	igd	CD45RA+ CD8br %CD8br	MT_Trait538	Maturation stages of T cell	GCST90001561	Relative count	0.00611441258745284	21.0706980534303
ebi-a-GCST90001561	9.66006e-06	0.07165	55617067	17	-0.3175	3427	rs114542543	T	C	0.0223	|| id:ebi-a-GCST90001561	TRUE	reported	igd	CD45RA+ CD8br %CD8br	MT_Trait538	Maturation stages of T cell	GCST90001561	Relative count	0.00569717602798277	19.6246328838649
ebi-a-GCST90001561	6.38205e-06	0.1528	18020050	17	0.6906	3427	rs12952913	T	C	0.005	|| id:ebi-a-GCST90001561	TRUE	reported	igd	CD45RA+ CD8br %CD8br	MT_Trait538	Maturation stages of T cell	GCST90001561	Relative count	0.00592531372804717	20.4151657806218
ebi-a-GCST90001561	1.036e-06	0.02253	27999885	18	-0.1103	3427	rs4473273	C	T	0.6526	|| id:ebi-a-GCST90001561	TRUE	reported	igd	CD45RA+ CD8br %CD8br	MT_Trait538	Maturation stages of T cell	GCST90001561	Relative count	0.00694524756917729	23.9538382613896
ebi-a-GCST90001561	4.38995e-06	0.0905	75239395	18	0.4162	3427	rs12958506	T	G	0.9854	|| id:ebi-a-GCST90001561	TRUE	reported	igd	CD45RA+ CD8br %CD8br	MT_Trait538	Maturation stages of T cell	GCST90001561	Relative count	0.00613367645962329	21.137492413844
