# Supplementary material for: An exploration of the causal relationship between 731 immunophenotypes and osteoporosis: a bidirectional Mendelian randomized study
Source: Front Endocrinol (Lausanne). 2024 Jul 17;15:1341002. doi: 10.3389/fendo.2024.1341002 (PMC11288873; doi:10.3389/fendo.2024.1341002)
Supplement: Supplementary File 7 — Removal of weak IVs and F-statistics. [file DataSheet_7.zip › Supplementary file 7/731Removing weak instrumental variables/ebi-a-GCST90001562.csv]

id.exposure	pval.exposure	chr.exposure	beta.exposure	pos.exposure	samplesize.exposure	se.exposure	SNP	effect_allele.exposure	other_allele.exposure	eaf.exposure	exposure	mr_keep.exposure	pval_origin.exposure	data_source.exposure	Trait	Statistical_trait_name	Panel	CatalogID	Trait_type	R2	F
ebi-a-GCST90001562	7.63396e-06	1	0.5194	78725368	3427	0.1159	rs149720446	A	G	0.0093	|| id:ebi-a-GCST90001562	TRUE	reported	igd	CD45RA+ CD8br %T cell	MT_Trait539	Maturation stages of T cell	GCST90001562	Relative count	0.00582619785419853	20.0716691664578
ebi-a-GCST90001562	9.06108e-06	1	0.1612	68487020	3427	0.03627	rs72932690	G	A	0.1107	|| id:ebi-a-GCST90001562	TRUE	reported	igd	CD45RA+ CD8br %T cell	MT_Trait539	Maturation stages of T cell	GCST90001562	Relative count	0.00573092586689208	19.7415585023794
ebi-a-GCST90001562	1.003e-08	1	1.455	198524264	3427	0.2533	rs146620586	T	G	0.0032	|| id:ebi-a-GCST90001562	TRUE	reported	igd	CD45RA+ CD8br %T cell	MT_Trait539	Maturation stages of T cell	GCST90001562	Relative count	0.00953630350490111	32.9763116203703
ebi-a-GCST90001562	7.96306e-06	1	-0.4365	241601336	3427	0.09758	rs569064217	A	G	0.0127	|| id:ebi-a-GCST90001562	TRUE	reported	igd	CD45RA+ CD8br %T cell	MT_Trait539	Maturation stages of T cell	GCST90001562	Relative count	0.00580502810191174	19.9983120122697
ebi-a-GCST90001562	3.39e-06	1	2.695	214625781	3427	0.5791	rs150956189	C	T	3e-04	|| id:ebi-a-GCST90001562	TRUE	reported	igd	CD45RA+ CD8br %T cell	MT_Trait539	Maturation stages of T cell	GCST90001562	Relative count	0.00628000993936026	21.644964635356
ebi-a-GCST90001562	1.63606e-26	2	0.2378	38921934	3427	0.02213	rs7583259	G	C	0.5023	|| id:ebi-a-GCST90001562	TRUE	reported	igd	CD45RA+ CD8br %T cell	MT_Trait539	Maturation stages of T cell	GCST90001562	Relative count	0.0325952984572064	115.400407955319
ebi-a-GCST90001562	8.10588e-11	2	0.1592	38897781	3427	0.02442	rs6707421	G	A	0.3011	|| id:ebi-a-GCST90001562	TRUE	reported	igd	CD45RA+ CD8br %T cell	MT_Trait539	Maturation stages of T cell	GCST90001562	Relative count	0.0122497674399488	42.4757718083089
ebi-a-GCST90001562	4.35502e-06	2	0.4924	39603005	3427	0.107	rs191749866	C	T	0.0107	|| id:ebi-a-GCST90001562	TRUE	reported	igd	CD45RA+ CD8br %T cell	MT_Trait539	Maturation stages of T cell	GCST90001562	Relative count	0.00614156365193156	21.1648407243572
ebi-a-GCST90001562	6.50205e-06	3	-0.1749	61309584	3427	0.03872	rs73101099	A	G	0.0889	|| id:ebi-a-GCST90001562	TRUE	reported	igd	CD45RA+ CD8br %T cell	MT_Trait539	Maturation stages of T cell	GCST90001562	Relative count	0.00591856986188468	20.3917920226501
ebi-a-GCST90001562	8.54594e-06	3	2.01	117384981	3427	0.4508	rs185587352	A	G	6e-04	|| id:ebi-a-GCST90001562	TRUE	reported	igd	CD45RA+ CD8br %T cell	MT_Trait539	Maturation stages of T cell	GCST90001562	Relative count	0.00576763927227462	19.8687603500268
ebi-a-GCST90001562	3.82499e-06	3	0.2292	2937455	3427	0.04952	rs181615229	C	A	0.0525	|| id:ebi-a-GCST90001562	TRUE	reported	igd	CD45RA+ CD8br %T cell	MT_Trait539	Maturation stages of T cell	GCST90001562	Relative count	0.00621222959336474	21.4098895064569
ebi-a-GCST90001562	9.85303e-07	4	1.051	618242	3427	0.2144	rs77031975	G	T	0.0025	|| id:ebi-a-GCST90001562	TRUE	reported	igd	CD45RA+ CD8br %T cell	MT_Trait539	Maturation stages of T cell	GCST90001562	Relative count	0.00696317196407924	24.0160921565627
ebi-a-GCST90001562	2.73401e-06	4	-0.4375	135317580	3427	0.09313	rs140811183	A	G	0.0136	|| id:ebi-a-GCST90001562	TRUE	reported	igd	CD45RA+ CD8br %T cell	MT_Trait539	Maturation stages of T cell	GCST90001562	Relative count	0.00639845415960555	22.0558287055737
ebi-a-GCST90001562	5.48706e-06	4	-0.1242	84074624	3427	0.02728	rs11099574	A	T	0.7847	|| id:ebi-a-GCST90001562	TRUE	reported	igd	CD45RA+ CD8br %T cell	MT_Trait539	Maturation stages of T cell	GCST90001562	Relative count	0.00601203474033137	20.715762871692
ebi-a-GCST90001562	1.652e-08	6	0.1499	31417540	3427	0.02649	rs2596459	T	G	0.5099	|| id:ebi-a-GCST90001562	TRUE	reported	igd	CD45RA+ CD8br %T cell	MT_Trait539	Maturation stages of T cell	GCST90001562	Relative count	0.00925733775218038	32.0026410584577
ebi-a-GCST90001562	1.036e-07	6	-0.1461	31429927	3427	0.02741	rs3094228	C	T	0.3844	|| id:ebi-a-GCST90001562	TRUE	reported	igd	CD45RA+ CD8br %T cell	MT_Trait539	Maturation stages of T cell	GCST90001562	Relative count	0.00822209865618129	28.3941473784245
ebi-a-GCST90001562	7.30903e-07	6	0.2816	164449966	3427	0.05676	rs71569429	T	C	0.0403	|| id:ebi-a-GCST90001562	TRUE	reported	igd	CD45RA+ CD8br %T cell	MT_Trait539	Maturation stages of T cell	GCST90001562	Relative count	0.00713112940463235	24.5995407190277
ebi-a-GCST90001562	4.66402e-06	7	-0.1017	41966718	3427	0.02216	rs6943827	A	G	0.5156	|| id:ebi-a-GCST90001562	TRUE	reported	igd	CD45RA+ CD8br %T cell	MT_Trait539	Maturation stages of T cell	GCST90001562	Relative count	0.00610839777654432	21.0498432000642
ebi-a-GCST90001562	2.87303e-07	8	3.594	5871144	3427	0.6989	rs75402344	T	G	3e-04	|| id:ebi-a-GCST90001562	TRUE	reported	igd	CD45RA+ CD8br %T cell	MT_Trait539	Maturation stages of T cell	GCST90001562	Relative count	0.00765726460536701	26.4285013009668
ebi-a-GCST90001562	1.17601e-06	8	2.855	3996923	3427	0.5864	rs117773023	C	T	3e-04	|| id:ebi-a-GCST90001562	TRUE	reported	igd	CD45RA+ CD8br %T cell	MT_Trait539	Maturation stages of T cell	GCST90001562	Relative count	0.00686936473626124	23.6903116128793
ebi-a-GCST90001562	6.79595e-06	8	-0.2601	106724711	3427	0.05772	rs16873557	T	C	0.0378	|| id:ebi-a-GCST90001562	TRUE	reported	igd	CD45RA+ CD8br %T cell	MT_Trait539	Maturation stages of T cell	GCST90001562	Relative count	0.00589044632054132	20.2943212578351
ebi-a-GCST90001562	1.738e-06	8	0.1123	61151574	3427	0.02344	rs8180936	T	C	0.6698	|| id:ebi-a-GCST90001562	TRUE	reported	igd	CD45RA+ CD8br %T cell	MT_Trait539	Maturation stages of T cell	GCST90001562	Relative count	0.00665320778565202	22.939860323162
ebi-a-GCST90001562	6.52004e-06	9	-0.2825	16497683	3427	0.06256	rs116954492	T	C	0.0318	|| id:ebi-a-GCST90001562	TRUE	reported	igd	CD45RA+ CD8br %T cell	MT_Trait539	Maturation stages of T cell	GCST90001562	Relative count	0.0059149741601808	20.3793297072394
ebi-a-GCST90001562	8.67002e-07	11	1.346	127735836	3427	0.2731	rs77806002	G	A	0.0016	|| id:ebi-a-GCST90001562	TRUE	reported	igd	CD45RA+ CD8br %T cell	MT_Trait539	Maturation stages of T cell	GCST90001562	Relative count	0.00703825716705288	24.2768978474246
ebi-a-GCST90001562	2.21101e-06	11	3.896	83433494	3427	0.8218	rs76552842	A	G	1e-04	|| id:ebi-a-GCST90001562	TRUE	reported	igd	CD45RA+ CD8br %T cell	MT_Trait539	Maturation stages of T cell	GCST90001562	Relative count	0.0065155725089617	22.4621898700019
ebi-a-GCST90001562	8.08798e-06	12	0.1244	100186724	3427	0.02784	rs11110042	T	C	0.2037	|| id:ebi-a-GCST90001562	TRUE	reported	igd	CD45RA+ CD8br %T cell	MT_Trait539	Maturation stages of T cell	GCST90001562	Relative count	0.00579248921848158	19.9548639073389
ebi-a-GCST90001562	1.48501e-06	15	0.1585	65376824	3427	0.03288	rs11629948	A	T	0.1358	|| id:ebi-a-GCST90001562	TRUE	reported	igd	CD45RA+ CD8br %T cell	MT_Trait539	Maturation stages of T cell	GCST90001562	Relative count	0.0067351285161587	23.224233364241
ebi-a-GCST90001562	9.70689e-06	16	1.706	10650924	3427	0.3851	rs192221507	A	G	7e-04	|| id:ebi-a-GCST90001562	TRUE	reported	igd	CD45RA+ CD8br %T cell	MT_Trait539	Maturation stages of T cell	GCST90001562	Relative count	0.00569399360295757	19.6136078477457
ebi-a-GCST90001562	2.065e-06	17	0.1393	43385620	3427	0.02929	rs79039330	T	G	0.1716	|| id:ebi-a-GCST90001562	TRUE	reported	igd	CD45RA+ CD8br %T cell	MT_Trait539	Maturation stages of T cell	GCST90001562	Relative count	0.00655680734560752	22.6052836485823
ebi-a-GCST90001562	7.00003e-07	18	-0.7578	13390635	3427	0.1525	rs118124576	G	T	0.0051	|| id:ebi-a-GCST90001562	TRUE	reported	igd	CD45RA+ CD8br %T cell	MT_Trait539	Maturation stages of T cell	GCST90001562	Relative count	0.00715380970930309	24.6783424199766
ebi-a-GCST90001562	7.15599e-06	19	2.28	38512779	3427	0.5072	rs143018694	A	G	4e-04	|| id:ebi-a-GCST90001562	TRUE	reported	igd	CD45RA+ CD8br %T cell	MT_Trait539	Maturation stages of T cell	GCST90001562	Relative count	0.00586197263060026	20.1956425637721
ebi-a-GCST90001562	5.58998e-06	19	-0.104	13712956	3427	0.02286	rs2515898	T	C	0.5899	|| id:ebi-a-GCST90001562	TRUE	reported	igd	CD45RA+ CD8br %T cell	MT_Trait539	Maturation stages of T cell	GCST90001562	Relative count	0.00600323154620171	20.6852463692859
ebi-a-GCST90001562	7.02506e-06	21	0.3634	19196423	3427	0.08075	rs62212949	A	C	0.0194	|| id:ebi-a-GCST90001562	TRUE	reported	igd	CD45RA+ CD8br %T cell	MT_Trait539	Maturation stages of T cell	GCST90001562	Relative count	0.00587505115755599	20.2409669308263
ebi-a-GCST90001562	9.59909e-07	22	0.916	40298491	3427	0.1866	rs116954000	A	T	0.0034	|| id:ebi-a-GCST90001562	TRUE	reported	igd	CD45RA+ CD8br %T cell	MT_Trait539	Maturation stages of T cell	GCST90001562	Relative count	0.00698249236639082	24.083197094761
