# Supplementary material for: An exploration of the causal relationship between 731 immunophenotypes and osteoporosis: a bidirectional Mendelian randomized study
Source: Front Endocrinol (Lausanne). 2024 Jul 17;15:1341002. doi: 10.3389/fendo.2024.1341002 (PMC11288873; doi:10.3389/fendo.2024.1341002)
Supplement: Supplementary File 7 — Removal of weak IVs and F-statistics. [file DataSheet_7.zip › Supplementary file 7/731Removing weak instrumental variables/ebi-a-GCST90001563.csv]

id.exposure	beta.exposure	samplesize.exposure	pval.exposure	se.exposure	chr.exposure	pos.exposure	SNP	effect_allele.exposure	other_allele.exposure	eaf.exposure	exposure	mr_keep.exposure	pval_origin.exposure	data_source.exposure	Trait	Statistical_trait_name	Panel	CatalogID	Trait_type	R2	F
ebi-a-GCST90001563	-0.1874	3395	6.51193e-06	0.0415	2	8430901	rs62107683	G	C	0.0708	|| id:ebi-a-GCST90001563	TRUE	reported	igd	CM DN (CD4-CD8-) AC	MT_Trait542	Maturation stages of T cell	GCST90001563	Absolute count	0.00597038755597689	20.3791966796868
ebi-a-GCST90001563	1.671	3395	7.41908e-06	0.3724	3	193372154	rs149297162	A	G	0.0012	|| id:ebi-a-GCST90001563	TRUE	reported	igd	CM DN (CD4-CD8-) AC	MT_Trait542	Maturation stages of T cell	GCST90001563	Absolute count	0.00589556980346088	20.12230077195
ebi-a-GCST90001563	0.2144	3395	8.831e-06	0.04818	5	121763931	rs71592595	C	T	0.0539	|| id:ebi-a-GCST90001563	TRUE	reported	igd	CM DN (CD4-CD8-) AC	MT_Trait542	Maturation stages of T cell	GCST90001563	Absolute count	0.00579896387790625	19.7906497004692
ebi-a-GCST90001563	1.119	3395	5.77006e-07	0.2235	14	95378018	rs149764572	G	A	0.0027	|| id:ebi-a-GCST90001563	TRUE	reported	igd	CM DN (CD4-CD8-) AC	MT_Trait542	Maturation stages of T cell	GCST90001563	Absolute count	0.00732943476563229	25.0523920329187
