# Supplementary material for: An exploration of the causal relationship between 731 immunophenotypes and osteoporosis: a bidirectional Mendelian randomized study
Source: Front Endocrinol (Lausanne). 2024 Jul 17;15:1341002. doi: 10.3389/fendo.2024.1341002 (PMC11288873; doi:10.3389/fendo.2024.1341002)
Supplement: Supplementary File 7 — Removal of weak IVs and F-statistics. [file DataSheet_7.zip › Supplementary file 7/731Removing weak instrumental variables/ebi-a-GCST90001564.csv]

id.exposure	beta.exposure	pval.exposure	pos.exposure	se.exposure	samplesize.exposure	chr.exposure	SNP	effect_allele.exposure	other_allele.exposure	eaf.exposure	exposure	mr_keep.exposure	pval_origin.exposure	data_source.exposure	Trait	Statistical_trait_name	Panel	CatalogID	Trait_type	R2	F
ebi-a-GCST90001564	0.1558	7.59696e-06	214874967	0.03476	3427	1	rs335577	A	G	0.1297	|| id:ebi-a-GCST90001564	TRUE	reported	igd	CM DN (CD4-CD8-) %DN	MT_Trait543	Maturation stages of T cell	GCST90001564	Relative count	0.00582804337307322	20.0780643828464
ebi-a-GCST90001564	0.5755	4.44795e-06	55929294	0.1252	3427	1	rs140471174	T	C	0.008	|| id:ebi-a-GCST90001564	TRUE	reported	igd	CM DN (CD4-CD8-) %DN	MT_Trait543	Maturation stages of T cell	GCST90001564	Relative count	0.00612771381899181	21.1168176453455
ebi-a-GCST90001564	-0.2083	3.75699e-06	8430901	0.04497	3427	2	rs62107683	G	C	0.0712	|| id:ebi-a-GCST90001564	TRUE	reported	igd	CM DN (CD4-CD8-) %DN	MT_Trait543	Maturation stages of T cell	GCST90001564	Relative count	0.0062216872342349	21.4426884784285
ebi-a-GCST90001564	-0.157	5.07996e-06	182393540	0.03436	3427	3	rs6443820	T	A	0.1299	|| id:ebi-a-GCST90001564	TRUE	reported	igd	CM DN (CD4-CD8-) %DN	MT_Trait543	Maturation stages of T cell	GCST90001564	Relative count	0.00605537549994049	20.866012628951
ebi-a-GCST90001564	0.1661	9.71606e-06	70347949	0.03749	3427	4	rs41297739	T	C	0.1078	|| id:ebi-a-GCST90001564	TRUE	reported	igd	CM DN (CD4-CD8-) %DN	MT_Trait543	Maturation stages of T cell	GCST90001564	Relative count	0.00569526305269469	19.6180056582724
ebi-a-GCST90001564	1.724	7.39707e-06	134052042	0.3841	3427	6	rs36108327	A	G	9e-04	|| id:ebi-a-GCST90001564	TRUE	reported	igd	CM DN (CD4-CD8-) %DN	MT_Trait543	Maturation stages of T cell	GCST90001564	Relative count	0.00584421585126583	20.1341073599697
ebi-a-GCST90001564	-0.2629	2.28902e-06	123030662	0.05554	3427	8	rs13439307	A	G	0.0465	|| id:ebi-a-GCST90001564	TRUE	reported	igd	CM DN (CD4-CD8-) %DN	MT_Trait543	Maturation stages of T cell	GCST90001564	Relative count	0.00649568676018267	22.393186277245
ebi-a-GCST90001564	0.1113	6.48605e-06	3902849	0.02464	3427	8	rs4421367	A	C	0.3224	|| id:ebi-a-GCST90001564	TRUE	reported	igd	CM DN (CD4-CD8-) %DN	MT_Trait543	Maturation stages of T cell	GCST90001564	Relative count	0.00591856986188468	20.3917920226501
ebi-a-GCST90001564	0.6456	1.29199e-06	88835399	0.1331	3427	10	rs114405373	T	C	0.0082	|| id:ebi-a-GCST90001564	TRUE	reported	igd	CM DN (CD4-CD8-) %DN	MT_Trait543	Maturation stages of T cell	GCST90001564	Relative count	0.00681844705473695	23.5135067634116
ebi-a-GCST90001564	-0.8579	7.18092e-06	59066617	0.1908	3427	12	rs74902462	T	C	0.0039	|| id:ebi-a-GCST90001564	TRUE	reported	igd	CM DN (CD4-CD8-) %DN	MT_Trait543	Maturation stages of T cell	GCST90001564	Relative count	0.00586472932328172	20.2051959373362
ebi-a-GCST90001564	0.1234	5.54204e-06	5903304	0.02711	3427	16	rs11643091	G	A	0.2418	|| id:ebi-a-GCST90001564	TRUE	reported	igd	CM DN (CD4-CD8-) %DN	MT_Trait543	Maturation stages of T cell	GCST90001564	Relative count	0.00600951477162168	20.7070272791145
ebi-a-GCST90001564	0.1141	6.94704e-06	33734417	0.02534	3427	17	rs2681072	T	C	0.3055	|| id:ebi-a-GCST90001564	TRUE	reported	igd	CM DN (CD4-CD8-) %DN	MT_Trait543	Maturation stages of T cell	GCST90001564	Relative count	0.00588141946231363	20.2630370790666
ebi-a-GCST90001564	0.1106	6.41594e-06	38084350	0.02448	3427	17	rs3744246	C	T	0.644	|| id:ebi-a-GCST90001564	TRUE	reported	igd	CM DN (CD4-CD8-) %DN	MT_Trait543	Maturation stages of T cell	GCST90001564	Relative count	0.00592098862733306	20.400175254292
ebi-a-GCST90001564	0.5006	2.90202e-07	56943484	0.0974	3427	18	rs77759734	T	C	0.0147	|| id:ebi-a-GCST90001564	TRUE	reported	igd	CM DN (CD4-CD8-) %DN	MT_Trait543	Maturation stages of T cell	GCST90001564	Relative count	0.0076491804268408	26.4003842645069
ebi-a-GCST90001564	0.1487	9.13103e-06	9582756	0.03346	3427	20	rs6056743	G	A	0.1405	|| id:ebi-a-GCST90001564	TRUE	reported	igd	CM DN (CD4-CD8-) %DN	MT_Trait543	Maturation stages of T cell	GCST90001564	Relative count	0.00573007442123073	19.7386085889012
ebi-a-GCST90001564	0.2665	4.73598e-06	20107611	0.05815	3427	20	rs60174111	C	T	0.0432	|| id:ebi-a-GCST90001564	TRUE	reported	igd	CM DN (CD4-CD8-) %DN	MT_Trait543	Maturation stages of T cell	GCST90001564	Relative count	0.00609154238514689	20.9914026883277
