# Supplementary material for: An exploration of the causal relationship between 731 immunophenotypes and osteoporosis: a bidirectional Mendelian randomized study
Source: Front Endocrinol (Lausanne). 2024 Jul 17;15:1341002. doi: 10.3389/fendo.2024.1341002 (PMC11288873; doi:10.3389/fendo.2024.1341002)
Supplement: Supplementary File 7 — Removal of weak IVs and F-statistics. [file DataSheet_7.zip › Supplementary file 7/731Removing weak instrumental variables/ebi-a-GCST90001565.csv]

id.exposure	samplesize.exposure	chr.exposure	pval.exposure	beta.exposure	se.exposure	pos.exposure	SNP	effect_allele.exposure	other_allele.exposure	eaf.exposure	exposure	mr_keep.exposure	pval_origin.exposure	data_source.exposure	Trait	Statistical_trait_name	Panel	CatalogID	Trait_type	R2	F
ebi-a-GCST90001565	3427	1	5.25799e-06	0.1129	0.02474	119091238	rs10923602	A	T	0.7161	|| id:ebi-a-GCST90001565	TRUE	reported	igd	CM DN (CD4-CD8-) %T cell	MT_Trait544	Maturation stages of T cell	GCST90001565	Relative count	0.00604008788589756	20.8130134395444
ebi-a-GCST90001565	3427	1	5.97696e-06	0.1238	0.0273	4118900	rs7419106	G	C	0.8016	|| id:ebi-a-GCST90001565	TRUE	reported	igd	CM DN (CD4-CD8-) %T cell	MT_Trait544	Maturation stages of T cell	GCST90001565	Relative count	0.00596490605501808	20.5523963518814
ebi-a-GCST90001565	3427	1	1.079e-06	0.1288	0.02635	61776742	rs2363876	T	C	0.226	|| id:ebi-a-GCST90001565	TRUE	reported	igd	CM DN (CD4-CD8-) %T cell	MT_Trait544	Maturation stages of T cell	GCST90001565	Relative count	0.00692371200255108	23.8790452408812
ebi-a-GCST90001565	3427	1	9.67097e-06	-0.2947	0.0665	978139	rs142709521	C	G	0.0287	|| id:ebi-a-GCST90001565	TRUE	reported	igd	CM DN (CD4-CD8-) %T cell	MT_Trait544	Maturation stages of T cell	GCST90001565	Relative count	0.00569798362472271	19.6274306933614
ebi-a-GCST90001565	3427	2	4.68598e-06	0.7854	0.1713	208596366	rs116181048	A	G	0.0041	|| id:ebi-a-GCST90001565	TRUE	reported	igd	CM DN (CD4-CD8-) %T cell	MT_Trait544	Maturation stages of T cell	GCST90001565	Relative count	0.00609673168407346	21.0093946600386
ebi-a-GCST90001565	3427	2	8.53591e-06	0.2836	0.06362	80073031	rs60587253	T	C	0.0298	|| id:ebi-a-GCST90001565	TRUE	reported	igd	CM DN (CD4-CD8-) %T cell	MT_Trait544	Maturation stages of T cell	GCST90001565	Relative count	0.00576500996355536	19.8596502064903
ebi-a-GCST90001565	3427	3	7.41105e-06	0.1225	0.0273	176091938	rs301224	A	G	0.1936	|| id:ebi-a-GCST90001565	TRUE	reported	igd	CM DN (CD4-CD8-) %T cell	MT_Trait544	Maturation stages of T cell	GCST90001565	Relative count	0.00584101900176461	20.1230290762512
ebi-a-GCST90001565	3427	5	8.30692e-06	-0.2766	0.06196	51696375	rs1816148	C	T	0.0324	|| id:ebi-a-GCST90001565	TRUE	reported	igd	CM DN (CD4-CD8-) %T cell	MT_Trait544	Maturation stages of T cell	GCST90001565	Relative count	0.00578161566571635	19.917187176475
ebi-a-GCST90001565	3427	7	9.92499e-06	0.1075	0.02428	149806486	rs56017608	G	A	0.2902	|| id:ebi-a-GCST90001565	TRUE	reported	igd	CM DN (CD4-CD8-) %T cell	MT_Trait544	Maturation stages of T cell	GCST90001565	Relative count	0.00568759048409541	19.5914254127743
ebi-a-GCST90001565	3427	9	2.61698e-07	-0.3243	0.06286	7510150	rs10976338	C	G	0.0312	|| id:ebi-a-GCST90001565	TRUE	reported	igd	CM DN (CD4-CD8-) %T cell	MT_Trait544	Maturation stages of T cell	GCST90001565	Relative count	0.00770674657632112	26.6006111931406
ebi-a-GCST90001565	3427	10	5.665e-06	-0.1639	0.03605	34518442	rs11592463	A	G	0.0964	|| id:ebi-a-GCST90001565	TRUE	reported	igd	CM DN (CD4-CD8-) %T cell	MT_Trait544	Maturation stages of T cell	GCST90001565	Relative count	0.00599544796220363	20.6582648222788
ebi-a-GCST90001565	3427	11	2.61999e-07	1.998	0.3872	132425661	rs79148798	C	T	7e-04	|| id:ebi-a-GCST90001565	TRUE	reported	igd	CM DN (CD4-CD8-) %T cell	MT_Trait544	Maturation stages of T cell	GCST90001565	Relative count	0.00770983093552645	26.6113398856644
ebi-a-GCST90001565	3427	17	4.70403e-06	0.1091	0.0238	33734665	rs2681071	T	G	0.3062	|| id:ebi-a-GCST90001565	TRUE	reported	igd	CM DN (CD4-CD8-) %T cell	MT_Trait544	Maturation stages of T cell	GCST90001565	Relative count	0.00609433953695254	21.0011007526992
ebi-a-GCST90001565	3427	19	3.13899e-06	1.323	0.2834	49834820	rs188074964	C	T	0.0015	|| id:ebi-a-GCST90001565	TRUE	reported	igd	CM DN (CD4-CD8-) %T cell	MT_Trait544	Maturation stages of T cell	GCST90001565	Relative count	0.00631906538835368	21.7804309222959
ebi-a-GCST90001565	3427	20	8.46896e-06	0.1607	0.03604	43035780	rs6093976	T	C	0.1002	|| id:ebi-a-GCST90001565	TRUE	reported	igd	CM DN (CD4-CD8-) %T cell	MT_Trait544	Maturation stages of T cell	GCST90001565	Relative count	0.00576813957339711	19.8704938206349
ebi-a-GCST90001565	3427	22	9.71896e-07	1.761	0.3588	33601370	rs117646786	C	A	9e-04	|| id:ebi-a-GCST90001565	TRUE	reported	igd	CM DN (CD4-CD8-) %T cell	MT_Trait544	Maturation stages of T cell	GCST90001565	Relative count	0.00698003689393609	24.074668435621
