# Supplementary material for: An exploration of the causal relationship between 731 immunophenotypes and osteoporosis: a bidirectional Mendelian randomized study
Source: Front Endocrinol (Lausanne). 2024 Jul 17;15:1341002. doi: 10.3389/fendo.2024.1341002 (PMC11288873; doi:10.3389/fendo.2024.1341002)
Supplement: Supplementary File 7 — Removal of weak IVs and F-statistics. [file DataSheet_7.zip › Supplementary file 7/731Removing weak instrumental variables/ebi-a-GCST90001566.csv]

id.exposure	beta.exposure	pos.exposure	pval.exposure	samplesize.exposure	chr.exposure	se.exposure	SNP	effect_allele.exposure	other_allele.exposure	eaf.exposure	exposure	mr_keep.exposure	pval_origin.exposure	data_source.exposure	Trait	Statistical_trait_name	Panel	CatalogID	Trait_type	R2	F
ebi-a-GCST90001566	-0.1999	182697886	8.14404e-06	3395	1	0.04474	rs12139791	A	G	0.0533	|| id:ebi-a-GCST90001566	TRUE	reported	igd	Naive DN (CD4-CD8-) AC	MT_Trait545	Maturation stages of T cell	GCST90001566	Absolute count	0.00584584882733045	19.9515991033539
ebi-a-GCST90001566	-0.1029	53595255	4.509e-06	3395	1	0.02239	rs1679937	T	G	0.7144	|| id:ebi-a-GCST90001566	TRUE	reported	igd	Naive DN (CD4-CD8-) AC	MT_Trait545	Maturation stages of T cell	GCST90001566	Absolute count	0.00618285792819217	21.1089505928851
ebi-a-GCST90001566	-0.3638	156766527	9.43192e-06	3395	2	0.08199	rs62174823	C	T	0.0159	|| id:ebi-a-GCST90001566	TRUE	reported	igd	Naive DN (CD4-CD8-) AC	MT_Trait545	Maturation stages of T cell	GCST90001566	Absolute count	0.00576570710480422	19.6764931026805
ebi-a-GCST90001566	0.3132	189898847	2.40198e-06	3395	2	0.06629	rs78905646	A	G	0.0233	|| id:ebi-a-GCST90001566	TRUE	reported	igd	Naive DN (CD4-CD8-) AC	MT_Trait545	Maturation stages of T cell	GCST90001566	Absolute count	0.00653223006864661	22.3095879843685
ebi-a-GCST90001566	-0.4473	84213945	3.64796e-06	3395	2	0.09644	rs1348953	A	G	0.0106	|| id:ebi-a-GCST90001566	TRUE	reported	igd	Naive DN (CD4-CD8-) AC	MT_Trait545	Maturation stages of T cell	GCST90001566	Absolute count	0.00629651766447528	21.4994561409326
ebi-a-GCST90001566	-0.6641	6358753	7.19002e-06	3395	3	0.1477	rs727239	G	A	0.005	|| id:ebi-a-GCST90001566	TRUE	reported	igd	Naive DN (CD4-CD8-) AC	MT_Trait545	Maturation stages of T cell	GCST90001566	Absolute count	0.00591953686889634	20.2045904140421
ebi-a-GCST90001566	-0.7602	150605036	5.95799e-06	3395	5	0.1676	rs116550072	T	C	0.0034	|| id:ebi-a-GCST90001566	TRUE	reported	igd	Naive DN (CD4-CD8-) AC	MT_Trait545	Maturation stages of T cell	GCST90001566	Absolute count	0.00602343279878278	20.561357441068
ebi-a-GCST90001566	-0.1841	31322694	2.42901e-06	3395	6	0.03898	rs3819288	C	T	0.1029	|| id:ebi-a-GCST90001566	TRUE	reported	igd	Naive DN (CD4-CD8-) AC	MT_Trait545	Maturation stages of T cell	GCST90001566	Absolute count	0.00652739694566199	22.2929729199787
ebi-a-GCST90001566	-0.1356	31320654	1.61801e-07	3395	6	0.02583	rs2523614	C	T	0.2641	|| id:ebi-a-GCST90001566	TRUE	reported	igd	Naive DN (CD4-CD8-) AC	MT_Trait545	Maturation stages of T cell	GCST90001566	Absolute count	0.0080522929392278	27.5432159864109
ebi-a-GCST90001566	0.1925	8326430	3.54201e-06	3395	7	0.04146	rs73061672	A	T	0.0636	|| id:ebi-a-GCST90001566	TRUE	reported	igd	Naive DN (CD4-CD8-) AC	MT_Trait545	Maturation stages of T cell	GCST90001566	Absolute count	0.00630977843865147	21.5450225611611
ebi-a-GCST90001566	0.5594	89666365	6.43102e-06	3395	8	0.1238	rs149868216	A	T	0.0066	|| id:ebi-a-GCST90001566	TRUE	reported	igd	Naive DN (CD4-CD8-) AC	MT_Trait545	Maturation stages of T cell	GCST90001566	Absolute count	0.00597805393453475	20.4055223128248
ebi-a-GCST90001566	0.1027	107284126	1.136e-06	3395	9	0.02107	rs7036108	A	G	0.3542	|| id:ebi-a-GCST90001566	TRUE	reported	igd	Naive DN (CD4-CD8-) AC	MT_Trait545	Maturation stages of T cell	GCST90001566	Absolute count	0.00694933811649179	23.7441100784671
ebi-a-GCST90001566	-0.3311	11740444	7.60501e-06	3395	9	0.07385	rs34406534	C	G	0.0202	|| id:ebi-a-GCST90001566	TRUE	reported	igd	Naive DN (CD4-CD8-) AC	MT_Trait545	Maturation stages of T cell	GCST90001566	Absolute count	0.00588591263732046	20.0891445280791
ebi-a-GCST90001566	-0.1944	61519938	9.53411e-06	3395	10	0.04385	rs10821586	G	T	0.0567	|| id:ebi-a-GCST90001566	TRUE	reported	igd	Naive DN (CD4-CD8-) AC	MT_Trait545	Maturation stages of T cell	GCST90001566	Absolute count	0.0057558121027837	19.6425291718819
ebi-a-GCST90001566	0.2589	66450470	7.54797e-06	3395	13	0.05774	rs9599032	C	T	0.0311	|| id:ebi-a-GCST90001566	TRUE	reported	igd	Naive DN (CD4-CD8-) AC	MT_Trait545	Maturation stages of T cell	GCST90001566	Absolute count	0.00588716818289784	20.093455194679
ebi-a-GCST90001566	0.1429	70921568	4.43997e-07	3395	13	0.02824	rs35761894	G	A	0.1529	|| id:ebi-a-GCST90001566	TRUE	reported	igd	Naive DN (CD4-CD8-) AC	MT_Trait545	Maturation stages of T cell	GCST90001566	Absolute count	0.00748569399143861	25.5905225337196
ebi-a-GCST90001566	0.2769	29113167	1.02101e-06	3395	14	0.05655	rs113911480	G	T	0.0314	|| id:ebi-a-GCST90001566	TRUE	reported	igd	Naive DN (CD4-CD8-) AC	MT_Trait545	Maturation stages of T cell	GCST90001566	Absolute count	0.0070126895458967	23.9620943578284
ebi-a-GCST90001566	-0.1339	36349479	1.34499e-06	3395	15	0.02765	rs12907798	T	C	0.1535	|| id:ebi-a-GCST90001566	TRUE	reported	igd	Naive DN (CD4-CD8-) AC	MT_Trait545	Maturation stages of T cell	GCST90001566	Absolute count	0.00686027394520006	23.4376985286151
ebi-a-GCST90001566	0.1406	80725065	8.60696e-06	3395	15	0.03156	rs17315924	G	A	0.1165	|| id:ebi-a-GCST90001566	TRUE	reported	igd	Naive DN (CD4-CD8-) AC	MT_Trait545	Maturation stages of T cell	GCST90001566	Absolute count	0.0058119971379246	19.8353895160752
ebi-a-GCST90001566	-0.09212	56631722	9.44496e-06	3395	16	0.02077	rs4784694	C	T	0.351	|| id:ebi-a-GCST90001566	TRUE	reported	igd	Naive DN (CD4-CD8-) AC	MT_Trait545	Maturation stages of T cell	GCST90001566	Absolute count	0.00576084182176924	19.6597932604854
