# Supplementary material for: An exploration of the causal relationship between 731 immunophenotypes and osteoporosis: a bidirectional Mendelian randomized study
Source: Front Endocrinol (Lausanne). 2024 Jul 17;15:1341002. doi: 10.3389/fendo.2024.1341002 (PMC11288873; doi:10.3389/fendo.2024.1341002)
Supplement: Supplementary File 7 — Removal of weak IVs and F-statistics. [file DataSheet_7.zip › Supplementary file 7/731Removing weak instrumental variables/ebi-a-GCST90001567.csv]

id.exposure	pos.exposure	pval.exposure	samplesize.exposure	beta.exposure	chr.exposure	se.exposure	SNP	effect_allele.exposure	other_allele.exposure	eaf.exposure	exposure	mr_keep.exposure	pval_origin.exposure	data_source.exposure	Trait	Statistical_trait_name	Panel	CatalogID	Trait_type	R2	F
ebi-a-GCST90001567	61679283	5.41402e-07	3427	0.1138	1	0.02267	rs332818	G	A	0.5573	|| id:ebi-a-GCST90001567	TRUE	reported	igd	Naive DN (CD4-CD8-) %DN	MT_Trait546	Maturation stages of T cell	GCST90001567	Relative count	0.00729937498269497	25.1841881486621
ebi-a-GCST90001567	237168044	3.31497e-06	3427	0.8619	1	0.185	rs1252165	T	C	0.0035	|| id:ebi-a-GCST90001567	TRUE	reported	igd	Naive DN (CD4-CD8-) %DN	MT_Trait546	Maturation stages of T cell	GCST90001567	Relative count	0.0062938181681828	21.6928581306486
ebi-a-GCST90001567	240939082	5.42201e-06	3427	-0.6498	2	0.1426	rs114187856	T	C	0.0063	|| id:ebi-a-GCST90001567	TRUE	reported	igd	Naive DN (CD4-CD8-) %DN	MT_Trait546	Maturation stages of T cell	GCST90001567	Relative count	0.00602258275248716	20.7523285432269
ebi-a-GCST90001567	59914042	4.11898e-06	3427	0.5738	3	0.1244	rs76313555	T	C	0.008	|| id:ebi-a-GCST90001567	TRUE	reported	igd	Naive DN (CD4-CD8-) %DN	MT_Trait546	Maturation stages of T cell	GCST90001567	Relative count	0.0061699034385673	21.2631106163997
ebi-a-GCST90001567	149134594	5.94196e-06	3427	-0.1222	4	0.02695	rs7699349	C	T	0.7693	|| id:ebi-a-GCST90001567	TRUE	reported	igd	Naive DN (CD4-CD8-) %DN	MT_Trait546	Maturation stages of T cell	GCST90001567	Relative count	0.00596366210848348	20.5480845548174
ebi-a-GCST90001567	73116673	5.04499e-07	3427	1.751	5	0.3478	rs13359589	T	C	0.0012	|| id:ebi-a-GCST90001567	TRUE	reported	igd	Naive DN (CD4-CD8-) %DN	MT_Trait546	Maturation stages of T cell	GCST90001567	Relative count	0.00734173652277042	25.3314242329536
ebi-a-GCST90001567	145631468	4.24004e-06	3427	0.494	6	0.1072	rs141935759	A	G	0.0108	|| id:ebi-a-GCST90001567	TRUE	reported	igd	Naive DN (CD4-CD8-) %DN	MT_Trait546	Maturation stages of T cell	GCST90001567	Relative count	0.00615839295840896	21.2231966674625
ebi-a-GCST90001567	150715047	1.68702e-06	3427	0.3892	6	0.08116	rs148768795	A	G	0.0198	|| id:ebi-a-GCST90001567	TRUE	reported	igd	Naive DN (CD4-CD8-) %DN	MT_Trait546	Maturation stages of T cell	GCST90001567	Relative count	0.00666565655433501	22.9830709561551
ebi-a-GCST90001567	30800068	5.41502e-06	3427	0.1325	6	0.0291	rs1264345	A	G	0.7569	|| id:ebi-a-GCST90001567	TRUE	reported	igd	Naive DN (CD4-CD8-) %DN	MT_Trait546	Maturation stages of T cell	GCST90001567	Relative count	0.00601329141799627	20.7201192217331
ebi-a-GCST90001567	57131203	1.06601e-06	3427	-0.2442	7	0.04996	rs140929446	A	C	0.0598	|| id:ebi-a-GCST90001567	TRUE	reported	igd	Naive DN (CD4-CD8-) %DN	MT_Trait546	Maturation stages of T cell	GCST90001567	Relative count	0.00692333161396957	23.8777241805345
ebi-a-GCST90001567	23640174	9.04399e-06	3427	-0.148	7	0.03329	rs17779181	C	T	0.1348	|| id:ebi-a-GCST90001567	TRUE	reported	igd	Naive DN (CD4-CD8-) %DN	MT_Trait546	Maturation stages of T cell	GCST90001567	Relative count	0.0057343496689684	19.7534206373093
ebi-a-GCST90001567	153543926	2.72703e-06	3427	-0.1284	7	0.02733	rs12537183	C	T	0.2221	|| id:ebi-a-GCST90001567	TRUE	reported	igd	Naive DN (CD4-CD8-) %DN	MT_Trait546	Maturation stages of T cell	GCST90001567	Relative count	0.00639953568962248	22.0595808116593
ebi-a-GCST90001567	45898582	4.62605e-06	3427	0.1064	7	0.02318	rs2331387	A	T	0.3748	|| id:ebi-a-GCST90001567	TRUE	reported	igd	Naive DN (CD4-CD8-) %DN	MT_Trait546	Maturation stages of T cell	GCST90001567	Relative count	0.0061105509339751	21.0573087062467
ebi-a-GCST90001567	22747751	7.23203e-08	3427	0.1481	7	0.02743	rs4386870	T	C	0.2228	|| id:ebi-a-GCST90001567	TRUE	reported	igd	Naive DN (CD4-CD8-) %DN	MT_Trait546	Maturation stages of T cell	GCST90001567	Relative count	0.00843462445318572	29.1343258493975
ebi-a-GCST90001567	89666365	1.986e-06	3427	0.6688	8	0.1404	rs149868216	A	T	0.0066	|| id:ebi-a-GCST90001567	TRUE	reported	igd	Naive DN (CD4-CD8-) %DN	MT_Trait546	Maturation stages of T cell	GCST90001567	Relative count	0.00657776095937753	22.6780017604848
ebi-a-GCST90001567	78567264	9.0261e-06	3427	-0.1317	9	0.02963	rs4504704	C	T	0.8226	|| id:ebi-a-GCST90001567	TRUE	reported	igd	Naive DN (CD4-CD8-) %DN	MT_Trait546	Maturation stages of T cell	GCST90001567	Relative count	0.00573188744590482	19.7448899892743
ebi-a-GCST90001567	32399394	8.8249e-06	3427	-0.1024	10	0.02301	rs2988087	A	G	0.5327	|| id:ebi-a-GCST90001567	TRUE	reported	igd	Naive DN (CD4-CD8-) %DN	MT_Trait546	Maturation stages of T cell	GCST90001567	Relative count	0.00574579343304799	19.7930693963468
ebi-a-GCST90001567	95116986	3.95804e-06	3427	0.4381	12	0.0948	rs755280	G	T	0.0146	|| id:ebi-a-GCST90001567	TRUE	reported	igd	Naive DN (CD4-CD8-) %DN	MT_Trait546	Maturation stages of T cell	GCST90001567	Relative count	0.00619323665128487	21.344024123136
ebi-a-GCST90001567	69856859	4.73195e-06	3427	-0.126	14	0.02748	rs1290035	C	T	0.7776	|| id:ebi-a-GCST90001567	TRUE	reported	igd	Naive DN (CD4-CD8-) %DN	MT_Trait546	Maturation stages of T cell	GCST90001567	Relative count	0.00609729770696754	21.0113571461111
ebi-a-GCST90001567	64652871	7.20195e-06	3427	0.3673	15	0.08172	rs139496000	A	G	0.0198	|| id:ebi-a-GCST90001567	TRUE	reported	igd	Naive DN (CD4-CD8-) %DN	MT_Trait546	Maturation stages of T cell	GCST90001567	Relative count	0.00586028128181791	20.1897811870005
ebi-a-GCST90001567	78156295	4.79303e-06	3427	-0.1196	16	0.02611	rs13339407	G	A	0.2569	|| id:ebi-a-GCST90001567	TRUE	reported	igd	Naive DN (CD4-CD8-) %DN	MT_Trait546	Maturation stages of T cell	GCST90001567	Relative count	0.0060853227236063	20.9698385634722
ebi-a-GCST90001567	38082831	9.6781e-06	3427	-0.1307	17	0.0295	rs17608925	C	T	0.1866	|| id:ebi-a-GCST90001567	TRUE	reported	igd	Naive DN (CD4-CD8-) %DN	MT_Trait546	Maturation stages of T cell	GCST90001567	Relative count	0.00569524687303508	19.6179496062958
ebi-a-GCST90001567	70184940	3.36202e-06	3427	-0.1076	17	0.02312	rs55748312	T	C	0.3783	|| id:ebi-a-GCST90001567	TRUE	reported	igd	Naive DN (CD4-CD8-) %DN	MT_Trait546	Maturation stages of T cell	GCST90001567	Relative count	0.00628056281341884	21.6468822395799
