# Supplementary material for: An exploration of the causal relationship between 731 immunophenotypes and osteoporosis: a bidirectional Mendelian randomized study
Source: Front Endocrinol (Lausanne). 2024 Jul 17;15:1341002. doi: 10.3389/fendo.2024.1341002 (PMC11288873; doi:10.3389/fendo.2024.1341002)
Supplement: Supplementary File 7 — Removal of weak IVs and F-statistics. [file DataSheet_7.zip › Supplementary file 7/731Removing weak instrumental variables/ebi-a-GCST90001568.csv]

id.exposure	beta.exposure	chr.exposure	pos.exposure	samplesize.exposure	pval.exposure	se.exposure	SNP	effect_allele.exposure	other_allele.exposure	eaf.exposure	exposure	mr_keep.exposure	pval_origin.exposure	data_source.exposure	Trait	Statistical_trait_name	Panel	CatalogID	Trait_type	R2	F
ebi-a-GCST90001568	-0.103	1	53595255	3427	6.785e-06	0.02286	rs1679937	T	G	0.7146	|| id:ebi-a-GCST90001568	TRUE	reported	igd	Naive DN (CD4-CD8-) %T cell	MT_Trait547	Maturation stages of T cell	GCST90001568	Relative count	0.00588901641747269	20.2893656371814
ebi-a-GCST90001568	0.1914	2	16203326	3427	3.472e-06	0.04119	rs57726666	G	A	0.0676	|| id:ebi-a-GCST90001568	TRUE	reported	igd	Naive DN (CD4-CD8-) %T cell	MT_Trait547	Maturation stages of T cell	GCST90001568	Relative count	0.0062612121621498	21.5797671559362
ebi-a-GCST90001568	0.1096	2	87058580	3427	5.31594e-06	0.02403	rs4832054	A	G	0.2426	|| id:ebi-a-GCST90001568	TRUE	reported	igd	Naive DN (CD4-CD8-) %T cell	MT_Trait547	Maturation stages of T cell	GCST90001568	Relative count	0.00603352613540631	20.7902656247757
ebi-a-GCST90001568	0.2583	3	146048618	3427	8.92093e-06	0.05806	rs73150883	A	G	0.0334	|| id:ebi-a-GCST90001568	TRUE	reported	igd	Naive DN (CD4-CD8-) %T cell	MT_Trait547	Maturation stages of T cell	GCST90001568	Relative count	0.00574221757383185	19.7806801596089
ebi-a-GCST90001568	-0.7687	5	150605036	3427	8.50903e-06	0.1724	rs116550072	T	C	0.0034	|| id:ebi-a-GCST90001568	TRUE	reported	igd	Naive DN (CD4-CD8-) %T cell	MT_Trait547	Maturation stages of T cell	GCST90001568	Relative count	0.00576783652934105	19.8694438168576
ebi-a-GCST90001568	-0.1522	6	31320654	3427	6.09902e-09	0.02611	rs2523614	C	T	0.2642	|| id:ebi-a-GCST90001568	TRUE	reported	igd	Naive DN (CD4-CD8-) %T cell	MT_Trait547	Maturation stages of T cell	GCST90001568	Relative count	0.00981785352114838	33.959558278757
ebi-a-GCST90001568	-0.2052	6	31322694	3427	1.734e-07	0.03919	rs3819288	C	T	0.1032	|| id:ebi-a-GCST90001568	TRUE	reported	igd	Naive DN (CD4-CD8-) %T cell	MT_Trait547	Maturation stages of T cell	GCST90001568	Relative count	0.00793650964976902	27.4000059621815
ebi-a-GCST90001568	0.2055	7	8326430	3427	1.243e-06	0.04232	rs73061672	A	T	0.0638	|| id:ebi-a-GCST90001568	TRUE	reported	igd	Naive DN (CD4-CD8-) %T cell	MT_Trait547	Maturation stages of T cell	GCST90001568	Relative count	0.00683345457730184	23.5656164971784
ebi-a-GCST90001568	0.0944	7	21281534	3427	9.47502e-06	0.02128	rs13235626	C	T	0.6389	|| id:ebi-a-GCST90001568	TRUE	reported	igd	Naive DN (CD4-CD8-) %T cell	MT_Trait547	Maturation stages of T cell	GCST90001568	Relative count	0.00570952417684973	19.667411869274
ebi-a-GCST90001568	-0.1193	7	153543926	3427	1.548e-06	0.02479	rs12537183	C	T	0.2221	|| id:ebi-a-GCST90001568	TRUE	reported	igd	Naive DN (CD4-CD8-) %T cell	MT_Trait547	Maturation stages of T cell	GCST90001568	Relative count	0.00671256756307228	23.1459124043457
ebi-a-GCST90001568	1.153	8	15118856	3427	9.22401e-06	0.2596	rs117300256	T	G	0.0015	|| id:ebi-a-GCST90001568	TRUE	reported	igd	Naive DN (CD4-CD8-) %T cell	MT_Trait547	Maturation stages of T cell	GCST90001568	Relative count	0.00572324608252748	19.714951350742
ebi-a-GCST90001568	0.901	8	76291201	3427	7.46002e-06	0.2008	rs79416719	C	T	0.0028	|| id:ebi-a-GCST90001568	TRUE	reported	igd	Naive DN (CD4-CD8-) %T cell	MT_Trait547	Maturation stages of T cell	GCST90001568	Relative count	0.00584068850541834	20.1218837863964
ebi-a-GCST90001568	0.565	8	89666365	3427	9.00202e-06	0.1271	rs149868216	A	T	0.0066	|| id:ebi-a-GCST90001568	TRUE	reported	igd	Naive DN (CD4-CD8-) %T cell	MT_Trait547	Maturation stages of T cell	GCST90001568	Relative count	0.0057331676567821	19.7493254182096
ebi-a-GCST90001568	-0.2417	10	54725683	3427	7.65896e-06	0.05393	rs77986171	A	G	0.0369	|| id:ebi-a-GCST90001568	TRUE	reported	igd	Naive DN (CD4-CD8-) %T cell	MT_Trait547	Maturation stages of T cell	GCST90001568	Relative count	0.0058269373338464	20.0742316583221
ebi-a-GCST90001568	-0.1557	11	34364512	3427	4.17004e-06	0.03377	rs10836189	A	G	0.1029	|| id:ebi-a-GCST90001568	TRUE	reported	igd	Naive DN (CD4-CD8-) %T cell	MT_Trait547	Maturation stages of T cell	GCST90001568	Relative count	0.0061647489656174	21.2452367585713
ebi-a-GCST90001568	-0.1173	12	115792537	3427	5.37403e-06	0.02574	rs7956917	T	C	0.2069	|| id:ebi-a-GCST90001568	TRUE	reported	igd	Naive DN (CD4-CD8-) %T cell	MT_Trait547	Maturation stages of T cell	GCST90001568	Relative count	0.00602339021883347	20.7551277328815
ebi-a-GCST90001568	0.8254	12	30233867	3427	6.952e-06	0.1833	rs73084801	T	C	0.0032	|| id:ebi-a-GCST90001568	TRUE	reported	igd	Naive DN (CD4-CD8-) %T cell	MT_Trait547	Maturation stages of T cell	GCST90001568	Relative count	0.0058820378610187	20.2651802313703
ebi-a-GCST90001568	0.1503	13	70921568	3427	1.87098e-07	0.02877	rs35761894	G	A	0.1533	|| id:ebi-a-GCST90001568	TRUE	reported	igd	Naive DN (CD4-CD8-) %T cell	MT_Trait547	Maturation stages of T cell	GCST90001568	Relative count	0.00790094735214099	27.2762529193625
ebi-a-GCST90001568	0.2638	13	66450470	3427	7.81808e-06	0.05893	rs9599032	C	T	0.0314	|| id:ebi-a-GCST90001568	TRUE	reported	igd	Naive DN (CD4-CD8-) %T cell	MT_Trait547	Maturation stages of T cell	GCST90001568	Relative count	0.00581340392291724	20.0273354263245
ebi-a-GCST90001568	-0.11	13	37440708	3427	1.91898e-06	0.02306	rs664597	C	T	0.726	|| id:ebi-a-GCST90001568	TRUE	reported	igd	Naive DN (CD4-CD8-) %T cell	MT_Trait547	Maturation stages of T cell	GCST90001568	Relative count	0.00659596857806427	22.7411925714994
ebi-a-GCST90001568	0.1436	15	80725065	3427	8.284e-06	0.03217	rs17315924	G	A	0.117	|| id:ebi-a-GCST90001568	TRUE	reported	igd	Naive DN (CD4-CD8-) %T cell	MT_Trait547	Maturation stages of T cell	GCST90001568	Relative count	0.00578062604614532	19.91375819736
ebi-a-GCST90001568	0.1694	16	51946807	3427	1.45201e-06	0.0351	rs112522622	T	G	0.0959	|| id:ebi-a-GCST90001568	TRUE	reported	igd	Naive DN (CD4-CD8-) %T cell	MT_Trait547	Maturation stages of T cell	GCST90001568	Relative count	0.00675082249268768	23.2787175273398
ebi-a-GCST90001568	0.2319	16	59757006	3427	4.181e-06	0.0503	rs75858298	G	C	0.0446	|| id:ebi-a-GCST90001568	TRUE	reported	igd	Naive DN (CD4-CD8-) %T cell	MT_Trait547	Maturation stages of T cell	GCST90001568	Relative count	0.00616404960910051	21.2428116560539
ebi-a-GCST90001568	1.588	17	57520937	3427	8.43995e-06	0.356	rs117020416	A	G	9e-04	|| id:ebi-a-GCST90001568	TRUE	reported	igd	Naive DN (CD4-CD8-) %T cell	MT_Trait547	Maturation stages of T cell	GCST90001568	Relative count	0.00577261530983036	19.886001673883
