# Supplementary material for: An exploration of the causal relationship between 731 immunophenotypes and osteoporosis: a bidirectional Mendelian randomized study
Source: Front Endocrinol (Lausanne). 2024 Jul 17;15:1341002. doi: 10.3389/fendo.2024.1341002 (PMC11288873; doi:10.3389/fendo.2024.1341002)
Supplement: Supplementary File 7 — Removal of weak IVs and F-statistics. [file DataSheet_7.zip › Supplementary file 7/731Removing weak instrumental variables/ebi-a-GCST90001569.csv]

id.exposure	pos.exposure	chr.exposure	pval.exposure	se.exposure	samplesize.exposure	beta.exposure	SNP	effect_allele.exposure	other_allele.exposure	eaf.exposure	exposure	mr_keep.exposure	pval_origin.exposure	data_source.exposure	Trait	Statistical_trait_name	Panel	CatalogID	Trait_type	R2	F
ebi-a-GCST90001569	198283058	1	1.02101e-07	0.2475	3395	-1.32	rs541367304	A	G	0.0032	|| id:ebi-a-GCST90001569	TRUE	reported	igd	EM DN (CD4-CD8-) AC	MT_Trait548	Maturation stages of T cell	GCST90001569	Absolute count	0.00830872091136282	28.4276877761414
ebi-a-GCST90001569	157954450	1	4.71498e-08	0.08644	3395	0.4732	rs111902980	A	G	0.0193	|| id:ebi-a-GCST90001569	TRUE	reported	igd	EM DN (CD4-CD8-) AC	MT_Trait548	Maturation stages of T cell	GCST90001569	Absolute count	0.00874990661808372	29.9504972089011
ebi-a-GCST90001569	188005200	2	3.73396e-06	0.05651	3395	-0.2618	rs76685729	G	A	0.052	|| id:ebi-a-GCST90001569	TRUE	reported	igd	EM DN (CD4-CD8-) AC	MT_Trait548	Maturation stages of T cell	GCST90001569	Absolute count	0.00628220290286502	21.4502693940757
ebi-a-GCST90001569	87047145	2	5.45205e-09	0.03027	3395	0.177	rs6710361	A	G	0.1985	|| id:ebi-a-GCST90001569	TRUE	reported	igd	EM DN (CD4-CD8-) AC	MT_Trait548	Maturation stages of T cell	GCST90001569	Absolute count	0.0099707979788737	34.1716360216984
ebi-a-GCST90001569	73173482	2	6.40796e-06	0.07675	3395	0.3469	rs142885636	G	A	0.0255	|| id:ebi-a-GCST90001569	TRUE	reported	igd	EM DN (CD4-CD8-) AC	MT_Trait548	Maturation stages of T cell	GCST90001569	Absolute count	0.00598145089180116	20.417187278939
ebi-a-GCST90001569	98905012	2	1.58899e-06	0.02478	3395	-0.1192	rs11124150	G	A	0.5956	|| id:ebi-a-GCST90001569	TRUE	reported	igd	EM DN (CD4-CD8-) AC	MT_Trait548	Maturation stages of T cell	GCST90001569	Absolute count	0.00676955546984369	23.1256520938049
ebi-a-GCST90001569	2685550	5	9.91608e-07	0.02667	3395	-0.1307	rs13170001	T	C	0.2758	|| id:ebi-a-GCST90001569	TRUE	reported	igd	EM DN (CD4-CD8-) AC	MT_Trait548	Maturation stages of T cell	GCST90001569	Absolute count	0.00702431500454448	24.0020991153761
ebi-a-GCST90001569	179850567	5	3.56903e-06	0.0398	3395	0.1848	rs78522661	T	C	0.0975	|| id:ebi-a-GCST90001569	TRUE	reported	igd	EM DN (CD4-CD8-) AC	MT_Trait548	Maturation stages of T cell	GCST90001569	Absolute count	0.00631028256632851	21.546754859101
ebi-a-GCST90001569	39132818	6	3.83398e-06	0.02462	3395	-0.1139	rs10947785	A	G	0.5449	|| id:ebi-a-GCST90001569	TRUE	reported	igd	EM DN (CD4-CD8-) AC	MT_Trait548	Maturation stages of T cell	GCST90001569	Absolute count	0.00626472882815827	21.3902288975564
ebi-a-GCST90001569	100774499	6	5.82304e-07	0.05795	3395	0.2901	rs113500908	T	C	0.0449	|| id:ebi-a-GCST90001569	TRUE	reported	igd	EM DN (CD4-CD8-) AC	MT_Trait548	Maturation stages of T cell	GCST90001569	Absolute count	0.0073274826161524	25.045670229824
ebi-a-GCST90001569	102294761	6	1.84599e-08	0.07064	3395	0.3984	rs139249541	G	A	0.0314	|| id:ebi-a-GCST90001569	TRUE	reported	igd	EM DN (CD4-CD8-) AC	MT_Trait548	Maturation stages of T cell	GCST90001569	Absolute count	0.00928212681893839	31.7893288787999
ebi-a-GCST90001569	14882428	7	7.40491e-06	0.03151	3395	0.1414	rs11980500	A	G	0.1873	|| id:ebi-a-GCST90001569	TRUE	reported	igd	EM DN (CD4-CD8-) AC	MT_Trait548	Maturation stages of T cell	GCST90001569	Absolute count	0.00589649370937124	20.1254728801324
ebi-a-GCST90001569	138170904	9	6.42495e-06	0.09842	3395	-0.4447	rs577044375	C	T	0.0147	|| id:ebi-a-GCST90001569	TRUE	reported	igd	EM DN (CD4-CD8-) AC	MT_Trait548	Maturation stages of T cell	GCST90001569	Absolute count	0.00597756004799922	20.4038263400177
ebi-a-GCST90001569	124584495	9	9.33405e-06	0.05692	3395	-0.2527	rs7869045	A	G	0.0457	|| id:ebi-a-GCST90001569	TRUE	reported	igd	EM DN (CD4-CD8-) AC	MT_Trait548	Maturation stages of T cell	GCST90001569	Absolute count	0.00577200779343642	19.6981201461293
ebi-a-GCST90001569	135091802	10	6.60496e-06	0.02659	3395	0.12	rs1573041	T	C	0.2608	|| id:ebi-a-GCST90001569	TRUE	reported	igd	EM DN (CD4-CD8-) AC	MT_Trait548	Maturation stages of T cell	GCST90001569	Absolute count	0.00596332456130292	20.3549433702445
ebi-a-GCST90001569	78218071	15	7.20095e-06	0.1511	3395	-0.6792	rs569669132	C	T	0.0078	|| id:ebi-a-GCST90001569	TRUE	reported	igd	EM DN (CD4-CD8-) AC	MT_Trait548	Maturation stages of T cell	GCST90001569	Absolute count	0.0059162920384048	20.1934492292102
ebi-a-GCST90001569	14491395	16	5.98398e-06	0.03878	3395	0.1758	rs141519401	T	G	0.1093	|| id:ebi-a-GCST90001569	TRUE	reported	igd	EM DN (CD4-CD8-) AC	MT_Trait548	Maturation stages of T cell	GCST90001569	Absolute count	0.0060167424636636	20.5383813302955
ebi-a-GCST90001569	33794697	17	2.837e-09	0.02556	3395	0.1522	rs9896155	G	A	0.6739	|| id:ebi-a-GCST90001569	TRUE	reported	igd	EM DN (CD4-CD8-) AC	MT_Trait548	Maturation stages of T cell	GCST90001569	Absolute count	0.0103360729995353	35.4365706687084
ebi-a-GCST90001569	48128615	19	7.11803e-06	0.2159	3395	0.9711	rs117142611	A	G	0.0028	|| id:ebi-a-GCST90001569	TRUE	reported	igd	EM DN (CD4-CD8-) AC	MT_Trait548	Maturation stages of T cell	GCST90001569	Absolute count	0.00592382893118415	20.2193274001298
ebi-a-GCST90001569	43364569	21	4.12401e-06	0.03525	3395	-0.1626	rs437936	G	T	0.133	|| id:ebi-a-GCST90001569	TRUE	reported	igd	EM DN (CD4-CD8-) AC	MT_Trait548	Maturation stages of T cell	GCST90001569	Absolute count	0.00622830232451798	21.2650751037895
ebi-a-GCST90001569	15259953	21	2.03798e-06	0.02745	3395	-0.1306	rs9647225	T	G	0.5436	|| id:ebi-a-GCST90001569	TRUE	reported	igd	EM DN (CD4-CD8-) AC	MT_Trait548	Maturation stages of T cell	GCST90001569	Absolute count	0.00662332151613868	22.6227677687761
