# Supplementary material for: An exploration of the causal relationship between 731 immunophenotypes and osteoporosis: a bidirectional Mendelian randomized study
Source: Front Endocrinol (Lausanne). 2024 Jul 17;15:1341002. doi: 10.3389/fendo.2024.1341002 (PMC11288873; doi:10.3389/fendo.2024.1341002)
Supplement: Supplementary File 7 — Removal of weak IVs and F-statistics. [file DataSheet_7.zip › Supplementary file 7/731Removing weak instrumental variables/ebi-a-GCST90001570.csv]

id.exposure	samplesize.exposure	beta.exposure	se.exposure	pval.exposure	pos.exposure	chr.exposure	SNP	effect_allele.exposure	other_allele.exposure	eaf.exposure	exposure	mr_keep.exposure	pval_origin.exposure	data_source.exposure	Trait	Statistical_trait_name	Panel	CatalogID	Trait_type	R2	F
ebi-a-GCST90001570	3427	0.1376	0.02629	1.74598e-07	226705690	1	rs2126332	G	A	0.3737	|| id:ebi-a-GCST90001570	TRUE	reported	igd	EM DN (CD4-CD8-) %DN	MT_Trait549	Maturation stages of T cell	GCST90001570	Relative count	0.00793019420449457	27.3780282312035
ebi-a-GCST90001570	3427	-0.6664	0.1343	7.31493e-07	195875605	1	rs34645541	A	C	0.0093	|| id:ebi-a-GCST90001570	TRUE	reported	igd	EM DN (CD4-CD8-) %DN	MT_Trait549	Maturation stages of T cell	GCST90001570	Relative count	0.00713337017063426	24.6073259996876
ebi-a-GCST90001570	3427	0.5134	0.09207	2.64899e-08	157954450	1	rs111902980	A	G	0.0193	|| id:ebi-a-GCST90001570	TRUE	reported	igd	EM DN (CD4-CD8-) %DN	MT_Trait549	Maturation stages of T cell	GCST90001570	Relative count	0.00899163477698605	31.0757710952792
ebi-a-GCST90001570	3427	-0.6924	0.1535	6.718e-06	40193589	1	rs61779793	T	C	0.0067	|| id:ebi-a-GCST90001570	TRUE	reported	igd	EM DN (CD4-CD8-) %DN	MT_Trait549	Maturation stages of T cell	GCST90001570	Relative count	0.00590217899527864	20.3349837729232
ebi-a-GCST90001570	3427	0.4531	0.08354	6.25302e-08	195825276	1	rs7530076	A	G	0.9748	|| id:ebi-a-GCST90001570	TRUE	reported	igd	EM DN (CD4-CD8-) %DN	MT_Trait549	Maturation stages of T cell	GCST90001570	Relative count	0.00851085209381849	29.3998865069642
ebi-a-GCST90001570	3427	-2.131	0.2634	8.22243e-16	198283058	1	rs541367304	A	G	0.0032	|| id:ebi-a-GCST90001570	TRUE	reported	igd	EM DN (CD4-CD8-) %DN	MT_Trait549	Maturation stages of T cell	GCST90001570	Relative count	0.018741514323942	65.4156753765819
ebi-a-GCST90001570	3427	0.1204	0.02569	2.90402e-06	82322706	1	rs1976208	C	A	0.4672	|| id:ebi-a-GCST90001570	TRUE	reported	igd	EM DN (CD4-CD8-) %DN	MT_Trait549	Maturation stages of T cell	GCST90001570	Relative count	0.00636848337119439	21.9518555735277
ebi-a-GCST90001570	3427	-0.1294	0.02597	6.57204e-07	206796165	1	rs6659397	C	T	0.4692	|| id:ebi-a-GCST90001570	TRUE	reported	igd	EM DN (CD4-CD8-) %DN	MT_Trait549	Maturation stages of T cell	GCST90001570	Relative count	0.00719242975460397	24.8125343196464
ebi-a-GCST90001570	3427	-0.6622	0.1302	3.83902e-07	195430336	1	rs12133465	G	A	0.0096	|| id:ebi-a-GCST90001570	TRUE	reported	igd	EM DN (CD4-CD8-) %DN	MT_Trait549	Maturation stages of T cell	GCST90001570	Relative count	0.00749163235874595	25.8525183920458
ebi-a-GCST90001570	3427	-0.1206	0.02574	2.93002e-06	38897810	2	rs6751481	C	T	0.4704	|| id:ebi-a-GCST90001570	TRUE	reported	igd	EM DN (CD4-CD8-) %DN	MT_Trait549	Maturation stages of T cell	GCST90001570	Relative count	0.00636488202643665	21.9393623939181
ebi-a-GCST90001570	3427	-0.2034	0.0262	1.08993e-14	38920621	2	rs6729180	T	C	0.3844	|| id:ebi-a-GCST90001570	TRUE	reported	igd	EM DN (CD4-CD8-) %DN	MT_Trait549	Maturation stages of T cell	GCST90001570	Relative count	0.0172827868296378	60.2345660564386
ebi-a-GCST90001570	3427	0.1485	0.02891	2.95298e-07	24484006	3	rs6782825	A	G	0.7509	|| id:ebi-a-GCST90001570	TRUE	reported	igd	EM DN (CD4-CD8-) %DN	MT_Trait549	Maturation stages of T cell	GCST90001570	Relative count	0.0076403231665995	26.3695789505527
ebi-a-GCST90001570	3427	-0.1546	0.03451	7.74694e-06	101417133	6	rs1093425	G	C	0.1637	|| id:ebi-a-GCST90001570	TRUE	reported	igd	EM DN (CD4-CD8-) %DN	MT_Trait549	Maturation stages of T cell	GCST90001570	Relative count	0.00582209200819813	20.057441397343
ebi-a-GCST90001570	3427	-0.1623	0.03476	3.15297e-06	31288202	6	rs9265144	C	T	0.3442	|| id:ebi-a-GCST90001570	TRUE	reported	igd	EM DN (CD4-CD8-) %DN	MT_Trait549	Maturation stages of T cell	GCST90001570	Relative count	0.00632134307840135	21.7883315624367
ebi-a-GCST90001570	3427	-0.1217	0.02542	1.766e-06	151026312	6	rs6935399	T	A	0.5179	|| id:ebi-a-GCST90001570	TRUE	reported	igd	EM DN (CD4-CD8-) %DN	MT_Trait549	Maturation stages of T cell	GCST90001570	Relative count	0.00664386710792504	22.9074388239727
ebi-a-GCST90001570	3427	0.1731	0.03687	2.78503e-06	32637298	6	rs9274712	T	C	0.3324	|| id:ebi-a-GCST90001570	TRUE	reported	igd	EM DN (CD4-CD8-) %DN	MT_Trait549	Maturation stages of T cell	GCST90001570	Relative count	0.00639071422675293	22.0289771241368
ebi-a-GCST90001570	3427	-0.1337	0.02772	1.47001e-06	55145382	7	rs7809394	T	C	0.2988	|| id:ebi-a-GCST90001570	TRUE	reported	igd	EM DN (CD4-CD8-) %DN	MT_Trait549	Maturation stages of T cell	GCST90001570	Relative count	0.00674254866957229	23.2499934053882
ebi-a-GCST90001570	3427	-0.445	0.09722	4.87697e-06	23599680	7	rs112361235	T	C	0.0162	|| id:ebi-a-GCST90001570	TRUE	reported	igd	EM DN (CD4-CD8-) %DN	MT_Trait549	Maturation stages of T cell	GCST90001570	Relative count	0.00607641851952663	20.9389673584151
ebi-a-GCST90001570	3427	0.1349	0.03008	7.59696e-06	152739128	7	rs6954002	T	A	0.2276	|| id:ebi-a-GCST90001570	TRUE	reported	igd	EM DN (CD4-CD8-) %DN	MT_Trait549	Maturation stages of T cell	GCST90001570	Relative count	0.00583462254128428	20.1008631531513
ebi-a-GCST90001570	3427	0.3815	0.08598	9.40503e-06	116338265	8	rs117099260	C	T	0.0241	|| id:ebi-a-GCST90001570	TRUE	reported	igd	EM DN (CD4-CD8-) %DN	MT_Trait549	Maturation stages of T cell	GCST90001570	Relative count	0.00571205358809903	19.6761749047036
ebi-a-GCST90001570	3427	0.2343	0.04232	3.31597e-08	135490341	8	rs116877116	A	G	0.1008	|| id:ebi-a-GCST90001570	TRUE	reported	igd	EM DN (CD4-CD8-) %DN	MT_Trait549	Maturation stages of T cell	GCST90001570	Relative count	0.0088648629823439	30.633719440003
ebi-a-GCST90001570	3427	0.1319	0.02911	6.05006e-06	19929781	8	rs12115038	C	T	0.2804	|| id:ebi-a-GCST90001570	TRUE	reported	igd	EM DN (CD4-CD8-) %DN	MT_Trait549	Maturation stages of T cell	GCST90001570	Relative count	0.00595520929786679	20.5187855074285
ebi-a-GCST90001570	3427	0.1263	0.02644	1.84701e-06	121144851	8	rs4871042	G	C	0.6269	|| id:ebi-a-GCST90001570	TRUE	reported	igd	EM DN (CD4-CD8-) %DN	MT_Trait549	Maturation stages of T cell	GCST90001570	Relative count	0.00661435612964285	22.8050102030499
ebi-a-GCST90001570	3427	0.1842	0.04104	7.41208e-06	16436647	9	rs117470554	C	T	0.1062	|| id:ebi-a-GCST90001570	TRUE	reported	igd	EM DN (CD4-CD8-) %DN	MT_Trait549	Maturation stages of T cell	GCST90001570	Relative count	0.00584393008556153	20.1331170716192
ebi-a-GCST90001570	3427	-0.256	0.05529	3.77303e-06	21616211	10	rs74120911	C	T	0.0591	|| id:ebi-a-GCST90001570	TRUE	reported	igd	EM DN (CD4-CD8-) %DN	MT_Trait549	Maturation stages of T cell	GCST90001570	Relative count	0.0062167630281203	21.4256113196187
ebi-a-GCST90001570	3427	0.1705	0.03744	5.465e-06	72674619	10	rs827338	A	G	0.1297	|| id:ebi-a-GCST90001570	TRUE	reported	igd	EM DN (CD4-CD8-) %DN	MT_Trait549	Maturation stages of T cell	GCST90001570	Relative count	0.00601509886015339	20.7263848499111
ebi-a-GCST90001570	3427	-0.182	0.03969	4.65897e-06	44090370	11	rs75679242	A	C	0.1148	|| id:ebi-a-GCST90001570	TRUE	reported	igd	EM DN (CD4-CD8-) %DN	MT_Trait549	Maturation stages of T cell	GCST90001570	Relative count	0.00609831565757439	21.0148865388141
ebi-a-GCST90001570	3427	-1.506	0.3353	7.32403e-06	14032701	11	rs77924860	T	G	0.0015	|| id:ebi-a-GCST90001570	TRUE	reported	igd	EM DN (CD4-CD8-) %DN	MT_Trait549	Maturation stages of T cell	GCST90001570	Relative count	0.00585220707889679	20.1618002755172
ebi-a-GCST90001570	3427	-0.7787	0.173	6.97397e-06	46761853	14	rs117301997	T	C	0.0054	|| id:ebi-a-GCST90001570	TRUE	reported	igd	EM DN (CD4-CD8-) %DN	MT_Trait549	Maturation stages of T cell	GCST90001570	Relative count	0.0058772484741045	20.2485819713015
ebi-a-GCST90001570	3427	-0.4117	0.0928	9.46303e-06	38885512	17	rs141687469	C	T	0.0194	|| id:ebi-a-GCST90001570	TRUE	reported	igd	EM DN (CD4-CD8-) %DN	MT_Trait549	Maturation stages of T cell	GCST90001570	Relative count	0.00571037441962282	19.6703574934637
ebi-a-GCST90001570	3427	0.1362	0.02616	2.054e-07	38570219	22	rs5756946	C	T	0.4215	|| id:ebi-a-GCST90001570	TRUE	reported	igd	EM DN (CD4-CD8-) %DN	MT_Trait549	Maturation stages of T cell	GCST90001570	Relative count	0.00784771044018801	27.0910106648739
