# Supplementary material for: An exploration of the causal relationship between 731 immunophenotypes and osteoporosis: a bidirectional Mendelian randomized study
Source: Front Endocrinol (Lausanne). 2024 Jul 17;15:1341002. doi: 10.3389/fendo.2024.1341002 (PMC11288873; doi:10.3389/fendo.2024.1341002)
Supplement: Supplementary File 7 — Removal of weak IVs and F-statistics. [file DataSheet_7.zip › Supplementary file 7/731Removing weak instrumental variables/ebi-a-GCST90001571.csv]

id.exposure	se.exposure	pos.exposure	beta.exposure	chr.exposure	samplesize.exposure	pval.exposure	SNP	effect_allele.exposure	other_allele.exposure	eaf.exposure	exposure	mr_keep.exposure	pval_origin.exposure	data_source.exposure	Trait	Statistical_trait_name	Panel	CatalogID	Trait_type	R2	F
ebi-a-GCST90001571	0.05681	95254974	-0.2684	1	3427	2.40497e-06	rs116230798	T	C	0.0505	|| id:ebi-a-GCST90001571	TRUE	reported	igd	EM DN (CD4-CD8-) %T cell	MT_Trait550	Maturation stages of T cell	GCST90001571	Relative count	0.00647115526785996	22.3080657496117
ebi-a-GCST90001571	0.252	198283058	-1.24	1	3427	9.04795e-07	rs541367304	A	G	0.0032	|| id:ebi-a-GCST90001571	TRUE	reported	igd	EM DN (CD4-CD8-) %T cell	MT_Trait550	Maturation stages of T cell	GCST90001571	Relative count	0.0070156928858173	24.1985175010034
ebi-a-GCST90001571	0.08768	157954450	0.4328	1	3427	8.35007e-07	rs111902980	A	G	0.0193	|| id:ebi-a-GCST90001571	TRUE	reported	igd	EM DN (CD4-CD8-) %T cell	MT_Trait550	Maturation stages of T cell	GCST90001571	Relative count	0.00705963880767081	24.3511734050552
ebi-a-GCST90001571	0.03063	87021659	0.2019	2	3427	5.06058e-11	rs34546581	A	G	0.1923	|| id:ebi-a-GCST90001571	TRUE	reported	igd	EM DN (CD4-CD8-) %T cell	MT_Trait550	Maturation stages of T cell	GCST90001571	Relative count	0.0125196731793258	43.4235290309512
ebi-a-GCST90001571	0.02629	141557676	0.1258	3	3427	1.77701e-06	rs28555522	G	A	0.3077	|| id:ebi-a-GCST90001571	TRUE	reported	igd	EM DN (CD4-CD8-) %T cell	MT_Trait550	Maturation stages of T cell	GCST90001571	Relative count	0.00663703290660248	22.8837176924638
ebi-a-GCST90001571	0.3368	130189351	1.494	4	3427	9.40199e-06	rs77784181	A	G	0.0012	|| id:ebi-a-GCST90001571	TRUE	reported	igd	EM DN (CD4-CD8-) %T cell	MT_Trait550	Maturation stages of T cell	GCST90001571	Relative count	0.00570895281871036	19.6654324299853
ebi-a-GCST90001571	0.05553	108003824	0.2578	4	3427	3.57701e-06	rs4583837	T	C	0.0519	|| id:ebi-a-GCST90001571	TRUE	reported	igd	EM DN (CD4-CD8-) %T cell	MT_Trait550	Maturation stages of T cell	GCST90001571	Relative count	0.00624990702822442	21.5405580568601
ebi-a-GCST90001571	0.04026	179850567	0.1964	5	3427	1.11199e-06	rs78522661	T	C	0.0976	|| id:ebi-a-GCST90001571	TRUE	reported	igd	EM DN (CD4-CD8-) %T cell	MT_Trait550	Maturation stages of T cell	GCST90001571	Relative count	0.00689629646096303	23.7838357611864
ebi-a-GCST90001571	0.05465	101435600	0.2447	6	3427	7.787e-06	rs113075410	G	A	0.0543	|| id:ebi-a-GCST90001571	TRUE	reported	igd	EM DN (CD4-CD8-) %T cell	MT_Trait550	Maturation stages of T cell	GCST90001571	Relative count	0.00581621134075588	20.0370636388607
ebi-a-GCST90001571	0.07114	102272234	0.4707	6	3427	4.23545e-11	rs13210358	T	C	0.0312	|| id:ebi-a-GCST90001571	TRUE	reported	igd	EM DN (CD4-CD8-) %T cell	MT_Trait550	Maturation stages of T cell	GCST90001571	Relative count	0.0126134467749977	43.7529304640253
ebi-a-GCST90001571	0.0323	32795706	0.1501	6	3427	3.51504e-06	rs55781756	A	G	0.2151	|| id:ebi-a-GCST90001571	TRUE	reported	igd	EM DN (CD4-CD8-) %T cell	MT_Trait550	Maturation stages of T cell	GCST90001571	Relative count	0.00626201532342542	21.5825527588265
ebi-a-GCST90001571	0.05835	100774499	0.3476	6	3427	2.83498e-09	rs113500908	T	C	0.0449	|| id:ebi-a-GCST90001571	TRUE	reported	igd	EM DN (CD4-CD8-) %T cell	MT_Trait550	Maturation stages of T cell	GCST90001571	Relative count	0.0102491907480854	35.466986219213
ebi-a-GCST90001571	0.02656	55150822	-0.1278	7	3427	1.55299e-06	rs10225877	T	A	0.2946	|| id:ebi-a-GCST90001571	TRUE	reported	igd	EM DN (CD4-CD8-) %T cell	MT_Trait550	Maturation stages of T cell	GCST90001571	Relative count	0.00671069071030348	23.1393970194096
ebi-a-GCST90001571	0.151	79800654	0.6931	7	3427	4.57299e-06	rs76747637	A	G	0.0064	|| id:ebi-a-GCST90001571	TRUE	reported	igd	EM DN (CD4-CD8-) %T cell	MT_Trait550	Maturation stages of T cell	GCST90001571	Relative count	0.00611029237985317	21.0564122362312
ebi-a-GCST90001571	0.05128	142106083	0.2288	8	3427	8.40892e-06	rs28647367	A	G	0.0601	|| id:ebi-a-GCST90001571	TRUE	reported	igd	EM DN (CD4-CD8-) %T cell	MT_Trait550	Maturation stages of T cell	GCST90001571	Relative count	0.00577545736733093	19.8958491114384
ebi-a-GCST90001571	0.04041	135490341	0.1973	8	3427	1.09199e-06	rs116877116	A	G	0.1008	|| id:ebi-a-GCST90001571	TRUE	reported	igd	EM DN (CD4-CD8-) %T cell	MT_Trait550	Maturation stages of T cell	GCST90001571	Relative count	0.0069079924126082	23.8244531548111
ebi-a-GCST90001571	0.03783	44090370	-0.1752	11	3427	3.79498e-06	rs75679242	A	C	0.1148	|| id:ebi-a-GCST90001571	TRUE	reported	igd	EM DN (CD4-CD8-) %T cell	MT_Trait550	Maturation stages of T cell	GCST90001571	Relative count	0.00621973362378268	21.4359133323655
ebi-a-GCST90001571	0.02756	107707464	-0.1278	11	3427	3.65603e-06	rs78118522	C	A	0.2858	|| id:ebi-a-GCST90001571	TRUE	reported	igd	EM DN (CD4-CD8-) %T cell	MT_Trait550	Maturation stages of T cell	GCST90001571	Relative count	0.0062355195714289	21.4906599629459
ebi-a-GCST90001571	0.02717	76371057	0.1213	12	3427	8.31209e-06	rs11180778	C	T	0.272	|| id:ebi-a-GCST90001571	TRUE	reported	igd	EM DN (CD4-CD8-) %T cell	MT_Trait550	Maturation stages of T cell	GCST90001571	Relative count	0.00578242033936671	19.9199753328554
ebi-a-GCST90001571	0.1834	107465525	-0.8611	13	3427	2.78298e-06	rs527345021	C	T	0.0047	|| id:ebi-a-GCST90001571	TRUE	reported	igd	EM DN (CD4-CD8-) %T cell	MT_Trait550	Maturation stages of T cell	GCST90001571	Relative count	0.00639160113584121	22.0320539915736
ebi-a-GCST90001571	0.02481	27177182	0.1159	15	3427	3.092e-06	rs11635763	G	A	0.4234	|| id:ebi-a-GCST90001571	TRUE	reported	igd	EM DN (CD4-CD8-) %T cell	MT_Trait550	Maturation stages of T cell	GCST90001571	Relative count	0.00632764992932087	21.8102083713836
ebi-a-GCST90001571	0.03911	14491395	0.1737	16	3427	9.22401e-06	rs141519401	T	G	0.1099	|| id:ebi-a-GCST90001571	TRUE	reported	igd	EM DN (CD4-CD8-) %T cell	MT_Trait550	Maturation stages of T cell	GCST90001571	Relative count	0.00572291546360232	19.7138059075125
ebi-a-GCST90001571	0.02587	33794697	0.1315	17	3427	3.91399e-07	rs9896155	G	A	0.6738	|| id:ebi-a-GCST90001571	TRUE	reported	igd	EM DN (CD4-CD8-) %T cell	MT_Trait550	Maturation stages of T cell	GCST90001571	Relative count	0.0074831154814872	25.8229063141098
ebi-a-GCST90001571	0.05542	1235562	-0.2519	17	3427	5.67701e-06	rs140247402	T	C	0.049	|| id:ebi-a-GCST90001571	TRUE	reported	igd	EM DN (CD4-CD8-) %T cell	MT_Trait550	Maturation stages of T cell	GCST90001571	Relative count	0.00599237390356304	20.6476088119189
ebi-a-GCST90001571	0.03568	43364569	-0.1625	21	3427	5.429e-06	rs437936	G	T	0.1326	|| id:ebi-a-GCST90001571	TRUE	reported	igd	EM DN (CD4-CD8-) %T cell	MT_Trait550	Maturation stages of T cell	GCST90001571	Relative count	0.00601619966633128	20.7302008848309
