# Supplementary material for: An exploration of the causal relationship between 731 immunophenotypes and osteoporosis: a bidirectional Mendelian randomized study
Source: Front Endocrinol (Lausanne). 2024 Jul 17;15:1341002. doi: 10.3389/fendo.2024.1341002 (PMC11288873; doi:10.3389/fendo.2024.1341002)
Supplement: Supplementary File 7 — Removal of weak IVs and F-statistics. [file DataSheet_7.zip › Supplementary file 7/731Removing weak instrumental variables/ebi-a-GCST90001572.csv]

id.exposure	beta.exposure	samplesize.exposure	se.exposure	pos.exposure	pval.exposure	chr.exposure	SNP	effect_allele.exposure	other_allele.exposure	eaf.exposure	exposure	mr_keep.exposure	pval_origin.exposure	data_source.exposure	Trait	Statistical_trait_name	Panel	CatalogID	Trait_type	R2	F
ebi-a-GCST90001572	0.2323	3395	0.05137	245039866	6.30406e-06	1	rs9660907	C	T	0.0632	|| id:ebi-a-GCST90001572	TRUE	reported	igd	TD DN (CD4-CD8-) AC	MT_Trait551	Maturation stages of T cell	GCST90001572	Absolute count	0.00598730580016972	20.4372929023096
ebi-a-GCST90001572	0.9668	3395	0.2104	197997953	4.492e-06	1	rs4497244	A	G	0.0034	|| id:ebi-a-GCST90001572	TRUE	reported	igd	TD DN (CD4-CD8-) AC	MT_Trait551	Maturation stages of T cell	GCST90001572	Absolute count	0.00618086684271384	21.1021105326305
ebi-a-GCST90001572	0.1224	3395	0.02543	190077813	1.539e-06	1	rs1891587	T	C	0.458	|| id:ebi-a-GCST90001572	TRUE	reported	igd	TD DN (CD4-CD8-) AC	MT_Trait551	Maturation stages of T cell	GCST90001572	Absolute count	0.00677761407628275	23.1533691615702
ebi-a-GCST90001572	0.1405	3395	0.03141	15874207	7.92301e-06	2	rs6431734	A	C	0.7922	|| id:ebi-a-GCST90001572	TRUE	reported	igd	TD DN (CD4-CD8-) AC	MT_Trait551	Maturation stages of T cell	GCST90001572	Absolute count	0.00585901990640008	19.9968162871063
ebi-a-GCST90001572	0.115	3395	0.02551	38897810	6.71599e-06	2	rs6751481	C	T	0.4694	|| id:ebi-a-GCST90001572	TRUE	reported	igd	TD DN (CD4-CD8-) AC	MT_Trait551	Maturation stages of T cell	GCST90001572	Absolute count	0.00595035748936793	20.3104172045507
ebi-a-GCST90001572	0.1948	3395	0.026	38920621	8.39267e-14	2	rs6729180	T	C	0.3848	|| id:ebi-a-GCST90001572	TRUE	reported	igd	TD DN (CD4-CD8-) AC	MT_Trait551	Maturation stages of T cell	GCST90001572	Absolute count	0.0162655705585965	56.1016055284921
ebi-a-GCST90001572	0.1651	3395	0.03214	87035076	2.939e-07	2	rs6755452	G	T	0.1895	|| id:ebi-a-GCST90001572	TRUE	reported	igd	TD DN (CD4-CD8-) AC	MT_Trait551	Maturation stages of T cell	GCST90001572	Absolute count	0.00771258751927487	26.3722074106306
ebi-a-GCST90001572	0.1218	3395	0.0255	78637361	1.86698e-06	3	rs36060603	G	A	0.5203	|| id:ebi-a-GCST90001572	TRUE	reported	igd	TD DN (CD4-CD8-) AC	MT_Trait551	Maturation stages of T cell	GCST90001572	Absolute count	0.0066752218813932	22.8012311204652
ebi-a-GCST90001572	0.1291	3395	0.0263	172937884	9.59003e-07	4	rs10003087	G	T	0.3766	|| id:ebi-a-GCST90001572	TRUE	reported	igd	TD DN (CD4-CD8-) AC	MT_Trait551	Maturation stages of T cell	GCST90001572	Absolute count	0.00704741295726316	24.0815850384251
ebi-a-GCST90001572	-0.2948	3395	0.06653	147400930	9.62897e-06	4	rs72731805	A	T	0.0368	|| id:ebi-a-GCST90001572	TRUE	reported	igd	TD DN (CD4-CD8-) AC	MT_Trait551	Maturation stages of T cell	GCST90001572	Absolute count	0.00575010383428643	19.6229362305933
ebi-a-GCST90001572	0.3812	3395	0.08052	146490228	2.28102e-06	5	rs114588192	T	C	0.0249	|| id:ebi-a-GCST90001572	TRUE	reported	igd	TD DN (CD4-CD8-) AC	MT_Trait551	Maturation stages of T cell	GCST90001572	Absolute count	0.00655844371472447	22.3997067399404
ebi-a-GCST90001572	0.3442	3395	0.07624	98468131	6.57597e-06	5	rs78513507	T	C	0.0286	|| id:ebi-a-GCST90001572	TRUE	reported	igd	TD DN (CD4-CD8-) AC	MT_Trait551	Maturation stages of T cell	GCST90001572	Absolute count	0.00596783238443714	20.3704225477604
ebi-a-GCST90001572	-0.1651	3395	0.03098	31320277	1.05099e-07	6	rs2442720	T	A	0.3775	|| id:ebi-a-GCST90001572	TRUE	reported	igd	TD DN (CD4-CD8-) AC	MT_Trait551	Maturation stages of T cell	GCST90001572	Absolute count	0.00829609211704605	28.384117809143
ebi-a-GCST90001572	-0.2244	3395	0.04937	31207763	5.696e-06	6	rs9461666	G	T	0.1133	|| id:ebi-a-GCST90001572	TRUE	reported	igd	TD DN (CD4-CD8-) AC	MT_Trait551	Maturation stages of T cell	GCST90001572	Absolute count	0.00604846097109706	20.6473125389824
ebi-a-GCST90001572	0.1133	3395	0.02501	11109693	6.11998e-06	6	rs7744522	G	A	0.5859	|| id:ebi-a-GCST90001572	TRUE	reported	igd	TD DN (CD4-CD8-) AC	MT_Trait551	Maturation stages of T cell	GCST90001572	Absolute count	0.00600862738207259	20.5105127358171
ebi-a-GCST90001572	-0.2671	3395	0.03751	32586382	1.30497e-12	6	rs61126090	G	A	0.1973	|| id:ebi-a-GCST90001572	TRUE	reported	igd	TD DN (CD4-CD8-) AC	MT_Trait551	Maturation stages of T cell	GCST90001572	Absolute count	0.014715516586313	50.6754633995351
ebi-a-GCST90001572	-1.143	3395	0.2566	27625612	8.77304e-06	7	rs75865132	C	T	0.0024	|| id:ebi-a-GCST90001572	TRUE	reported	igd	TD DN (CD4-CD8-) AC	MT_Trait551	Maturation stages of T cell	GCST90001572	Absolute count	0.00581043408722673	19.8300239048073
ebi-a-GCST90001572	0.2618	3395	0.05771	120880964	5.91003e-06	8	rs117257206	A	G	0.0513	|| id:ebi-a-GCST90001572	TRUE	reported	igd	TD DN (CD4-CD8-) AC	MT_Trait551	Maturation stages of T cell	GCST90001572	Absolute count	0.00602521742705079	20.5674863069104
ebi-a-GCST90001572	0.3859	3395	0.08091	38160865	1.92101e-06	12	rs191991810	C	G	0.0424	|| id:ebi-a-GCST90001572	TRUE	reported	igd	TD DN (CD4-CD8-) AC	MT_Trait551	Maturation stages of T cell	GCST90001572	Absolute count	0.00665587418695264	22.7347004220173
ebi-a-GCST90001572	0.37	3395	0.08249	130856799	7.51e-06	12	rs142576649	C	T	0.024	|| id:ebi-a-GCST90001572	TRUE	reported	igd	TD DN (CD4-CD8-) AC	MT_Trait551	Maturation stages of T cell	GCST90001572	Absolute count	0.00589108151780846	20.1068909234237
ebi-a-GCST90001572	0.1223	3395	0.0258	26221619	2.19498e-06	16	rs17775026	A	G	0.3866	|| id:ebi-a-GCST90001572	TRUE	reported	igd	TD DN (CD4-CD8-) AC	MT_Trait551	Maturation stages of T cell	GCST90001572	Absolute count	0.00657519629516918	22.4573021997322
ebi-a-GCST90001572	-0.2674	3395	0.05724	34245629	3.111e-06	17	rs2242597	G	T	0.0505	|| id:ebi-a-GCST90001572	TRUE	reported	igd	TD DN (CD4-CD8-) AC	MT_Trait551	Maturation stages of T cell	GCST90001572	Absolute count	0.00638706029061568	21.8106011908395
ebi-a-GCST90001572	0.1742	3395	0.03839	30096708	5.91494e-06	19	rs10422969	A	G	0.1237	|| id:ebi-a-GCST90001572	TRUE	reported	igd	TD DN (CD4-CD8-) AC	MT_Trait551	Maturation stages of T cell	GCST90001572	Absolute count	0.00602829256379422	20.5780471576114
