# Supplementary material for: An exploration of the causal relationship between 731 immunophenotypes and osteoporosis: a bidirectional Mendelian randomized study
Source: Front Endocrinol (Lausanne). 2024 Jul 17;15:1341002. doi: 10.3389/fendo.2024.1341002 (PMC11288873; doi:10.3389/fendo.2024.1341002)
Supplement: Supplementary File 7 — Removal of weak IVs and F-statistics. [file DataSheet_7.zip › Supplementary file 7/731Removing weak instrumental variables/ebi-a-GCST90001573.csv]

id.exposure	se.exposure	samplesize.exposure	chr.exposure	pval.exposure	beta.exposure	pos.exposure	SNP	effect_allele.exposure	other_allele.exposure	eaf.exposure	exposure	mr_keep.exposure	pval_origin.exposure	data_source.exposure	Trait	Statistical_trait_name	Panel	CatalogID	Trait_type	R2	F
ebi-a-GCST90001573	0.02606	3427	1	6.186e-07	0.1301	206796165	rs6659397	C	T	0.4692	|| id:ebi-a-GCST90001573	TRUE	reported	igd	TD DN (CD4-CD8-) %DN	MT_Trait552	Maturation stages of T cell	GCST90001573	Relative count	0.00722012358596083	24.9087676628154
ebi-a-GCST90001573	0.02632	3427	1	2.10499e-07	-0.1369	226705690	rs2126332	G	A	0.3737	|| id:ebi-a-GCST90001573	TRUE	reported	igd	TD DN (CD4-CD8-) %DN	MT_Trait552	Maturation stages of T cell	GCST90001573	Relative count	0.00783260048002842	27.0384379259756
ebi-a-GCST90001573	0.08359	3427	1	6.34702e-08	-0.4531	195825276	rs7530076	A	G	0.9748	|| id:ebi-a-GCST90001573	TRUE	reported	igd	TD DN (CD4-CD8-) %DN	MT_Trait552	Maturation stages of T cell	GCST90001573	Relative count	0.00850076000193552	29.364725490547
ebi-a-GCST90001573	0.09198	3427	1	5.14897e-08	-0.5021	157954450	rs111902980	A	G	0.0193	|| id:ebi-a-GCST90001573	TRUE	reported	igd	TD DN (CD4-CD8-) %DN	MT_Trait552	Maturation stages of T cell	GCST90001573	Relative count	0.00862024430092823	29.7810567151032
ebi-a-GCST90001573	0.1303	3427	1	8.58598e-07	0.6423	195430336	rs12133465	G	A	0.0096	|| id:ebi-a-GCST90001573	TRUE	reported	igd	TD DN (CD4-CD8-) %DN	MT_Trait552	Maturation stages of T cell	GCST90001573	Relative count	0.00704051514049285	24.2847414460217
ebi-a-GCST90001573	0.2632	3427	1	9.52796e-15	2.048	198283058	rs541367304	A	G	0.0032	|| id:ebi-a-GCST90001573	TRUE	reported	igd	TD DN (CD4-CD8-) %DN	MT_Trait552	Maturation stages of T cell	GCST90001573	Relative count	0.0173607364285795	60.5110384575664
ebi-a-GCST90001573	0.0281	3427	2	1.256e-08	0.1603	38897249	rs12712610	G	A	0.2969	|| id:ebi-a-GCST90001573	TRUE	reported	igd	TD DN (CD4-CD8-) %DN	MT_Trait552	Maturation stages of T cell	GCST90001573	Relative count	0.00940666552168541	32.5237696342261
ebi-a-GCST90001573	0.02544	3427	2	7.89587e-18	0.22	38921934	rs7583259	G	C	0.5023	|| id:ebi-a-GCST90001573	TRUE	reported	igd	TD DN (CD4-CD8-) %DN	MT_Trait552	Maturation stages of T cell	GCST90001573	Relative count	0.021356089938471	74.7407788341158
ebi-a-GCST90001573	0.02895	3427	3	7.03396e-08	-0.1564	24484006	rs6782825	A	G	0.7509	|| id:ebi-a-GCST90001573	TRUE	reported	igd	TD DN (CD4-CD8-) %DN	MT_Trait552	Maturation stages of T cell	GCST90001573	Relative count	0.00844460304630845	29.1690867927949
ebi-a-GCST90001573	0.02841	3427	3	3.64099e-06	0.1318	140621480	rs34513732	C	T	0.28	|| id:ebi-a-GCST90001573	TRUE	reported	igd	TD DN (CD4-CD8-) %DN	MT_Trait552	Maturation stages of T cell	GCST90001573	Relative count	0.00624101629348484	21.5097233390127
ebi-a-GCST90001573	0.06793	3427	4	5.16702e-06	-0.3101	147300773	rs72729850	T	C	0.0363	|| id:ebi-a-GCST90001573	TRUE	reported	igd	TD DN (CD4-CD8-) %DN	MT_Trait552	Maturation stages of T cell	GCST90001573	Relative count	0.00604412315200766	20.8270027652265
ebi-a-GCST90001573	0.03659	3427	6	2.35603e-06	-0.173	32626267	rs35139945	T	G	0.1929	|| id:ebi-a-GCST90001573	TRUE	reported	igd	TD DN (CD4-CD8-) %DN	MT_Trait552	Maturation stages of T cell	GCST90001573	Relative count	0.00648081375938216	22.3415787367675
ebi-a-GCST90001573	0.02918	3427	6	6.44303e-06	0.1318	4514319	rs1265224	A	G	0.2498	|| id:ebi-a-GCST90001573	TRUE	reported	igd	TD DN (CD4-CD8-) %DN	MT_Trait552	Maturation stages of T cell	GCST90001573	Relative count	0.00591791046363452	20.3895066124786
ebi-a-GCST90001573	0.02776	3427	7	1.97002e-06	0.1322	55145382	rs7809394	T	C	0.2988	|| id:ebi-a-GCST90001573	TRUE	reported	igd	TD DN (CD4-CD8-) %DN	MT_Trait552	Maturation stages of T cell	GCST90001573	Relative count	0.00657423616718558	22.6657689908675
ebi-a-GCST90001573	0.07099	3427	7	6.94001e-06	-0.3196	157846504	rs112374765	T	G	0.0337	|| id:ebi-a-GCST90001573	TRUE	reported	igd	TD DN (CD4-CD8-) %DN	MT_Trait552	Maturation stages of T cell	GCST90001573	Relative count	0.0058795500573683	20.2565583955632
ebi-a-GCST90001573	0.02648	3427	8	3.84397e-06	-0.1225	121168145	rs10738134	C	T	0.6129	|| id:ebi-a-GCST90001573	TRUE	reported	igd	TD DN (CD4-CD8-) %DN	MT_Trait552	Maturation stages of T cell	GCST90001573	Relative count	0.00620609529854968	21.3886161878989
ebi-a-GCST90001573	0.04239	3427	8	5.14695e-08	-0.2314	135490341	rs116877116	A	G	0.1008	|| id:ebi-a-GCST90001573	TRUE	reported	igd	TD DN (CD4-CD8-) %DN	MT_Trait552	Maturation stages of T cell	GCST90001573	Relative count	0.00862036716613503	29.7814848784171
ebi-a-GCST90001573	0.02925	3427	8	8.47793e-06	-0.1304	19929781	rs12115038	C	T	0.2804	|| id:ebi-a-GCST90001573	TRUE	reported	igd	TD DN (CD4-CD8-) %DN	MT_Trait552	Maturation stages of T cell	GCST90001573	Relative count	0.00576604369500809	19.8632319185692
ebi-a-GCST90001573	0.02757	3427	9	8.41008e-06	-0.123	129079854	rs10987246	G	A	0.3157	|| id:ebi-a-GCST90001573	TRUE	reported	igd	TD DN (CD4-CD8-) %DN	MT_Trait552	Maturation stages of T cell	GCST90001573	Relative count	0.00577440876411773	19.8922158023702
ebi-a-GCST90001573	0.04118	3427	9	3.42302e-06	-0.1915	16436647	rs117470554	C	T	0.1062	|| id:ebi-a-GCST90001573	TRUE	reported	igd	TD DN (CD4-CD8-) %DN	MT_Trait552	Maturation stages of T cell	GCST90001573	Relative count	0.00627074073199668	21.6128153687546
ebi-a-GCST90001573	0.05548	3427	10	7.55805e-07	0.275	21616206	rs7085637	G	T	0.0587	|| id:ebi-a-GCST90001573	TRUE	reported	igd	TD DN (CD4-CD8-) %DN	MT_Trait552	Maturation stages of T cell	GCST90001573	Relative count	0.00711829344622947	24.554944352795
ebi-a-GCST90001573	0.03972	3427	11	4.83805e-06	0.1819	44090370	rs75679242	A	C	0.1148	|| id:ebi-a-GCST90001573	TRUE	reported	igd	TD DN (CD4-CD8-) %DN	MT_Trait552	Maturation stages of T cell	GCST90001573	Relative count	0.00608251439054037	20.96010190909
ebi-a-GCST90001573	0.04703	3427	13	8.51609e-06	-0.2097	106560589	rs117694717	A	T	0.0829	|| id:ebi-a-GCST90001573	TRUE	reported	igd	TD DN (CD4-CD8-) %DN	MT_Trait552	Maturation stages of T cell	GCST90001573	Relative count	0.005767937731888	19.8697944689588
ebi-a-GCST90001573	0.1469	3427	13	3.58996e-06	0.6818	75648872	rs80142288	G	A	0.007	|| id:ebi-a-GCST90001573	TRUE	reported	igd	TD DN (CD4-CD8-) %DN	MT_Trait552	Maturation stages of T cell	GCST90001573	Relative count	0.00624647462547258	21.5286537818122
ebi-a-GCST90001573	0.2078	3427	14	6.85899e-06	0.9363	47362685	rs72676662	G	A	0.0038	|| id:ebi-a-GCST90001573	TRUE	reported	igd	TD DN (CD4-CD8-) %DN	MT_Trait552	Maturation stages of T cell	GCST90001573	Relative count	0.00588924508541705	20.2901581316123
ebi-a-GCST90001573	0.09289	3427	17	8.45396e-06	0.4143	38885512	rs141687469	C	T	0.0194	|| id:ebi-a-GCST90001573	TRUE	reported	igd	TD DN (CD4-CD8-) %DN	MT_Trait552	Maturation stages of T cell	GCST90001573	Relative count	0.00577117424599148	19.8810085570898
ebi-a-GCST90001573	0.2355	3427	17	5.643e-06	-1.071	62913595	rs368478932	C	G	0.0031	|| id:ebi-a-GCST90001573	TRUE	reported	igd	TD DN (CD4-CD8-) %DN	MT_Trait552	Maturation stages of T cell	GCST90001573	Relative count	0.00599887606680193	20.6701481860471
ebi-a-GCST90001573	0.02624	3427	22	8.60003e-07	-0.1294	38570219	rs5756946	C	T	0.4215	|| id:ebi-a-GCST90001573	TRUE	reported	igd	TD DN (CD4-CD8-) %DN	MT_Trait552	Maturation stages of T cell	GCST90001573	Relative count	0.00704621390198455	24.3045375849092
