# Supplementary material for: An exploration of the causal relationship between 731 immunophenotypes and osteoporosis: a bidirectional Mendelian randomized study
Source: Front Endocrinol (Lausanne). 2024 Jul 17;15:1341002. doi: 10.3389/fendo.2024.1341002 (PMC11288873; doi:10.3389/fendo.2024.1341002)
Supplement: Supplementary File 7 — Removal of weak IVs and F-statistics. [file DataSheet_7.zip › Supplementary file 7/731Removing weak instrumental variables/ebi-a-GCST90001574.csv]

id.exposure	pos.exposure	beta.exposure	se.exposure	pval.exposure	chr.exposure	samplesize.exposure	SNP	effect_allele.exposure	other_allele.exposure	eaf.exposure	exposure	mr_keep.exposure	pval_origin.exposure	data_source.exposure	Trait	Statistical_trait_name	Panel	CatalogID	Trait_type	R2	F
ebi-a-GCST90001574	156921889	-0.2886	0.06257	4.13304e-06	1	3427	rs114892491	T	C	0.042	|| id:ebi-a-GCST90001574	TRUE	reported	igd	TD DN (CD4-CD8-) %T cell	MT_Trait553	Maturation stages of T cell	GCST90001574	Relative count	0.00616962129575997	21.2621322418505
ebi-a-GCST90001574	245039866	0.2574	0.05184	7.18903e-07	1	3427	rs9660907	C	T	0.0629	|| id:ebi-a-GCST90001574	TRUE	reported	igd	TD DN (CD4-CD8-) %T cell	MT_Trait553	Maturation stages of T cell	GCST90001574	Relative count	0.00714265784721962	24.6395953256322
ebi-a-GCST90001574	195825276	-0.4005	0.08361	1.74e-06	1	3427	rs7530076	A	G	0.9748	|| id:ebi-a-GCST90001574	TRUE	reported	igd	TD DN (CD4-CD8-) %T cell	MT_Trait553	Maturation stages of T cell	GCST90001574	Relative count	0.00665083875748599	22.9316373669623
ebi-a-GCST90001574	198283058	1.561	0.264	3.70203e-09	1	3427	rs541367304	A	G	0.0032	|| id:ebi-a-GCST90001574	TRUE	reported	igd	TD DN (CD4-CD8-) %T cell	MT_Trait553	Maturation stages of T cell	GCST90001574	Relative count	0.0100989364386823	34.9417316292685
ebi-a-GCST90001574	229002885	0.2029	0.04021	4.73097e-07	1	3427	rs57305384	C	G	0.1142	|| id:ebi-a-GCST90001574	TRUE	reported	igd	TD DN (CD4-CD8-) %T cell	MT_Trait553	Maturation stages of T cell	GCST90001574	Relative count	0.00737508475088566	25.4473415725658
ebi-a-GCST90001574	190099416	0.1148	0.02554	7.13493e-06	1	3427	rs10920583	A	G	0.4943	|| id:ebi-a-GCST90001574	TRUE	reported	igd	TD DN (CD4-CD8-) %T cell	MT_Trait553	Maturation stages of T cell	GCST90001574	Relative count	0.00586104395120092	20.1924242186902
ebi-a-GCST90001574	87035076	0.1903	0.03241	4.74602e-09	2	3427	rs6755452	G	T	0.1886	|| id:ebi-a-GCST90001574	TRUE	reported	igd	TD DN (CD4-CD8-) %T cell	MT_Trait553	Maturation stages of T cell	GCST90001574	Relative count	0.00995997305223912	34.4560894260884
ebi-a-GCST90001574	67543324	-0.7933	0.1732	4.79999e-06	2	3427	rs78911530	A	G	0.0053	|| id:ebi-a-GCST90001574	TRUE	reported	igd	TD DN (CD4-CD8-) %T cell	MT_Trait553	Maturation stages of T cell	GCST90001574	Relative count	0.00608435513842519	20.9664838830549
ebi-a-GCST90001574	38920621	0.202	0.02624	1.77501e-14	2	3427	rs6729180	T	C	0.3844	|| id:ebi-a-GCST90001574	TRUE	reported	igd	TD DN (CD4-CD8-) %T cell	MT_Trait553	Maturation stages of T cell	GCST90001574	Relative count	0.0169986752171371	59.227247360582
ebi-a-GCST90001574	38897810	0.1217	0.02575	2.36499e-06	2	3427	rs6751481	C	T	0.4704	|| id:ebi-a-GCST90001574	TRUE	reported	igd	TD DN (CD4-CD8-) %T cell	MT_Trait553	Maturation stages of T cell	GCST90001574	Relative count	0.00647576456134391	22.3240589725628
ebi-a-GCST90001574	78637361	0.1294	0.02573	5.11399e-07	3	3427	rs36060603	G	A	0.5201	|| id:ebi-a-GCST90001574	TRUE	reported	igd	TD DN (CD4-CD8-) %T cell	MT_Trait553	Maturation stages of T cell	GCST90001574	Relative count	0.00732624462611433	25.2775775612106
ebi-a-GCST90001574	172937884	0.127	0.02658	1.844e-06	4	3427	rs10003087	G	T	0.3764	|| id:ebi-a-GCST90001574	TRUE	reported	igd	TD DN (CD4-CD8-) %T cell	MT_Trait553	Maturation stages of T cell	GCST90001574	Relative count	0.00661758990004331	22.8162338865732
ebi-a-GCST90001574	98468131	0.3462	0.07706	7.26307e-06	5	3427	rs78513507	T	C	0.0285	|| id:ebi-a-GCST90001574	TRUE	reported	igd	TD DN (CD4-CD8-) %T cell	MT_Trait553	Maturation stages of T cell	GCST90001574	Relative count	0.00585506495628294	20.1717041131304
ebi-a-GCST90001574	52915612	-0.493	0.1102	7.90606e-06	5	3427	rs142421834	G	A	0.0128	|| id:ebi-a-GCST90001574	TRUE	reported	igd	TD DN (CD4-CD8-) %T cell	MT_Trait553	Maturation stages of T cell	GCST90001574	Relative count	0.00580614157181293	20.0021703160578
ebi-a-GCST90001574	149696943	-0.2404	0.05179	3.56303e-06	5	3427	rs76673582	T	C	0.0681	|| id:ebi-a-GCST90001574	TRUE	reported	igd	TD DN (CD4-CD8-) %T cell	MT_Trait553	Maturation stages of T cell	GCST90001574	Relative count	0.00624799992911627	21.5339438367891
ebi-a-GCST90001574	31363510	0.15	0.03118	1.575e-06	6	3427	rs9266797	T	C	0.4581	|| id:ebi-a-GCST90001574	TRUE	reported	igd	TD DN (CD4-CD8-) %T cell	MT_Trait553	Maturation stages of T cell	GCST90001574	Relative count	0.00670800116152814	23.1300604506027
ebi-a-GCST90001574	32205324	-0.2166	0.03665	3.73904e-09	6	3427	rs111983490	A	G	0.2107	|| id:ebi-a-GCST90001574	TRUE	reported	igd	TD DN (CD4-CD8-) %T cell	MT_Trait553	Maturation stages of T cell	GCST90001574	Relative count	0.0100890660083469	34.9072324509544
ebi-a-GCST90001574	32512048	0.3118	0.05137	1.43301e-09	6	3427	rs28584364	T	C	0.6185	|| id:ebi-a-GCST90001574	TRUE	reported	igd	TD DN (CD4-CD8-) %T cell	MT_Trait553	Maturation stages of T cell	GCST90001574	Relative count	0.010635921515177	36.8196420121393
ebi-a-GCST90001574	122641368	0.4277	0.09356	5.01996e-06	7	3427	rs17692789	A	C	0.0182	|| id:ebi-a-GCST90001574	TRUE	reported	igd	TD DN (CD4-CD8-) %T cell	MT_Trait553	Maturation stages of T cell	GCST90001574	Relative count	0.00606099191998634	20.885484076184
ebi-a-GCST90001574	146971931	-1.329	0.2999	9.62809e-06	7	3427	rs117481225	C	T	0.0019	|| id:ebi-a-GCST90001574	TRUE	reported	igd	TD DN (CD4-CD8-) %T cell	MT_Trait553	Maturation stages of T cell	GCST90001574	Relative count	0.00569772336673057	19.6265290643097
ebi-a-GCST90001574	27567035	-1.179	0.2581	5.09003e-06	7	3427	rs147717252	A	T	0.0023	|| id:ebi-a-GCST90001574	TRUE	reported	igd	TD DN (CD4-CD8-) %T cell	MT_Trait553	Maturation stages of T cell	GCST90001574	Relative count	0.00605203104680272	20.8544179200142
ebi-a-GCST90001574	120231514	0.2461	0.05526	8.72891e-06	9	3427	rs146907982	A	G	0.0584	|| id:ebi-a-GCST90001574	TRUE	reported	igd	TD DN (CD4-CD8-) %T cell	MT_Trait553	Maturation stages of T cell	GCST90001574	Relative count	0.00575414960179389	19.822021261895
ebi-a-GCST90001574	106402698	0.558	0.1226	5.55495e-06	11	3427	rs35706962	T	C	0.0114	|| id:ebi-a-GCST90001574	TRUE	reported	igd	TD DN (CD4-CD8-) %T cell	MT_Trait553	Maturation stages of T cell	GCST90001574	Relative count	0.00600836190675765	20.7030308324531
ebi-a-GCST90001574	27632799	-0.6539	0.1382	2.32702e-06	12	3427	rs116088408	T	A	0.0083	|| id:ebi-a-GCST90001574	TRUE	reported	igd	TD DN (CD4-CD8-) %T cell	MT_Trait553	Maturation stages of T cell	GCST90001574	Relative count	0.0064902973910059	22.3744856299041
ebi-a-GCST90001574	51836616	-0.1219	0.02662	4.82903e-06	12	3427	rs10876180	T	C	0.6315	|| id:ebi-a-GCST90001574	TRUE	reported	igd	TD DN (CD4-CD8-) %T cell	MT_Trait553	Maturation stages of T cell	GCST90001574	Relative count	0.00608174033726709	20.95741823096
ebi-a-GCST90001574	12690226	-0.1748	0.03821	4.95097e-06	19	3427	rs11669637	T	G	0.1263	|| id:ebi-a-GCST90001574	TRUE	reported	igd	TD DN (CD4-CD8-) %T cell	MT_Trait553	Maturation stages of T cell	GCST90001574	Relative count	0.00606974696398303	20.9158371909307
