# Supplementary material for: An exploration of the causal relationship between 731 immunophenotypes and osteoporosis: a bidirectional Mendelian randomized study
Source: Front Endocrinol (Lausanne). 2024 Jul 17;15:1341002. doi: 10.3389/fendo.2024.1341002 (PMC11288873; doi:10.3389/fendo.2024.1341002)
Supplement: Supplementary File 7 — Removal of weak IVs and F-statistics. [file DataSheet_7.zip › Supplementary file 7/731Removing weak instrumental variables/ebi-a-GCST90001575.csv]

id.exposure	beta.exposure	chr.exposure	samplesize.exposure	pval.exposure	se.exposure	pos.exposure	SNP	effect_allele.exposure	other_allele.exposure	eaf.exposure	exposure	mr_keep.exposure	pval_origin.exposure	data_source.exposure	Trait	Statistical_trait_name	Panel	CatalogID	Trait_type	R2	F
ebi-a-GCST90001575	0.2158	1	3427	5.44102e-06	0.04739	94170616	rs72721071	G	A	0.0795	|| id:ebi-a-GCST90001575	TRUE	reported	igd	Naive CD4+ %T cell	MT_Trait560	Maturation stages of T cell	GCST90001575	Relative count	0.0060144432682708	20.7241121908848
ebi-a-GCST90001575	1.013	1	3427	4.14897e-06	0.2196	197924770	rs17583875	A	G	0.0029	|| id:ebi-a-GCST90001575	TRUE	reported	igd	Naive CD4+ %T cell	MT_Trait560	Maturation stages of T cell	GCST90001575	Relative count	0.00617094681357694	21.2667286881343
ebi-a-GCST90001575	-0.1307	1	3427	7.14398e-06	0.02908	85383442	rs6576734	T	G	0.7693	|| id:ebi-a-GCST90001575	TRUE	reported	igd	Naive CD4+ %T cell	MT_Trait560	Maturation stages of T cell	GCST90001575	Relative count	0.00585997583681484	20.1887226681021
ebi-a-GCST90001575	0.3918	1	3427	7.45899e-06	0.08731	101526164	rs114825362	C	G	0.0201	|| id:ebi-a-GCST90001575	TRUE	reported	igd	Naive CD4+ %T cell	MT_Trait560	Maturation stages of T cell	GCST90001575	Relative count	0.00584174112149103	20.1255314859803
ebi-a-GCST90001575	0.4463	1	3427	3.925e-06	0.09653	239680551	rs150607181	C	G	0.0168	|| id:ebi-a-GCST90001575	TRUE	reported	igd	Naive CD4+ %T cell	MT_Trait560	Maturation stages of T cell	GCST90001575	Relative count	0.00619889857538704	21.3636587746438
ebi-a-GCST90001575	0.898	2	3427	8.71405e-06	0.2016	209850246	rs145775506	G	T	0.0035	|| id:ebi-a-GCST90001575	TRUE	reported	igd	Naive CD4+ %T cell	MT_Trait560	Maturation stages of T cell	GCST90001575	Relative count	0.00575639147277661	19.8297888215392
ebi-a-GCST90001575	-0.3134	2	3427	1.01501e-06	0.064	197060767	rs72613709	G	T	0.0376	|| id:ebi-a-GCST90001575	TRUE	reported	igd	Naive CD4+ %T cell	MT_Trait560	Maturation stages of T cell	GCST90001575	Relative count	0.00694857375024672	23.9653903770836
ebi-a-GCST90001575	-0.5635	2	3427	5.44503e-07	0.1123	57533997	rs150981153	C	A	0.0117	|| id:ebi-a-GCST90001575	TRUE	reported	igd	Naive CD4+ %T cell	MT_Trait560	Maturation stages of T cell	GCST90001575	Relative count	0.0072934850301441	25.1637174245825
ebi-a-GCST90001575	0.1236	2	3427	3.865e-06	0.02672	38897249	rs12712610	G	A	0.2969	|| id:ebi-a-GCST90001575	TRUE	reported	igd	Naive CD4+ %T cell	MT_Trait560	Maturation stages of T cell	GCST90001575	Relative count	0.00620507029934383	21.385061585748
ebi-a-GCST90001575	-0.1348	3	3427	9.43496e-06	0.03038	129437836	rs9990031	T	C	0.788	|| id:ebi-a-GCST90001575	TRUE	reported	igd	Naive CD4+ %T cell	MT_Trait560	Maturation stages of T cell	GCST90001575	Relative count	0.00571218491671977	19.6766298882246
ebi-a-GCST90001575	0.1666	3	3427	7.491e-07	0.0336	186606581	rs7636470	G	C	0.152	|| id:ebi-a-GCST90001575	TRUE	reported	igd	Naive CD4+ %T cell	MT_Trait560	Maturation stages of T cell	GCST90001575	Relative count	0.00712283456725045	24.5707215778297
ebi-a-GCST90001575	-0.1496	4	3427	6.06597e-07	0.02993	1748200	rs4507432	G	A	0.7794	|| id:ebi-a-GCST90001575	TRUE	reported	igd	Naive CD4+ %T cell	MT_Trait560	Maturation stages of T cell	GCST90001575	Relative count	0.00723737486358803	24.968716871652
ebi-a-GCST90001575	0.1592	4	3427	9.29608e-06	0.03586	11877955	rs36088117	T	G	0.132	|| id:ebi-a-GCST90001575	TRUE	reported	igd	Naive CD4+ %T cell	MT_Trait560	Maturation stages of T cell	GCST90001575	Relative count	0.0057182209540848	19.6975416632231
ebi-a-GCST90001575	-0.1242	4	3427	7.92392e-06	0.02775	64498422	rs1379152	C	G	0.7457	|| id:ebi-a-GCST90001575	TRUE	reported	igd	Naive CD4+ %T cell	MT_Trait560	Maturation stages of T cell	GCST90001575	Relative count	0.00581128189571626	20.0199822532491
ebi-a-GCST90001575	0.6573	4	3427	2.20201e-06	0.1386	40884597	rs140125890	C	G	0.0071	|| id:ebi-a-GCST90001575	TRUE	reported	igd	Naive CD4+ %T cell	MT_Trait560	Maturation stages of T cell	GCST90001575	Relative count	0.00651997363766133	22.4774621697785
ebi-a-GCST90001575	0.124	4	3427	7.20394e-06	0.02759	185350356	rs57810789	T	C	0.2565	|| id:ebi-a-GCST90001575	TRUE	reported	igd	Naive CD4+ %T cell	MT_Trait560	Maturation stages of T cell	GCST90001575	Relative count	0.00585967535127929	20.1876813368607
ebi-a-GCST90001575	-0.1898	5	3427	8.34104e-07	0.03845	15900124	rs7715223	A	C	0.1087	|| id:ebi-a-GCST90001575	TRUE	reported	igd	Naive CD4+ %T cell	MT_Trait560	Maturation stages of T cell	GCST90001575	Relative count	0.00706006341645338	24.3526484437241
ebi-a-GCST90001575	1.203	5	3427	8.12007e-06	0.2692	153357272	rs76972929	T	C	0.0019	|| id:ebi-a-GCST90001575	TRUE	reported	igd	Naive CD4+ %T cell	MT_Trait560	Maturation stages of T cell	GCST90001575	Relative count	0.0057935348283467	19.958486976507
ebi-a-GCST90001575	-0.2421	5	3427	5.94593e-06	0.05338	141405792	rs151100670	G	A	0.0528	|| id:ebi-a-GCST90001575	TRUE	reported	igd	Naive CD4+ %T cell	MT_Trait560	Maturation stages of T cell	GCST90001575	Relative count	0.00596649605912544	20.5579076776472
ebi-a-GCST90001575	0.1917	6	3427	5.90595e-07	0.03831	32547143	rs9269702	A	G	0.7954	|| id:ebi-a-GCST90001575	TRUE	reported	igd	Naive CD4+ %T cell	MT_Trait560	Maturation stages of T cell	GCST90001575	Relative count	0.00725344307182215	25.0245567185464
ebi-a-GCST90001575	-0.1174	6	3427	2.38501e-06	0.02483	6026750	rs4959365	G	A	0.3713	|| id:ebi-a-GCST90001575	TRUE	reported	igd	Naive CD4+ %T cell	MT_Trait560	Maturation stages of T cell	GCST90001575	Relative count	0.00648104159955799	22.342369303374
ebi-a-GCST90001575	0.178	6	3427	9.90809e-06	0.04022	30223903	rs2516718	T	C	0.233	|| id:ebi-a-GCST90001575	TRUE	reported	igd	Naive CD4+ %T cell	MT_Trait560	Maturation stages of T cell	GCST90001575	Relative count	0.00568285656999769	19.5750258163102
ebi-a-GCST90001575	-0.1816	6	3427	6.38807e-08	0.03351	32383138	rs4959028	G	A	0.2288	|| id:ebi-a-GCST90001575	TRUE	reported	igd	Naive CD4+ %T cell	MT_Trait560	Maturation stages of T cell	GCST90001575	Relative count	0.00849694457016	29.351432649072
ebi-a-GCST90001575	0.3012	8	3427	4.60903e-06	0.06563	24504854	rs77253141	C	T	0.0368	|| id:ebi-a-GCST90001575	TRUE	reported	igd	Naive CD4+ %T cell	MT_Trait560	Maturation stages of T cell	GCST90001575	Relative count	0.0061084359791452	21.0499756572371
ebi-a-GCST90001575	-0.1265	9	3427	6.42007e-06	0.02799	92779466	rs7042017	T	C	0.2533	|| id:ebi-a-GCST90001575	TRUE	reported	igd	Naive CD4+ %T cell	MT_Trait560	Maturation stages of T cell	GCST90001575	Relative count	0.00592489078416548	20.4136998780449
ebi-a-GCST90001575	-0.647	10	3427	6.27105e-06	0.143	2787360	rs76139558	C	G	0.0067	|| id:ebi-a-GCST90001575	TRUE	reported	igd	Naive CD4+ %T cell	MT_Trait560	Maturation stages of T cell	GCST90001575	Relative count	0.00593794102732852	20.4589319500014
ebi-a-GCST90001575	0.1127	12	3427	6.97798e-06	0.02504	43674787	rs1849779	T	C	0.3826	|| id:ebi-a-GCST90001575	TRUE	reported	igd	Naive CD4+ %T cell	MT_Trait560	Maturation stages of T cell	GCST90001575	Relative count	0.0058763208037386	20.2453670242285
ebi-a-GCST90001575	-0.3103	14	3427	3.89e-06	0.0671	89433599	rs146329634	T	C	0.0328	|| id:ebi-a-GCST90001575	TRUE	reported	igd	Naive CD4+ %T cell	MT_Trait560	Maturation stages of T cell	GCST90001575	Relative count	0.00620158507899123	21.3729752197615
ebi-a-GCST90001575	0.1169	15	3427	6.73101e-06	0.02592	96720568	rs980169	G	A	0.6697	|| id:ebi-a-GCST90001575	TRUE	reported	igd	Naive CD4+ %T cell	MT_Trait560	Maturation stages of T cell	GCST90001575	Relative count	0.00590031043162565	20.3285077345635
ebi-a-GCST90001575	-0.1391	17	3427	2.197e-08	0.0248	4224639	rs66679234	T	C	0.4246	|| id:ebi-a-GCST90001575	TRUE	reported	igd	Naive CD4+ %T cell	MT_Trait560	Maturation stages of T cell	GCST90001575	Relative count	0.00909637199377033	31.441073781665
ebi-a-GCST90001575	0.116	17	3427	7.09496e-06	0.0258	7853356	rs4792002	G	A	0.3446	|| id:ebi-a-GCST90001575	TRUE	reported	igd	Naive CD4+ %T cell	MT_Trait560	Maturation stages of T cell	GCST90001575	Relative count	0.00586419197300547	20.2033337350608
ebi-a-GCST90001575	-1.396	17	3427	5.29298e-06	0.3061	38896451	rs75010615	T	C	0.002	|| id:ebi-a-GCST90001575	TRUE	reported	igd	Naive CD4+ %T cell	MT_Trait560	Maturation stages of T cell	GCST90001575	Relative count	0.00603256802201122	20.7869441298213
ebi-a-GCST90001575	-0.1879	17	3427	2.943e-06	0.04012	19699121	rs157386	A	G	0.1029	|| id:ebi-a-GCST90001575	TRUE	reported	igd	Naive CD4+ %T cell	MT_Trait560	Maturation stages of T cell	GCST90001575	Relative count	0.00635984805101108	21.9218995246795
ebi-a-GCST90001575	0.3248	18	3427	5.30701e-07	0.06465	54960800	rs79538978	C	T	0.0357	|| id:ebi-a-GCST90001575	TRUE	reported	igd	Naive CD4+ %T cell	MT_Trait560	Maturation stages of T cell	GCST90001575	Relative count	0.00731128917254748	25.2255970505619
ebi-a-GCST90001575	0.1737	19	3427	3.72598e-06	0.03748	15677349	rs78137572	C	T	0.1157	|| id:ebi-a-GCST90001575	TRUE	reported	igd	Naive CD4+ %T cell	MT_Trait560	Maturation stages of T cell	GCST90001575	Relative count	0.00622834945262518	21.4657933374246
ebi-a-GCST90001575	0.1118	20	3427	7.36394e-06	0.0249	20238128	rs6046769	G	A	0.6265	|| id:ebi-a-GCST90001575	TRUE	reported	igd	Naive CD4+ %T cell	MT_Trait560	Maturation stages of T cell	GCST90001575	Relative count	0.00584821733929599	20.1479741186813
ebi-a-GCST90001575	0.163	22	3427	8.09506e-06	0.03647	46980774	rs5767274	T	C	0.1228	|| id:ebi-a-GCST90001575	TRUE	reported	igd	Naive CD4+ %T cell	MT_Trait560	Maturation stages of T cell	GCST90001575	Relative count	0.00579516026251489	19.964119169199
