# Supplementary material for: An exploration of the causal relationship between 731 immunophenotypes and osteoporosis: a bidirectional Mendelian randomized study
Source: Front Endocrinol (Lausanne). 2024 Jul 17;15:1341002. doi: 10.3389/fendo.2024.1341002 (PMC11288873; doi:10.3389/fendo.2024.1341002)
Supplement: Supplementary File 7 — Removal of weak IVs and F-statistics. [file DataSheet_7.zip › Supplementary file 7/731Removing weak instrumental variables/ebi-a-GCST90001576.csv]

id.exposure	se.exposure	pval.exposure	pos.exposure	beta.exposure	chr.exposure	samplesize.exposure	SNP	effect_allele.exposure	other_allele.exposure	eaf.exposure	exposure	mr_keep.exposure	pval_origin.exposure	data_source.exposure	Trait	Statistical_trait_name	Panel	CatalogID	Trait_type	R2	F
ebi-a-GCST90001576	0.02506	3.26197e-06	99311623	0.1168	1	3657	rs1384161	G	A	0.6035	|| id:ebi-a-GCST90001576	TRUE	reported	igd	Transitional %B cell	N_BC_Trait3	B cell	GCST90001576	Relative count	0.00590508893070838	21.7113072418039
ebi-a-GCST90001576	0.0395	2.476e-06	65152941	-0.1864	1	3657	rs2375523	T	C	0.1098	|| id:ebi-a-GCST90001576	TRUE	reported	igd	Transitional %B cell	N_BC_Trait3	B cell	GCST90001576	Relative count	0.00605251817438122	22.2566627833607
ebi-a-GCST90001576	0.02482	2.95101e-06	242619029	0.1162	1	3657	rs1473575	T	C	0.4013	|| id:ebi-a-GCST90001576	TRUE	reported	igd	Transitional %B cell	N_BC_Trait3	B cell	GCST90001576	Relative count	0.00595783604444431	21.9064055148244
ebi-a-GCST90001576	0.02999	7.44903e-06	79220714	-0.1346	2	3657	rs62157336	T	C	0.21	|| id:ebi-a-GCST90001576	TRUE	reported	igd	Transitional %B cell	N_BC_Trait3	B cell	GCST90001576	Relative count	0.00547805763802339	20.1325881452377
ebi-a-GCST90001576	0.07589	9.49795e-06	85296873	-0.3365	2	3657	rs145834662	A	T	0.0257	|| id:ebi-a-GCST90001576	TRUE	reported	igd	Transitional %B cell	N_BC_Trait3	B cell	GCST90001576	Relative count	0.00534745905066153	19.650040617715
ebi-a-GCST90001576	0.08898	3.95103e-06	15915069	-0.4112	4	3657	rs76112278	A	G	0.0194	|| id:ebi-a-GCST90001576	TRUE	reported	igd	Transitional %B cell	N_BC_Trait3	B cell	GCST90001576	Relative count	0.005805874467966	21.3443940528816
ebi-a-GCST90001576	0.02677	7.88606e-06	83375719	-0.1198	4	3657	rs6853622	C	T	0.6903	|| id:ebi-a-GCST90001576	TRUE	reported	igd	Transitional %B cell	N_BC_Trait3	B cell	GCST90001576	Relative count	0.00544653212373247	20.0160932068851
ebi-a-GCST90001576	0.03104	1.92602e-06	32447341	-0.148	6	3657	rs29001568	A	G	0.3024	|| id:ebi-a-GCST90001576	TRUE	reported	igd	Transitional %B cell	N_BC_Trait3	B cell	GCST90001576	Relative count	0.00617822263692542	22.7217839780872
ebi-a-GCST90001576	0.06597	6.32805e-07	39574377	0.3292	6	3657	rs9394619	C	T	0.0365	|| id:ebi-a-GCST90001576	TRUE	reported	igd	Transitional %B cell	N_BC_Trait3	B cell	GCST90001576	Relative count	0.00676323551568452	24.8879488695339
ebi-a-GCST90001576	0.04136	4.92504e-06	41980474	0.1892	9	3657	rs28491938	T	C	0.1922	|| id:ebi-a-GCST90001576	TRUE	reported	igd	Transitional %B cell	N_BC_Trait3	B cell	GCST90001576	Relative count	0.00568955428604063	20.9143140405676
ebi-a-GCST90001576	0.2005	2.94401e-06	81026095	-0.939	10	3657	rs117249531	T	C	0.0037	|| id:ebi-a-GCST90001576	TRUE	reported	igd	Transitional %B cell	N_BC_Trait3	B cell	GCST90001576	Relative count	0.00596184287290247	21.9212266090832
ebi-a-GCST90001576	0.0661	5.11599e-06	24415064	0.3019	10	3657	rs190371014	G	C	0.0371	|| id:ebi-a-GCST90001576	TRUE	reported	igd	Transitional %B cell	N_BC_Trait3	B cell	GCST90001576	Relative count	0.00567189343325414	20.8490239405219
ebi-a-GCST90001576	0.04111	1.77101e-06	132636158	-0.1967	10	3657	rs35060907	T	G	0.1036	|| id:ebi-a-GCST90001576	TRUE	reported	igd	Transitional %B cell	N_BC_Trait3	B cell	GCST90001576	Relative count	0.00622126221671122	22.8810624916369
ebi-a-GCST90001576	0.09827	5.24095e-06	75564449	-0.4483	12	3657	rs59879144	A	C	0.0161	|| id:ebi-a-GCST90001576	TRUE	reported	igd	Transitional %B cell	N_BC_Trait3	B cell	GCST90001576	Relative count	0.00565856284264108	20.7997438475252
ebi-a-GCST90001576	0.05277	3.76504e-06	95198601	0.2444	13	3657	rs117943886	T	C	0.0593	|| id:ebi-a-GCST90001576	TRUE	reported	igd	Transitional %B cell	N_BC_Trait3	B cell	GCST90001576	Relative count	0.00583127270702386	21.4383144018282
ebi-a-GCST90001576	0.02984	3.72598e-06	103364737	-0.1383	14	3657	rs4906270	T	G	0.2214	|| id:ebi-a-GCST90001576	TRUE	reported	igd	Transitional %B cell	N_BC_Trait3	B cell	GCST90001576	Relative count	0.00583953479894469	21.468867891288
ebi-a-GCST90001576	0.03149	1.74301e-06	84759446	-0.1508	16	3657	rs2216762	C	T	0.8141	|| id:ebi-a-GCST90001576	TRUE	reported	igd	Transitional %B cell	N_BC_Trait3	B cell	GCST90001576	Relative count	0.00623185689757243	22.9202728209004
